# Supplementary material for: Tissue Mechanics and Hedgehog Signaling Crosstalk as a Key Epithelial–Stromal Interplay in Cancer Development
Source: Adv Sci (Weinh). 2024 Jul 8;11(35):2400063. doi: 10.1002/advs.202400063 (PMC11425211; doi:10.1002/advs.202400063)
Supplement: Supplementary file 2 — Supporting Information [file ADVS-11-2400063-s005.xlsx]

## Sheet: E(B)
Supplementary Table 1. List of automatically identified marker genes per cluster in the spatial transcriptomics dataset (FindAllMarkers, p<0.05, log2FC>0).
Gene	p-value	Average log2 fold-change	Percetage of group 1	Percentage of group 2	Adjusted p-value	Cell cluster	Cell type
TP53AIP1	7.34496e-116	1.16386	0.921	0.162	1.32966e-111	8	E(B)
SLC7A1	2.1676e-114	1.25965	0.882	0.151	3.924e-110	8	E(B)
STMN1	1.14751e-112	1.59248	0.934	0.21	2.07733e-108	8	E(B)
SLC7A5	2.33128e-111	1.36219	0.928	0.191	4.22032e-107	8	E(B)
COL7A1	9.53665e-105	1.58327	0.947	0.24	1.72642e-100	8	E(B)
MT4	1.67176e-103	2.00141	0.75	0.115	3.02639e-99	8	E(B)
TYRP1	6.71558e-103	0.986759	0.638	0.07	1.21572e-98	8	E(B)
PSAT1	1.92142e-98	0.6658	0.618	0.063	3.47835e-94	8	E(B)
KRT15	8.0986e-98	2.02226	0.961	0.264	1.46609e-93	8	E(B)
DCT	2.91769e-93	0.866517	0.579	0.061	5.2819e-89	8	E(B)
LGR6	1.90823e-92	0.654115	0.52	0.045	3.45447e-88	8	E(B)
PTTG1	6.4623e-92	0.857057	0.704	0.104	1.16987e-87	8	E(B)
COL17A1	3.96826e-91	1.98002	0.993	0.374	7.18374e-87	8	E(B)
MT1G	1.08509e-90	1.0355	0.737	0.12	1.96433e-86	8	E(B)
CXCL14	6.6458e-89	2.49287	1	0.626	1.20309e-84	8	E(B)
PMEL	1.09004e-88	0.959978	0.625	0.08	1.9733e-84	8	E(B)
BOC	2.58809e-87	1.01939	0.842	0.182	4.68522e-83	8	E(B)
MT1X	9.14935e-87	2.42295	1	0.612	1.65631e-82	8	E(B)
TYMS	9.57214e-86	0.598696	0.493	0.043	1.73284e-81	8	E(B)
MLANA	1.26702e-85	0.551449	0.388	0.022	2.29368e-81	8	E(B)
MT2A	2.23329e-84	2.05522	1	0.662	4.04292e-80	8	E(B)
KRT5	3.38014e-83	2.06998	1	0.951	6.11906e-79	8	E(B)
UBE2C	2.49877e-81	0.653499	0.52	0.055	4.52352e-77	8	E(B)
ATP1B3	5.37282e-79	1.29421	0.941	0.311	9.72642e-75	8	E(B)
TP73	9.14076e-79	0.450122	0.401	0.028	1.65475e-74	8	E(B)
FGFBP1	8.35296e-78	0.993889	0.849	0.187	1.51214e-73	8	E(B)
SYT8	1.21931e-77	1.01176	0.829	0.193	2.20731e-73	8	E(B)
TP63	1.52301e-77	0.808785	0.717	0.132	2.75711e-73	8	E(B)
CDCA7	8.14172e-77	0.458616	0.414	0.032	1.4739e-72	8	E(B)
CKS2	6.14709e-76	0.647028	0.579	0.077	1.11281e-71	8	E(B)
PCNA	7.19653e-76	0.837142	0.691	0.126	1.30279e-71	8	E(B)
RPS8	1.20947e-75	1.09859	1	0.999	2.18951e-71	8	E(B)
MIR205HG	1.4324e-75	2.00642	1	0.568	2.59307e-71	8	E(B)
PTMA	5.42208e-74	1.27687	0.993	0.875	9.8156e-70	8	E(B)
HMGB2	6.0451e-74	0.716666	0.638	0.103	1.09434e-69	8	E(B)
FGFR3	8.18651e-74	0.943641	0.796	0.184	1.482e-69	8	E(B)
H2AFZ	5.05103e-73	1.35143	0.934	0.394	9.14387e-69	8	E(B)
RPS12	1.40707e-72	1.22994	1	0.999	2.54722e-68	8	E(B)
S100A2	1.05945e-71	1.6233	1	0.745	1.91793e-67	8	E(B)
RPL17	1.36623e-71	1.09513	1	0.996	2.47328e-67	8	E(B)
FAM83F	1.95063e-70	0.652198	0.605	0.095	3.53122e-66	8	E(B)
MT1E	2.3292e-70	1.16431	0.928	0.337	4.21655e-66	8	E(B)
RPS4X	1.00983e-69	1.2027	1	0.968	1.8281e-65	8	E(B)
RPS27A	1.48873e-69	1.09813	1	0.989	2.69504e-65	8	E(B)
SLC1A4	1.92182e-69	0.67234	0.592	0.093	3.47908e-65	8	E(B)
IGSF9	8.41593e-69	0.496353	0.447	0.046	1.52354e-64	8	E(B)
SNHG29	2.13525e-68	1.34397	1	0.738	3.86545e-64	8	E(B)
RPL11	8.9159e-68	1.13169	1	0.992	1.61405e-63	8	E(B)
RPL34	1.15313e-67	1.05651	1	0.982	2.08752e-63	8	E(B)
RPS3A	2.162e-67	1.04028	1	0.986	3.91386e-63	8	E(B)
EEF1A1	2.16549e-67	0.798399	1	1	3.92018e-63	8	E(B)
DSC3	2.26613e-67	1.30937	0.974	0.376	4.10237e-63	8	E(B)
PDCD4	1.52837e-66	0.959386	0.882	0.273	2.76681e-62	8	E(B)
RPL22	1.54526e-66	1.15788	1	0.944	2.79738e-62	8	E(B)
GAS5	2.8299e-66	1.19848	0.967	0.46	5.12297e-62	8	E(B)
CA12	2.8503e-66	0.777219	0.645	0.122	5.15991e-62	8	E(B)
LGR4	4.04366e-66	0.733968	0.612	0.108	7.32024e-62	8	E(B)
PPIA	6.5892e-66	1.13689	1	0.94	1.19284e-61	8	E(B)
RPS6	1.09896e-65	1.05618	1	0.988	1.98945e-61	8	E(B)
RPL5	3.15291e-65	0.969666	1	0.942	5.70772e-61	8	E(B)
IRX4	1.16509e-64	0.610357	0.526	0.076	2.10917e-60	8	E(B)
CDK1	2.06446e-64	0.502672	0.447	0.051	3.7373e-60	8	E(B)
HNRNPA2B1	1.65201e-63	1.21943	0.987	0.609	2.99064e-59	8	E(B)
KPNA2	1.85886e-63	0.691091	0.638	0.122	3.36509e-59	8	E(B)
VSNL1	3.70597e-63	0.692043	0.599	0.106	6.70892e-59	8	E(B)
NUSAP1	5.24408e-63	0.481842	0.408	0.042	9.49336e-59	8	E(B)
NACA	7.28584e-63	1.16362	0.993	0.857	1.31896e-58	8	E(B)
NOTCH1	7.8384e-63	0.856425	0.743	0.182	1.41899e-58	8	E(B)
MFSD2A	1.06981e-62	0.906234	0.77	0.2	1.93667e-58	8	E(B)
RRM2	1.09471e-62	0.486706	0.414	0.044	1.98176e-58	8	E(B)
NME2	1.58709e-62	1.0285	1	0.847	2.8731e-58	8	E(B)
NPM1	1.66379e-62	1.24328	0.921	0.438	3.01196e-58	8	E(B)
LAMB4	4.00094e-62	0.481842	0.408	0.043	7.2429e-58	8	E(B)
APCDD1	8.57878e-62	0.813788	0.743	0.182	1.55302e-57	8	E(B)
RPL4	8.75925e-62	0.927613	1	0.993	1.58569e-57	8	E(B)
HELLS	1.46732e-61	0.355388	0.296	0.018	2.65628e-57	8	E(B)
RPL22L1	2.17284e-61	1.08854	0.934	0.337	3.9335e-57	8	E(B)
LARGE2	4.73508e-61	0.575073	0.526	0.081	8.57192e-57	8	E(B)
HSPE1	1.00922e-60	1.04808	0.928	0.386	1.827e-56	8	E(B)
KRT14	1.32439e-60	1.14084	1	0.998	2.39754e-56	8	E(B)
GOLGA8B	3.4261e-60	0.594637	0.559	0.095	6.20227e-56	8	E(B)
VSIG10L2	3.59761e-60	0.698795	0.572	0.102	6.51276e-56	8	E(B)
TOP2A	9.30306e-60	0.548625	0.434	0.053	1.68413e-55	8	E(B)
NCL	2.20046e-59	1.0331	0.895	0.363	3.9835e-55	8	E(B)
SNRPD1	3.26843e-59	0.740647	0.717	0.17	5.91684e-55	8	E(B)
MT1H	4.39928e-59	0.392253	0.329	0.026	7.96402e-55	8	E(B)
CBR1	9.71269e-59	1.01736	0.967	0.398	1.75829e-54	8	E(B)
RPS15A	1.48153e-58	0.753826	1	0.994	2.68201e-54	8	E(B)
NSG1	2.08175e-58	0.789198	0.809	0.219	3.76859e-54	8	E(B)
TNS4	2.62008e-58	0.552348	0.434	0.055	4.74312e-54	8	E(B)
RPS7	9.09994e-58	0.873417	1	0.974	1.64736e-53	8	E(B)
NAB1	1.7259e-57	0.749286	0.724	0.18	3.12439e-53	8	E(B)
RPL36A	1.98433e-57	1.05041	1	0.954	3.59224e-53	8	E(B)
KIF23	2.78594e-57	0.334195	0.276	0.017	5.04338e-53	8	E(B)
MCM3	3.83958e-57	0.615731	0.539	0.093	6.95079e-53	8	E(B)
MYC	5.68628e-57	0.787863	0.664	0.155	1.02939e-52	8	E(B)
RAN	6.30872e-57	1.07113	0.954	0.47	1.14207e-52	8	E(B)
TFAP2B	7.9984e-57	0.516132	0.408	0.049	1.44795e-52	8	E(B)
PAICS	1.31029e-56	0.574753	0.553	0.098	2.37203e-52	8	E(B)
CENPF	1.63463e-56	0.374288	0.309	0.024	2.95917e-52	8	E(B)
PRXL2A	2.64249e-56	0.836173	0.783	0.228	4.7837e-52	8	E(B)
ZWINT	5.35157e-56	0.40626	0.322	0.028	9.68795e-52	8	E(B)
FOXM1	6.47981e-56	0.349573	0.296	0.022	1.17304e-51	8	E(B)
CDCA7L	6.51442e-56	0.402142	0.336	0.031	1.17931e-51	8	E(B)
PRC1	8.62022e-56	0.443125	0.388	0.044	1.56052e-51	8	E(B)
CLSTN1	1.94013e-55	0.912056	0.901	0.354	3.51221e-51	8	E(B)
HNRNPH1	2.2692e-55	0.998395	0.954	0.459	4.10793e-51	8	E(B)
SIM2	2.37862e-55	0.500786	0.461	0.066	4.30602e-51	8	E(B)
RPL37	3.70367e-55	0.755237	1	0.999	6.70475e-51	8	E(B)
TXN	1.0073e-54	1.35503	1	0.913	1.82352e-50	8	E(B)
TNFRSF19	9.01604e-54	0.591459	0.546	0.101	1.63217e-49	8	E(B)
RPS24	2.70708e-53	0.946748	1	0.986	4.90062e-49	8	E(B)
DST	3.42748e-53	0.904648	0.888	0.339	6.20476e-49	8	E(B)
RPS26	6.83527e-53	0.780544	1	0.976	1.23739e-48	8	E(B)
IGFBP2	8.09224e-53	1.13168	1	0.869	1.46494e-48	8	E(B)
SMC4	8.9432e-53	0.567722	0.513	0.091	1.61899e-48	8	E(B)
CSRP2	1.1296e-52	0.986497	0.75	0.224	2.04491e-48	8	E(B)
DDR1	2.16332e-52	0.780782	0.796	0.244	3.91625e-48	8	E(B)
RPL3	2.79341e-52	0.780706	1	0.984	5.05691e-48	8	E(B)
KIF20A	3.7953e-52	0.295786	0.237	0.013	6.87063e-48	8	E(B)
KREMEN2	3.85595e-52	0.400099	0.296	0.025	6.98043e-48	8	E(B)
CD44	4.00804e-52	1.06041	0.974	0.569	7.25575e-48	8	E(B)
SRSF2	4.11824e-52	0.848173	0.895	0.338	7.45525e-48	8	E(B)
ARHGAP11A	4.13629e-52	0.288133	0.237	0.013	7.48793e-48	8	E(B)
TUBA1B	4.80326e-52	1.04578	0.993	0.67	8.69533e-48	8	E(B)
HMGN2	5.29047e-52	0.939405	0.921	0.434	9.57734e-48	8	E(B)
DAPL1	5.70309e-52	0.889478	0.816	0.262	1.03243e-47	8	E(B)
RPL10A	8.10337e-52	0.79664	1	0.951	1.46695e-47	8	E(B)
EGFR	8.45994e-52	0.69045	0.678	0.173	1.5315e-47	8	E(B)
TFAP2A	1.02781e-51	0.646996	0.586	0.125	1.86065e-47	8	E(B)
FSCN1	1.0497e-51	0.839817	0.796	0.251	1.90027e-47	8	E(B)
ABCC5	1.73139e-51	0.762486	0.711	0.193	3.13434e-47	8	E(B)
CNTNAP3B	1.9267e-51	0.474008	0.454	0.069	3.4879e-47	8	E(B)
HNRNPA1	2.07473e-51	0.964293	0.974	0.554	3.75588e-47	8	E(B)
RANBP1	2.25964e-51	0.701899	0.697	0.183	4.09062e-47	8	E(B)
HMGB1	3.26826e-51	0.966607	0.934	0.472	5.91653e-47	8	E(B)
YWHAZ	3.81152e-51	1.14398	0.987	0.719	6.89999e-47	8	E(B)
SLC6A15	6.12767e-51	0.293278	0.237	0.014	1.10929e-46	8	E(B)
NOP56	7.82422e-51	0.681945	0.678	0.173	1.41642e-46	8	E(B)
JAG1	8.39012e-51	0.815517	0.822	0.273	1.51886e-46	8	E(B)
RPL14	1.18852e-50	0.91253	1	0.921	2.15158e-46	8	E(B)
CD9	2.69072e-50	1.03072	0.993	0.742	4.871e-46	8	E(B)
HINT1	4.3324e-50	0.928764	0.993	0.784	7.84294e-46	8	E(B)
RPS13	5.33802e-50	0.721091	1	0.99	9.66342e-46	8	E(B)
RPL19	6.51384e-50	0.710315	1	0.991	1.1792e-45	8	E(B)
WNT10A	7.24889e-50	0.457851	0.421	0.061	1.31227e-45	8	E(B)
CDHR1	1.00333e-49	0.636244	0.651	0.156	1.81632e-45	8	E(B)
ANLN	1.07794e-49	0.339783	0.283	0.024	1.95139e-45	8	E(B)
GLCE	1.46944e-49	0.490563	0.461	0.075	2.66013e-45	8	E(B)
RPL13A	1.74556e-49	0.678735	1	0.998	3.16e-45	8	E(B)
SLC38A2	1.846e-49	0.897548	0.908	0.414	3.34182e-45	8	E(B)
ENO1	2.9764e-49	0.880036	1	0.791	5.38818e-45	8	E(B)
TNFRSF25	4.04134e-49	0.675653	0.684	0.18	7.31605e-45	8	E(B)
ALDH7A1	5.11424e-49	0.402483	0.362	0.044	9.25831e-45	8	E(B)
CCDC88C	6.88288e-49	0.467562	0.428	0.065	1.24601e-44	8	E(B)
FAM110C	1.29884e-48	0.40762	0.388	0.052	2.35129e-44	8	E(B)
RPS17	1.9734e-48	0.721779	1	0.962	3.57244e-44	8	E(B)
HMGB3	2.29429e-48	0.390672	0.336	0.038	4.15336e-44	8	E(B)
MKI67	2.49967e-48	0.402098	0.336	0.038	4.52514e-44	8	E(B)
TFAP2C	3.78778e-48	0.529183	0.526	0.102	6.85702e-44	8	E(B)
FAT2	6.64831e-48	0.702395	0.632	0.162	1.20354e-43	8	E(B)
LTB4R	8.82111e-48	0.834615	0.868	0.321	1.59689e-43	8	E(B)
WEE1	9.51518e-48	0.494287	0.507	0.095	1.72253e-43	8	E(B)
CCNB1	2.22941e-47	0.47713	0.421	0.065	4.0359e-43	8	E(B)
SNHG1	2.92338e-47	0.604938	0.579	0.131	5.29219e-43	8	E(B)
AL354836.1	3.17032e-47	0.488228	0.441	0.072	5.73923e-43	8	E(B)
SNHG3	4.34972e-47	0.687612	0.724	0.202	7.87429e-43	8	E(B)
IVNS1ABP	4.77139e-47	0.686402	0.73	0.212	8.63764e-43	8	E(B)
HSPB11	7.34039e-47	0.451957	0.467	0.081	1.32883e-42	8	E(B)
HMGN3	7.5265e-47	0.840643	0.836	0.314	1.36252e-42	8	E(B)
AQP3	7.65985e-47	1.12883	0.98	0.6	1.38666e-42	8	E(B)
HSP90AB1	7.88532e-47	0.824481	0.993	0.744	1.42748e-42	8	E(B)
TMA7	1.14487e-46	0.84241	0.974	0.784	2.07257e-42	8	E(B)
HNRNPC	1.92011e-46	0.868939	0.895	0.42	3.47598e-42	8	E(B)
CCNA2	2.28092e-46	0.330786	0.276	0.025	4.12916e-42	8	E(B)
THSD4	3.24969e-46	0.529552	0.493	0.094	5.88291e-42	8	E(B)
SLC2A1	3.30025e-46	0.766797	0.743	0.23	5.97444e-42	8	E(B)
PLXNB1	3.43923e-46	0.744847	0.816	0.286	6.22603e-42	8	E(B)
SAT1	3.46929e-46	1.02387	0.882	0.419	6.28046e-42	8	E(B)
SYTL1	5.31475e-46	0.830827	0.882	0.365	9.6213e-42	8	E(B)
CDH3	5.56156e-46	0.35396	0.303	0.031	1.00681e-41	8	E(B)
CBX3	6.16538e-46	0.646265	0.724	0.21	1.11612e-41	8	E(B)
LGALS9B	6.45217e-46	0.281275	0.211	0.012	1.16804e-41	8	E(B)
AURKB	8.71363e-46	0.358884	0.296	0.03	1.57743e-41	8	E(B)
ATP1A1	1.20641e-45	0.867035	0.855	0.378	2.18397e-41	8	E(B)
ASPM	2.91746e-45	0.313503	0.257	0.021	5.28148e-41	8	E(B)
SNHG8	2.96991e-45	0.782498	0.796	0.292	5.37644e-41	8	E(B)
NCAPG2	5.93522e-45	0.299221	0.224	0.015	1.07445e-40	8	E(B)
LSP1	6.04597e-45	0.902985	0.914	0.472	1.0945e-40	8	E(B)
RPL26	7.99001e-45	0.823584	1	0.978	1.44643e-40	8	E(B)
BTF3	1.59444e-44	0.870098	0.993	0.73	2.88642e-40	8	E(B)
SPINT2	2.21663e-44	0.837083	0.934	0.483	4.01276e-40	8	E(B)
BMP7	2.72233e-44	0.657833	0.632	0.169	4.92823e-40	8	E(B)
AOPEP	2.99898e-44	0.835816	0.941	0.464	5.42905e-40	8	E(B)
PTN	3.26331e-44	0.451665	0.414	0.067	5.90758e-40	8	E(B)
SNRPG	4.36423e-44	0.84911	0.862	0.374	7.90056e-40	8	E(B)
RPL7	8.1325e-44	0.686022	1	0.963	1.47223e-39	8	E(B)
PARP1	1.11843e-43	0.485852	0.487	0.095	2.02469e-39	8	E(B)
BIRC5	1.29646e-43	0.439491	0.368	0.053	2.34697e-39	8	E(B)
TUBB	1.95602e-43	0.951333	0.954	0.641	3.54098e-39	8	E(B)
MCM6	2.06017e-43	0.387156	0.368	0.053	3.72953e-39	8	E(B)
VAV3	2.29987e-43	0.519818	0.533	0.116	4.16345e-39	8	E(B)
ALDH3A1	2.42266e-43	0.941742	0.947	0.479	4.38575e-39	8	E(B)
RPS23	3.62216e-43	0.696661	1	0.989	6.55719e-39	8	E(B)
S100A14	8.76364e-43	1.00476	0.993	0.669	1.58648e-38	8	E(B)
RPS3	8.79331e-43	0.660895	1	0.97	1.59185e-38	8	E(B)
H3F3B	9.19878e-43	0.796393	1	0.777	1.66526e-38	8	E(B)
CDC25B	1.13119e-42	0.551285	0.586	0.142	2.04779e-38	8	E(B)
FBL	1.31604e-42	0.635422	0.763	0.248	2.38242e-38	8	E(B)
HNRNPD	1.63877e-42	0.674585	0.776	0.266	2.96666e-38	8	E(B)
KIF11	2.37482e-42	0.300135	0.243	0.021	4.29914e-38	8	E(B)
KCTD1	2.37576e-42	0.488914	0.487	0.099	4.30084e-38	8	E(B)
KIF2C	2.6822e-42	0.299304	0.243	0.021	4.85558e-38	8	E(B)
RPL35A	3.0463e-42	0.629966	1	0.988	5.51472e-38	8	E(B)
MGME1	3.57648e-42	0.390804	0.368	0.055	6.4745e-38	8	E(B)
ITGA2	3.96494e-42	0.333085	0.296	0.033	7.17774e-38	8	E(B)
DDB2	4.7256e-42	0.500007	0.52	0.113	8.55475e-38	8	E(B)
IP6K2	6.32558e-42	0.709973	0.842	0.343	1.14512e-37	8	E(B)
SRSF3	7.39597e-42	0.814152	0.822	0.354	1.33889e-37	8	E(B)
SRSF7	1.19995e-41	0.648121	0.737	0.241	2.17226e-37	8	E(B)
CENPW	1.27421e-41	0.395202	0.342	0.048	2.3067e-37	8	E(B)
RPL12	1.48065e-41	0.635501	1	0.984	2.68042e-37	8	E(B)
MCM7	1.95245e-41	0.610388	0.651	0.188	3.53452e-37	8	E(B)
HNRNPA3	2.52998e-41	0.745492	0.908	0.424	4.58002e-37	8	E(B)
HMGN1	3.68341e-41	0.760932	0.783	0.313	6.66807e-37	8	E(B)
RPL6	3.89997e-41	0.689685	1	0.972	7.06012e-37	8	E(B)
ITGA6	4.01793e-41	0.659802	0.638	0.186	7.27365e-37	8	E(B)
NCAPG	4.21962e-41	0.284118	0.237	0.02	7.63878e-37	8	E(B)
SESN3	4.43597e-41	0.560388	0.586	0.149	8.03043e-37	8	E(B)
DGKA	5.02329e-41	0.55509	0.546	0.131	9.09366e-37	8	E(B)
EEF2K	7.84233e-41	0.517224	0.507	0.112	1.4197e-36	8	E(B)
SNRPE	8.52066e-41	0.596879	0.671	0.2	1.54249e-36	8	E(B)
SSX2IP	1.36694e-40	0.301935	0.263	0.026	2.47457e-36	8	E(B)
SLC25A5	1.53064e-40	0.794026	0.914	0.444	2.77092e-36	8	E(B)
EIF4A2	1.82033e-40	0.769356	0.934	0.49	3.29534e-36	8	E(B)
PRNP	2.82541e-40	0.690557	0.783	0.287	5.11484e-36	8	E(B)
PTPRF	2.94078e-40	0.68202	0.783	0.286	5.32369e-36	8	E(B)
RPL30	2.94483e-40	0.570898	1	0.988	5.33103e-36	8	E(B)
ANXA2	2.95426e-40	0.764816	1	0.887	5.34809e-36	8	E(B)
DUT	3.15815e-40	0.573108	0.684	0.207	5.71719e-36	8	E(B)
SERPINE2	3.2922e-40	0.416608	0.362	0.055	5.95988e-36	8	E(B)
SNRPF	4.42382e-40	0.714727	0.664	0.219	8.00844e-36	8	E(B)
HNRNPDL	5.16397e-40	0.717641	0.868	0.362	9.34833e-36	8	E(B)
PBK	5.52447e-40	0.259913	0.211	0.015	1.00009e-35	8	E(B)
UBE2T	5.65693e-40	0.332994	0.303	0.038	1.02407e-35	8	E(B)
MCM4	5.77326e-40	0.432767	0.395	0.068	1.04513e-35	8	E(B)
RPS18	8.06916e-40	0.54957	1	0.997	1.46076e-35	8	E(B)
JAG2	9.02243e-40	0.56555	0.572	0.147	1.63333e-35	8	E(B)
RNF7	9.09646e-40	0.667232	0.849	0.34	1.64673e-35	8	E(B)
EIF4A1	1.9296e-39	0.821257	0.987	0.751	3.49315e-35	8	E(B)
RPS2	2.44805e-39	0.564352	1	0.994	4.4317e-35	8	E(B)
LAMB3	2.95154e-39	0.692088	0.618	0.181	5.34318e-35	8	E(B)
ZNF273	3.45626e-39	0.430341	0.428	0.081	6.25687e-35	8	E(B)
RCCD1	3.5332e-39	0.354189	0.329	0.046	6.39615e-35	8	E(B)
ABRACL	3.72215e-39	0.436583	0.414	0.076	6.73821e-35	8	E(B)
CARD10	6.2419e-39	0.535331	0.52	0.124	1.12997e-34	8	E(B)
SFPQ	8.40921e-39	0.667554	0.816	0.321	1.52232e-34	8	E(B)
KIFC1	9.33088e-39	0.250081	0.191	0.012	1.68917e-34	8	E(B)
DDX5	9.62739e-39	0.740411	0.98	0.783	1.74285e-34	8	E(B)
CDC20	1.17373e-38	0.399212	0.382	0.065	2.1248e-34	8	E(B)
BBS2	1.52131e-38	0.409244	0.441	0.088	2.75403e-34	8	E(B)
HNRNPK	1.5327e-38	0.772926	0.961	0.59	2.77465e-34	8	E(B)
RPS10	1.66405e-38	0.629976	0.993	0.961	3.01243e-34	8	E(B)
DEGS1	2.33645e-38	0.659501	0.803	0.307	4.22967e-34	8	E(B)
C1QBP	2.51247e-38	0.663043	0.776	0.295	4.54832e-34	8	E(B)
ITGB4	2.51657e-38	0.701514	0.803	0.315	4.55574e-34	8	E(B)
HNRNPM	3.65385e-38	0.713208	0.763	0.302	6.61456e-34	8	E(B)
TPPP3	4.63059e-38	0.728612	1	0.925	8.38275e-34	8	E(B)
RBBP8	5.26376e-38	0.332179	0.296	0.038	9.52898e-34	8	E(B)
PTPRZ1	6.0642e-38	0.416866	0.428	0.083	1.0978e-33	8	E(B)
COMMD6	7.89809e-38	0.747128	0.888	0.448	1.42979e-33	8	E(B)
PHGDH	8.29329e-38	0.52635	0.625	0.18	1.50133e-33	8	E(B)
SLC6A8	1.08984e-37	0.524157	0.605	0.17	1.97294e-33	8	E(B)
RRM1	1.22839e-37	0.539344	0.526	0.131	2.22375e-33	8	E(B)
MICOS10	1.57957e-37	0.781351	0.868	0.432	2.85949e-33	8	E(B)
RPL7A	1.61467e-37	0.542002	1	0.998	2.92303e-33	8	E(B)
LAMA3	2.349e-37	0.442443	0.421	0.083	4.25239e-33	8	E(B)
NMU	2.55183e-37	0.572751	0.651	0.196	4.61957e-33	8	E(B)
SMARCAD1	2.91777e-37	0.424614	0.388	0.071	5.28204e-33	8	E(B)
SUB1	3.2194e-37	0.682506	0.789	0.325	5.82809e-33	8	E(B)
SHCBP1	3.65428e-37	0.273976	0.23	0.022	6.61534e-33	8	E(B)
SEM1	4.4118e-37	0.757357	0.868	0.442	7.98668e-33	8	E(B)
CXADR	7.00237e-37	0.518187	0.5	0.12	1.26764e-32	8	E(B)
MAD2L1	1.068e-36	0.289377	0.25	0.027	1.93341e-32	8	E(B)
HSPD1	1.73038e-36	0.687132	0.73	0.271	3.13251e-32	8	E(B)
TIMELESS	1.87484e-36	0.263527	0.217	0.019	3.39403e-32	8	E(B)
DANCR	2.20784e-36	0.668367	0.743	0.279	3.99685e-32	8	E(B)
CKMT1B	2.66035e-36	0.358396	0.349	0.057	4.81602e-32	8	E(B)
MST1R	2.66985e-36	0.377368	0.329	0.051	4.83323e-32	8	E(B)
SRSF6	2.80879e-36	0.554861	0.651	0.203	5.08475e-32	8	E(B)
DSP	2.85032e-36	0.947059	1	0.807	5.15993e-32	8	E(B)
EEF1B2	2.999e-36	0.715701	0.993	0.79	5.42909e-32	8	E(B)
GPC1	3.01192e-36	0.750991	0.914	0.467	5.45247e-32	8	E(B)
ZFP36L1	3.52554e-36	0.679291	0.914	0.431	6.38228e-32	8	E(B)
GOLGA7B	5.31356e-36	0.348549	0.329	0.051	9.61914e-32	8	E(B)
CDKN3	7.37898e-36	0.27232	0.23	0.023	1.33582e-31	8	E(B)
PNN	7.8557e-36	0.50616	0.539	0.142	1.42212e-31	8	E(B)
MBD2	9.36078e-36	0.566225	0.684	0.229	1.69458e-31	8	E(B)
CCDC34	1.05706e-35	0.250427	0.204	0.017	1.91359e-31	8	E(B)
APEX1	1.06354e-35	0.57239	0.645	0.204	1.92534e-31	8	E(B)
CCNB2	1.10753e-35	0.299468	0.263	0.032	2.00497e-31	8	E(B)
SAPCD2	1.18919e-35	0.29444	0.257	0.03	2.15278e-31	8	E(B)
SNHG12	1.24747e-35	0.552396	0.579	0.166	2.25829e-31	8	E(B)
GPNMB	1.51588e-35	0.796007	0.862	0.45	2.74419e-31	8	E(B)
LAMA5	2.01081e-35	0.66071	0.75	0.278	3.64017e-31	8	E(B)
RPL23	2.13758e-35	0.685463	1	0.851	3.86966e-31	8	E(B)
SET	3.08271e-35	0.700947	0.77	0.321	5.58062e-31	8	E(B)
MYBL2	3.82917e-35	0.297736	0.243	0.027	6.93194e-31	8	E(B)
PLPP2	4.78059e-35	0.538043	0.645	0.203	8.65431e-31	8	E(B)
PPP1R14B	5.28585e-35	0.741942	0.974	0.666	9.56898e-31	8	E(B)
DHX9	5.49128e-35	0.502094	0.579	0.165	9.94086e-31	8	E(B)
SMG1	6.70113e-35	0.481412	0.533	0.141	1.21311e-30	8	E(B)
TCTEX1D2	7.73435e-35	0.427755	0.401	0.08	1.40015e-30	8	E(B)
PDCD5	9.41263e-35	0.618104	0.776	0.302	1.70397e-30	8	E(B)
PASK	1.419e-34	0.324911	0.283	0.039	2.56882e-30	8	E(B)
SERBP1	1.61071e-34	0.717095	0.941	0.527	2.91588e-30	8	E(B)
POLR3E	2.22368e-34	0.411648	0.447	0.099	4.02553e-30	8	E(B)
XRCC3	2.60556e-34	0.277688	0.243	0.028	4.71684e-30	8	E(B)
NSD2	5.24319e-34	0.371716	0.368	0.069	9.49174e-30	8	E(B)
DDX11	7.08743e-34	0.283618	0.25	0.03	1.28304e-29	8	E(B)
RPL32	7.39975e-34	0.556553	1	0.995	1.33958e-29	8	E(B)
RPLP2	8.07801e-34	0.480249	1	0.999	1.46236e-29	8	E(B)
RIN1	1.21997e-33	0.401894	0.401	0.083	2.20851e-29	8	E(B)
TMEM14A	1.3899e-33	0.47465	0.5	0.129	2.51613e-29	8	E(B)
RPLP0	1.65576e-33	0.485268	1	0.999	2.99743e-29	8	E(B)
IMPDH2	1.80384e-33	0.59672	0.783	0.314	3.26548e-29	8	E(B)
TM7SF3	2.07972e-33	0.487965	0.546	0.152	3.76492e-29	8	E(B)
GOLGA8A	2.47481e-33	0.492888	0.579	0.173	4.48014e-29	8	E(B)
CDCA3	3.78732e-33	0.259375	0.217	0.022	6.85619e-29	8	E(B)
DSG3	4.00351e-33	0.59321	0.928	0.41	7.24756e-29	8	E(B)
RPL37A	4.25154e-33	0.517944	1	0.999	7.69656e-29	8	E(B)
EZH2	4.31995e-33	0.324765	0.322	0.053	7.8204e-29	8	E(B)
PAK6	6.38509e-33	0.355208	0.342	0.061	1.15589e-28	8	E(B)
SULF2	6.4015e-33	0.525019	0.553	0.16	1.15886e-28	8	E(B)
KCNJ15	6.92183e-33	0.365653	0.355	0.066	1.25306e-28	8	E(B)
PCBP2	8.7156e-33	0.673729	0.98	0.628	1.57778e-28	8	E(B)
ALDH2	8.93425e-33	0.704338	0.868	0.455	1.61737e-28	8	E(B)
H3F3A	9.64725e-33	0.610427	1	0.804	1.74644e-28	8	E(B)
THOC7	1.11434e-32	0.47739	0.612	0.189	2.01728e-28	8	E(B)
GMNN	1.50228e-32	0.337444	0.316	0.052	2.71958e-28	8	E(B)
HNRNPU	1.58316e-32	0.633635	0.836	0.38	2.86599e-28	8	E(B)
RBM6	1.88227e-32	0.443309	0.599	0.177	3.40747e-28	8	E(B)
NPM3	2.97867e-32	0.33032	0.322	0.055	5.39229e-28	8	E(B)
SLC9A3R1	4.54248e-32	0.641235	0.822	0.348	8.22324e-28	8	E(B)
CLCA2	4.60385e-32	0.58999	0.671	0.233	8.33436e-28	8	E(B)
CBX5	4.63832e-32	0.433489	0.447	0.108	8.39675e-28	8	E(B)
PLP2	5.46843e-32	0.73311	0.895	0.5	9.8995e-28	8	E(B)
SERTAD4	7.74601e-32	0.313536	0.276	0.041	1.40226e-27	8	E(B)
CHTF18	9.27181e-32	0.348384	0.322	0.056	1.67848e-27	8	E(B)
CKS1B	9.35668e-32	0.420254	0.401	0.088	1.69384e-27	8	E(B)
ILF3	1.00701e-31	0.587516	0.763	0.307	1.823e-27	8	E(B)
ITPR2	1.02819e-31	0.436178	0.461	0.115	1.86134e-27	8	E(B)
SRRT	1.15937e-31	0.489989	0.579	0.178	2.09882e-27	8	E(B)
E2F2	1.20359e-31	0.254087	0.204	0.021	2.17885e-27	8	E(B)
MRPL51	1.34213e-31	0.577299	0.776	0.313	2.42965e-27	8	E(B)
GTF2I	1.66313e-31	0.697948	0.895	0.526	3.01077e-27	8	E(B)
HSBP1	1.91329e-31	0.701816	0.914	0.497	3.46363e-27	8	E(B)
TMEM106C	2.10199e-31	0.386864	0.421	0.096	3.80524e-27	8	E(B)
TXNDC17	2.1787e-31	0.665553	0.73	0.302	3.9441e-27	8	E(B)
ATP5MD	2.24614e-31	0.682648	0.974	0.662	4.06618e-27	8	E(B)
PSME2	2.41174e-31	0.596459	0.737	0.3	4.36597e-27	8	E(B)
BUB3	2.47657e-31	0.465998	0.52	0.147	4.48333e-27	8	E(B)
PABPC1	2.72401e-31	0.634967	0.987	0.759	4.93128e-27	8	E(B)
RPL29	2.79808e-31	0.47341	1	0.989	5.06536e-27	8	E(B)
TRA2B	3.2626e-31	0.525956	0.612	0.202	5.90629e-27	8	E(B)
ATP5IF1	3.4618e-31	0.685698	0.941	0.566	6.26689e-27	8	E(B)
ID2	3.82295e-31	0.556884	0.803	0.316	6.92068e-27	8	E(B)
MAPKBP1	4.02333e-31	0.386328	0.395	0.086	7.28343e-27	8	E(B)
NME1	4.21948e-31	0.568611	0.605	0.208	7.63852e-27	8	E(B)
RPS19	4.39373e-31	0.493487	1	0.996	7.95397e-27	8	E(B)
SLC44A1	4.45022e-31	0.530197	0.579	0.183	8.05624e-27	8	E(B)
ELL3	4.59579e-31	0.286382	0.27	0.039	8.31975e-27	8	E(B)
COL27A1	4.64671e-31	0.3232	0.296	0.048	8.41194e-27	8	E(B)
PTHLH	5.31875e-31	0.282797	0.243	0.032	9.62853e-27	8	E(B)
EFS	5.51024e-31	0.489951	0.579	0.179	9.97518e-27	8	E(B)
LUC7L3	6.2732e-31	0.539167	0.638	0.224	1.13564e-26	8	E(B)
G3BP1	6.29209e-31	0.489859	0.632	0.212	1.13906e-26	8	E(B)
RPL28	9.05129e-31	0.465404	1	0.998	1.63856e-26	8	E(B)
LY6D	9.23524e-31	0.758321	1	0.912	1.67185e-26	8	E(B)
SOD1	9.95182e-31	0.674821	0.934	0.578	1.80158e-26	8	E(B)
SLBP	1.04561e-30	0.408704	0.414	0.096	1.89288e-26	8	E(B)
TACC3	1.20903e-30	0.27543	0.257	0.036	2.18871e-26	8	E(B)
GSTP1	2.20436e-30	0.557982	1	0.967	3.99056e-26	8	E(B)
MOXD1	2.36032e-30	0.268187	0.224	0.027	4.2729e-26	8	E(B)
MTHFD1	2.61543e-30	0.384777	0.388	0.085	4.73472e-26	8	E(B)
ARHGEF19	2.67197e-30	0.360917	0.355	0.072	4.83706e-26	8	E(B)
ANP32B	2.75858e-30	0.521614	0.625	0.214	4.99386e-26	8	E(B)
ANO1	2.99528e-30	0.382453	0.388	0.085	5.42235e-26	8	E(B)
PRKDC	3.11839e-30	0.433517	0.493	0.135	5.64522e-26	8	E(B)
ABCC3	3.5096e-30	0.30709	0.296	0.049	6.35342e-26	8	E(B)
XPO1	3.58958e-30	0.510573	0.539	0.167	6.49821e-26	8	E(B)
S100A10	3.64783e-30	0.620454	1	0.897	6.60366e-26	8	E(B)
HR	4.91845e-30	0.504197	0.592	0.193	8.90387e-26	8	E(B)
TOMM6	8.49029e-30	0.617656	0.862	0.418	1.537e-25	8	E(B)
CCT6A	1.10558e-29	0.560081	0.717	0.291	2.00143e-25	8	E(B)
ARPC2	1.17906e-29	0.660288	0.868	0.468	2.13446e-25	8	E(B)
CCER2	1.40085e-29	1.74429	0.553	0.183	2.53596e-25	8	E(B)
HNRNPAB	1.71585e-29	0.589522	0.743	0.32	3.10621e-25	8	E(B)
SLC38A5	1.73826e-29	0.384002	0.382	0.085	3.14676e-25	8	E(B)
C19orf48	1.84576e-29	0.419533	0.539	0.157	3.34137e-25	8	E(B)
SLC9A3-AS1	1.94632e-29	0.452128	0.474	0.129	3.52342e-25	8	E(B)
MAGOH	2.14804e-29	0.444173	0.493	0.139	3.88859e-25	8	E(B)
NEFL	2.22934e-29	0.370129	0.375	0.082	4.03577e-25	8	E(B)
H2AFV	2.26951e-29	0.505193	0.651	0.229	4.10849e-25	8	E(B)
CCT5	2.3498e-29	0.559711	0.711	0.285	4.25383e-25	8	E(B)
CDCA4	2.65831e-29	0.337117	0.342	0.068	4.81234e-25	8	E(B)
S100A16	3.70964e-29	0.665865	1	0.8	6.71555e-25	8	E(B)
SDC1	4.72403e-29	0.670428	0.954	0.61	8.55192e-25	8	E(B)
CELSR1	5.56905e-29	0.334942	0.322	0.062	1.00817e-24	8	E(B)
SSRP1	7.5236e-29	0.475923	0.566	0.184	1.362e-24	8	E(B)
UBE2S	8.79665e-29	0.477449	0.559	0.177	1.59246e-24	8	E(B)
ATP5MF	1.02834e-28	0.637422	0.98	0.731	1.86161e-24	8	E(B)
SYNCRIP	1.11556e-28	0.495542	0.658	0.239	2.0195e-24	8	E(B)
ZBED2	1.14115e-28	0.354412	0.316	0.06	2.06582e-24	8	E(B)
ZFAS1	1.25951e-28	0.575552	0.763	0.328	2.28009e-24	8	E(B)
ARHGEF4	1.56047e-28	0.47399	0.586	0.195	2.82491e-24	8	E(B)
LPAR6	1.56429e-28	0.433926	0.454	0.124	2.83184e-24	8	E(B)
PSMG3	1.6017e-28	0.459948	0.586	0.193	2.89955e-24	8	E(B)
EPB41L4A-AS1	1.87838e-28	0.334559	0.362	0.078	3.40042e-24	8	E(B)
BASP1	2.22117e-28	0.321557	0.296	0.053	4.02098e-24	8	E(B)
TCP1	2.37466e-28	0.521614	0.671	0.261	4.29885e-24	8	E(B)
TENM4	2.46906e-28	0.269839	0.211	0.026	4.46974e-24	8	E(B)
FGFR2	2.62519e-28	0.377523	0.401	0.096	4.75237e-24	8	E(B)
NONO	3.12184e-28	0.524889	0.684	0.265	5.65147e-24	8	E(B)
DEK	3.17169e-28	0.500252	0.566	0.187	5.74172e-24	8	E(B)
NAP1L1	3.49117e-28	0.568001	0.757	0.335	6.32006e-24	8	E(B)
LUC7L2	4.2092e-28	0.42276	0.48	0.135	7.61991e-24	8	E(B)
WDR75	4.3866e-28	0.303816	0.276	0.046	7.94107e-24	8	E(B)
SUMO2	4.54607e-28	0.573116	0.849	0.418	8.22975e-24	8	E(B)
TBCA	4.66592e-28	0.604723	0.743	0.338	8.44671e-24	8	E(B)
NASP	4.82462e-28	0.467458	0.474	0.135	8.73402e-24	8	E(B)
TMEM64	5.71306e-28	0.303985	0.316	0.061	1.03423e-23	8	E(B)
SNHG19	6.44452e-28	0.454986	0.539	0.172	1.16665e-23	8	E(B)
RFC4	7.0456e-28	0.262421	0.224	0.03	1.27546e-23	8	E(B)
RACK1	7.22886e-28	0.488594	1	0.938	1.30864e-23	8	E(B)
YWHAQ	8.63332e-28	0.650382	0.849	0.467	1.56289e-23	8	E(B)
JPT1	1.35078e-27	0.596801	0.651	0.267	2.44532e-23	8	E(B)
RPL31	1.77454e-27	0.493438	1	0.97	3.21245e-23	8	E(B)
RPL39	1.92561e-27	0.49495	1	0.979	3.48593e-23	8	E(B)
SLC39A6	2.0519e-27	0.45452	0.546	0.175	3.71456e-23	8	E(B)
AJUBA	2.15456e-27	0.301396	0.283	0.05	3.90039e-23	8	E(B)
LARS	2.23061e-27	0.435284	0.513	0.157	4.03808e-23	8	E(B)
WNT5A	2.49864e-27	0.410015	0.414	0.106	4.52328e-23	8	E(B)
BTG3	2.56564e-27	0.479613	0.579	0.196	4.64459e-23	8	E(B)
PABPN1	2.62837e-27	0.485776	0.579	0.199	4.75814e-23	8	E(B)
ATP5F1B	2.87732e-27	0.602212	0.98	0.753	5.2088e-23	8	E(B)
SRRM2	2.89724e-27	0.587764	0.934	0.59	5.24488e-23	8	E(B)
PIK3R2	2.932e-27	0.432914	0.5	0.15	5.3078e-23	8	E(B)
DDX39B	2.95362e-27	0.536196	0.796	0.368	5.34694e-23	8	E(B)
BCL11A	3.16833e-27	0.251932	0.211	0.027	5.73564e-23	8	E(B)
POLD2	3.27677e-27	0.488277	0.671	0.261	5.93194e-23	8	E(B)
COL4A5	3.332e-27	0.269491	0.243	0.037	6.03192e-23	8	E(B)
TCF3	3.41096e-27	0.349874	0.408	0.101	6.17487e-23	8	E(B)
SNRPD2	3.7418e-27	0.600196	0.941	0.618	6.77379e-23	8	E(B)
GLUD1	3.91636e-27	0.478088	0.553	0.183	7.08979e-23	8	E(B)
RPS14	4.69344e-27	0.449427	1	0.991	8.49653e-23	8	E(B)
SOX15	5.03208e-27	0.403884	0.467	0.132	9.10958e-23	8	E(B)
AUTS2	5.52369e-27	0.321463	0.329	0.068	9.99953e-23	8	E(B)
S100A11	7.13972e-27	0.502307	1	0.964	1.2925e-22	8	E(B)
OAT	7.26244e-27	0.476423	0.493	0.153	1.31472e-22	8	E(B)
GAL3ST4	9.98232e-27	0.278263	0.263	0.044	1.8071e-22	8	E(B)
HNRNPUL2	1.05036e-26	0.408891	0.546	0.175	1.90148e-22	8	E(B)
CBWD1	1.19394e-26	0.303929	0.303	0.059	2.16138e-22	8	E(B)
FABP5	1.2854e-26	0.633332	1	0.987	2.32697e-22	8	E(B)
ENY2	1.32235e-26	0.446707	0.579	0.199	2.39385e-22	8	E(B)
SNHG5	1.37304e-26	0.615561	0.868	0.496	2.48562e-22	8	E(B)
ATP5F1A	1.55076e-26	0.589433	0.954	0.638	2.80734e-22	8	E(B)
DDX17	1.59672e-26	0.59342	0.947	0.616	2.89055e-22	8	E(B)
CKAP2	1.68271e-26	0.279883	0.263	0.045	3.04621e-22	8	E(B)
PARK7	1.79699e-26	0.5629	0.842	0.424	3.25309e-22	8	E(B)
XRCC5	2.0616e-26	0.489508	0.684	0.274	3.73211e-22	8	E(B)
AHNAK2	2.2182e-26	0.60112	0.868	0.445	4.0156e-22	8	E(B)
LRRC8D	2.27675e-26	0.31196	0.296	0.057	4.12161e-22	8	E(B)
LGALS9C	2.42401e-26	0.264595	0.243	0.038	4.38818e-22	8	E(B)
TAF15	2.96576e-26	0.360943	0.395	0.099	5.36892e-22	8	E(B)
SF3B6	3.59777e-26	0.523691	0.704	0.298	6.51305e-22	8	E(B)
CSNK1A1	3.74881e-26	0.620394	0.901	0.491	6.78647e-22	8	E(B)
RPL36AL	4.21843e-26	0.609101	0.921	0.574	7.63662e-22	8	E(B)
UQCRH	4.67599e-26	0.656582	0.882	0.588	8.46494e-22	8	E(B)
ACOT7	4.89384e-26	0.35524	0.414	0.107	8.85932e-22	8	E(B)
UPF3A	5.13139e-26	0.425464	0.487	0.149	9.28936e-22	8	E(B)
LSM7	6.92934e-26	0.573071	0.888	0.501	1.25442e-21	8	E(B)
PKP4	8.33177e-26	0.328388	0.349	0.079	1.5083e-21	8	E(B)
CKB	8.89083e-26	0.658948	0.862	0.485	1.60951e-21	8	E(B)
TFDP1	9.07448e-26	0.400155	0.5	0.156	1.64275e-21	8	E(B)
KIAA0895L	9.21519e-26	0.297549	0.303	0.061	1.66823e-21	8	E(B)
KLF5	1.06058e-25	0.52573	0.711	0.285	1.91996e-21	8	E(B)
GNL3	1.09346e-25	0.406508	0.447	0.129	1.97948e-21	8	E(B)
SRSF10	1.22033e-25	0.421614	0.493	0.153	2.20917e-21	8	E(B)
MEGF6	1.53875e-25	0.470468	0.599	0.219	2.7856e-21	8	E(B)
KPNB1	1.5424e-25	0.481676	0.572	0.206	2.7922e-21	8	E(B)
MAT2A	1.78797e-25	0.504289	0.743	0.333	3.23676e-21	8	E(B)
FXYD3	1.89017e-25	0.651958	0.941	0.682	3.42178e-21	8	E(B)
HSD11B2	1.94477e-25	0.270769	0.257	0.044	3.52062e-21	8	E(B)
TK1	1.96341e-25	0.290585	0.25	0.042	3.55435e-21	8	E(B)
FERMT1	2.09669e-25	0.283942	0.25	0.042	3.79563e-21	8	E(B)
NOP58	2.21856e-25	0.351146	0.362	0.087	4.01625e-21	8	E(B)
PKP1	2.36403e-25	0.597718	1	0.869	4.2796e-21	8	E(B)
RBMX	2.40962e-25	0.502333	0.539	0.192	4.36213e-21	8	E(B)
SRSF1	2.93702e-25	0.455913	0.559	0.197	5.31689e-21	8	E(B)
TGFBR1	3.022e-25	0.373195	0.368	0.09	5.47073e-21	8	E(B)
PEBP1	3.42576e-25	0.616259	0.901	0.59	6.20165e-21	8	E(B)
NDUFA1	3.70641e-25	0.595223	0.921	0.59	6.70972e-21	8	E(B)
CCT8	3.71611e-25	0.484425	0.612	0.234	6.72727e-21	8	E(B)
RTRAF	5.17907e-25	0.485723	0.664	0.268	9.37568e-21	8	E(B)
LFNG	5.35549e-25	0.338358	0.349	0.082	9.69504e-21	8	E(B)
THAP9-AS1	5.45205e-25	0.291077	0.296	0.059	9.86985e-21	8	E(B)
RPS29	5.49668e-25	0.432426	1	0.989	9.95065e-21	8	E(B)
NOLC1	5.95213e-25	0.390882	0.428	0.12	1.07751e-20	8	E(B)
GABRE	7.49196e-25	0.335538	0.322	0.072	1.35627e-20	8	E(B)
SNAI2	7.50548e-25	0.286818	0.276	0.052	1.35872e-20	8	E(B)
PRPS2	7.8092e-25	0.264045	0.257	0.045	1.4137e-20	8	E(B)
HES2	8.30036e-25	0.304832	0.309	0.065	1.50261e-20	8	E(B)
TPX2	8.7808e-25	0.283129	0.25	0.043	1.58959e-20	8	E(B)
ILF2	9.23934e-25	0.492165	0.638	0.257	1.6726e-20	8	E(B)
SSB	1.17261e-24	0.420484	0.428	0.123	2.12278e-20	8	E(B)
MMP28	1.23919e-24	0.413138	0.513	0.168	2.24331e-20	8	E(B)
ADSS	1.37716e-24	0.335052	0.368	0.092	2.49307e-20	8	E(B)
TUBA1C	1.40693e-24	0.585393	0.967	0.599	2.54697e-20	8	E(B)
MYO19	1.45695e-24	0.389583	0.388	0.103	2.63752e-20	8	E(B)
PDCD6	1.49215e-24	0.475969	0.638	0.254	2.70124e-20	8	E(B)
BCL11B	1.4947e-24	0.320701	0.309	0.066	2.70585e-20	8	E(B)
TMPO	1.59103e-24	0.352519	0.362	0.089	2.88023e-20	8	E(B)
HNRNPH3	1.70559e-24	0.429128	0.586	0.21	3.08764e-20	8	E(B)
TAF1D	1.71534e-24	0.438167	0.48	0.153	3.10529e-20	8	E(B)
CDK2AP1	1.78279e-24	0.46272	0.625	0.241	3.22738e-20	8	E(B)
NOB1	1.90421e-24	0.335243	0.349	0.083	3.44718e-20	8	E(B)
ADGRA3	2.03614e-24	0.25259	0.23	0.037	3.68602e-20	8	E(B)
ATF4	2.45517e-24	0.581319	0.875	0.494	4.44459e-20	8	E(B)
AKR1C1	2.5325e-24	0.45361	0.526	0.179	4.58458e-20	8	E(B)
NSMAF	2.87552e-24	0.281215	0.283	0.056	5.20556e-20	8	E(B)
SDCCAG8	2.89212e-24	0.369611	0.336	0.08	5.23561e-20	8	E(B)
NINJ1	3.13067e-24	0.513102	0.618	0.239	5.66745e-20	8	E(B)
RFC1	3.21733e-24	0.300014	0.309	0.067	5.82434e-20	8	E(B)
HNRNPF	3.31197e-24	0.5035	0.592	0.234	5.99565e-20	8	E(B)
MLF2	3.41282e-24	0.484514	0.763	0.357	6.17823e-20	8	E(B)
RPSA	3.5669e-24	0.475147	1	0.948	6.45716e-20	8	E(B)
KAT2A	3.67805e-24	0.489686	0.599	0.229	6.65837e-20	8	E(B)
IARS	3.71373e-24	0.376655	0.467	0.142	6.72296e-20	8	E(B)
SNHG7	3.73539e-24	0.53687	0.803	0.395	6.76217e-20	8	E(B)
PPP1R14C	4.19442e-24	0.343777	0.388	0.102	7.59316e-20	8	E(B)
SNHG32	4.53056e-24	0.407789	0.52	0.172	8.20167e-20	8	E(B)
SNRPD3	4.96978e-24	0.434944	0.579	0.212	8.9968e-20	8	E(B)
KLHL42	6.10322e-24	0.298429	0.303	0.065	1.10487e-19	8	E(B)
FBXW7	6.15646e-24	0.315949	0.329	0.076	1.1145e-19	8	E(B)
DSC2	6.35675e-24	0.444515	0.993	0.619	1.15076e-19	8	E(B)
ANXA7	7.55031e-24	0.459997	0.684	0.284	1.36683e-19	8	E(B)
CENPP	9.23588e-24	0.293576	0.303	0.065	1.67197e-19	8	E(B)
TUSC1	9.8742e-24	0.319059	0.336	0.079	1.78753e-19	8	E(B)
CYP2S1	1.22498e-23	0.378058	0.421	0.122	2.21757e-19	8	E(B)
H2AFX	1.24429e-23	0.366813	0.382	0.102	2.25254e-19	8	E(B)
EIF4B	1.33233e-23	0.500552	0.816	0.41	2.41191e-19	8	E(B)
CAD	1.37778e-23	0.363768	0.388	0.106	2.49419e-19	8	E(B)
OSBPL3	1.53943e-23	0.272021	0.276	0.055	2.78682e-19	8	E(B)
MRPS27	1.62895e-23	0.360729	0.388	0.105	2.94889e-19	8	E(B)
CALM2	1.68953e-23	0.580436	0.901	0.586	3.05856e-19	8	E(B)
DKC1	1.73648e-23	0.326826	0.336	0.08	3.14355e-19	8	E(B)
AK2	1.75253e-23	0.441366	0.579	0.218	3.17261e-19	8	E(B)
ACYP1	1.9876e-23	0.295164	0.303	0.066	3.59815e-19	8	E(B)
ZNF326	2.26909e-23	0.318309	0.316	0.072	4.10774e-19	8	E(B)
EI24	2.36338e-23	0.450948	0.559	0.206	4.27842e-19	8	E(B)
RBBP4	2.4207e-23	0.405425	0.493	0.162	4.38219e-19	8	E(B)
TNPO2	2.44637e-23	0.333512	0.368	0.096	4.42866e-19	8	E(B)
CNBP	2.50811e-23	0.541062	0.928	0.567	4.54043e-19	8	E(B)
MZT1	2.55539e-23	0.28265	0.27	0.053	4.62603e-19	8	E(B)
SOX4	2.74306e-23	0.356568	0.375	0.1	4.96575e-19	8	E(B)
HRAS	2.79689e-23	0.519488	0.711	0.329	5.06321e-19	8	E(B)
SMO	2.94819e-23	0.337259	0.368	0.096	5.3371e-19	8	E(B)
PTGR1	2.9958e-23	0.459808	0.638	0.246	5.4233e-19	8	E(B)
YWHAE	3.2988e-23	0.542151	0.809	0.452	5.97181e-19	8	E(B)
LRRC75A	3.29926e-23	0.598285	0.395	0.113	5.97265e-19	8	E(B)
CD109	3.53546e-23	0.385025	0.441	0.135	6.40024e-19	8	E(B)
RPS21	3.75225e-23	0.422307	1	0.991	6.79269e-19	8	E(B)
COX6C	3.99817e-23	0.556371	0.974	0.786	7.23788e-19	8	E(B)
RPS27L	4.97702e-23	0.537072	0.743	0.364	9.0099e-19	8	E(B)
SLIRP	5.16662e-23	0.565089	0.717	0.352	9.35314e-19	8	E(B)
IRF6	5.34527e-23	0.425241	0.487	0.165	9.67655e-19	8	E(B)
METTL3	5.34691e-23	0.360729	0.388	0.108	9.67952e-19	8	E(B)
HP1BP3	7.08447e-23	0.436133	0.618	0.245	1.2825e-18	8	E(B)
PRDX1	7.24343e-23	0.541714	0.954	0.79	1.31128e-18	8	E(B)
TARDBP	7.72592e-23	0.421019	0.579	0.22	1.39862e-18	8	E(B)
SUMO1	7.78469e-23	0.396569	0.52	0.18	1.40926e-18	8	E(B)
PKM	8.13245e-23	0.518302	0.993	0.819	1.47222e-18	8	E(B)
LDHA	8.20245e-23	0.559825	0.954	0.696	1.48489e-18	8	E(B)
LGALS3	8.6543e-23	0.536836	0.98	0.724	1.56669e-18	8	E(B)
HDAC2	9.53577e-23	0.36787	0.414	0.122	1.72626e-18	8	E(B)
LMO4	1.17142e-22	0.391167	0.48	0.157	2.12062e-18	8	E(B)
UNG	1.20219e-22	0.290405	0.303	0.068	2.17632e-18	8	E(B)
ACAP3	1.44518e-22	0.531603	0.737	0.364	2.61621e-18	8	E(B)
TRIM47	1.52261e-22	0.430046	0.625	0.244	2.75639e-18	8	E(B)
FUS	1.57708e-22	0.467003	0.803	0.385	2.85498e-18	8	E(B)
TCOF1	1.59284e-22	0.260282	0.263	0.052	2.88352e-18	8	E(B)
RTKN	2.09274e-22	0.326826	0.329	0.081	3.78848e-18	8	E(B)
AP2M1	2.1021e-22	0.534311	0.908	0.574	3.80544e-18	8	E(B)
PSMG1	2.11497e-22	0.311992	0.289	0.063	3.82872e-18	8	E(B)
PTBP1	2.12428e-22	0.485088	0.77	0.383	3.84559e-18	8	E(B)
TRIP6	2.13818e-22	0.479945	0.612	0.254	3.87075e-18	8	E(B)
RPA1	2.36279e-22	0.378116	0.454	0.146	4.27736e-18	8	E(B)
LSM2	2.99683e-22	0.45842	0.586	0.23	5.42516e-18	8	E(B)
TRIM27	3.28943e-22	0.321168	0.401	0.114	5.95486e-18	8	E(B)
USP1	3.53048e-22	0.273249	0.289	0.063	6.39124e-18	8	E(B)
CCNL2	4.15504e-22	0.492387	0.743	0.355	7.52187e-18	8	E(B)
KIAA1522	4.26099e-22	0.334679	0.388	0.109	7.71368e-18	8	E(B)
RPL9	4.27415e-22	0.384708	1	0.992	7.73749e-18	8	E(B)
MYOF	4.41916e-22	0.384211	0.454	0.146	8e-18	8	E(B)
NUP62	4.49311e-22	0.319772	0.355	0.093	8.13388e-18	8	E(B)
OLFM2	4.55808e-22	0.280417	0.276	0.059	8.25149e-18	8	E(B)
CCND1	4.649e-22	0.509768	0.763	0.381	8.41608e-18	8	E(B)
POLR2B	4.91244e-22	0.347289	0.434	0.133	8.893e-18	8	E(B)
RNPS1	5.20035e-22	0.442115	0.638	0.264	9.41419e-18	8	E(B)
CREBZF	5.52866e-22	0.312841	0.342	0.088	1.00085e-17	8	E(B)
COMTD1	6.06262e-22	0.412989	0.586	0.224	1.09752e-17	8	E(B)
ATXN2L	6.19364e-22	0.36889	0.467	0.152	1.12124e-17	8	E(B)
SMPD4	6.68618e-22	0.383018	0.5	0.173	1.2104e-17	8	E(B)
PTGS1	7.2715e-22	0.369362	0.408	0.122	1.31636e-17	8	E(B)
PRRC2B	7.30974e-22	0.404541	0.526	0.192	1.32328e-17	8	E(B)
NCAPD2	7.79853e-22	0.313569	0.283	0.063	1.41177e-17	8	E(B)
NDFIP2	7.90751e-22	0.373172	0.487	0.164	1.4315e-17	8	E(B)
TUBB4B	8.0933e-22	0.528395	0.974	0.759	1.46513e-17	8	E(B)
CCT3	8.39459e-22	0.482748	0.717	0.338	1.51967e-17	8	E(B)
ITGA3	8.77176e-22	0.439304	0.664	0.278	1.58795e-17	8	E(B)
SLC25A3	1.18761e-21	0.549609	0.895	0.626	2.14992e-17	8	E(B)
F12	1.25436e-21	0.351482	0.401	0.119	2.27077e-17	8	E(B)
ARL6IP1	1.33503e-21	0.398691	0.487	0.169	2.4168e-17	8	E(B)
TRMT112	1.36942e-21	0.521713	0.822	0.475	2.47905e-17	8	E(B)
SPPL3	1.44475e-21	0.455888	0.579	0.231	2.61543e-17	8	E(B)
ANXA4	1.44542e-21	0.387449	0.513	0.182	2.61664e-17	8	E(B)
RSRC2	1.4555e-21	0.356354	0.434	0.136	2.63488e-17	8	E(B)
AP1G2	1.49942e-21	0.419614	0.487	0.17	2.7144e-17	8	E(B)
FCER1A	1.53694e-21	0.319059	0.303	0.071	2.78232e-17	8	E(B)
PPAN	1.81137e-21	0.349433	0.342	0.09	3.27912e-17	8	E(B)
RBM5	2.3523e-21	0.418999	0.599	0.239	4.25837e-17	8	E(B)
ANAPC7	2.44659e-21	0.383957	0.52	0.188	4.42906e-17	8	E(B)
MRTO4	2.70219e-21	0.286594	0.309	0.075	4.89177e-17	8	E(B)
MTCL1	2.71107e-21	0.262426	0.237	0.045	4.90786e-17	8	E(B)
NPIPA1	2.74403e-21	0.270075	0.283	0.063	4.96752e-17	8	E(B)
CCT4	3.20014e-21	0.439427	0.638	0.264	5.79322e-17	8	E(B)
PITX2	3.37318e-21	0.371576	0.421	0.133	6.10647e-17	8	E(B)
DEF6	3.67913e-21	0.361061	0.388	0.115	6.66033e-17	8	E(B)
DNAJC9	3.72098e-21	0.3136	0.316	0.079	6.73608e-17	8	E(B)
TRIM29	3.80634e-21	0.523311	1	0.798	6.89062e-17	8	E(B)
PTPN2	4.01699e-21	0.296845	0.289	0.067	7.27195e-17	8	E(B)
SRD5A1	4.15824e-21	0.291197	0.289	0.067	7.52766e-17	8	E(B)
INTS10	4.28423e-21	0.411658	0.454	0.153	7.75575e-17	8	E(B)
FNBP4	4.41925e-21	0.333169	0.388	0.113	8.00017e-17	8	E(B)
KCTD15	4.46196e-21	0.373885	0.48	0.166	8.07748e-17	8	E(B)
ID1	5.23981e-21	0.552504	0.941	0.619	9.48563e-17	8	E(B)
SLC25A6	5.52584e-21	0.549331	0.914	0.675	1.00034e-16	8	E(B)
IMMP1L	6.80532e-21	0.27425	0.289	0.067	1.23197e-16	8	E(B)
MRPS25	7.42229e-21	0.341887	0.441	0.142	1.34366e-16	8	E(B)
COX6A1	7.47886e-21	0.488646	0.974	0.794	1.3539e-16	8	E(B)
SUGP2	7.82195e-21	0.376382	0.447	0.15	1.41601e-16	8	E(B)
RNF141	8.15677e-21	0.348027	0.421	0.132	1.47662e-16	8	E(B)
RANGAP1	8.24913e-21	0.477892	0.757	0.382	1.49334e-16	8	E(B)
BLCAP	8.27463e-21	0.439693	0.559	0.227	1.49796e-16	8	E(B)
PSMA4	8.52202e-21	0.457262	0.612	0.263	1.54274e-16	8	E(B)
RBM8A	8.52223e-21	0.50704	0.651	0.305	1.54278e-16	8	E(B)
RPS4Y1	8.72996e-21	0.547681	0.855	0.539	1.58038e-16	8	E(B)
SHTN1	8.78004e-21	0.274453	0.303	0.073	1.58945e-16	8	E(B)
CDCP1	9.9985e-21	0.290649	0.309	0.076	1.81003e-16	8	E(B)
OCIAD1	1.03595e-20	0.410946	0.566	0.224	1.87539e-16	8	E(B)
SMC1A	1.12978e-20	0.307402	0.329	0.086	2.04523e-16	8	E(B)
SSBP3	1.14278e-20	0.341635	0.408	0.125	2.06878e-16	8	E(B)
SLC3A2	1.37119e-20	0.46445	0.757	0.38	2.48226e-16	8	E(B)
DYNLL1	1.45017e-20	0.510737	1	0.839	2.62523e-16	8	E(B)
IPO7	1.58329e-20	0.412721	0.487	0.178	2.86623e-16	8	E(B)
ERH	1.67459e-20	0.393457	0.513	0.19	3.0315e-16	8	E(B)
DHFR	1.90004e-20	0.266726	0.237	0.047	3.43964e-16	8	E(B)
DNMT1	1.92671e-20	0.320542	0.342	0.093	3.48792e-16	8	E(B)
TMEM43	1.93799e-20	0.457406	0.579	0.24	3.50834e-16	8	E(B)
NRARP	1.95464e-20	0.300163	0.303	0.075	3.53848e-16	8	E(B)
DARS	2.0531e-20	0.321827	0.414	0.129	3.71673e-16	8	E(B)
MAF	2.13888e-20	0.505031	0.77	0.391	3.87201e-16	8	E(B)
SNRPA1	2.16295e-20	0.34563	0.388	0.118	3.91558e-16	8	E(B)
PDLIM1	2.24096e-20	0.491399	0.704	0.342	4.0568e-16	8	E(B)
KDM1A	2.37173e-20	0.329601	0.362	0.104	4.29355e-16	8	E(B)
RCN2	2.44621e-20	0.362231	0.421	0.137	4.42838e-16	8	E(B)
HIBCH	2.5414e-20	0.313622	0.342	0.093	4.6007e-16	8	E(B)
NISCH	2.63168e-20	0.439284	0.632	0.274	4.76413e-16	8	E(B)
VPS35	2.71633e-20	0.337519	0.447	0.148	4.91736e-16	8	E(B)
PSMA2	2.79606e-20	0.449585	0.671	0.315	5.0617e-16	8	E(B)
HDAC11	2.84691e-20	0.306628	0.336	0.09	5.15377e-16	8	E(B)
MYCBP	2.88455e-20	0.334864	0.362	0.105	5.2219e-16	8	E(B)
EHMT2	2.91477e-20	0.315163	0.336	0.09	5.27661e-16	8	E(B)
RGS14	3.03866e-20	0.343219	0.441	0.144	5.50089e-16	8	E(B)
MYO5A	3.11002e-20	0.280321	0.309	0.078	5.63007e-16	8	E(B)
SNHG17	3.17252e-20	0.348614	0.421	0.135	5.74321e-16	8	E(B)
WDR12	3.2108e-20	0.263227	0.263	0.058	5.8125e-16	8	E(B)
SUPT16H	3.27005e-20	0.332334	0.388	0.118	5.91978e-16	8	E(B)
ARF3	3.35365e-20	0.40627	0.566	0.229	6.0711e-16	8	E(B)
ACTG1	3.41371e-20	0.406726	1	0.965	6.17983e-16	8	E(B)
RBM39	3.45906e-20	0.466754	0.704	0.342	6.26194e-16	8	E(B)
NDUFS5	3.47586e-20	0.524595	0.908	0.626	6.29234e-16	8	E(B)
SNRPB	3.7406e-20	0.439587	0.75	0.378	6.77161e-16	8	E(B)
GCLC	4.16555e-20	0.288032	0.289	0.07	7.5409e-16	8	E(B)
PRPF19	4.45695e-20	0.353982	0.441	0.147	8.06842e-16	8	E(B)
TNN	4.53644e-20	0.333689	0.276	0.063	8.21231e-16	8	E(B)
ZNF706	4.90396e-20	0.508531	0.822	0.43	8.87763e-16	8	E(B)
GPSM2	5.14433e-20	0.278821	0.263	0.059	9.31278e-16	8	E(B)
PILRB	5.51438e-20	0.361605	0.487	0.173	9.98268e-16	8	E(B)
RTL10	6.49215e-20	0.285171	0.309	0.079	1.17527e-15	8	E(B)
ZNF638	6.84524e-20	0.294974	0.336	0.091	1.23919e-15	8	E(B)
BLMH	7.25928e-20	0.297202	0.322	0.085	1.31415e-15	8	E(B)
CTDSPL	7.48732e-20	0.344742	0.388	0.119	1.35543e-15	8	E(B)
SRSF5	7.66049e-20	0.487104	0.816	0.457	1.38678e-15	8	E(B)
WDR90	8.20005e-20	0.284238	0.303	0.076	1.48446e-15	8	E(B)
NFATC2IP	8.78357e-20	0.276605	0.322	0.085	1.59009e-15	8	E(B)
IMPDH1	8.79503e-20	0.39095	0.48	0.173	1.59216e-15	8	E(B)
EEF2	9.2075e-20	0.38448	0.993	0.951	1.66683e-15	8	E(B)
POLE	9.25278e-20	0.279184	0.283	0.068	1.67503e-15	8	E(B)
DDX39A	9.42718e-20	0.413044	0.507	0.192	1.7066e-15	8	E(B)
DHX15	9.53385e-20	0.379046	0.48	0.175	1.72591e-15	8	E(B)
PGAP2	1.02916e-19	0.322744	0.362	0.106	1.86309e-15	8	E(B)
SH3YL1	1.09598e-19	0.323544	0.355	0.103	1.98406e-15	8	E(B)
EPPK1	1.20879e-19	0.37333	0.48	0.17	2.18827e-15	8	E(B)
ATP5MG	1.29776e-19	0.483361	0.961	0.7	2.34934e-15	8	E(B)
SETD4	1.3007e-19	0.271661	0.276	0.065	2.35467e-15	8	E(B)
TNC	1.33542e-19	0.383377	0.454	0.154	2.41752e-15	8	E(B)
AHCY	1.34763e-19	0.371746	0.474	0.171	2.43961e-15	8	E(B)
PERP	1.35315e-19	0.369079	1	0.925	2.44961e-15	8	E(B)
CCND2	1.42404e-19	0.341635	0.388	0.119	2.57794e-15	8	E(B)
RBIS	1.66329e-19	0.406016	0.684	0.311	3.01106e-15	8	E(B)
IMPA2	1.6833e-19	0.448887	0.704	0.337	3.04727e-15	8	E(B)
PTGES3	1.72616e-19	0.469566	0.717	0.363	3.12487e-15	8	E(B)
UBA3	1.7664e-19	0.312885	0.368	0.11	3.19771e-15	8	E(B)
CMSS1	1.83795e-19	0.250812	0.237	0.049	3.32725e-15	8	E(B)
BLOC1S2	2.05793e-19	0.305944	0.349	0.1	3.72547e-15	8	E(B)
MRM2	2.15171e-19	0.250339	0.25	0.055	3.89525e-15	8	E(B)
LMNB2	2.23454e-19	0.320516	0.342	0.097	4.04518e-15	8	E(B)
PDS5A	2.36488e-19	0.383672	0.421	0.143	4.28115e-15	8	E(B)
CPSF6	2.44619e-19	0.339221	0.362	0.108	4.42834e-15	8	E(B)
LIG1	2.46124e-19	0.291197	0.27	0.063	4.45559e-15	8	E(B)
RAB7B	2.48805e-19	0.383244	0.408	0.134	4.50411e-15	8	E(B)
EBNA1BP2	2.60121e-19	0.373052	0.414	0.14	4.70896e-15	8	E(B)
NGEF	2.62369e-19	0.349711	0.355	0.106	4.74966e-15	8	E(B)
RPA3	2.64933e-19	0.298062	0.329	0.09	4.79608e-15	8	E(B)
RPL24	2.66122e-19	0.427766	1	0.931	4.81761e-15	8	E(B)
IPO5	2.71552e-19	0.353254	0.428	0.143	4.91591e-15	8	E(B)
HDGF	2.8467e-19	0.426392	0.697	0.335	5.15338e-15	8	E(B)
BANF1	3.02057e-19	0.43605	0.645	0.294	5.46814e-15	8	E(B)
AKR1C2	3.17308e-19	0.360392	0.447	0.153	5.74423e-15	8	E(B)
MIRLET7BHG	3.26182e-19	0.315163	0.375	0.114	5.90487e-15	8	E(B)
PA2G4	3.2979e-19	0.414344	0.691	0.33	5.97018e-15	8	E(B)
ALDH4A1	3.35221e-19	0.318148	0.382	0.117	6.06851e-15	8	E(B)
PLK1	3.41773e-19	0.256568	0.257	0.058	6.18711e-15	8	E(B)
RPL26L1	3.83177e-19	0.306118	0.375	0.114	6.93665e-15	8	E(B)
JPT2	4.00314e-19	0.301552	0.368	0.109	7.24688e-15	8	E(B)
UBE2G2	4.04638e-19	0.398656	0.52	0.206	7.32516e-15	8	E(B)
EIF4G2	4.09944e-19	0.476191	0.954	0.67	7.42122e-15	8	E(B)
ZFP36L2	4.55177e-19	0.443882	0.678	0.314	8.24007e-15	8	E(B)
SMYD2	4.58168e-19	0.263227	0.263	0.061	8.29421e-15	8	E(B)
FBXO2	4.62649e-19	0.266362	0.289	0.072	8.37534e-15	8	E(B)
OCIAD2	4.72334e-19	0.304516	0.362	0.108	8.55066e-15	8	E(B)
GSS	5.36398e-19	0.344339	0.401	0.13	9.71041e-15	8	E(B)
SHMT2	5.74707e-19	0.357088	0.421	0.143	1.04039e-14	8	E(B)
USP48	6.07222e-19	0.271953	0.316	0.084	1.09925e-14	8	E(B)
SEC61G	6.07958e-19	0.482936	0.743	0.404	1.10059e-14	8	E(B)
CELF1	6.12807e-19	0.31441	0.368	0.112	1.10937e-14	8	E(B)
AACS	6.23058e-19	0.301931	0.322	0.089	1.12792e-14	8	E(B)
NCBP2	6.23167e-19	0.313658	0.368	0.111	1.12812e-14	8	E(B)
NAT10	6.2955e-19	0.27425	0.276	0.067	1.13968e-14	8	E(B)
ANAPC5	6.31906e-19	0.447179	0.599	0.27	1.14394e-14	8	E(B)
CAND1	6.43627e-19	0.369122	0.414	0.139	1.16516e-14	8	E(B)
TMEM237	6.85528e-19	0.348192	0.355	0.108	1.24101e-14	8	E(B)
UBE3C	7.13688e-19	0.34494	0.421	0.143	1.29199e-14	8	E(B)
KHDRBS1	7.24918e-19	0.360075	0.461	0.166	1.31232e-14	8	E(B)
CSE1L	8.36238e-19	0.369374	0.467	0.17	1.51384e-14	8	E(B)
METTL17	8.63077e-19	0.296205	0.368	0.111	1.56243e-14	8	E(B)
ACP1	8.9784e-19	0.346733	0.467	0.169	1.62536e-14	8	E(B)
ARPC3	1.02962e-18	0.436469	0.743	0.377	1.86392e-14	8	E(B)
LARP1	1.11638e-18	0.357719	0.493	0.186	2.02098e-14	8	E(B)
RPL23A	1.21235e-18	0.418056	1	0.954	2.19471e-14	8	E(B)
NUDCD2	1.23038e-18	0.319772	0.329	0.093	2.22735e-14	8	E(B)
ID4	1.24082e-18	0.340957	0.467	0.168	2.24625e-14	8	E(B)
MPV17	1.3078e-18	0.288691	0.329	0.093	2.36751e-14	8	E(B)
FTSJ1	1.31863e-18	0.288051	0.342	0.099	2.38711e-14	8	E(B)
LANCL1	1.36284e-18	0.327718	0.401	0.132	2.46714e-14	8	E(B)
BPGM	1.45858e-18	0.310524	0.322	0.09	2.64047e-14	8	E(B)
UBE2E3	1.52514e-18	0.359811	0.493	0.187	2.76095e-14	8	E(B)
RBM3	1.56964e-18	0.456198	0.704	0.357	2.84153e-14	8	E(B)
PLA2G12A	1.58456e-18	0.306075	0.368	0.113	2.86852e-14	8	E(B)
NET1	1.91947e-18	0.278518	0.322	0.089	3.47483e-14	8	E(B)
EPHX2	2.2338e-18	0.331583	0.375	0.119	4.04384e-14	8	E(B)
PSMA6	2.75188e-18	0.395795	0.664	0.313	4.98173e-14	8	E(B)
TOMM5	2.81039e-18	0.459553	0.671	0.341	5.08765e-14	8	E(B)
TPR	2.85889e-18	0.341635	0.388	0.127	5.17544e-14	8	E(B)
NFRKB	2.87189e-18	0.287652	0.303	0.082	5.19898e-14	8	E(B)
LRRC47	3.50707e-18	0.350594	0.434	0.154	6.34884e-14	8	E(B)
FKBP4	3.57611e-18	0.379148	0.553	0.23	6.47384e-14	8	E(B)
COX7A2	3.86237e-18	0.476431	0.947	0.731	6.99205e-14	8	E(B)
NOP16	4.24113e-18	0.315163	0.395	0.129	7.67772e-14	8	E(B)
UBE2I	4.64431e-18	0.411675	0.559	0.243	8.4076e-14	8	E(B)
MXD3	4.65764e-18	0.325838	0.329	0.096	8.43172e-14	8	E(B)
CCAR1	5.07894e-18	0.281161	0.342	0.101	9.1944e-14	8	E(B)
CEP95	5.12145e-18	0.26217	0.276	0.07	9.27136e-14	8	E(B)
ZNF185	5.23854e-18	0.37634	0.664	0.297	9.48334e-14	8	E(B)
TTL	5.30418e-18	0.298467	0.355	0.108	9.60216e-14	8	E(B)
ZNF395	5.58932e-18	0.260837	0.257	0.061	1.01183e-13	8	E(B)
SLC16A9	6.01144e-18	0.252427	0.276	0.069	1.08825e-13	8	E(B)
PPP2R2C	6.29002e-18	0.310612	0.362	0.113	1.13868e-13	8	E(B)
LSM5	6.42271e-18	0.371877	0.513	0.204	1.1627e-13	8	E(B)
HNRNPR	6.71385e-18	0.360197	0.467	0.177	1.21541e-13	8	E(B)
GRSF1	7.20282e-18	0.374281	0.474	0.183	1.30393e-13	8	E(B)
CFAP298	7.49067e-18	0.288181	0.336	0.099	1.35604e-13	8	E(B)
SNRNP70	8.18299e-18	0.479089	0.822	0.519	1.48137e-13	8	E(B)
TKT	8.19141e-18	0.377438	0.592	0.254	1.48289e-13	8	E(B)
CAPZA1	8.49625e-18	0.388805	0.572	0.247	1.53808e-13	8	E(B)
SNHG15	8.84846e-18	0.277381	0.303	0.083	1.60184e-13	8	E(B)
PTCD3	9.09223e-18	0.296872	0.355	0.11	1.64597e-13	8	E(B)
EEF1E1	9.43533e-18	0.271953	0.309	0.086	1.70808e-13	8	E(B)
ARL4C	9.58042e-18	0.300524	0.329	0.096	1.73434e-13	8	E(B)
PRPF38A	1.00046e-17	0.268724	0.276	0.071	1.81112e-13	8	E(B)
PYURF	1.02486e-17	0.374298	0.533	0.222	1.8553e-13	8	E(B)
KIFAP3	1.05362e-17	0.275053	0.309	0.086	1.90737e-13	8	E(B)
TKFC	1.14835e-17	0.264537	0.27	0.068	2.07886e-13	8	E(B)
LSM3	1.28128e-17	0.35058	0.586	0.25	2.3195e-13	8	E(B)
GNL2	1.33361e-17	0.253524	0.289	0.077	2.41423e-13	8	E(B)
STON2	1.45537e-17	0.280059	0.316	0.09	2.63465e-13	8	E(B)
RHOV	1.51463e-17	0.374482	0.533	0.216	2.74194e-13	8	E(B)
VDAC2	1.78777e-17	0.462525	0.77	0.436	3.23641e-13	8	E(B)
RBBP7	1.82835e-17	0.323699	0.441	0.159	3.30987e-13	8	E(B)
NIT2	1.85926e-17	0.336891	0.414	0.146	3.36581e-13	8	E(B)
PSMB2	2.03783e-17	0.389628	0.546	0.233	3.68909e-13	8	E(B)
EXOSC10	2.08096e-17	0.289195	0.349	0.108	3.76717e-13	8	E(B)
ENOSF1	2.1374e-17	0.254308	0.283	0.075	3.86934e-13	8	E(B)
CLIC1	2.19387e-17	0.458042	0.941	0.651	3.97156e-13	8	E(B)
CFL1	2.3571e-17	0.414523	0.993	0.807	4.26706e-13	8	E(B)
BOLA2	2.37715e-17	0.263211	0.316	0.09	4.30335e-13	8	E(B)
NCDN	2.41291e-17	0.275053	0.309	0.088	4.3681e-13	8	E(B)
NOP2	2.44714e-17	0.267857	0.309	0.088	4.43005e-13	8	E(B)
GART	2.45097e-17	0.252111	0.263	0.066	4.43699e-13	8	E(B)
LRIG3	2.51928e-17	0.25164	0.276	0.072	4.56066e-13	8	E(B)
GTPBP3	2.64486e-17	0.259247	0.257	0.063	4.78798e-13	8	E(B)
ID3	2.64611e-17	0.486113	0.914	0.65	4.79026e-13	8	E(B)
NSMCE4A	2.70061e-17	0.315163	0.349	0.109	4.88892e-13	8	E(B)
BRD8	2.78123e-17	0.277347	0.336	0.1	5.03487e-13	8	E(B)
DBI	3.07583e-17	0.438545	0.961	0.771	5.56818e-13	8	E(B)
IPO4	3.18096e-17	0.258797	0.296	0.081	5.75849e-13	8	E(B)
PTDSS1	3.38324e-17	0.315898	0.401	0.139	6.12469e-13	8	E(B)
EWSR1	3.39386e-17	0.374156	0.625	0.286	6.14391e-13	8	E(B)
MEN1	3.46528e-17	0.25053	0.27	0.069	6.2732e-13	8	E(B)
TOMM40	3.49643e-17	0.336743	0.467	0.178	6.32958e-13	8	E(B)
SNX1	3.51897e-17	0.332061	0.454	0.17	6.37039e-13	8	E(B)
GAS2L1	3.57706e-17	0.442897	0.586	0.275	6.47556e-13	8	E(B)
NHP2	3.73812e-17	0.428217	0.73	0.385	6.76712e-13	8	E(B)
PUM2	4.46799e-17	0.317292	0.454	0.169	8.0884e-13	8	E(B)
UBA2	5.31303e-17	0.315163	0.408	0.143	9.61818e-13	8	E(B)
PLCH2	5.40862e-17	0.302366	0.368	0.121	9.79122e-13	8	E(B)
SNX5	5.46031e-17	0.333641	0.434	0.16	9.88481e-13	8	E(B)
WRNIP1	5.55335e-17	0.300594	0.329	0.1	1.00532e-12	8	E(B)
AC005261.1	5.60266e-17	0.295636	0.368	0.12	1.01425e-12	8	E(B)
SIPA1L2	5.60681e-17	0.260594	0.276	0.073	1.015e-12	8	E(B)
SLC7A2	5.86775e-17	0.264004	0.27	0.071	1.06224e-12	8	E(B)
RBM26	5.93432e-17	0.251957	0.283	0.076	1.07429e-12	8	E(B)
RETSAT	6.09575e-17	0.299904	0.349	0.111	1.10351e-12	8	E(B)
TLCD3A	6.32137e-17	0.32103	0.401	0.141	1.14436e-12	8	E(B)
TIMM13	6.90014e-17	0.432498	0.809	0.489	1.24913e-12	8	E(B)
SRP14	6.98449e-17	0.464026	0.928	0.703	1.2644e-12	8	E(B)
FAM189A2	7.10837e-17	0.275634	0.322	0.096	1.28683e-12	8	E(B)
BTG1	8.02336e-17	0.392935	0.612	0.284	1.45247e-12	8	E(B)
TRIR	8.18191e-17	0.442084	0.875	0.572	1.48117e-12	8	E(B)
HSPA9	9.06235e-17	0.367924	0.599	0.271	1.64056e-12	8	E(B)
NKTR	9.47391e-17	0.357412	0.428	0.159	1.71506e-12	8	E(B)
CCT2	9.51999e-17	0.357157	0.52	0.217	1.7234e-12	8	E(B)
QTRT1	1.00325e-16	0.298116	0.395	0.136	1.81619e-12	8	E(B)
DDX27	1.01547e-16	0.269409	0.296	0.083	1.83831e-12	8	E(B)
PPA1	1.04042e-16	0.423603	0.559	0.262	1.88346e-12	8	E(B)
CCNB1IP1	1.05051e-16	0.272307	0.289	0.081	1.90174e-12	8	E(B)
SF1	1.08321e-16	0.39821	0.678	0.333	1.96093e-12	8	E(B)
CENPX	1.11383e-16	0.398273	0.553	0.246	2.01636e-12	8	E(B)
EFNB1	1.11802e-16	0.370762	0.474	0.188	2.02396e-12	8	E(B)
ERCC3	1.16684e-16	0.256171	0.289	0.08	2.11233e-12	8	E(B)
RPL41	1.20398e-16	0.279584	1	1	2.17957e-12	8	E(B)
ARID1A	1.22743e-16	0.279634	0.329	0.1	2.22201e-12	8	E(B)
HMGCS1	1.2887e-16	0.325937	0.414	0.149	2.33294e-12	8	E(B)
PARP6	1.29948e-16	0.306118	0.355	0.116	2.35245e-12	8	E(B)
FAM49B	1.32837e-16	0.259299	0.289	0.081	2.40475e-12	8	E(B)
OGT	1.37895e-16	0.353163	0.625	0.289	2.49631e-12	8	E(B)
SNRPA	1.43371e-16	0.298853	0.388	0.133	2.59544e-12	8	E(B)
TTLL12	1.47402e-16	0.357135	0.539	0.23	2.66842e-12	8	E(B)
POLR1D	1.54538e-16	0.371197	0.5	0.209	2.79759e-12	8	E(B)
ABCE1	1.56718e-16	0.302825	0.309	0.092	2.83707e-12	8	E(B)
NIPSNAP3A	1.57891e-16	0.257526	0.303	0.087	2.8583e-12	8	E(B)
SRSF11	1.62411e-16	0.358729	0.566	0.25	2.94013e-12	8	E(B)
GSTO2	1.67722e-16	0.261135	0.289	0.081	3.03628e-12	8	E(B)
NUDT1	1.69384e-16	0.285556	0.355	0.115	3.06636e-12	8	E(B)
TINCR	1.73165e-16	0.308374	0.355	0.117	3.13481e-12	8	E(B)
PLEKHA1	1.73714e-16	0.288811	0.421	0.151	3.14474e-12	8	E(B)
ZMIZ2	1.94435e-16	0.324212	0.474	0.186	3.51986e-12	8	E(B)
PRKX	1.99494e-16	0.264282	0.25	0.063	3.61143e-12	8	E(B)
BAG1	2.10251e-16	0.38755	0.632	0.301	3.80618e-12	8	E(B)
PDLIM4	2.20517e-16	0.37184	0.632	0.299	3.99202e-12	8	E(B)
YDJC	2.47625e-16	0.265211	0.336	0.103	4.48275e-12	8	E(B)
RAD21	2.61597e-16	0.324332	0.441	0.167	4.73569e-12	8	E(B)
CAPRIN1	2.66965e-16	0.34467	0.474	0.19	4.83286e-12	8	E(B)
HES1	2.73268e-16	0.310025	0.388	0.134	4.94696e-12	8	E(B)
HSPH1	2.86953e-16	0.294812	0.421	0.152	5.1947e-12	8	E(B)
GIT1	3.06399e-16	0.35394	0.493	0.202	5.54675e-12	8	E(B)
DDX21	3.29089e-16	0.314424	0.382	0.133	5.9575e-12	8	E(B)
DIMT1	3.53257e-16	0.258517	0.283	0.079	6.39501e-12	8	E(B)
SF3B3	3.62869e-16	0.357412	0.434	0.167	6.56901e-12	8	E(B)
PPHLN1	3.65615e-16	0.250996	0.25	0.064	6.61873e-12	8	E(B)
SYNE2	3.69878e-16	0.323738	0.421	0.156	6.69591e-12	8	E(B)
CIAO2A	3.79716e-16	0.284368	0.336	0.107	6.874e-12	8	E(B)
PGD	3.86853e-16	0.39986	0.691	0.353	7.0032e-12	8	E(B)
GDI2	3.87295e-16	0.404539	0.638	0.318	7.0112e-12	8	E(B)
SENP6	4.24938e-16	0.269967	0.349	0.113	7.69265e-12	8	E(B)
RTN4	4.28408e-16	0.431721	0.882	0.603	7.75547e-12	8	E(B)
OGFRL1	4.47137e-16	0.26039	0.309	0.092	8.09451e-12	8	E(B)
MRPS18C	4.55101e-16	0.377073	0.5	0.212	8.23869e-12	8	E(B)
LSM8	4.61553e-16	0.322402	0.408	0.15	8.3555e-12	8	E(B)
PTGFRN	4.89704e-16	0.277347	0.322	0.099	8.86511e-12	8	E(B)
PRPF40A	5.06851e-16	0.313672	0.368	0.127	9.17552e-12	8	E(B)
RPL15	5.26769e-16	0.326532	1	0.991	9.5361e-12	8	E(B)
NELFCD	5.34789e-16	0.330407	0.401	0.147	9.68129e-12	8	E(B)
BAP1	5.92264e-16	0.30745	0.461	0.176	1.07218e-11	8	E(B)
MAZ	5.92412e-16	0.339804	0.625	0.286	1.07244e-11	8	E(B)
MAEA	5.9338e-16	0.32285	0.467	0.187	1.0742e-11	8	E(B)
GLOD4	6.09887e-16	0.261158	0.316	0.096	1.10408e-11	8	E(B)
NPR3	6.36354e-16	0.271953	0.296	0.087	1.15199e-11	8	E(B)
CEP170B	6.42373e-16	0.323893	0.401	0.147	1.16289e-11	8	E(B)
MPHOSPH6	6.91423e-16	0.253358	0.296	0.086	1.25168e-11	8	E(B)
MCMBP	7.19033e-16	0.283906	0.342	0.111	1.30167e-11	8	E(B)
CLK1	7.22556e-16	0.345134	0.572	0.254	1.30804e-11	8	E(B)
SNHG25	7.34525e-16	0.409169	0.711	0.392	1.32971e-11	8	E(B)
CAPNS2	7.7701e-16	0.384002	0.586	0.263	1.40662e-11	8	E(B)
TTC19	8.04512e-16	0.257809	0.309	0.093	1.45641e-11	8	E(B)
BAX	8.72229e-16	0.293602	0.382	0.133	1.579e-11	8	E(B)
DDX42	8.73264e-16	0.297461	0.395	0.142	1.58087e-11	8	E(B)
MBNL1	8.96796e-16	0.341588	0.553	0.243	1.62347e-11	8	E(B)
HSPA8	9.24847e-16	0.407802	0.974	0.869	1.67425e-11	8	E(B)
SLC35E2B	9.25959e-16	0.260893	0.303	0.09	1.67626e-11	8	E(B)
POP5	1.17221e-15	0.290593	0.322	0.102	2.12205e-11	8	E(B)
DUSP23	1.37631e-15	0.409044	0.645	0.319	2.49153e-11	8	E(B)
PAX8-AS1	1.40411e-15	0.347313	0.493	0.206	2.54186e-11	8	E(B)
EIF3M	1.46212e-15	0.350068	0.546	0.243	2.64688e-11	8	E(B)
MCM5	1.48524e-15	0.282999	0.336	0.11	2.68873e-11	8	E(B)
ADNP	1.51965e-15	0.297213	0.368	0.129	2.75102e-11	8	E(B)
N4BP2L2	1.55287e-15	0.320848	0.441	0.173	2.81116e-11	8	E(B)
SUN1	1.62854e-15	0.386598	0.507	0.223	2.94815e-11	8	E(B)
OGA	1.90738e-15	0.365299	0.546	0.25	3.45292e-11	8	E(B)
RPA2	1.90857e-15	0.26168	0.322	0.102	3.45508e-11	8	E(B)
POLR2H	1.91279e-15	0.305764	0.414	0.156	3.46272e-11	8	E(B)
FAR1	1.961e-15	0.269967	0.336	0.109	3.55e-11	8	E(B)
RELL1	2.02502e-15	0.272373	0.309	0.096	3.6659e-11	8	E(B)
MAT2B	2.04588e-15	0.269432	0.349	0.116	3.70365e-11	8	E(B)
TOP2B	2.08694e-15	0.31737	0.375	0.134	3.77799e-11	8	E(B)
SAMD1	2.12122e-15	0.301508	0.421	0.158	3.84004e-11	8	E(B)
SRP19	2.21487e-15	0.311474	0.382	0.137	4.00957e-11	8	E(B)
U2SURP	2.25737e-15	0.256364	0.329	0.105	4.08652e-11	8	E(B)
SF3B1	2.27304e-15	0.396404	0.605	0.302	4.11488e-11	8	E(B)
HSPA2	2.36686e-15	0.310228	0.447	0.175	4.28472e-11	8	E(B)
MRPS26	2.44591e-15	0.360785	0.559	0.257	4.42783e-11	8	E(B)
IFI16	2.50793e-15	0.301742	0.355	0.122	4.54011e-11	8	E(B)
ATP5PB	2.54554e-15	0.383452	0.651	0.337	4.60819e-11	8	E(B)
URI1	2.55812e-15	0.266253	0.322	0.103	4.63096e-11	8	E(B)
GBP6	2.73372e-15	0.294553	0.592	0.256	4.94885e-11	8	E(B)
CBFB	2.78241e-15	0.260893	0.303	0.093	5.03699e-11	8	E(B)
CNPY2	2.82873e-15	0.339341	0.461	0.188	5.12084e-11	8	E(B)
NUDT21	3.02009e-15	0.270722	0.342	0.114	5.46727e-11	8	E(B)
MYBBP1A	3.06684e-15	0.265371	0.388	0.137	5.55191e-11	8	E(B)
NQO1	3.07718e-15	0.382211	0.77	0.4	5.57062e-11	8	E(B)
IMPACT	3.12101e-15	0.257947	0.257	0.071	5.64996e-11	8	E(B)
MTCH2	3.39068e-15	0.321477	0.447	0.179	6.13815e-11	8	E(B)
PPCS	3.39542e-15	0.302339	0.447	0.176	6.14673e-11	8	E(B)
SH3PXD2A	3.41688e-15	0.289419	0.395	0.145	6.18558e-11	8	E(B)
SKP1	3.42158e-15	0.421316	0.921	0.653	6.19409e-11	8	E(B)
POLR2K	3.43005e-15	0.300921	0.441	0.172	6.20943e-11	8	E(B)
PI4KA	4.24791e-15	0.336133	0.441	0.177	7.68999e-11	8	E(B)
CDK10	4.41105e-15	0.292146	0.461	0.181	7.98532e-11	8	E(B)
SMARCD2	4.45149e-15	0.303048	0.434	0.168	8.05853e-11	8	E(B)
SRP72	5.01248e-15	0.325937	0.408	0.157	9.07409e-11	8	E(B)
EML4	5.08031e-15	0.253358	0.289	0.087	9.19688e-11	8	E(B)
ZFYVE21	5.1674e-15	0.312948	0.362	0.128	9.35454e-11	8	E(B)
CLPTM1L	5.20001e-15	0.341905	0.507	0.22	9.41358e-11	8	E(B)
CPNE1	5.35153e-15	0.362612	0.559	0.262	9.68788e-11	8	E(B)
MRPL27	5.84664e-15	0.348626	0.546	0.248	1.05842e-10	8	E(B)
HSD17B4	6.18106e-15	0.29327	0.401	0.15	1.11896e-10	8	E(B)
ITGB5	6.23688e-15	0.391716	0.691	0.371	1.12906e-10	8	E(B)
ACSL3	6.28962e-15	0.284948	0.349	0.12	1.13861e-10	8	E(B)
MAP3K6	6.56053e-15	0.317894	0.48	0.202	1.18765e-10	8	E(B)
SNRNP40	6.8786e-15	0.253358	0.283	0.084	1.24523e-10	8	E(B)
KRI1	7.10631e-15	0.263453	0.316	0.1	1.28646e-10	8	E(B)
RMDN1	7.57887e-15	0.258579	0.296	0.091	1.372e-10	8	E(B)
RPL27A	7.76199e-15	0.328583	0.993	0.956	1.40515e-10	8	E(B)
SNHG6	8.38751e-15	0.362126	0.645	0.326	1.51839e-10	8	E(B)
VMA21	8.5585e-15	0.265685	0.349	0.119	1.54935e-10	8	E(B)
TRA2A	8.59514e-15	0.342371	0.395	0.152	1.55598e-10	8	E(B)
WDR34	8.69051e-15	0.315163	0.388	0.145	1.57324e-10	8	E(B)
PGRMC2	9.02035e-15	0.321237	0.493	0.211	1.63295e-10	8	E(B)
CCNL1	9.60854e-15	0.282424	0.382	0.14	1.73943e-10	8	E(B)
GNPAT	9.92054e-15	0.289681	0.362	0.129	1.79591e-10	8	E(B)
EZR	9.99316e-15	0.382277	0.829	0.489	1.80906e-10	8	E(B)
PRPF4B	1.00971e-14	0.311422	0.349	0.123	1.82788e-10	8	E(B)
RGL2	1.0151e-14	0.394462	0.559	0.268	1.83764e-10	8	E(B)
COA3	1.01968e-14	0.360011	0.586	0.28	1.84593e-10	8	E(B)
CLNS1A	1.04973e-14	0.280794	0.368	0.132	1.90033e-10	8	E(B)
RSL24D1	1.06963e-14	0.291822	0.395	0.147	1.93635e-10	8	E(B)
EMP1	1.08823e-14	0.272638	0.783	0.444	1.97002e-10	8	E(B)
FKBP9	1.09416e-14	0.311799	0.507	0.216	1.98075e-10	8	E(B)
CD82	1.12747e-14	0.267183	0.342	0.116	2.04107e-10	8	E(B)
COMMD3	1.15607e-14	0.324372	0.428	0.172	2.09284e-10	8	E(B)
NAA50	1.21144e-14	0.376232	0.507	0.231	2.19307e-10	8	E(B)
NDUFB3	1.25934e-14	0.365178	0.691	0.381	2.27978e-10	8	E(B)
SAP18	1.28661e-14	0.379823	0.651	0.35	2.32914e-10	8	E(B)
DUSP7	1.29125e-14	0.278287	0.322	0.106	2.33756e-10	8	E(B)
ITGAE	1.29563e-14	0.296083	0.395	0.149	2.34548e-10	8	E(B)
TRAF7	1.32421e-14	0.325092	0.52	0.232	2.39722e-10	8	E(B)
PSMC5	1.43937e-14	0.362432	0.697	0.375	2.6057e-10	8	E(B)
P4HA2	1.51047e-14	0.260656	0.309	0.099	2.7344e-10	8	E(B)
SRSF9	1.53502e-14	0.330308	0.625	0.305	2.77885e-10	8	E(B)
PRPF31	1.54695e-14	0.356653	0.48	0.211	2.80044e-10	8	E(B)
ATP5PF	1.58991e-14	0.408152	0.895	0.618	2.87822e-10	8	E(B)
RIPK4	1.616e-14	0.257039	0.303	0.096	2.92545e-10	8	E(B)
SEMA4B	1.75175e-14	0.325655	0.434	0.174	3.1712e-10	8	E(B)
TMEM258	2.10671e-14	0.389282	0.803	0.489	3.81378e-10	8	E(B)
NSA2	2.16866e-14	0.30117	0.454	0.187	3.92592e-10	8	E(B)
RCC2	2.47768e-14	0.327494	0.474	0.206	4.48534e-10	8	E(B)
DVL3	2.57597e-14	0.298777	0.362	0.132	4.66328e-10	8	E(B)
PIN4	2.60024e-14	0.314447	0.414	0.165	4.70721e-10	8	E(B)
MRPL32	2.651e-14	0.276384	0.336	0.115	4.7991e-10	8	E(B)
SSBP1	2.7482e-14	0.345085	0.52	0.236	4.97506e-10	8	E(B)
ZNF207	2.92583e-14	0.36471	0.559	0.27	5.29663e-10	8	E(B)
CDC16	3.09654e-14	0.28449	0.362	0.131	5.60566e-10	8	E(B)
CKLF	3.12438e-14	0.273743	0.316	0.105	5.65607e-10	8	E(B)
TAP2	3.14746e-14	0.265967	0.322	0.108	5.69784e-10	8	E(B)
CELSR2	3.18833e-14	0.320749	0.441	0.182	5.77184e-10	8	E(B)
SLC6A9	3.26854e-14	0.322119	0.441	0.18	5.91703e-10	8	E(B)
DCTPP1	3.46648e-14	0.259281	0.375	0.136	6.27537e-10	8	E(B)
UXT	3.48632e-14	0.358009	0.572	0.28	6.31128e-10	8	E(B)
EIF3L	3.92994e-14	0.379717	0.658	0.357	7.11438e-10	8	E(B)
RPN2	4.15272e-14	0.316436	0.566	0.266	7.51767e-10	8	E(B)
CTNNA1	4.16597e-14	0.412099	0.743	0.455	7.54165e-10	8	E(B)
KIAA1217	4.23257e-14	0.250893	0.296	0.094	7.66222e-10	8	E(B)
SREK1	4.28019e-14	0.280229	0.303	0.099	7.74843e-10	8	E(B)
TRABD	4.34007e-14	0.321212	0.487	0.213	7.85682e-10	8	E(B)
DALRD3	4.58653e-14	0.275821	0.342	0.12	8.303e-10	8	E(B)
ELAC2	4.68266e-14	0.300793	0.414	0.166	8.47702e-10	8	E(B)
MFN2	4.73022e-14	0.315885	0.388	0.149	8.56312e-10	8	E(B)
PITPNB	4.86189e-14	0.272094	0.349	0.124	8.80149e-10	8	E(B)
KLC3	4.9071e-14	0.301808	0.441	0.18	8.88333e-10	8	E(B)
TRPS1	5.20136e-14	0.259892	0.309	0.102	9.41603e-10	8	E(B)
NDUFAB1	5.31962e-14	0.357227	0.664	0.352	9.63012e-10	8	E(B)
JUP	5.43205e-14	0.3587	0.993	0.891	9.83365e-10	8	E(B)
PPA2	5.48263e-14	0.271022	0.368	0.136	9.92521e-10	8	E(B)
UQCRC2	5.50172e-14	0.312689	0.599	0.285	9.95977e-10	8	E(B)
SYF2	5.8553e-14	0.269971	0.375	0.139	1.05999e-09	8	E(B)
EBP	6.22653e-14	0.319482	0.395	0.157	1.12719e-09	8	E(B)
PDIA6	6.38647e-14	0.315812	0.539	0.249	1.15614e-09	8	E(B)
SAE1	6.57149e-14	0.28523	0.355	0.13	1.18964e-09	8	E(B)
NDRG3	6.96391e-14	0.252427	0.25	0.072	1.26068e-09	8	E(B)
AZIN1	7.03702e-14	0.308737	0.408	0.163	1.27391e-09	8	E(B)
AKR1A1	7.1388e-14	0.328637	0.546	0.255	1.29234e-09	8	E(B)
CD47	7.26631e-14	0.344427	0.513	0.234	1.31542e-09	8	E(B)
RPL8	7.41138e-14	0.288257	1	0.994	1.34168e-09	8	E(B)
E2F4	7.65982e-14	0.287962	0.388	0.15	1.38666e-09	8	E(B)
MED4	8.22958e-14	0.270905	0.388	0.148	1.4898e-09	8	E(B)
SH3BP1	8.40207e-14	0.255425	0.329	0.113	1.52103e-09	8	E(B)
BAG5	8.48989e-14	0.255317	0.316	0.107	1.53693e-09	8	E(B)
GOLGB1	8.51403e-14	0.252868	0.368	0.136	1.54129e-09	8	E(B)
CTBP1	8.8237e-14	0.351737	0.52	0.246	1.59735e-09	8	E(B)
C17orf49	8.82606e-14	0.291583	0.493	0.212	1.59778e-09	8	E(B)
RBM25	8.87958e-14	0.279084	0.382	0.144	1.60747e-09	8	E(B)
COA6	8.91274e-14	0.263701	0.336	0.119	1.61347e-09	8	E(B)
NOTCH3	9.63151e-14	0.369459	0.842	0.504	1.74359e-09	8	E(B)
H2AFY	9.63952e-14	0.366598	0.618	0.321	1.74504e-09	8	E(B)
ALAD	9.64607e-14	0.276568	0.342	0.122	1.74623e-09	8	E(B)
MRPL17	9.94436e-14	0.267564	0.375	0.14	1.80023e-09	8	E(B)
TOMM20	1.0035e-13	0.376019	0.579	0.296	1.81663e-09	8	E(B)
RABGGTB	1.02184e-13	0.282399	0.322	0.112	1.84984e-09	8	E(B)
ELMO3	1.08577e-13	0.293602	0.355	0.132	1.96557e-09	8	E(B)
BICD2	1.19778e-13	0.371698	0.546	0.267	2.16833e-09	8	E(B)
GNB1	1.20231e-13	0.347343	0.612	0.311	2.17654e-09	8	E(B)
DAZAP1	1.20862e-13	0.361422	0.493	0.229	2.18797e-09	8	E(B)
C11orf58	1.24925e-13	0.342871	0.566	0.28	2.26153e-09	8	E(B)
NEDD8	1.24926e-13	0.377794	0.862	0.545	2.26154e-09	8	E(B)
ENSA	1.28797e-13	0.395464	0.717	0.416	2.33161e-09	8	E(B)
ARHGEF12	1.30944e-13	0.314454	0.414	0.17	2.37048e-09	8	E(B)
AGAP3	1.64222e-13	0.315823	0.507	0.23	2.97291e-09	8	E(B)
TPD52	1.6594e-13	0.299518	0.349	0.129	3.004e-09	8	E(B)
SRM	1.7862e-13	0.313286	0.572	0.271	3.23355e-09	8	E(B)
DHCR24	1.81477e-13	0.368262	0.763	0.43	3.28527e-09	8	E(B)
MBD6	1.82652e-13	0.260196	0.336	0.12	3.30654e-09	8	E(B)
TXLNA	1.91661e-13	0.312425	0.461	0.2	3.46964e-09	8	E(B)
ZNF276	1.91929e-13	0.278236	0.349	0.129	3.47449e-09	8	E(B)
STARD7	1.99601e-13	0.32024	0.553	0.263	3.61337e-09	8	E(B)
KTN1	2.03379e-13	0.32925	0.579	0.28	3.68177e-09	8	E(B)
ALDH16A1	2.05979e-13	0.310969	0.428	0.178	3.72883e-09	8	E(B)
IDH3B	2.23134e-13	0.337768	0.487	0.222	4.0394e-09	8	E(B)
NAP1L4	2.25405e-13	0.325522	0.605	0.301	4.0805e-09	8	E(B)
MIF	2.27301e-13	0.301334	1	0.938	4.11483e-09	8	E(B)
PITX1	2.38039e-13	0.401713	0.829	0.541	4.30921e-09	8	E(B)
CTNND1	2.40765e-13	0.380512	0.618	0.335	4.35857e-09	8	E(B)
GGCT	2.42051e-13	0.263432	0.362	0.135	4.38185e-09	8	E(B)
CUL1	2.62676e-13	0.265175	0.349	0.129	4.75521e-09	8	E(B)
PCBD1	2.68751e-13	0.278637	0.414	0.166	4.8652e-09	8	E(B)
SFN	2.81383e-13	0.282629	1	0.959	5.09387e-09	8	E(B)
D2HGDH	3.03325e-13	0.29139	0.355	0.134	5.49109e-09	8	E(B)
PTMS	3.13401e-13	0.385282	0.914	0.63	5.6735e-09	8	E(B)
ATP5MPL	3.14357e-13	0.400568	0.882	0.622	5.69081e-09	8	E(B)
RPAIN	3.25012e-13	0.278141	0.401	0.161	5.88369e-09	8	E(B)
PTPN13	3.45442e-13	0.290878	0.375	0.146	6.25354e-09	8	E(B)
MFSD12	3.66843e-13	0.300396	0.355	0.135	6.64096e-09	8	E(B)
CHD4	3.74901e-13	0.309895	0.513	0.239	6.78684e-09	8	E(B)
DTYMK	3.76545e-13	0.279725	0.342	0.126	6.8166e-09	8	E(B)
PRPF38B	3.81138e-13	0.253662	0.283	0.092	6.89974e-09	8	E(B)
HGSNAT	3.87087e-13	0.268902	0.336	0.122	7.00744e-09	8	E(B)
TXNL4A	3.89289e-13	0.360453	0.697	0.384	7.0473e-09	8	E(B)
COX7B	3.89579e-13	0.38893	0.908	0.71	7.05256e-09	8	E(B)
CPSF7	3.99992e-13	0.276728	0.375	0.146	7.24106e-09	8	E(B)
ITPA	4.02211e-13	0.309895	0.513	0.238	7.28123e-09	8	E(B)
RUVBL2	4.07737e-13	0.286308	0.461	0.198	7.38126e-09	8	E(B)
POMP	4.12035e-13	0.362788	0.638	0.347	7.45907e-09	8	E(B)
YTHDF2	4.78335e-13	0.281843	0.362	0.139	8.65929e-09	8	E(B)
RPL36	4.89524e-13	0.288022	1	0.993	8.86186e-09	8	E(B)
PKP3	4.93514e-13	0.36491	0.921	0.576	8.93409e-09	8	E(B)
EIF2B1	5.01866e-13	0.281804	0.329	0.12	9.08528e-09	8	E(B)
CIAO1	5.18043e-13	0.279084	0.382	0.152	9.37813e-09	8	E(B)
UBA52	5.20413e-13	0.303247	0.993	0.969	9.42103e-09	8	E(B)
DGCR8	5.42181e-13	0.252119	0.283	0.093	9.81511e-09	8	E(B)
LAMB1	5.44303e-13	0.250056	0.342	0.125	9.85351e-09	8	E(B)
SRSF4	5.94302e-13	0.277458	0.375	0.147	1.07586e-08	8	E(B)
ADH5	5.96294e-13	0.259464	0.434	0.179	1.07947e-08	8	E(B)
TP53	5.99762e-13	0.275634	0.329	0.12	1.08575e-08	8	E(B)
ZFP91	6.40031e-13	0.255606	0.303	0.104	1.15865e-08	8	E(B)
REEP4	6.65586e-13	0.316563	0.428	0.185	1.20491e-08	8	E(B)
MRFAP1	6.96183e-13	0.315703	0.73	0.398	1.2603e-08	8	E(B)
NPTN	6.9754e-13	0.287228	0.48	0.214	1.26276e-08	8	E(B)
LDHB	7.68443e-13	0.353096	0.664	0.358	1.39111e-08	8	E(B)
LAD1	8.27742e-13	0.341439	0.849	0.486	1.49846e-08	8	E(B)
PDCD2	8.30323e-13	0.271632	0.382	0.152	1.50313e-08	8	E(B)
XPC	8.4863e-13	0.25274	0.25	0.077	1.53628e-08	8	E(B)
GPAT4	1.00901e-12	0.256819	0.362	0.139	1.82661e-08	8	E(B)
DDX56	1.02105e-12	0.338644	0.428	0.189	1.84841e-08	8	E(B)
LDLRAP1	1.04621e-12	0.258699	0.329	0.12	1.89396e-08	8	E(B)
TP53TG1	1.0635e-12	0.253292	0.382	0.15	1.92526e-08	8	E(B)
ILKAP	1.09273e-12	0.253925	0.329	0.12	1.97818e-08	8	E(B)
ITPRIPL2	1.17345e-12	0.261158	0.276	0.092	2.1243e-08	8	E(B)
FUBP1	1.33722e-12	0.253795	0.303	0.106	2.42077e-08	8	E(B)
DCTD	1.34217e-12	0.268993	0.309	0.11	2.42972e-08	8	E(B)
EIF2A	1.47468e-12	0.258967	0.329	0.12	2.66961e-08	8	E(B)
LIMK2	1.51815e-12	0.298623	0.329	0.124	2.74831e-08	8	E(B)
RCAN1	1.57838e-12	0.324496	0.362	0.145	2.85735e-08	8	E(B)
PFDN2	1.69282e-12	0.323836	0.474	0.22	3.06452e-08	8	E(B)
COX7C	1.69573e-12	0.335898	1	0.857	3.06978e-08	8	E(B)
EIF3B	1.7243e-12	0.345363	0.671	0.381	3.1215e-08	8	E(B)
RSRP1	1.74622e-12	0.286621	0.447	0.197	3.16119e-08	8	E(B)
MRPL13	1.80066e-12	0.319444	0.395	0.167	3.25974e-08	8	E(B)
SRI	1.86351e-12	0.281311	0.474	0.214	3.37351e-08	8	E(B)
KIAA1671	1.94231e-12	0.268813	0.349	0.134	3.51617e-08	8	E(B)
PGAM1	1.96253e-12	0.381148	0.757	0.462	3.55278e-08	8	E(B)
UQCRB	1.9752e-12	0.342384	0.954	0.727	3.57571e-08	8	E(B)
TSKU	2.00832e-12	0.267857	0.336	0.126	3.63566e-08	8	E(B)
NECTIN1	2.10219e-12	0.314534	0.546	0.266	3.8056e-08	8	E(B)
C19orf33	2.18163e-12	0.358061	0.98	0.716	3.9494e-08	8	E(B)
SPCS1	2.21226e-12	0.351781	0.566	0.298	4.00485e-08	8	E(B)
MRPS23	2.25078e-12	0.251679	0.329	0.122	4.07458e-08	8	E(B)
GTF2H5	2.57419e-12	0.250443	0.296	0.104	4.66006e-08	8	E(B)
KRT8	2.89685e-12	0.31014	0.362	0.143	5.24417e-08	8	E(B)
IMP3	2.93262e-12	0.309063	0.467	0.217	5.30893e-08	8	E(B)
PLCB3	3.23118e-12	0.272496	0.342	0.132	5.8494e-08	8	E(B)
RAB13	3.27516e-12	0.271632	0.362	0.144	5.92903e-08	8	E(B)
ATP5PO	3.41013e-12	0.346231	0.776	0.478	6.17336e-08	8	E(B)
NDUFB6	3.41784e-12	0.297736	0.572	0.288	6.18732e-08	8	E(B)
EIF4A3	3.5006e-12	0.277594	0.401	0.17	6.33714e-08	8	E(B)
TMEM189	3.5747e-12	0.282886	0.401	0.17	6.47127e-08	8	E(B)
RPL21	3.60402e-12	0.273008	1	0.989	6.52435e-08	8	E(B)
KLF4	4.01321e-12	0.300707	0.75	0.407	7.26511e-08	8	E(B)
CDC123	4.0248e-12	0.267496	0.382	0.156	7.2861e-08	8	E(B)
PRKY	4.04225e-12	0.255138	0.316	0.117	7.31769e-08	8	E(B)
SAFB	4.04277e-12	0.310396	0.447	0.204	7.31863e-08	8	E(B)
NDUFA12	4.04424e-12	0.305105	0.625	0.328	7.32129e-08	8	E(B)
PSMA1	4.42523e-12	0.320766	0.566	0.291	8.01099e-08	8	E(B)
RBM4	4.54929e-12	0.329199	0.467	0.225	8.23558e-08	8	E(B)
ACTN4	4.76916e-12	0.312467	0.724	0.4	8.63361e-08	8	E(B)
MRPS34	4.89299e-12	0.320288	0.645	0.346	8.85778e-08	8	E(B)
PHB2	4.90432e-12	0.315688	0.717	0.41	8.8783e-08	8	E(B)
DYNC1H1	5.02509e-12	0.294626	0.678	0.371	9.09693e-08	8	E(B)
CHMP4A	5.29628e-12	0.269268	0.408	0.174	9.58786e-08	8	E(B)
MRPS21	5.34299e-12	0.366012	0.691	0.407	9.67242e-08	8	E(B)
PFN1	5.40681e-12	0.335028	0.98	0.847	9.78795e-08	8	E(B)
TAX1BP3	5.4823e-12	0.31765	0.559	0.288	9.92461e-08	8	E(B)
NFE2L2	5.55114e-12	0.356704	0.711	0.401	1.00492e-07	8	E(B)
HSP90B1	5.63329e-12	0.344517	0.796	0.489	1.01979e-07	8	E(B)
CLK2	6.05069e-12	0.279649	0.349	0.138	1.09536e-07	8	E(B)
MGAT4B	6.15303e-12	0.300898	0.513	0.249	1.11388e-07	8	E(B)
IRF2BP2	6.16189e-12	0.308915	0.553	0.281	1.11549e-07	8	E(B)
MRPS6	6.36325e-12	0.294626	0.355	0.145	1.15194e-07	8	E(B)
BRMS1	6.40638e-12	0.258348	0.375	0.153	1.15975e-07	8	E(B)
VCP	6.4932e-12	0.331574	0.776	0.494	1.17546e-07	8	E(B)
TIAL1	6.63885e-12	0.269062	0.408	0.176	1.20183e-07	8	E(B)
OLA1	6.8925e-12	0.256086	0.355	0.142	1.24775e-07	8	E(B)
NARS	6.89662e-12	0.304746	0.434	0.197	1.2485e-07	8	E(B)
PRDX3	7.20436e-12	0.266879	0.414	0.178	1.30421e-07	8	E(B)
DENR	7.60831e-12	0.250666	0.355	0.141	1.37733e-07	8	E(B)
DNAJB1	7.7083e-12	0.334725	0.559	0.296	1.39543e-07	8	E(B)
SMARCE1	7.9338e-12	0.265561	0.382	0.159	1.43625e-07	8	E(B)
EIF4EBP1	7.98424e-12	0.28247	0.408	0.176	1.44539e-07	8	E(B)
NUP188	8.07485e-12	0.267183	0.316	0.119	1.46179e-07	8	E(B)
ATP5F1C	8.17028e-12	0.328333	0.592	0.317	1.47907e-07	8	E(B)
ZNF692	8.27435e-12	0.275818	0.355	0.143	1.49791e-07	8	E(B)
GLRX3	9.9196e-12	0.289363	0.474	0.224	1.79574e-07	8	E(B)
XRCC6	1.0413e-11	0.342846	0.691	0.41	1.88506e-07	8	E(B)
HSP90AA1	1.07942e-11	0.3455	0.947	0.76	1.95408e-07	8	E(B)
DHRS4	1.08206e-11	0.277972	0.375	0.156	1.95885e-07	8	E(B)
LGALS7B	1.09969e-11	0.350543	1	0.968	1.99077e-07	8	E(B)
TAP1	1.09986e-11	0.277392	0.401	0.173	1.99108e-07	8	E(B)
AC020916.1	1.15842e-11	0.29571	0.382	0.163	2.09709e-07	8	E(B)
EIF2S3	1.19702e-11	0.29446	0.526	0.262	2.16696e-07	8	E(B)
SAFB2	1.22978e-11	0.269549	0.336	0.133	2.22628e-07	8	E(B)
EIF3E	1.24002e-11	0.30735	0.605	0.324	2.24482e-07	8	E(B)
STOML2	1.30471e-11	0.279695	0.566	0.286	2.36191e-07	8	E(B)
CERK	1.30724e-11	0.262214	0.368	0.152	2.3665e-07	8	E(B)
HNRNPA0	1.38593e-11	0.298815	0.454	0.212	2.50894e-07	8	E(B)
THOP1	1.39668e-11	0.252868	0.342	0.135	2.5284e-07	8	E(B)
CLUH	1.42129e-11	0.311496	0.572	0.302	2.57296e-07	8	E(B)
CKAP4	1.43789e-11	0.273547	0.428	0.191	2.60301e-07	8	E(B)
RSL1D1	1.52953e-11	0.264814	0.395	0.168	2.76891e-07	8	E(B)
TRMU	1.56849e-11	0.254735	0.362	0.147	2.83943e-07	8	E(B)
WDR46	1.59777e-11	0.285594	0.382	0.163	2.89243e-07	8	E(B)
COMMD4	1.6179e-11	0.284555	0.428	0.193	2.92888e-07	8	E(B)
MYL12B	1.61809e-11	0.373786	0.941	0.733	2.92923e-07	8	E(B)
TMEM259	1.63008e-11	0.330898	0.855	0.569	2.95094e-07	8	E(B)
TOMM22	1.68801e-11	0.292951	0.395	0.173	3.05581e-07	8	E(B)
POLG	1.69776e-11	0.270494	0.342	0.137	3.07345e-07	8	E(B)
ATP5MC3	1.81173e-11	0.349455	0.895	0.596	3.27978e-07	8	E(B)
PDAP1	1.87114e-11	0.312946	0.691	0.395	3.38732e-07	8	E(B)
NUDC	1.99378e-11	0.30879	0.526	0.266	3.60935e-07	8	E(B)
SNRNP200	2.0136e-11	0.262273	0.553	0.276	3.64523e-07	8	E(B)
GSPT1	2.06078e-11	0.292046	0.421	0.192	3.73063e-07	8	E(B)
MYH9	2.17321e-11	0.350371	0.875	0.619	3.93417e-07	8	E(B)
ZNF385A	2.17364e-11	0.313891	0.52	0.262	3.93494e-07	8	E(B)
APRT	2.20746e-11	0.330616	0.836	0.543	3.99617e-07	8	E(B)
DDX24	2.25523e-11	0.273879	0.408	0.18	4.08265e-07	8	E(B)
DSTN	2.26129e-11	0.335878	0.947	0.729	4.09361e-07	8	E(B)
RPS25	2.37429e-11	0.263777	1	0.979	4.29817e-07	8	E(B)
EIF3K	2.4034e-11	0.357675	0.836	0.566	4.35088e-07	8	E(B)
PSME1	2.44606e-11	0.293876	0.697	0.391	4.4281e-07	8	E(B)
MRPL36	2.50351e-11	0.30415	0.441	0.206	4.53211e-07	8	E(B)
PITPNA	2.52565e-11	0.293406	0.467	0.223	4.57218e-07	8	E(B)
TIA1	2.70045e-11	0.253889	0.349	0.142	4.88863e-07	8	E(B)
PSMA3	2.87763e-11	0.323134	0.461	0.227	5.20938e-07	8	E(B)
ERP29	2.98473e-11	0.274024	0.526	0.262	5.40326e-07	8	E(B)
PRKCSH	3.0733e-11	0.296613	0.526	0.261	5.56359e-07	8	E(B)
RNF145	3.17329e-11	0.28488	0.388	0.17	5.74461e-07	8	E(B)
PSMD6	3.4221e-11	0.274377	0.382	0.166	6.19502e-07	8	E(B)
CANX	3.48193e-11	0.299801	0.73	0.435	6.30334e-07	8	E(B)
COMT	3.65348e-11	0.304598	0.553	0.29	6.61389e-07	8	E(B)
RND3	3.79655e-11	0.287148	0.375	0.163	6.8729e-07	8	E(B)
FAM83C	4.00211e-11	0.272839	0.316	0.123	7.24501e-07	8	E(B)
COA4	4.02324e-11	0.258212	0.395	0.172	7.28327e-07	8	E(B)
RALGDS	4.18587e-11	0.298352	0.467	0.227	7.57769e-07	8	E(B)
ATP2B4	4.38969e-11	0.300898	0.5	0.247	7.94666e-07	8	E(B)
PALLD	4.42965e-11	0.305421	0.493	0.244	8.01899e-07	8	E(B)
MGST2	4.57159e-11	0.296838	0.408	0.187	8.27596e-07	8	E(B)
HGS	4.61166e-11	0.310699	0.52	0.264	8.34848e-07	8	E(B)
PPM1G	5.03599e-11	0.255285	0.368	0.155	9.11666e-07	8	E(B)
SND1	5.22271e-11	0.258773	0.428	0.195	9.45467e-07	8	E(B)
DYNC1LI2	5.51006e-11	0.257644	0.434	0.199	9.97486e-07	8	E(B)
NXF1	5.61837e-11	0.279369	0.447	0.212	1.01709e-06	8	E(B)
ATP5MC2	5.98229e-11	0.34685	0.921	0.73	1.08297e-06	8	E(B)
PQBP1	6.0313e-11	0.258212	0.388	0.17	1.09185e-06	8	E(B)
PGRMC1	6.31649e-11	0.260823	0.401	0.178	1.14347e-06	8	E(B)
TBC1D14	6.69726e-11	0.252427	0.349	0.145	1.2124e-06	8	E(B)
ARPC5	6.93163e-11	0.279903	0.526	0.266	1.25483e-06	8	E(B)
ARF6	7.05223e-11	0.320343	0.612	0.347	1.27667e-06	8	E(B)
YY1	7.12283e-11	0.2719	0.388	0.173	1.28945e-06	8	E(B)
FBRSL1	7.21404e-11	0.286046	0.362	0.157	1.30596e-06	8	E(B)
WDR82	7.28014e-11	0.268218	0.355	0.149	1.31792e-06	8	E(B)
CBR3	7.3989e-11	0.264163	0.625	0.324	1.33942e-06	8	E(B)
CDK5RAP3	7.40446e-11	0.303899	0.461	0.227	1.34043e-06	8	E(B)
DPYSL3	7.416e-11	0.290659	0.461	0.222	1.34252e-06	8	E(B)
RARS	8.06709e-11	0.25573	0.375	0.162	1.46039e-06	8	E(B)
SMARCA4	8.18678e-11	0.256086	0.342	0.142	1.48205e-06	8	E(B)
SNRPC	8.29082e-11	0.282258	0.467	0.228	1.50089e-06	8	E(B)
WASHC1	9.17599e-11	0.34053	0.691	0.418	1.66113e-06	8	E(B)
RPS20	1.01114e-10	0.274023	0.987	0.885	1.83046e-06	8	E(B)
RBX1	1.14261e-10	0.314621	0.684	0.402	2.06847e-06	8	E(B)
PCBP1	1.18365e-10	0.337799	0.829	0.575	2.14276e-06	8	E(B)
EPCAM	1.27456e-10	0.250258	0.25	0.088	2.30734e-06	8	E(B)
MZT2B	1.33023e-10	0.299355	0.901	0.723	2.40812e-06	8	E(B)
STK24	1.33838e-10	0.262909	0.513	0.255	2.42287e-06	8	E(B)
COX20	1.41731e-10	0.278482	0.454	0.221	2.56575e-06	8	E(B)
LSM4	1.47891e-10	0.261259	0.553	0.285	2.67728e-06	8	E(B)
EPHB4	1.54241e-10	0.274776	0.408	0.187	2.79222e-06	8	E(B)
NT5DC2	1.55061e-10	0.27849	0.526	0.275	2.80707e-06	8	E(B)
EIF3D	1.55346e-10	0.274995	0.52	0.267	2.81223e-06	8	E(B)
OXA1L	1.68783e-10	0.270167	0.507	0.256	3.05548e-06	8	E(B)
CHMP3	1.85976e-10	0.273303	0.467	0.231	3.36673e-06	8	E(B)
IQGAP1	1.89381e-10	0.284829	0.533	0.28	3.42836e-06	8	E(B)
NDUFA6	1.90767e-10	0.279856	0.717	0.425	3.45345e-06	8	E(B)
DNAJA1	1.9226e-10	0.272493	0.533	0.276	3.48048e-06	8	E(B)
PDIA3	1.97231e-10	0.277091	0.493	0.25	3.57048e-06	8	E(B)
TSC22D1	2.18082e-10	0.282069	0.513	0.261	3.94793e-06	8	E(B)
PAXX	2.43227e-10	0.267237	0.539	0.277	4.40314e-06	8	E(B)
EXPH5	2.64203e-10	0.261737	0.368	0.163	4.78288e-06	8	E(B)
DKK3	2.72826e-10	0.267731	0.48	0.233	4.93896e-06	8	E(B)
MORF4L2	2.80033e-10	0.309494	0.526	0.287	5.06944e-06	8	E(B)
ATP5PD	2.94464e-10	0.293069	0.664	0.39	5.33068e-06	8	E(B)
TRIM28	3.10132e-10	0.32208	0.671	0.414	5.61432e-06	8	E(B)
EIF3A	3.22462e-10	0.25308	0.493	0.246	5.83752e-06	8	E(B)
ARGLU1	3.30713e-10	0.313321	0.546	0.295	5.9869e-06	8	E(B)
BAIAP2	3.45275e-10	0.294145	0.586	0.32	6.25052e-06	8	E(B)
MAPK6	3.74481e-10	0.261303	0.408	0.192	6.77923e-06	8	E(B)
SEC61B	3.79687e-10	0.308279	0.697	0.435	6.87347e-06	8	E(B)
TRAP1	4.2003e-10	0.26971	0.507	0.259	7.60381e-06	8	E(B)
POLR2G	5.14384e-10	0.263143	0.441	0.213	9.3119e-06	8	E(B)
MEA1	5.57649e-10	0.274116	0.441	0.219	1.00951e-05	8	E(B)
FAM83H	5.64247e-10	0.256762	0.474	0.234	1.02146e-05	8	E(B)
CUTA	5.93303e-10	0.252316	0.664	0.373	1.07406e-05	8	E(B)
SRP9	7.0647e-10	0.267857	0.592	0.33	1.27892e-05	8	E(B)
PSMB8	7.2124e-10	0.263365	0.441	0.216	1.30566e-05	8	E(B)
COASY	7.31666e-10	0.250907	0.414	0.197	1.32453e-05	8	E(B)
NUCKS1	7.66307e-10	0.301707	0.48	0.253	1.38725e-05	8	E(B)
SPG21	8.65919e-10	0.253006	0.342	0.15	1.56757e-05	8	E(B)
METAP2	9.58121e-10	0.269771	0.368	0.169	1.73449e-05	8	E(B)
RUSC1	9.85195e-10	0.255353	0.322	0.137	1.7835e-05	8	E(B)
GOLGA3	1.02842e-09	0.256879	0.388	0.181	1.86175e-05	8	E(B)
MARCKS	1.03061e-09	0.270424	0.546	0.291	1.86572e-05	8	E(B)
CAPN2	1.1744e-09	0.253911	0.625	0.352	2.12602e-05	8	E(B)
SEPTIN9	1.22387e-09	0.321667	0.454	0.236	2.21557e-05	8	E(B)
PAPOLA	1.23798e-09	0.279153	0.441	0.224	2.24112e-05	8	E(B)
DDB1	1.25372e-09	0.264358	0.526	0.279	2.26962e-05	8	E(B)
C6orf62	1.29259e-09	0.29613	0.52	0.281	2.33998e-05	8	E(B)
CAMK2N1	1.30356e-09	0.297702	0.336	0.152	2.35983e-05	8	E(B)
RPL38	1.36557e-09	0.283036	0.993	0.905	2.47209e-05	8	E(B)
EIF2B5	1.4409e-09	0.251341	0.434	0.213	2.60847e-05	8	E(B)
PDHA1	1.65745e-09	0.250707	0.355	0.16	3.00048e-05	8	E(B)
CNIH4	1.69947e-09	0.272768	0.441	0.227	3.07656e-05	8	E(B)
ANAPC16	1.89901e-09	0.274041	0.605	0.343	3.43777e-05	8	E(B)
YWHAH	2.40606e-09	0.30319	0.434	0.229	4.35569e-05	8	E(B)
NDUFC1	2.5253e-09	0.300024	0.73	0.467	4.57156e-05	8	E(B)
ZRANB2	2.60143e-09	0.254456	0.336	0.15	4.70937e-05	8	E(B)
ECHS1	2.75363e-09	0.283065	0.467	0.247	4.9849e-05	8	E(B)
CSKMT	2.76152e-09	0.26175	0.368	0.171	4.99919e-05	8	E(B)
MSN	3.03585e-09	0.271817	0.533	0.295	5.49581e-05	8	E(B)
HMG20B	3.07948e-09	0.27053	0.487	0.26	5.57479e-05	8	E(B)
NDUFA10	4.33278e-09	0.263787	0.474	0.25	7.84364e-05	8	E(B)
NDUFS6	4.3465e-09	0.281248	0.776	0.524	7.86847e-05	8	E(B)
TSTA3	4.62944e-09	0.252028	0.447	0.229	8.38068e-05	8	E(B)
TUFM	5.15243e-09	0.259809	0.77	0.489	9.32745e-05	8	E(B)
SYPL1	5.64189e-09	0.280517	0.539	0.309	0.000102135	8	E(B)
NOL7	5.79838e-09	0.266879	0.382	0.188	0.000104968	8	E(B)
PPP2CA	5.9117e-09	0.26862	0.5	0.276	0.00010702	8	E(B)
EPS8L2	6.49753e-09	0.296573	0.711	0.452	0.000117625	8	E(B)
ST13	7.45791e-09	0.261665	0.526	0.296	0.000135011	8	E(B)
MTDH	7.77377e-09	0.253762	0.441	0.228	0.000140728	8	E(B)
SEMA3F	8.59476e-09	0.260823	0.632	0.367	0.000155591	8	E(B)
DNPH1	1.09971e-08	0.250972	0.447	0.234	0.00019908	8	E(B)
PSMB1	1.25774e-08	0.264103	0.678	0.433	0.000227688	8	E(B)
VDAC1	1.30081e-08	0.304403	0.599	0.37	0.000235486	8	E(B)
SMIM29	1.61311e-08	0.280558	0.434	0.236	0.000292022	8	E(B)
EVPL	1.93882e-08	0.251569	0.625	0.37	0.000350985	8	E(B)
CALM1	2.13143e-08	0.287036	0.895	0.661	0.000385853	8	E(B)
MIB2	2.35612e-08	0.282248	0.533	0.314	0.000426529	8	E(B)
HMGA1	2.96853e-08	0.258079	0.434	0.233	0.000537393	8	E(B)
LAMTOR5	2.99618e-08	0.279596	0.592	0.364	0.000542399	8	E(B)
BCAP31	3.28425e-08	0.27698	0.638	0.41	0.000594548	8	E(B)
PRDX5	3.80168e-08	0.250339	0.882	0.602	0.000688217	8	E(B)
MRPL52	3.84394e-08	0.276613	0.599	0.371	0.000695869	8	E(B)
C20orf27	3.93574e-08	0.252427	0.368	0.184	0.000712487	8	E(B)
NDUFAF8	4.27488e-08	0.25878	0.605	0.371	0.000773881	8	E(B)
IK	4.89613e-08	0.251	0.349	0.172	0.000886347	8	E(B)
CHCHD2	5.44154e-08	0.275951	0.914	0.778	0.000985081	8	E(B)
ATP6V1G1	6.01414e-08	0.254743	0.533	0.314	0.00108874	8	E(B)
CAPZB	6.43924e-08	0.257965	0.559	0.331	0.00116569	8	E(B)
JTB	6.97268e-08	0.25827	0.618	0.382	0.00126226	8	E(B)
PPP1CA	8.10154e-08	0.260169	0.757	0.523	0.00146662	8	E(B)
TLE5	1.05247e-07	0.284228	0.875	0.654	0.00190529	8	E(B)
ATP6V1F	1.2071e-07	0.250784	0.77	0.541	0.00218521	8	E(B)
PSMA7	1.8025e-07	0.274282	0.711	0.488	0.00326306	8	E(B)
SNHG16	1.96208e-07	0.260121	0.454	0.261	0.00355196	8	E(B)
PRMT1	5.2692e-07	0.260738	0.526	0.325	0.00953884	8	E(B)
H19	7.74527e-07	0.471503	0.967	0.945	0.0140213	8	E(B)

## Sheet: E(D)1
Supplementary Table 1. List of automatically identified marker genes per cluster in the spatial transcriptomics dataset (FindAllMarkers, p<0.05, log2FC>0).
Gene	p-value	Average log2 fold-change	Percetage of group 1	Percentage of group 2	Adjusted p-value	Cell cluster	Cell type
ENDOU	1.7303e-133	1.29676	0.903	0.128	3.13237e-129	7	E(D)1
SPRR1A	1.41962e-104	1.83093	0.974	0.245	2.56994e-100	7	E(D)1
RDH12	1.4114e-102	0.83474	0.688	0.082	2.55506e-98	7	E(D)1
CWH43	4.62873e-97	0.859234	0.76	0.115	8.37938e-93	7	E(D)1
TACSTD2	4.16615e-96	1.86185	1	0.437	7.54199e-92	7	E(D)1
SERPINB13	3.76381e-91	2.42145	1	0.521	6.81362e-87	7	E(D)1
IVL	5.95504e-90	2.13737	1	0.521	1.07804e-85	7	E(D)1
C10orf99	2.36453e-89	1.56336	0.948	0.308	4.28051e-85	7	E(D)1
VSIG8	2.71225e-89	1.07839	0.942	0.244	4.90999e-85	7	E(D)1
CD24	3.19008e-89	2.09299	1	0.477	5.775e-85	7	E(D)1
GJB6	1.95896e-88	1.64602	0.987	0.361	3.54631e-84	7	E(D)1
TUBB2A	2.42908e-88	1.84959	0.994	0.481	4.39737e-84	7	E(D)1
ANKRD35	5.53196e-88	0.923631	0.753	0.132	1.00145e-83	7	E(D)1
SLURP2	2.07035e-87	1.6665	0.987	0.322	3.74795e-83	7	E(D)1
GJB2	4.59113e-87	1.95938	1	0.462	8.31132e-83	7	E(D)1
AADACL2	4.89057e-86	0.79959	0.695	0.102	8.85339e-82	7	E(D)1
LYPD3	1.23684e-85	2.0038	1	0.67	2.23905e-81	7	E(D)1
KRTDAP	2.59259e-85	2.01062	1	0.987	4.69337e-81	7	E(D)1
CSTA	5.85447e-85	2.25064	1	0.954	1.05983e-80	7	E(D)1
KLK11	1.11991e-84	1.45443	1	0.395	2.02737e-80	7	E(D)1
ALDH3B2	1.48333e-84	0.973662	0.747	0.135	2.68528e-80	7	E(D)1
SPINK5	1.77333e-84	1.96592	0.994	0.384	3.21026e-80	7	E(D)1
TMEM184A	4.2419e-84	0.842095	0.773	0.142	7.67911e-80	7	E(D)1
BNIPL	7.68656e-84	0.98397	0.844	0.184	1.3915e-79	7	E(D)1
A2ML1	9.68243e-84	1.9712	1	0.478	1.75281e-79	7	E(D)1
DEFB1	1.47121e-83	0.910581	0.753	0.141	2.66333e-79	7	E(D)1
DSC2	7.06534e-83	2.03822	1	0.618	1.27904e-78	7	E(D)1
MPZL2	3.02379e-82	1.36724	0.935	0.328	5.47397e-78	7	E(D)1
PERP	7.40892e-82	2.04083	1	0.925	1.34124e-77	7	E(D)1
CSTB	2.13016e-80	2.26099	1	0.858	3.85622e-76	7	E(D)1
SERPINB5	3.76478e-80	1.9064	0.994	0.496	6.81538e-76	7	E(D)1
GRHL3	3.08511e-79	0.870379	0.792	0.16	5.58498e-75	7	E(D)1
SCEL	3.42148e-79	0.972679	0.812	0.175	6.19391e-75	7	E(D)1
TGM3	3.77429e-79	1.91581	1	0.776	6.8326e-75	7	E(D)1
TMPRSS11D	1.42571e-78	1.2752	0.851	0.191	2.58096e-74	7	E(D)1
GGH	1.96802e-78	1.12585	0.812	0.191	3.56272e-74	7	E(D)1
DSG1	4.42526e-78	1.92503	1	0.743	8.01105e-74	7	E(D)1
THEM5	5.22e-78	0.841936	0.636	0.1	9.44977e-74	7	E(D)1
FABP5	1.16916e-77	2.26536	1	0.987	2.11653e-73	7	E(D)1
TMEM79	1.3423e-77	1.08051	0.968	0.315	2.42997e-73	7	E(D)1
TMEM45A	3.66941e-77	1.11075	0.799	0.176	6.64274e-73	7	E(D)1
FAM162A	3.93036e-77	1.09214	0.987	0.351	7.11514e-73	7	E(D)1
KRT76	4.10632e-77	1.99785	1	0.998	7.43366e-73	7	E(D)1
SFN	7.24424e-77	1.49276	1	0.959	1.31142e-72	7	E(D)1
KRT6A	3.23847e-75	1.90884	1	0.994	5.8626e-71	7	E(D)1
GLTP	1.0829e-74	1.28656	0.974	0.328	1.96038e-70	7	E(D)1
KLK7	1.33782e-74	1.16694	0.922	0.251	2.42186e-70	7	E(D)1
KLK12	4.26639e-74	1.33665	0.864	0.225	7.72344e-70	7	E(D)1
DYNLL1	1.61822e-73	1.36976	1	0.839	2.92947e-69	7	E(D)1
CALML3	1.91375e-73	1.42041	1	0.781	3.46446e-69	7	E(D)1
JUP	2.59359e-73	1.27998	1	0.891	4.69517e-69	7	E(D)1
TGM1	2.6348e-73	1.1325	0.929	0.274	4.76978e-69	7	E(D)1
GRHL1	6.00001e-73	0.753111	0.675	0.115	1.08618e-68	7	E(D)1
MAL2	7.10874e-73	0.958466	0.903	0.264	1.2869e-68	7	E(D)1
DSG3	1.661e-72	1.65101	0.987	0.404	3.00691e-68	7	E(D)1
KRT6C	1.87165e-72	2.03403	1	0.858	3.38825e-68	7	E(D)1
TUBA1C	2.74386e-72	1.41886	0.987	0.596	4.96721e-68	7	E(D)1
SPRR1B	1.07163e-71	1.80996	1	0.878	1.93996e-67	7	E(D)1
DBI	1.32682e-71	1.4725	0.994	0.768	2.40195e-67	7	E(D)1
BPIFC	7.20654e-71	0.599462	0.526	0.066	1.3046e-66	7	E(D)1
DSP	7.6367e-71	1.61426	1	0.806	1.38247e-66	7	E(D)1
RAB25	8.06066e-71	1.06609	0.935	0.349	1.45922e-66	7	E(D)1
BICDL2	8.50699e-71	0.780819	0.76	0.152	1.54002e-66	7	E(D)1
CTNNBIP1	3.34737e-70	1.38255	0.994	0.518	6.05975e-66	7	E(D)1
NECTIN4	4.13492e-70	0.77812	0.766	0.166	7.48545e-66	7	E(D)1
GJA1	6.31512e-70	1.91294	0.974	0.586	1.14323e-65	7	E(D)1
KLK10	1.04292e-69	1.59864	1	0.499	1.888e-65	7	E(D)1
KRT6B	1.05512e-69	1.89424	1	0.926	1.91008e-65	7	E(D)1
CRABP2	1.89832e-69	1.06071	0.896	0.279	3.43652e-65	7	E(D)1
PKP1	2.02693e-69	1.37191	1	0.869	3.66935e-65	7	E(D)1
FAM3B	1.30626e-68	0.479097	0.429	0.042	2.36473e-64	7	E(D)1
KLK8	3.72361e-68	1.1621	0.968	0.426	6.74085e-64	7	E(D)1
TTC22	6.99484e-68	0.697799	0.643	0.115	1.26628e-63	7	E(D)1
CDA	9.76367e-68	0.645515	0.552	0.08	1.76752e-63	7	E(D)1
CBR3	1.00231e-67	1.0418	0.909	0.298	1.81448e-63	7	E(D)1
SULT2B1	1.04694e-67	0.833305	0.831	0.201	1.89527e-63	7	E(D)1
SBSN	1.39366e-67	1.59194	1	0.869	2.52294e-63	7	E(D)1
MUC15	2.83225e-67	0.580247	0.578	0.088	5.12723e-63	7	E(D)1
TUBA4A	3.34961e-67	1.22162	0.968	0.528	6.0638e-63	7	E(D)1
CLIC3	4.33572e-67	1.16414	0.961	0.372	7.84895e-63	7	E(D)1
LAD1	5.01969e-67	1.14796	0.994	0.472	9.08715e-63	7	E(D)1
PKP3	6.56272e-67	1.1837	1	0.568	1.18805e-62	7	E(D)1
GBP6	7.35491e-67	1.10415	0.838	0.233	1.33146e-62	7	E(D)1
HSPB1	2.99486e-66	1.01211	1	0.989	5.4216e-62	7	E(D)1
TRIM29	1.23992e-65	1.24985	1	0.798	2.24463e-61	7	E(D)1
IL36RN	2.29638e-65	1.09476	0.805	0.198	4.15713e-61	7	E(D)1
S100A8	4.61282e-65	2.31608	1	0.976	8.35059e-61	7	E(D)1
KRT17	2.39449e-64	1.83114	1	0.99	4.33475e-60	7	E(D)1
S100A14	2.7882e-64	1.46999	1	0.668	5.04748e-60	7	E(D)1
KLK13	6.27979e-64	1.08106	0.708	0.154	1.13683e-59	7	E(D)1
IGFL2	9.80729e-64	0.920978	0.786	0.205	1.77541e-59	7	E(D)1
IL1RN	1.51539e-63	1.29611	0.968	0.391	2.74332e-59	7	E(D)1
DUOX1	6.32903e-63	0.854281	0.87	0.268	1.14574e-58	7	E(D)1
HOPX	1.42719e-62	1.58329	1	0.665	2.58364e-58	7	E(D)1
CYP4F22	2.28944e-62	0.899748	0.688	0.157	4.14457e-58	7	E(D)1
SPINK9	2.55814e-62	1.96024	0.987	0.601	4.63101e-58	7	E(D)1
HMGCR	3.31414e-62	0.724103	0.773	0.187	5.99959e-58	7	E(D)1
SDR16C5	8.23395e-62	0.82222	0.799	0.198	1.49059e-57	7	E(D)1
KRT3	1.75325e-61	2.07946	0.981	0.574	3.1739e-57	7	E(D)1
KLF5	5.11362e-61	0.87957	0.877	0.269	9.25719e-57	7	E(D)1
S100A16	5.55323e-61	1.11391	1	0.799	1.0053e-56	7	E(D)1
EPHX3	7.84265e-61	0.7133	0.76	0.171	1.41975e-56	7	E(D)1
SLC39A2	1.00652e-60	0.481388	0.416	0.046	1.82211e-56	7	E(D)1
ZNF185	2.03941e-60	0.797652	0.896	0.276	3.69195e-56	7	E(D)1
ANKRD22	2.40955e-60	0.548641	0.519	0.079	4.36201e-56	7	E(D)1
CYSRT1	3.07213e-60	0.929065	0.844	0.245	5.56148e-56	7	E(D)1
NQO1	3.91478e-60	1.1062	0.916	0.386	7.08693e-56	7	E(D)1
PLA2G4E	1.90672e-59	0.501863	0.422	0.05	3.45173e-55	7	E(D)1
ADH7	2.18437e-59	0.689353	0.623	0.125	3.95436e-55	7	E(D)1
TGM5	2.23702e-59	0.696912	0.695	0.149	4.04968e-55	7	E(D)1
EVPL	2.67949e-59	0.952887	0.916	0.344	4.85069e-55	7	E(D)1
CAPNS2	5.20225e-59	0.862496	0.825	0.241	9.41763e-55	7	E(D)1
ESRP2	3.32214e-58	0.638494	0.63	0.129	6.01406e-54	7	E(D)1
KRT10	4.26683e-58	1.8232	0.994	0.892	7.72424e-54	7	E(D)1
SLPI	7.22465e-58	1.29545	1	0.778	1.30788e-53	7	E(D)1
SLURP1	8.414e-58	1.62646	1	0.728	1.52319e-53	7	E(D)1
PPL	1.29242e-57	0.994796	0.929	0.334	2.33966e-53	7	E(D)1
SPINK6	2.51444e-57	0.954896	0.545	0.099	4.55189e-53	7	E(D)1
DMKN	3.10961e-57	1.37344	1	0.835	5.62933e-53	7	E(D)1
ANO9	4.98557e-57	0.693283	0.643	0.141	9.02538e-53	7	E(D)1
CDKN2B	2.94097e-56	0.481093	0.455	0.063	5.32403e-52	7	E(D)1
DGAT2	8.31784e-56	0.799843	0.727	0.179	1.50578e-51	7	E(D)1
CLDN1	1.53027e-55	0.501058	0.461	0.066	2.77024e-51	7	E(D)1
KRT1	2.33229e-55	1.58737	1	0.999	4.22215e-51	7	E(D)1
LGALS7B	4.13158e-55	1.02342	1	0.968	7.4794e-51	7	E(D)1
ELOVL4	5.84389e-55	0.714963	0.643	0.143	1.05792e-50	7	E(D)1
KLF4	8.87647e-55	0.920971	0.942	0.389	1.60691e-50	7	E(D)1
PROM2	8.98533e-55	0.615297	0.753	0.189	1.62661e-50	7	E(D)1
SDC1	1.12047e-54	1.0816	0.961	0.609	2.02839e-50	7	E(D)1
KANK1	6.7074e-54	0.70668	0.597	0.129	1.21424e-49	7	E(D)1
CSNK1A1	1.27074e-53	0.963849	0.955	0.485	2.30041e-49	7	E(D)1
FAM83G	1.49705e-53	1.04342	0.909	0.426	2.7101e-49	7	E(D)1
SPINK7	3.19665e-53	1.44138	0.994	0.57	5.78689e-49	7	E(D)1
AQP3	4.18067e-53	1.21286	1	0.598	7.56826e-49	7	E(D)1
CITED4	4.70372e-53	0.965256	0.864	0.322	8.51515e-49	7	E(D)1
BSPRY	5.82953e-53	0.606368	0.617	0.132	1.05532e-48	7	E(D)1
YWHAZ	1.56673e-52	1.13858	1	0.717	2.83624e-48	7	E(D)1
TXN	3.0366e-52	1.34018	1	0.913	5.49716e-48	7	E(D)1
LGALSL	1.99322e-51	0.759637	0.857	0.274	3.60833e-47	7	E(D)1
DSC1	2.79865e-51	0.674952	0.526	0.098	5.06639e-47	7	E(D)1
VSIG10L	6.26771e-51	0.738364	0.662	0.152	1.13464e-46	7	E(D)1
DUOXA1	7.79589e-51	0.69656	0.74	0.21	1.41129e-46	7	E(D)1
SGPP2	8.55265e-51	0.561014	0.571	0.118	1.54829e-46	7	E(D)1
CDH1	1.25943e-50	0.711728	0.688	0.182	2.27994e-46	7	E(D)1
ANK3	1.47921e-50	0.546146	0.532	0.102	2.67781e-46	7	E(D)1
MBOAT2	2.46608e-50	0.589822	0.597	0.126	4.46434e-46	7	E(D)1
CLCA2	5.47229e-50	0.719982	0.766	0.224	9.90649e-46	7	E(D)1
GGT6	6.02326e-50	0.535499	0.545	0.108	1.09039e-45	7	E(D)1
CELSR2	1.00089e-49	0.577864	0.662	0.161	1.81191e-45	7	E(D)1
LY6G6C	2.10433e-49	1.13673	0.831	0.282	3.80947e-45	7	E(D)1
TMEM40	2.47356e-49	0.680198	0.825	0.241	4.47788e-45	7	E(D)1
EPB41	2.51611e-49	0.571021	0.558	0.115	4.55491e-45	7	E(D)1
ABLIM1	5.39843e-49	0.877093	0.942	0.463	9.77278e-45	7	E(D)1
TM7SF2	6.84915e-49	0.763758	0.695	0.194	1.2399e-44	7	E(D)1
EPHA1	8.01656e-49	0.580761	0.552	0.115	1.45124e-44	7	E(D)1
RAPGEFL1	1.58581e-48	0.686925	0.734	0.213	2.87079e-44	7	E(D)1
ESRP1	1.91999e-48	0.682832	0.708	0.202	3.47576e-44	7	E(D)1
SH3GLB2	6.50208e-48	0.824198	0.929	0.421	1.17707e-43	7	E(D)1
KIFC2	9.65462e-48	0.752813	0.773	0.25	1.74778e-43	7	E(D)1
RAB10	1.78241e-47	0.796391	0.89	0.364	3.2267e-43	7	E(D)1
PRDX6	2.55645e-47	0.943621	0.968	0.658	4.62795e-43	7	E(D)1
ZNF750	3.07421e-47	0.618548	0.623	0.155	5.56525e-43	7	E(D)1
SDR9C7	3.73518e-47	0.560166	0.545	0.107	6.76179e-43	7	E(D)1
AKR1B10	5.53151e-47	0.853586	0.734	0.219	1.00137e-42	7	E(D)1
PGM2	3.99524e-46	0.472927	0.506	0.098	7.23258e-42	7	E(D)1
PTK6	4.67832e-46	0.586211	0.604	0.144	8.46916e-42	7	E(D)1
ELL2	6.29614e-46	0.691418	0.799	0.261	1.13979e-41	7	E(D)1
DAPL1	6.65823e-46	0.792765	0.799	0.263	1.20534e-41	7	E(D)1
PPP1R14B-AS1	1.18187e-45	0.594473	0.669	0.178	2.13954e-41	7	E(D)1
KRT25	2.73373e-45	1.21005	0.487	0.1	4.94888e-41	7	E(D)1
POF1B	5.72897e-45	0.508836	0.662	0.158	1.03711e-40	7	E(D)1
MIR205HG	7.21424e-45	1.03091	1	0.567	1.30599e-40	7	E(D)1
LGALS7	1.31426e-44	0.837671	1	0.817	2.3792e-40	7	E(D)1
FXYD3	3.04493e-44	0.886419	1	0.676	5.51224e-40	7	E(D)1
IL20RB	5.42356e-44	0.587	0.636	0.168	9.81827e-40	7	E(D)1
NUAK2	5.69943e-44	0.403761	0.37	0.054	1.03177e-39	7	E(D)1
ELOVL1	1.13606e-43	0.839449	0.955	0.523	2.05661e-39	7	E(D)1
DSC3	1.25775e-43	0.84659	0.942	0.378	2.2769e-39	7	E(D)1
NEAT1	1.8247e-43	0.779544	1	0.861	3.30325e-39	7	E(D)1
LRATD1	1.95853e-43	0.558684	0.669	0.182	3.54553e-39	7	E(D)1
GPX2	3.13085e-43	0.867386	0.864	0.372	5.66778e-39	7	E(D)1
SH3GL3	4.5957e-43	0.443053	0.409	0.068	8.31959e-39	7	E(D)1
ADGRF4	6.98643e-43	0.37952	0.312	0.038	1.26475e-38	7	E(D)1
NECTIN1	2.18981e-42	0.652648	0.747	0.248	3.96421e-38	7	E(D)1
S100A9	2.80724e-42	1.48953	1	0.957	5.08195e-38	7	E(D)1
PTGR1	3.06723e-42	0.726956	0.74	0.236	5.5526e-38	7	E(D)1
KRT2	4.37668e-42	2.279	0.883	0.541	7.9231e-38	7	E(D)1
ALS2CL	4.50282e-42	0.75915	0.831	0.343	8.15145e-38	7	E(D)1
OVOL1	5.36507e-42	0.517742	0.506	0.107	9.71238e-38	7	E(D)1
ATP11B	6.5957e-42	0.477417	0.494	0.103	1.19402e-37	7	E(D)1
TMEM254	7.34977e-42	0.506353	0.5	0.107	1.33053e-37	7	E(D)1
HEBP2	1.48645e-41	0.695466	0.838	0.337	2.69093e-37	7	E(D)1
ALOX12B	1.60251e-41	0.741468	0.649	0.182	2.90102e-37	7	E(D)1
TMEM54	1.69805e-41	0.704214	0.89	0.369	3.07398e-37	7	E(D)1
ARF6	1.84781e-41	0.654211	0.844	0.325	3.3451e-37	7	E(D)1
AHNAK2	2.91764e-41	0.776041	0.935	0.438	5.2818e-37	7	E(D)1
ZNF770	6.25981e-41	0.551621	0.63	0.174	1.13321e-36	7	E(D)1
PRDX1	6.43566e-41	0.849823	0.974	0.788	1.16505e-36	7	E(D)1
TMEM45B	7.84574e-41	0.500771	0.519	0.111	1.42031e-36	7	E(D)1
CERS3	1.0695e-40	0.564892	0.552	0.136	1.93611e-36	7	E(D)1
OXCT1	2.92699e-40	0.605831	0.578	0.156	5.29874e-36	7	E(D)1
FOXN1	7.78491e-40	0.534337	0.584	0.153	1.4093e-35	7	E(D)1
RHOV	8.87853e-40	0.577143	0.675	0.203	1.60728e-35	7	E(D)1
DLX3	1.01159e-39	0.526646	0.591	0.154	1.83127e-35	7	E(D)1
ANXA1	1.23366e-39	1.64315	1	0.849	2.2333e-35	7	E(D)1
MYL12B	1.2636e-39	0.746046	0.981	0.729	2.2875e-35	7	E(D)1
KRT16	1.3535e-39	0.707753	1	1	2.45024e-35	7	E(D)1
SH3RF2	2.23874e-39	0.490963	0.481	0.106	4.05279e-35	7	E(D)1
TENT5B	2.29804e-39	0.681631	0.864	0.353	4.16015e-35	7	E(D)1
RALGPS2	3.97964e-39	0.369448	0.364	0.058	7.20434e-35	7	E(D)1
FAM83C	4.63286e-39	0.46831	0.487	0.107	8.38686e-35	7	E(D)1
NIPAL4	5.18258e-39	0.411343	0.422	0.079	9.38203e-35	7	E(D)1
CSNK2B	7.4606e-39	0.778551	0.864	0.418	1.35059e-34	7	E(D)1
BDH1	1.00966e-38	0.596289	0.623	0.183	1.82779e-34	7	E(D)1
CLDN4	1.15218e-38	0.680713	0.617	0.183	2.0858e-34	7	E(D)1
SEMA4D	1.87398e-38	0.468218	0.532	0.127	3.39246e-34	7	E(D)1
CDKN1A	3.33064e-38	0.652501	0.825	0.337	6.02946e-34	7	E(D)1
NCCRP1	5.77668e-38	0.530615	0.753	0.243	1.04575e-33	7	E(D)1
CYP2C18	5.83072e-38	0.339974	0.266	0.031	1.05554e-33	7	E(D)1
PGAM1	5.86265e-38	0.663267	0.935	0.445	1.06132e-33	7	E(D)1
METRNL	8.36365e-38	0.683742	0.903	0.366	1.51407e-33	7	E(D)1
KRT78	1.50512e-37	0.843121	0.727	0.24	2.72471e-33	7	E(D)1
KRT9	1.92647e-37	0.848733	0.461	0.105	3.48748e-33	7	E(D)1
EIF4A1	2.32877e-37	0.775133	0.987	0.751	4.21578e-33	7	E(D)1
ALOX12	2.44219e-37	0.621595	0.266	0.032	4.42109e-33	7	E(D)1
EPGN	2.54922e-37	0.321713	0.234	0.023	4.61486e-33	7	E(D)1
HSBP1	5.80227e-37	0.70942	0.948	0.494	1.05038e-32	7	E(D)1
FOSL2	6.85787e-37	0.57219	0.714	0.239	1.24148e-32	7	E(D)1
ERBB3	7.60474e-37	0.514906	0.539	0.138	1.37669e-32	7	E(D)1
NSG1	8.33516e-37	0.563386	0.714	0.226	1.50891e-32	7	E(D)1
RAB3D	1.15714e-36	0.528569	0.571	0.159	2.09477e-32	7	E(D)1
PDZK1IP1	2.23492e-36	0.525228	0.571	0.152	4.04588e-32	7	E(D)1
PPDPF	2.91181e-36	0.702678	0.994	0.73	5.27125e-32	7	E(D)1
CNFN	3.89317e-36	0.983791	0.987	0.804	7.04781e-32	7	E(D)1
RAB11A	4.21815e-36	0.651449	0.903	0.414	7.63612e-32	7	E(D)1
MPP7	8.93825e-36	0.427669	0.429	0.091	1.61809e-31	7	E(D)1
ERBB2	1.20828e-35	0.65222	0.753	0.285	2.18735e-31	7	E(D)1
LPIN3	1.73248e-35	0.496424	0.584	0.162	3.1363e-31	7	E(D)1
TLCD1	2.67525e-35	0.340107	0.299	0.043	4.84301e-31	7	E(D)1
HSP90AA1	3.30665e-35	0.71508	0.994	0.755	5.98603e-31	7	E(D)1
PGD	3.68284e-35	0.673119	0.805	0.342	6.66705e-31	7	E(D)1
CLTB	4.27697e-35	0.656279	0.987	0.761	7.7426e-31	7	E(D)1
PLD1	4.51061e-35	0.384451	0.409	0.082	8.16555e-31	7	E(D)1
TMPRSS11B	5.11652e-35	1.38097	0.318	0.052	9.26244e-31	7	E(D)1
DEGS2	5.19532e-35	0.531458	0.571	0.158	9.40508e-31	7	E(D)1
EFNA3	1.09241e-34	0.460945	0.571	0.159	1.97759e-30	7	E(D)1
GPR87	1.09603e-34	0.42111	0.409	0.085	1.98415e-30	7	E(D)1
IL20RA	1.3165e-34	0.301949	0.273	0.036	2.38326e-30	7	E(D)1
EXPH5	1.65688e-34	0.451344	0.545	0.147	2.99945e-30	7	E(D)1
MYCBP2	1.7026e-34	0.605379	0.649	0.221	3.08222e-30	7	E(D)1
NPAS2	1.82073e-34	0.440079	0.461	0.106	3.29607e-30	7	E(D)1
C5orf46	1.87675e-34	0.619855	0.455	0.106	3.39748e-30	7	E(D)1
ZDHHC13	2.02443e-34	0.442744	0.403	0.082	3.66482e-30	7	E(D)1
GARS	2.80271e-34	0.514057	0.578	0.169	5.07375e-30	7	E(D)1
ALDH3A1	2.90032e-34	0.763887	0.955	0.478	5.25046e-30	7	E(D)1
NEBL	3.37711e-34	0.513866	0.591	0.176	6.11359e-30	7	E(D)1
SUSD4	4.56062e-34	0.314684	0.305	0.046	8.2561e-30	7	E(D)1
CBR1	5.44714e-34	0.681048	0.903	0.403	9.86096e-30	7	E(D)1
SPTBN2	6.07583e-34	0.440048	0.519	0.135	1.09991e-29	7	E(D)1
GIPC1	6.23844e-34	0.633814	0.922	0.486	1.12935e-29	7	E(D)1
IMPA2	6.89879e-34	0.64362	0.779	0.329	1.24889e-29	7	E(D)1
ULK3	1.51593e-33	0.557972	0.669	0.227	2.74429e-29	7	E(D)1
NBEAL2	1.85721e-33	0.63776	0.838	0.392	3.36211e-29	7	E(D)1
ACOX3	3.81527e-33	0.385739	0.364	0.07	6.90679e-29	7	E(D)1
PLA2G4D	5.42605e-33	0.362043	0.565	0.149	9.82278e-29	7	E(D)1
MIR210HG	8.27618e-33	0.447209	0.461	0.112	1.49824e-28	7	E(D)1
EPS8L2	8.72465e-33	0.624511	0.896	0.435	1.57942e-28	7	E(D)1
SMAGP	9.26078e-33	0.414993	0.442	0.102	1.67648e-28	7	E(D)1
TMED3	1.66449e-32	0.551201	0.708	0.268	3.01322e-28	7	E(D)1
ABCA12	1.97348e-32	0.390299	0.435	0.095	3.57259e-28	7	E(D)1
TARS	4.98335e-32	0.452851	0.526	0.146	9.02137e-28	7	E(D)1
ACTR3	6.52838e-32	0.528161	0.779	0.302	1.18183e-27	7	E(D)1
PLA2G3	9.18044e-32	0.29134	0.266	0.038	1.66193e-27	7	E(D)1
GALNT7	1.13627e-31	0.348263	0.351	0.067	2.057e-27	7	E(D)1
GPR157	1.47242e-31	0.449945	0.539	0.156	2.66551e-27	7	E(D)1
P4HB	1.79864e-31	0.571111	1	0.813	3.25608e-27	7	E(D)1
CYB561	1.83564e-31	0.433695	0.532	0.15	3.32306e-27	7	E(D)1
PLEKHN1	1.99406e-31	0.329883	0.344	0.065	3.60985e-27	7	E(D)1
MKNK2	2.13654e-31	0.610461	0.909	0.461	3.86779e-27	7	E(D)1
TALDO1	4.26316e-31	0.550635	0.883	0.415	7.7176e-27	7	E(D)1
NFE2L2	4.2727e-31	0.66139	0.831	0.389	7.73488e-27	7	E(D)1
TLX1	4.62989e-31	0.434518	0.299	0.051	8.38148e-27	7	E(D)1
PITX1	5.22568e-31	0.647019	0.955	0.529	9.46005e-27	7	E(D)1
SMIM5	1.41519e-30	0.39873	0.396	0.088	2.56191e-26	7	E(D)1
ZNF385A	4.03304e-30	0.525933	0.675	0.248	7.301e-26	7	E(D)1
RPL22L1	5.09723e-30	0.649291	0.818	0.347	9.22752e-26	7	E(D)1
GP1BB	6.41179e-30	0.522894	0.552	0.175	1.16073e-25	7	E(D)1
PITHD1	1.30085e-29	0.469032	0.701	0.258	2.35493e-25	7	E(D)1
ATP6V1B2	1.52213e-29	0.43382	0.526	0.155	2.75552e-25	7	E(D)1
RNF149	1.69648e-29	0.440213	0.552	0.169	3.07114e-25	7	E(D)1
SPRR3	2.35551e-29	2.43058	0.948	0.708	4.26419e-25	7	E(D)1
HTATIP2	3.43833e-29	0.444247	0.584	0.185	6.22442e-25	7	E(D)1
HCAR2	6.15549e-29	0.328629	0.299	0.053	1.11433e-24	7	E(D)1
RPS6KB2	6.18687e-29	0.560869	0.844	0.404	1.12001e-24	7	E(D)1
LTB4R	7.197e-29	0.561209	0.799	0.326	1.30287e-24	7	E(D)1
MAFB	1.0196e-28	0.460659	0.688	0.249	1.84579e-24	7	E(D)1
TMPRSS11A	1.07881e-28	0.262396	0.156	0.012	1.95297e-24	7	E(D)1
RAET1E	1.4105e-28	0.276543	0.253	0.038	2.55342e-24	7	E(D)1
CRNN	1.7471e-28	1.89895	0.61	0.241	3.16277e-24	7	E(D)1
MPZL3	1.91152e-28	0.435691	0.494	0.135	3.46043e-24	7	E(D)1
TMEM154	2.56989e-28	0.376686	0.403	0.098	4.65226e-24	7	E(D)1
ANXA8	2.771e-28	0.393397	0.422	0.106	5.01635e-24	7	E(D)1
BICD2	2.96985e-28	0.513188	0.675	0.255	5.37632e-24	7	E(D)1
CPEB2	4.06648e-28	0.384318	0.409	0.101	7.36156e-24	7	E(D)1
NMU	4.22214e-28	0.46925	0.597	0.201	7.64335e-24	7	E(D)1
LTB4R2	4.33973e-28	0.30656	0.305	0.057	7.85621e-24	7	E(D)1
DYNLT3	4.99292e-28	0.465942	0.552	0.179	9.03868e-24	7	E(D)1
ZDHHC21	5.00965e-28	0.319297	0.299	0.055	9.06897e-24	7	E(D)1
RHCG	7.73663e-28	1.43827	0.708	0.341	1.40056e-23	7	E(D)1
FAM178B	8.16257e-28	0.340013	0.312	0.061	1.47767e-23	7	E(D)1
NAA20	8.42916e-28	0.465208	0.617	0.218	1.52593e-23	7	E(D)1
CAMK1D	1.16668e-27	0.387529	0.442	0.118	2.11204e-23	7	E(D)1
EIF6	1.84155e-27	0.603186	0.935	0.615	3.33375e-23	7	E(D)1
CLCN3	2.13887e-27	0.411274	0.474	0.136	3.87199e-23	7	E(D)1
SEMA3F	3.84997e-27	0.494525	0.799	0.352	6.9696e-23	7	E(D)1
SPINT2	3.85665e-27	0.585999	0.916	0.484	6.98169e-23	7	E(D)1
ZNF706	4.00478e-27	0.575744	0.864	0.426	7.24985e-23	7	E(D)1
SERPINB3	4.44049e-27	0.531116	0.481	0.135	8.03863e-23	7	E(D)1
OTOP3	4.87747e-27	0.366406	0.416	0.106	8.82968e-23	7	E(D)1
EIF4G2	7.15114e-27	0.581703	0.961	0.669	1.29457e-22	7	E(D)1
NDEL1	8.6436e-27	0.481247	0.669	0.255	1.56475e-22	7	E(D)1
PRSS27	4.79626e-26	0.46935	0.273	0.051	8.68268e-22	7	E(D)1
AMACR	5.25984e-26	0.292181	0.266	0.047	9.52189e-22	7	E(D)1
TMEM165	5.406e-26	0.515309	0.688	0.286	9.78649e-22	7	E(D)1
BTG3	5.53697e-26	0.427954	0.578	0.196	1.00236e-21	7	E(D)1
EPPK1	5.54683e-26	0.438295	0.519	0.166	1.00414e-21	7	E(D)1
MAL	5.65259e-26	1.54827	0.429	0.136	1.02329e-21	7	E(D)1
PPP1CB	6.1528e-26	0.512117	0.87	0.456	1.11384e-21	7	E(D)1
UNC13B	7.18823e-26	0.438087	0.532	0.177	1.30129e-21	7	E(D)1
MYO5B	8.89142e-26	0.391284	0.416	0.111	1.60961e-21	7	E(D)1
C19orf33	1.26013e-25	0.564681	0.981	0.716	2.28121e-21	7	E(D)1
GNA15	1.28351e-25	0.375234	0.461	0.132	2.32354e-21	7	E(D)1
ATP10B	1.31172e-25	0.272581	0.26	0.045	2.37461e-21	7	E(D)1
PA2G4	1.5565e-25	0.480481	0.747	0.325	2.81774e-21	7	E(D)1
FAM135A	1.65708e-25	0.323269	0.351	0.082	2.99982e-21	7	E(D)1
KIF21A	1.79355e-25	0.307298	0.305	0.063	3.24686e-21	7	E(D)1
TECR	2.17496e-25	0.526227	0.935	0.562	3.93732e-21	7	E(D)1
LINC02487	3.01469e-25	0.316365	0.11	0.006	5.45749e-21	7	E(D)1
MAPK6	3.58575e-25	0.405639	0.539	0.18	6.49128e-21	7	E(D)1
CALML5	4.55777e-25	1.18654	0.916	0.774	8.25093e-21	7	E(D)1
EZR	4.59568e-25	0.573317	0.87	0.485	8.31956e-21	7	E(D)1
DLX5	4.69845e-25	0.343131	0.37	0.092	8.5056e-21	7	E(D)1
PPP1R13L	5.00467e-25	0.486559	0.688	0.281	9.05995e-21	7	E(D)1
CDS1	7.89158e-25	0.360502	0.383	0.099	1.42861e-20	7	E(D)1
SLC6A9	9.16041e-25	0.409382	0.526	0.172	1.65831e-20	7	E(D)1
TYRO3	1.14675e-24	0.343595	0.344	0.082	2.07597e-20	7	E(D)1
LY6D	1.21341e-24	0.671374	1	0.912	2.19663e-20	7	E(D)1
SERBP1	1.34689e-24	0.58368	0.883	0.532	2.43827e-20	7	E(D)1
PCDH1	1.48872e-24	0.380581	0.513	0.162	2.69504e-20	7	E(D)1
PAX8-AS1	1.92243e-24	0.417409	0.565	0.199	3.48017e-20	7	E(D)1
PIM1	3.46307e-24	0.420138	0.5	0.162	6.26919e-20	7	E(D)1
GGCT	3.71029e-24	0.374838	0.435	0.128	6.71674e-20	7	E(D)1
ATP6V1D	3.87878e-24	0.389244	0.539	0.184	7.02176e-20	7	E(D)1
SCRIB	4.65557e-24	0.476911	0.623	0.251	8.42798e-20	7	E(D)1
SEMA4B	4.90358e-24	0.445972	0.5	0.168	8.87696e-20	7	E(D)1
RNH1	5.07166e-24	0.505741	0.968	0.742	9.18123e-20	7	E(D)1
ALOXE3	6.88048e-24	0.441649	0.468	0.144	1.24557e-19	7	E(D)1
AC020978.5	7.49303e-24	0.273498	0.266	0.051	1.35646e-19	7	E(D)1
CSAD	8.53369e-24	0.41193	0.474	0.154	1.54485e-19	7	E(D)1
HK1	8.71934e-24	0.48908	0.779	0.374	1.57846e-19	7	E(D)1
SLC22A23	9.80497e-24	0.359434	0.383	0.103	1.77499e-19	7	E(D)1
RHBDF2	1.10189e-23	0.366922	0.422	0.122	1.99474e-19	7	E(D)1
RPTN	1.13411e-23	0.304355	0.825	0.412	2.05308e-19	7	E(D)1
NDUFA4L2	1.214e-23	0.55417	0.714	0.337	2.1977e-19	7	E(D)1
ACER1	1.27684e-23	0.261121	0.253	0.046	2.31147e-19	7	E(D)1
KRT14	1.42622e-23	0.643669	1	0.998	2.58189e-19	7	E(D)1
COL17A1	1.62589e-23	0.481539	0.818	0.389	2.94335e-19	7	E(D)1
COX6A1	1.66016e-23	0.507654	0.987	0.792	3.00539e-19	7	E(D)1
IL1RL2	1.73858e-23	0.258518	0.253	0.047	3.14735e-19	7	E(D)1
TOLLIP	2.05533e-23	0.446998	0.636	0.256	3.72077e-19	7	E(D)1
PLIN3	2.08963e-23	0.405188	0.584	0.218	3.78285e-19	7	E(D)1
WAKMAR2	2.09213e-23	0.33025	0.364	0.094	3.78739e-19	7	E(D)1
NACA	2.72762e-23	0.520242	0.987	0.858	4.93781e-19	7	E(D)1
MX2	3.14241e-23	0.264508	0.266	0.052	5.6887e-19	7	E(D)1
CLIP4	3.27583e-23	0.395028	0.442	0.137	5.93023e-19	7	E(D)1
PNP	4.23409e-23	0.394143	0.519	0.179	7.66498e-19	7	E(D)1
GID8	4.30498e-23	0.397997	0.5	0.169	7.7933e-19	7	E(D)1
PLP2	4.59181e-23	0.546111	0.89	0.5	8.31256e-19	7	E(D)1
CNBP	5.26753e-23	0.531343	0.909	0.568	9.53581e-19	7	E(D)1
IPPK	8.34785e-23	0.38083	0.396	0.114	1.51121e-18	7	E(D)1
SGK1	1.02934e-22	0.476438	0.636	0.266	1.86342e-18	7	E(D)1
AP003498.2	1.04212e-22	0.277705	0.279	0.059	1.88655e-18	7	E(D)1
TRIM16	1.10168e-22	0.371229	0.455	0.145	1.99437e-18	7	E(D)1
CYP3A5	1.12089e-22	0.264199	0.234	0.042	2.02914e-18	7	E(D)1
SLC25A5	1.20137e-22	0.540518	0.844	0.449	2.17484e-18	7	E(D)1
UNC5B-AS1	1.39661e-22	0.410435	0.331	0.082	2.52828e-18	7	E(D)1
ABO	1.47094e-22	0.337177	0.344	0.088	2.66284e-18	7	E(D)1
H3F3B	1.7129e-22	0.539209	0.974	0.779	3.10087e-18	7	E(D)1
MALL	1.71726e-22	0.467158	0.578	0.221	3.10876e-18	7	E(D)1
YWHAQ	1.79848e-22	0.491074	0.87	0.465	3.25578e-18	7	E(D)1
MANF	2.15788e-22	0.404708	0.532	0.193	3.90642e-18	7	E(D)1
DDX3X	2.23052e-22	0.482073	0.799	0.392	4.0379e-18	7	E(D)1
PPIA	2.3051e-22	0.467651	0.994	0.941	4.17292e-18	7	E(D)1
ARPC5L	2.74136e-22	0.468388	0.623	0.261	4.96268e-18	7	E(D)1
CES2	2.88539e-22	0.414638	0.448	0.145	5.22342e-18	7	E(D)1
DNAJB1	3.00292e-22	0.437577	0.669	0.285	5.43618e-18	7	E(D)1
DESI1	3.05535e-22	0.367993	0.474	0.156	5.5311e-18	7	E(D)1
MYH14	3.36514e-22	0.385726	0.468	0.155	6.09191e-18	7	E(D)1
RASAL1	4.51984e-22	0.293052	0.325	0.079	8.18227e-18	7	E(D)1
MUC21	4.63415e-22	1.11476	0.214	0.038	8.3892e-18	7	E(D)1
PTBP3	4.75274e-22	0.364892	0.442	0.139	8.60388e-18	7	E(D)1
IFFO2	5.35572e-22	0.448009	0.617	0.245	9.69546e-18	7	E(D)1
DSTN	5.55231e-22	0.491327	0.961	0.727	1.00513e-17	7	E(D)1
TUBB4B	6.26765e-22	0.485851	0.987	0.757	1.13463e-17	7	E(D)1
CADM4	8.48724e-22	0.281113	0.299	0.069	1.53644e-17	7	E(D)1
ASPG	9.09095e-22	0.252859	0.253	0.051	1.64574e-17	7	E(D)1
SEPTIN8	9.15845e-22	0.490993	0.552	0.215	1.65795e-17	7	E(D)1
BTF3	9.68769e-22	0.498826	0.968	0.732	1.75376e-17	7	E(D)1
SDCBP2	1.2798e-21	0.330185	0.539	0.185	2.31683e-17	7	E(D)1
SPRR2A	1.32006e-21	1.84328	0.805	0.529	2.38971e-17	7	E(D)1
CEP170B	1.47798e-21	0.339268	0.448	0.143	2.67559e-17	7	E(D)1
PYCARD	1.51871e-21	0.495721	0.76	0.395	2.74931e-17	7	E(D)1
FZD10	1.60602e-21	0.25609	0.247	0.049	2.90737e-17	7	E(D)1
EPHB6	1.61886e-21	0.414109	0.494	0.178	2.93062e-17	7	E(D)1
TPM4	1.96207e-21	0.479242	0.883	0.503	3.55193e-17	7	E(D)1
SQLE	3.40054e-21	0.269726	0.279	0.062	6.15599e-17	7	E(D)1
RAB38	4.68416e-21	0.291468	0.312	0.077	8.47974e-17	7	E(D)1
OSBPL2	6.31786e-21	0.375968	0.429	0.139	1.14372e-16	7	E(D)1
DHCR7	7.23768e-21	0.366268	0.403	0.124	1.31024e-16	7	E(D)1
HOMER2	7.52315e-21	0.36924	0.39	0.118	1.36192e-16	7	E(D)1
GSDMC	8.01583e-21	0.276198	0.279	0.064	1.45111e-16	7	E(D)1
ATOX1	9.95532e-21	0.50485	0.831	0.489	1.80221e-16	7	E(D)1
SEC11C	1.14238e-20	0.318222	0.416	0.129	2.06805e-16	7	E(D)1
ARHGEF37	1.30099e-20	0.341258	0.39	0.118	2.35518e-16	7	E(D)1
ARL8B	1.3087e-20	0.42838	0.578	0.238	2.36913e-16	7	E(D)1
AC006262.2	1.36531e-20	0.269726	0.279	0.064	2.47162e-16	7	E(D)1
SLC27A4	1.51462e-20	0.348585	0.5	0.178	2.74191e-16	7	E(D)1
CD9	1.5238e-20	0.494324	0.987	0.742	2.75853e-16	7	E(D)1
MAF	1.5459e-20	0.503174	0.753	0.392	2.79855e-16	7	E(D)1
TUFT1	1.66934e-20	0.310367	0.429	0.133	3.022e-16	7	E(D)1
C12orf29	1.81459e-20	0.333724	0.364	0.105	3.28495e-16	7	E(D)1
RORA	1.91652e-20	0.454585	0.532	0.206	3.46948e-16	7	E(D)1
MED8	2.06432e-20	0.306643	0.383	0.113	3.73704e-16	7	E(D)1
ANXA8L1	2.65023e-20	0.280323	0.292	0.071	4.79771e-16	7	E(D)1
SLC9A3R1	2.87997e-20	0.496077	0.734	0.356	5.21361e-16	7	E(D)1
SNX21	3.69407e-20	0.448001	0.604	0.254	6.68738e-16	7	E(D)1
NADSYN1	3.87098e-20	0.359929	0.565	0.22	7.00764e-16	7	E(D)1
SNHG3	3.94309e-20	0.420462	0.558	0.216	7.13818e-16	7	E(D)1
CBX4	4.39867e-20	0.281311	0.312	0.079	7.96291e-16	7	E(D)1
TLCD3A	4.6683e-20	0.351021	0.422	0.139	8.45101e-16	7	E(D)1
KCNK7	5.00529e-20	0.262582	0.286	0.068	9.06107e-16	7	E(D)1
GNG12	5.70111e-20	0.399541	0.545	0.217	1.03207e-15	7	E(D)1
SGPL1	6.25433e-20	0.306757	0.364	0.106	1.13222e-15	7	E(D)1
ATP13A4	6.77047e-20	0.304378	0.377	0.112	1.22566e-15	7	E(D)1
CREG1	7.04192e-20	0.405244	0.662	0.295	1.2748e-15	7	E(D)1
HS3ST6	8.92698e-20	0.362294	0.455	0.154	1.61605e-15	7	E(D)1
MSMO1	9.77388e-20	0.371522	0.416	0.138	1.76937e-15	7	E(D)1
HES5	1.02292e-19	0.370666	0.468	0.164	1.85179e-15	7	E(D)1
GSTT2B	1.39723e-19	0.408264	0.429	0.144	2.5294e-15	7	E(D)1
AATBC	1.47846e-19	0.254473	0.234	0.048	2.67645e-15	7	E(D)1
CRYBG2	1.52591e-19	0.273443	0.318	0.084	2.76235e-15	7	E(D)1
ZBTB7B	2.01317e-19	0.393519	0.63	0.276	3.64444e-15	7	E(D)1
STXBP5	2.0599e-19	0.272227	0.279	0.068	3.72903e-15	7	E(D)1
STAC2	2.54895e-19	0.258518	0.227	0.046	4.61436e-15	7	E(D)1
C6orf132	2.76973e-19	0.360622	0.468	0.167	5.01405e-15	7	E(D)1
ARL5A	3.35649e-19	0.335608	0.435	0.146	6.07626e-15	7	E(D)1
MIOS	3.98638e-19	0.29306	0.325	0.089	7.21655e-15	7	E(D)1
MFSD6	3.98685e-19	0.352452	0.429	0.146	7.21739e-15	7	E(D)1
ARRDC3	4.03666e-19	0.33596	0.468	0.166	7.30756e-15	7	E(D)1
SLC2A1	4.86195e-19	0.411175	0.584	0.244	8.80159e-15	7	E(D)1
SERPINB8	5.6559e-19	0.301979	0.383	0.118	1.02389e-14	7	E(D)1
EBPL	5.95231e-19	0.343031	0.5	0.186	1.07755e-14	7	E(D)1
ATP6V0C	6.64689e-19	0.467016	0.929	0.614	1.20329e-14	7	E(D)1
CCDC9B	7.05854e-19	0.318114	0.383	0.119	1.27781e-14	7	E(D)1
RALBP1	8.86716e-19	0.331574	0.409	0.135	1.60522e-14	7	E(D)1
SPRR2D	8.96503e-19	0.629206	0.903	0.619	1.62294e-14	7	E(D)1
HIF1A	1.00503e-18	0.358646	0.474	0.176	1.81941e-14	7	E(D)1
RPL36A	1.07938e-18	0.369934	1	0.954	1.954e-14	7	E(D)1
EEF1B2	1.12595e-18	0.475049	0.987	0.791	2.0383e-14	7	E(D)1
ENSA	1.12828e-18	0.425546	0.779	0.41	2.04252e-14	7	E(D)1
PCYT1A	1.19543e-18	0.345682	0.442	0.155	2.16409e-14	7	E(D)1
FAM83H	1.60227e-18	0.399192	0.545	0.228	2.9006e-14	7	E(D)1
DOK4	1.60238e-18	0.315894	0.403	0.132	2.90078e-14	7	E(D)1
TIAM1	1.69704e-18	0.294607	0.338	0.098	3.07216e-14	7	E(D)1
CKAP4	1.77594e-18	0.38372	0.481	0.186	3.21498e-14	7	E(D)1
RHOD	1.77817e-18	0.413269	0.591	0.262	3.21902e-14	7	E(D)1
JARID2	2.27406e-18	0.250313	0.266	0.065	4.11674e-14	7	E(D)1
PPP2R2C	2.75864e-18	0.297635	0.364	0.113	4.99397e-14	7	E(D)1
GTF2I	2.8158e-18	0.4897	0.851	0.53	5.09745e-14	7	E(D)1
HIGD1A	3.08233e-18	0.405639	0.656	0.304	5.57994e-14	7	E(D)1
RPS24	3.10553e-18	0.38348	1	0.986	5.62195e-14	7	E(D)1
PLA2G4B	3.53928e-18	0.435498	0.623	0.284	6.40716e-14	7	E(D)1
MAP1LC3A	3.54445e-18	0.408957	0.61	0.265	6.41652e-14	7	E(D)1
F3	4.00741e-18	0.252694	0.26	0.062	7.25461e-14	7	E(D)1
TRIM7	5.95791e-18	0.373679	0.519	0.207	1.07856e-13	7	E(D)1
ZC3H15	6.51123e-18	0.304333	0.37	0.118	1.17873e-13	7	E(D)1
RPS12	6.54179e-18	0.310897	1	0.999	1.18426e-13	7	E(D)1
VDAC2	7.81391e-18	0.418058	0.799	0.433	1.41455e-13	7	E(D)1
CENPT	7.89488e-18	0.370843	0.61	0.267	1.42921e-13	7	E(D)1
NIPAL2	8.92183e-18	0.320697	0.357	0.112	1.61512e-13	7	E(D)1
RAN	9.55662e-18	0.420247	0.864	0.478	1.73003e-13	7	E(D)1
TMPRSS13	1.04075e-17	0.280429	0.416	0.136	1.88407e-13	7	E(D)1
SYTL1	1.06103e-17	0.34923	0.799	0.372	1.92078e-13	7	E(D)1
HSPA1A	1.22909e-17	0.496985	0.825	0.527	2.22502e-13	7	E(D)1
TUT7	1.32161e-17	0.281439	0.325	0.095	2.39251e-13	7	E(D)1
CD44	1.52021e-17	0.475437	0.896	0.575	2.75204e-13	7	E(D)1
SCNN1A	1.59381e-17	0.327163	0.494	0.184	2.88528e-13	7	E(D)1
ITPRIP	1.70042e-17	0.31287	0.331	0.101	3.07827e-13	7	E(D)1
GDPD3	1.91771e-17	0.295375	0.325	0.096	3.47164e-13	7	E(D)1
SEM1	2.60857e-17	0.414469	0.825	0.446	4.72229e-13	7	E(D)1
PLA2G4F	2.77746e-17	0.384679	0.468	0.184	5.02804e-13	7	E(D)1
IQANK1	3.05289e-17	0.267476	0.273	0.072	5.52665e-13	7	E(D)1
RAB5IF	3.57265e-17	0.380082	0.656	0.318	6.46757e-13	7	E(D)1
SEC23B	3.70517e-17	0.251539	0.279	0.074	6.70747e-13	7	E(D)1
PTPRF	4.0222e-17	0.353836	0.656	0.296	7.28139e-13	7	E(D)1
NPM1	5.69096e-17	0.337278	0.864	0.442	1.03023e-12	7	E(D)1
SPINT1	5.86954e-17	0.417427	0.623	0.302	1.06256e-12	7	E(D)1
ENDOD1	5.87208e-17	0.295336	0.416	0.147	1.06302e-12	7	E(D)1
SLC7A8	6.65518e-17	0.269434	0.292	0.082	1.20479e-12	7	E(D)1
CERS4	7.59423e-17	0.347502	0.532	0.224	1.37478e-12	7	E(D)1
NOTCH2	9.7798e-17	0.372681	0.513	0.216	1.77044e-12	7	E(D)1
RAD23B	1.03124e-16	0.354047	0.513	0.214	1.86686e-12	7	E(D)1
CLINT1	1.0812e-16	0.302118	0.357	0.117	1.95729e-12	7	E(D)1
KMT5A	1.11367e-16	0.32864	0.403	0.145	2.01607e-12	7	E(D)1
ZDHHC5	1.19294e-16	0.360867	0.532	0.232	2.15959e-12	7	E(D)1
H3F3A	1.24912e-16	0.401199	0.994	0.805	2.26127e-12	7	E(D)1
SLC31A2	1.26469e-16	0.25603	0.325	0.097	2.28947e-12	7	E(D)1
S100A11	1.27528e-16	0.474852	1	0.964	2.30864e-12	7	E(D)1
SORT1	1.37409e-16	0.361566	0.487	0.198	2.48752e-12	7	E(D)1
MGST1	2.2963e-16	0.333458	0.409	0.149	4.15698e-12	7	E(D)1
ME1	2.61745e-16	0.27699	0.331	0.104	4.73837e-12	7	E(D)1
PRRG4	2.87447e-16	0.254685	0.273	0.075	5.20365e-12	7	E(D)1
CHP1	2.89405e-16	0.327293	0.545	0.234	5.23911e-12	7	E(D)1
IRF6	3.23483e-16	0.322759	0.442	0.168	5.85601e-12	7	E(D)1
ARPC2	3.43651e-16	0.396377	0.831	0.471	6.22111e-12	7	E(D)1
KLC3	3.811e-16	0.343658	0.455	0.179	6.89905e-12	7	E(D)1
PRSS3	3.82329e-16	0.291773	0.37	0.122	6.9213e-12	7	E(D)1
NDST1	4.05834e-16	0.319989	0.396	0.144	7.34681e-12	7	E(D)1
ANO8	4.50722e-16	0.336364	0.338	0.108	8.15941e-12	7	E(D)1
GTF2IRD1	4.96966e-16	0.270684	0.318	0.098	8.99658e-12	7	E(D)1
SRPK1	5.92288e-16	0.339546	0.344	0.115	1.07222e-11	7	E(D)1
GNAI3	6.41872e-16	0.327742	0.442	0.174	1.16198e-11	7	E(D)1
SPRR2E	6.84102e-16	0.542212	0.981	0.859	1.23843e-11	7	E(D)1
FAM102A	9.42551e-16	0.287882	0.364	0.125	1.7063e-11	7	E(D)1
OAS1	9.85146e-16	0.267744	0.279	0.08	1.78341e-11	7	E(D)1
HIP1R	9.87809e-16	0.324425	0.468	0.186	1.78823e-11	7	E(D)1
ATP5MD	1.16906e-15	0.407246	0.955	0.664	2.11635e-11	7	E(D)1
FARP2	1.29291e-15	0.256049	0.292	0.086	2.34055e-11	7	E(D)1
SLC50A1	1.34371e-15	0.258907	0.312	0.096	2.43252e-11	7	E(D)1
STAP2	1.44058e-15	0.34115	0.513	0.223	2.60789e-11	7	E(D)1
PSD4	1.44756e-15	0.306313	0.39	0.142	2.62052e-11	7	E(D)1
MAST4	1.48433e-15	0.287882	0.357	0.122	2.68708e-11	7	E(D)1
PRELID1	1.57216e-15	0.34611	0.812	0.435	2.84608e-11	7	E(D)1
DENND2D	1.59084e-15	0.301302	0.344	0.114	2.8799e-11	7	E(D)1
RPL36AL	1.83501e-15	0.41513	0.883	0.577	3.32191e-11	7	E(D)1
PPIF	2.31568e-15	0.468016	0.5	0.211	4.19208e-11	7	E(D)1
ATP5IF1	3.02627e-15	0.376453	0.929	0.567	5.47845e-11	7	E(D)1
DNAJB6	3.04969e-15	0.369709	0.604	0.295	5.52085e-11	7	E(D)1
PLA2R1	3.24439e-15	0.254119	0.305	0.094	5.87333e-11	7	E(D)1
CDV3	3.40013e-15	0.338831	0.61	0.291	6.15525e-11	7	E(D)1
DHRS1	3.96016e-15	0.273491	0.357	0.124	7.16908e-11	7	E(D)1
PPT2	3.99065e-15	0.280177	0.338	0.114	7.22428e-11	7	E(D)1
ARPC1A	4.2759e-15	0.349909	0.565	0.263	7.74067e-11	7	E(D)1
CTNND1	4.4282e-15	0.342682	0.656	0.331	8.01636e-11	7	E(D)1
FAM219B	4.43408e-15	0.350193	0.481	0.205	8.02701e-11	7	E(D)1
PON2	4.46499e-15	0.303941	0.409	0.155	8.08297e-11	7	E(D)1
MAPK13	4.92852e-15	0.325468	0.532	0.232	8.9221e-11	7	E(D)1
RAC1	4.94912e-15	0.378833	0.812	0.479	8.95939e-11	7	E(D)1
LLGL2	4.98478e-15	0.356351	0.474	0.204	9.02395e-11	7	E(D)1
MAPRE1	4.9994e-15	0.302608	0.39	0.145	9.05041e-11	7	E(D)1
VAMP8	5.4261e-15	0.385775	0.825	0.496	9.82288e-11	7	E(D)1
TSTD1	5.56381e-15	0.338663	0.623	0.301	1.00722e-10	7	E(D)1
GTF3C2	5.59726e-15	0.299836	0.357	0.127	1.01327e-10	7	E(D)1
ARAP2	5.7234e-15	0.263202	0.331	0.109	1.03611e-10	7	E(D)1
SARS	6.04496e-15	0.401605	0.669	0.367	1.09432e-10	7	E(D)1
GSTA4	6.91883e-15	0.344632	0.442	0.179	1.25252e-10	7	E(D)1
PTGS1	7.52093e-15	0.297579	0.357	0.126	1.36151e-10	7	E(D)1
RCC2	8.86342e-15	0.293232	0.487	0.204	1.60455e-10	7	E(D)1
RARG	9.22799e-15	0.33148	0.643	0.316	1.67054e-10	7	E(D)1
PRKY	9.62433e-15	0.265615	0.338	0.115	1.74229e-10	7	E(D)1
REEP4	1.02467e-14	0.309955	0.448	0.183	1.85496e-10	7	E(D)1
RANGAP1	1.06101e-14	0.338803	0.734	0.384	1.92075e-10	7	E(D)1
CALM1	1.45189e-14	0.372064	0.935	0.657	2.62836e-10	7	E(D)1
MAPRE2	1.52825e-14	0.308738	0.422	0.166	2.76659e-10	7	E(D)1
ATL2	1.68203e-14	0.266371	0.338	0.116	3.04498e-10	7	E(D)1
CAMSAP3	2.71614e-14	0.256194	0.357	0.126	4.91704e-10	7	E(D)1
PSMD1	2.88544e-14	0.271581	0.422	0.166	5.22351e-10	7	E(D)1
CAMSAP1	3.02236e-14	0.258316	0.312	0.103	5.47138e-10	7	E(D)1
SPINK13	3.38463e-14	0.309184	0.253	0.072	6.12719e-10	7	E(D)1
FKBP4	3.63749e-14	0.332748	0.513	0.233	6.58494e-10	7	E(D)1
UNC5B	3.93101e-14	0.256012	0.344	0.12	7.11631e-10	7	E(D)1
RABGEF1	4.34491e-14	0.262749	0.331	0.114	7.86559e-10	7	E(D)1
SCNN1B	4.3865e-14	0.279772	0.364	0.134	7.94088e-10	7	E(D)1
MVK	5.84538e-14	0.281187	0.351	0.127	1.05819e-09	7	E(D)1
SERINC5	6.40492e-14	0.255655	0.292	0.094	1.15948e-09	7	E(D)1
C1QBP	7.12462e-14	0.367803	0.617	0.309	1.28977e-09	7	E(D)1
RRAGD	7.8016e-14	0.27756	0.364	0.135	1.41232e-09	7	E(D)1
RAB18	7.99446e-14	0.332504	0.468	0.207	1.44724e-09	7	E(D)1
MCUR1	1.1188e-13	0.253506	0.435	0.174	2.02537e-09	7	E(D)1
MFSD1	1.43272e-13	0.279387	0.396	0.156	2.59365e-09	7	E(D)1
PTPN13	1.62795e-13	0.28508	0.377	0.146	2.94708e-09	7	E(D)1
DIP2B	1.66678e-13	0.266728	0.299	0.101	3.01737e-09	7	E(D)1
CNIH4	1.74987e-13	0.300006	0.494	0.222	3.16779e-09	7	E(D)1
LYPD5	1.79245e-13	0.275111	0.377	0.137	3.24487e-09	7	E(D)1
MAP4K5	1.87254e-13	0.250378	0.331	0.117	3.38985e-09	7	E(D)1
ETF1	2.71798e-13	0.316867	0.552	0.265	4.92036e-09	7	E(D)1
SLC35F5	2.74831e-13	0.293196	0.416	0.171	4.97527e-09	7	E(D)1
CUL3	3.90669e-13	0.251605	0.37	0.141	7.07228e-09	7	E(D)1
CLTC	3.96554e-13	0.307536	0.662	0.343	7.17881e-09	7	E(D)1
DLG1	5.68288e-13	0.260077	0.351	0.132	1.02877e-08	7	E(D)1
DBNL	6.04542e-13	0.304246	0.63	0.318	1.0944e-08	7	E(D)1
ANKRD13D	6.32077e-13	0.292787	0.604	0.298	1.14425e-08	7	E(D)1
AMFR	6.48924e-13	0.272814	0.39	0.156	1.17475e-08	7	E(D)1
REXO2	6.50613e-13	0.327698	0.494	0.235	1.17781e-08	7	E(D)1
IRX3	7.03366e-13	0.277481	0.344	0.13	1.2733e-08	7	E(D)1
CLIP1	8.96405e-13	0.289067	0.448	0.196	1.62276e-08	7	E(D)1
TPD52L1	1.04242e-12	0.254173	0.383	0.152	1.88708e-08	7	E(D)1
SKP1	1.24103e-12	0.3253	0.935	0.652	2.24663e-08	7	E(D)1
EIF2S2	1.27794e-12	0.303505	0.552	0.274	2.31345e-08	7	E(D)1
YARS	1.78872e-12	0.264945	0.468	0.208	3.23812e-08	7	E(D)1
WNK1	1.93629e-12	0.32329	0.526	0.26	3.50527e-08	7	E(D)1
PHLDB3	2.08869e-12	0.252787	0.292	0.102	3.78116e-08	7	E(D)1
RARS	2.15786e-12	0.26477	0.39	0.16	3.90638e-08	7	E(D)1
SEC61G	2.18589e-12	0.321486	0.727	0.405	3.95711e-08	7	E(D)1
HSP90AB1	3.0289e-12	0.333701	0.955	0.748	5.48322e-08	7	E(D)1
C4orf3	3.37093e-12	0.328216	0.708	0.408	6.10239e-08	7	E(D)1
CTNNA1	3.49881e-12	0.306435	0.786	0.451	6.3339e-08	7	E(D)1
EIF4E	3.63183e-12	0.274619	0.409	0.176	6.5747e-08	7	E(D)1
CCT8	4.06679e-12	0.295262	0.506	0.243	7.36211e-08	7	E(D)1
ADGRG1	4.5728e-12	0.262202	0.429	0.185	8.27814e-08	7	E(D)1
UCHL3	4.93487e-12	0.254357	0.383	0.158	8.93359e-08	7	E(D)1
NEDD8	5.21178e-12	0.348608	0.831	0.548	9.43489e-08	7	E(D)1
ZFP36	5.46185e-12	0.34499	0.519	0.26	9.88759e-08	7	E(D)1
MFSD5	6.28506e-12	0.296728	0.403	0.175	1.13778e-07	7	E(D)1
LIN7C	6.62514e-12	0.25026	0.344	0.135	1.19935e-07	7	E(D)1
H2AFY	7.40208e-12	0.280761	0.617	0.321	1.34e-07	7	E(D)1
SSU72	8.50446e-12	0.32771	0.649	0.37	1.53956e-07	7	E(D)1
UBE2K	8.53778e-12	0.277304	0.39	0.166	1.54559e-07	7	E(D)1
AOPEP	9.75554e-12	0.297431	0.812	0.475	1.76604e-07	7	E(D)1
GLRX3	1.32651e-11	0.275633	0.474	0.224	2.40139e-07	7	E(D)1
SPPL3	1.51232e-11	0.304336	0.494	0.238	2.73775e-07	7	E(D)1
FGFBP1	1.84242e-11	0.284701	0.481	0.22	3.33533e-07	7	E(D)1
HUWE1	1.91437e-11	0.25179	0.435	0.195	3.46558e-07	7	E(D)1
HARS	1.96156e-11	0.270899	0.429	0.194	3.55101e-07	7	E(D)1
LEPROTL1	1.98578e-11	0.252679	0.338	0.135	3.59485e-07	7	E(D)1
RNF11	2.10408e-11	0.305967	0.519	0.264	3.80902e-07	7	E(D)1
RAB40C	2.20744e-11	0.266082	0.37	0.156	3.99613e-07	7	E(D)1
RNF187	2.26658e-11	0.256546	0.662	0.349	4.10319e-07	7	E(D)1
NCKAP1	2.5344e-11	0.281718	0.584	0.31	4.58802e-07	7	E(D)1
NDUFB4	3.19418e-11	0.325428	0.896	0.604	5.78242e-07	7	E(D)1
ALDH3A2	3.38056e-11	0.305487	0.643	0.356	6.11982e-07	7	E(D)1
EIF3J	3.75837e-11	0.266388	0.416	0.188	6.80378e-07	7	E(D)1
FAT2	5.69431e-11	0.263311	0.409	0.181	1.03084e-06	7	E(D)1
FASN	5.80335e-11	0.278494	0.649	0.355	1.05058e-06	7	E(D)1
EIF4G1	7.80962e-11	0.293808	0.903	0.631	1.41377e-06	7	E(D)1
EIF5	1.04618e-10	0.28455	0.623	0.346	1.8939e-06	7	E(D)1
LAMP1	1.07685e-10	0.302923	0.818	0.531	1.94943e-06	7	E(D)1
IDS	1.13898e-10	0.256762	0.565	0.294	2.0619e-06	7	E(D)1
CSRP2	1.21844e-10	0.302178	0.5	0.246	2.20574e-06	7	E(D)1
ABI1	1.25924e-10	0.251977	0.435	0.204	2.27961e-06	7	E(D)1
BTF3L4	1.32123e-10	0.25453	0.338	0.141	2.39182e-06	7	E(D)1
CTTN	1.51298e-10	0.296261	0.662	0.392	2.73894e-06	7	E(D)1
LDHA	1.51364e-10	0.348395	0.916	0.699	2.74014e-06	7	E(D)1
SH3BGRL3	1.5724e-10	0.291908	0.981	0.793	2.84652e-06	7	E(D)1
CLDND1	1.81131e-10	0.257247	0.357	0.155	3.27901e-06	7	E(D)1
SRSF5	2.0872e-10	0.290618	0.766	0.461	3.77846e-06	7	E(D)1
NDRG1	2.34019e-10	0.27026	0.844	0.539	4.23644e-06	7	E(D)1
RAB1A	2.42205e-10	0.254017	0.578	0.308	4.38463e-06	7	E(D)1
RCAN1	2.52482e-10	0.260455	0.344	0.146	4.57068e-06	7	E(D)1
AMD1	3.67515e-10	0.272185	0.409	0.196	6.65312e-06	7	E(D)1
HDAC5	5.05377e-10	0.26066	0.636	0.357	9.14883e-06	7	E(D)1
UQCRH	5.41024e-10	0.264468	0.903	0.585	9.79416e-06	7	E(D)1
PLXDC2	6.41678e-10	0.289138	0.422	0.208	1.16163e-05	7	E(D)1
PABPC1	6.46233e-10	0.288978	0.994	0.758	1.16988e-05	7	E(D)1
NDUFC1	6.7669e-10	0.284529	0.753	0.465	1.22501e-05	7	E(D)1
CCT6A	7.29008e-10	0.312801	0.545	0.306	1.31972e-05	7	E(D)1
IP6K2	7.97575e-10	0.283283	0.63	0.362	1.44385e-05	7	E(D)1
ARF1	8.80002e-10	0.280598	0.838	0.566	1.59307e-05	7	E(D)1
GHITM	1.14916e-09	0.292479	0.688	0.427	2.08033e-05	7	E(D)1
DUSP1	1.90731e-09	0.273668	0.701	0.416	3.45281e-05	7	E(D)1
HINT1	2.09466e-09	0.277994	0.955	0.788	3.79196e-05	7	E(D)1
SRSF9	2.39731e-09	0.267022	0.558	0.311	4.33985e-05	7	E(D)1
ERO1A	3.7018e-09	0.394749	0.266	0.111	6.70136e-05	7	E(D)1
DRAP1	4.89732e-09	0.299997	0.662	0.412	8.86561e-05	7	E(D)1
NCOA4	4.96896e-09	0.267819	0.5	0.275	8.9953e-05	7	E(D)1
VCP	7.45663e-09	0.267248	0.76	0.495	0.000134987	7	E(D)1
ANXA2	9.44775e-09	0.284403	0.994	0.887	0.000171033	7	E(D)1
SPRR2B	1.24934e-08	0.523341	0.721	0.505	0.000226168	7	E(D)1
EIF3D	1.30773e-08	0.267496	0.487	0.269	0.000236739	7	E(D)1
PSMD2	2.88383e-08	0.250024	0.74	0.48	0.000522059	7	E(D)1
EMP1	3.0902e-08	1.11095	0.656	0.455	0.000559419	7	E(D)1
C15orf48	5.90503e-08	0.273885	0.11	0.028	0.00106899	7	E(D)1
KRT4	6.7073e-08	2.30407	0.377	0.229	0.00121422	7	E(D)1
TMA7	3.82337e-07	0.25754	0.929	0.788	0.00692146	7	E(D)1

## Sheet: E(D)2
Supplementary Table 1. List of automatically identified marker genes per cluster in the spatial transcriptomics dataset (FindAllMarkers, p<0.05, log2FC>0).
Gene	p-value	Average log2 fold-change	Percetage of group 1	Percentage of group 2	Adjusted p-value	Cell cluster	Cell type
FGFBP1	2.57056e-84	1.20299	0.939	0.196	4.65348e-80	9	E(D)2
PTGR1	6.51362e-78	1.32551	0.939	0.235	1.17916e-73	9	E(D)2
RPL22L1	3.01973e-72	1.45352	0.991	0.346	5.46661e-68	9	E(D)2
DSC3	8.46923e-72	1.58523	1	0.387	1.53318e-67	9	E(D)2
CDHR1	1.09522e-70	0.93174	0.809	0.156	1.98267e-66	9	E(D)2
DAPL1	3.21273e-70	1.14045	0.983	0.263	5.81601e-66	9	E(D)2
SNHG3	1.99244e-69	1.0074	0.878	0.202	3.60692e-65	9	E(D)2
TXN	2.13178e-68	2.15937	1	0.915	3.85915e-64	9	E(D)2
AQP3	8.83519e-68	2.00731	1	0.607	1.59943e-63	9	E(D)2
MIR205HG	7.63622e-67	2.29817	1	0.577	1.38238e-62	9	E(D)2
GBP6	2.48718e-65	1.27291	0.913	0.242	4.50254e-61	9	E(D)2
S100A14	3.54412e-65	1.82531	1	0.675	6.41592e-61	9	E(D)2
AKR1B10	2.36138e-64	1.20217	0.878	0.221	4.27481e-60	9	E(D)2
YWHAZ	1.4989e-63	1.58504	1	0.723	2.71346e-59	9	E(D)2
ATP1B3	1.84421e-63	1.17344	0.974	0.323	3.33857e-59	9	E(D)2
NSG1	4.71942e-62	0.956859	0.878	0.227	8.54357e-58	9	E(D)2
CBR1	7.5119e-61	1.19732	1	0.408	1.35988e-56	9	E(D)2
CBR3	3.82977e-60	1.05292	0.965	0.308	6.93303e-56	9	E(D)2
AKR1C2	4.98103e-60	0.874514	0.713	0.141	9.01717e-56	9	E(D)2
S100A16	3.7193e-59	1.30977	1	0.804	6.73305e-55	9	E(D)2
PPIA	4.28104e-59	1.1972	1	0.941	7.74996e-55	9	E(D)2
CSRP2	6.53557e-59	1.22144	0.843	0.229	1.18313e-54	9	E(D)2
DSP	1.34542e-58	1.65853	1	0.811	2.43561e-54	9	E(D)2
RPS12	1.86573e-58	1.18639	1	0.999	3.37753e-54	9	E(D)2
SLC9A3R1	6.8016e-58	1.0969	0.957	0.35	1.23129e-53	9	E(D)2
FAT2	1.10867e-57	0.75894	0.774	0.162	2.00702e-53	9	E(D)2
DSG3	5.72855e-57	1.20456	1	0.416	1.03704e-52	9	E(D)2
RPL36A	2.95368e-56	1.07612	1	0.955	5.34704e-52	9	E(D)2
NEFL	4.93028e-56	0.596624	0.539	0.077	8.92529e-52	9	E(D)2
ABCC5	5.76334e-56	0.84711	0.817	0.197	1.04334e-51	9	E(D)2
NACA	1.51472e-55	1.17424	1	0.86	2.7421e-51	9	E(D)2
DSC2	1.5698e-55	1.55768	1	0.626	2.8418e-51	9	E(D)2
RPS24	9.3945e-55	1.02129	1	0.986	1.70069e-50	9	E(D)2
LY6D	3.19465e-54	1.37776	1	0.914	5.78328e-50	9	E(D)2
COL17A1	3.21091e-54	1.54825	0.974	0.389	5.8127e-50	9	E(D)2
RPS8	3.4557e-54	0.954975	1	0.999	6.25586e-50	9	E(D)2
MYC	4.12398e-54	0.729243	0.748	0.16	7.46563e-50	9	E(D)2
ANXA2	6.62291e-54	1.04359	1	0.889	1.19895e-49	9	E(D)2
RPL11	1.64619e-53	1.05329	1	0.993	2.98011e-49	9	E(D)2
SNHG29	1.75267e-53	1.18866	1	0.744	3.17287e-49	9	E(D)2
RPS27A	2.30419e-53	0.998106	1	0.99	4.17127e-49	9	E(D)2
KRT6C	3.1703e-53	1.85537	1	0.861	5.73919e-49	9	E(D)2
RAN	3.71985e-53	1.10184	0.991	0.478	6.73405e-49	9	E(D)2
SNHG12	4.00063e-53	0.708403	0.748	0.164	7.24233e-49	9	E(D)2
TUBA1C	5.4368e-53	1.26549	1	0.604	9.84224e-49	9	E(D)2
CD44	7.77483e-53	1.14497	1	0.576	1.40748e-48	9	E(D)2
CLCA2	9.00241e-53	0.853962	0.852	0.23	1.62971e-48	9	E(D)2
RPS6	1.00888e-52	0.9651	1	0.988	1.82637e-48	9	E(D)2
CAPNS2	1.27918e-52	0.891025	0.878	0.251	2.3157e-48	9	E(D)2
NPM1	1.37675e-52	1.12043	0.965	0.445	2.49233e-48	9	E(D)2
FGFR3	3.04483e-52	0.78812	0.8	0.197	5.51205e-48	9	E(D)2
KLF5	3.1818e-52	0.922657	0.904	0.281	5.76001e-48	9	E(D)2
RPL4	1.76711e-51	0.880324	1	0.993	3.199e-47	9	E(D)2
DBI	1.96296e-51	1.22913	1	0.772	3.55355e-47	9	E(D)2
PRDX1	3.2368e-51	1.02704	1	0.79	5.85958e-47	9	E(D)2
LTB4R	5.9476e-51	0.977577	0.93	0.328	1.07669e-46	9	E(D)2
RPS4X	7.45519e-51	1.04283	1	0.968	1.34961e-46	9	E(D)2
CDH1	1.10665e-50	0.739189	0.774	0.187	2.00337e-46	9	E(D)2
PTPRF	1.20429e-50	0.859057	0.904	0.288	2.18013e-46	9	E(D)2
TP53AIP1	1.36129e-50	0.81019	0.783	0.187	2.46434e-46	9	E(D)2
HSBP1	3.84803e-50	1.06303	0.991	0.501	6.96609e-46	9	E(D)2
SLC6A9	8.8142e-50	0.655656	0.739	0.166	1.59564e-45	9	E(D)2
GSTA4	8.89132e-50	0.687136	0.73	0.166	1.6096e-45	9	E(D)2
EIF4A1	1.03244e-49	1.04484	1	0.755	1.86903e-45	9	E(D)2
RPL22	1.0646e-49	1.00564	1	0.945	1.92724e-45	9	E(D)2
PKP1	1.33724e-49	1.19612	1	0.872	2.4208e-45	9	E(D)2
FABP5	1.65578e-49	1.86151	1	0.987	2.99746e-45	9	E(D)2
C10orf99	1.70576e-49	1.08362	0.939	0.323	3.08794e-45	9	E(D)2
CA12	1.78898e-49	0.701606	0.652	0.133	3.23859e-45	9	E(D)2
MAF	1.88422e-49	0.943187	0.974	0.385	3.411e-45	9	E(D)2
DANCR	2.08021e-49	0.815797	0.887	0.279	3.7658e-45	9	E(D)2
KRT14	2.2089e-49	1.18073	1	0.998	3.99878e-45	9	E(D)2
SLC7A1	2.36427e-49	0.822983	0.757	0.175	4.28003e-45	9	E(D)2
FXYD3	3.09721e-49	1.10607	1	0.683	5.60688e-45	9	E(D)2
PDCD4	3.24406e-49	0.981325	0.87	0.286	5.87272e-45	9	E(D)2
HSPE1	3.44845e-49	0.954065	0.974	0.394	6.24273e-45	9	E(D)2
TRIM29	5.94869e-49	1.10552	1	0.803	1.07689e-44	9	E(D)2
KRT5	7.06947e-49	1.56019	1	0.952	1.27979e-44	9	E(D)2
HSPB1	1.13948e-48	1.04978	1	0.989	2.0628e-44	9	E(D)2
SDC1	1.56154e-48	1.11778	1	0.614	2.82686e-44	9	E(D)2
NME2	1.9987e-48	0.961141	1	0.85	3.61824e-44	9	E(D)2
DGKA	3.46061e-48	0.615221	0.652	0.133	6.26475e-44	9	E(D)2
TUBB2A	4.11479e-48	1.19471	1	0.492	7.449e-44	9	E(D)2
ZNF185	1.1159e-47	0.809805	0.904	0.289	2.02011e-43	9	E(D)2
RPS3A	1.91528e-47	0.857485	1	0.987	3.46722e-43	9	E(D)2
S100A11	3.04303e-47	0.91778	1	0.965	5.5088e-43	9	E(D)2
DYNLL1	4.13383e-47	1.13986	1	0.842	7.48347e-43	9	E(D)2
SNRPG	8.36249e-47	0.882296	0.974	0.377	1.51386e-42	9	E(D)2
SLC2A1	1.01752e-46	1.00323	0.8	0.237	1.84201e-42	9	E(D)2
C1QBP	1.10867e-46	0.833175	0.896	0.297	2.00703e-42	9	E(D)2
ZNF706	1.14263e-46	0.967494	0.957	0.43	2.0685e-42	9	E(D)2
BTF3	1.6753e-46	0.955574	0.991	0.735	3.03279e-42	9	E(D)2
SEM1	4.44719e-46	0.891185	0.991	0.443	8.05075e-42	9	E(D)2
RPL14	4.68027e-46	0.895967	1	0.923	8.47269e-42	9	E(D)2
NFE2L2	1.12546e-45	0.9803	0.948	0.392	2.03741e-41	9	E(D)2
CXCL14	1.79619e-45	1.41569	1	0.634	3.25164e-41	9	E(D)2
RPL36AL	1.91731e-45	0.968668	1	0.576	3.47091e-41	9	E(D)2
CD9	1.9395e-45	1.05677	1	0.747	3.51109e-41	9	E(D)2
NMU	2.03055e-45	0.718381	0.757	0.199	3.6759e-41	9	E(D)2
PTTG1	2.08247e-45	0.611626	0.617	0.122	3.7699e-41	9	E(D)2
NME1	2.69401e-45	0.698382	0.774	0.205	4.87697e-41	9	E(D)2
SNRPD1	4.0318e-45	0.733698	0.722	0.181	7.29876e-41	9	E(D)2
HNRNPA2B1	7.57016e-45	1.04106	1	0.616	1.37043e-40	9	E(D)2
EEF1B2	1.36479e-44	0.896496	1	0.794	2.47067e-40	9	E(D)2
SFN	1.60561e-44	1.07831	1	0.96	2.90663e-40	9	E(D)2
IVNS1ABP	1.83158e-44	0.724424	0.791	0.219	3.31571e-40	9	E(D)2
JUP	1.99447e-44	1.0263	1	0.893	3.61059e-40	9	E(D)2
HSP90AB1	2.90652e-44	0.884798	1	0.749	5.26168e-40	9	E(D)2
DDR1	3.37278e-44	0.757285	0.843	0.252	6.10575e-40	9	E(D)2
PLP2	5.50473e-44	0.950318	0.991	0.502	9.96521e-40	9	E(D)2
HTATIP2	8.16412e-44	0.669257	0.722	0.185	1.47795e-39	9	E(D)2
SERBP1	8.73242e-44	0.921561	0.983	0.533	1.58083e-39	9	E(D)2
ATP5MD	1.55308e-43	0.933717	1	0.667	2.81155e-39	9	E(D)2
VSIG10L2	1.99944e-43	0.595168	0.574	0.112	3.61959e-39	9	E(D)2
TXNDC17	3.82482e-43	0.733216	0.904	0.3	6.92407e-39	9	E(D)2
RPS17	5.02375e-43	0.730446	1	0.963	9.0945e-39	9	E(D)2
SLC25A5	1.12271e-42	0.9326	0.965	0.45	2.03245e-38	9	E(D)2
S100A2	1.13129e-42	1.40689	1	0.75	2.04797e-38	9	E(D)2
SPINT2	1.33538e-42	0.903304	0.991	0.489	2.41743e-38	9	E(D)2
TMA7	1.49951e-42	0.866095	1	0.787	2.71456e-38	9	E(D)2
ATP5IF1	1.57476e-42	0.888117	0.991	0.571	2.85079e-38	9	E(D)2
RPL26	2.30914e-42	0.7993	1	0.979	4.18024e-38	9	E(D)2
PKP3	2.63443e-42	0.998327	1	0.578	4.76911e-38	9	E(D)2
HMGN3	2.92287e-42	0.746935	0.93	0.319	5.29127e-38	9	E(D)2
SERPINB5	6.86779e-42	1.03816	1	0.507	1.24328e-37	9	E(D)2
RHOV	7.52417e-42	0.702312	0.748	0.209	1.3621e-37	9	E(D)2
KRT6A	8.49376e-42	1.21848	1	0.994	1.53762e-37	9	E(D)2
H3F3B	8.75253e-42	0.883487	1	0.782	1.58447e-37	9	E(D)2
PERP	9.73942e-42	1.34313	1	0.926	1.76313e-37	9	E(D)2
GJA1	1.00399e-41	1.24997	0.991	0.594	1.81753e-37	9	E(D)2
HINT1	1.18335e-41	0.85768	1	0.788	2.14222e-37	9	E(D)2
MPZL2	2.13068e-41	0.804256	0.957	0.34	3.85717e-37	9	E(D)2
GAS5	3.64512e-41	0.890829	1	0.469	6.59875e-37	9	E(D)2
MICOS10	3.93766e-41	0.85111	0.974	0.435	7.12834e-37	9	E(D)2
PRXL2A	6.25668e-41	0.762933	0.791	0.239	1.13265e-36	9	E(D)2
IMPA2	6.6758e-41	0.778643	0.904	0.331	1.20852e-36	9	E(D)2
EFS	6.81755e-41	0.625634	0.704	0.179	1.23418e-36	9	E(D)2
CXADR	6.91861e-41	0.590081	0.583	0.123	1.25248e-36	9	E(D)2
RPL19	8.04132e-41	0.660687	1	0.991	1.45572e-36	9	E(D)2
CKMT1B	1.2272e-40	0.450507	0.409	0.059	2.22159e-36	9	E(D)2
LDHA	1.24657e-40	0.904849	1	0.698	2.25666e-36	9	E(D)2
RPL34	1.86476e-40	0.776896	1	0.983	3.37577e-36	9	E(D)2
TACSTD2	2.1618e-40	0.948463	0.983	0.451	3.91351e-36	9	E(D)2
AOPEP	4.65066e-40	0.865346	0.983	0.472	8.41909e-36	9	E(D)2
ELL2	5.00577e-40	0.695957	0.843	0.27	9.06195e-36	9	E(D)2
BTG3	6.4718e-40	0.690322	0.704	0.196	1.17159e-35	9	E(D)2
NCL	7.83868e-40	0.851089	0.904	0.374	1.41904e-35	9	E(D)2
AHNAK2	8.73355e-40	0.825632	0.965	0.447	1.58103e-35	9	E(D)2
MFSD2A	1.53788e-39	0.671912	0.748	0.214	2.78402e-35	9	E(D)2
PTMA	1.7018e-39	0.845435	1	0.877	3.08076e-35	9	E(D)2
NECTIN1	2.00796e-39	0.664363	0.817	0.254	3.635e-35	9	E(D)2
RAPGEFL1	2.71617e-39	0.624614	0.783	0.221	4.91708e-35	9	E(D)2
RPL17	3.2292e-39	0.787475	1	0.996	5.84582e-35	9	E(D)2
TMEM79	4.89851e-39	0.776219	0.913	0.334	8.86778e-35	9	E(D)2
ANXA7	6.98631e-39	0.695546	0.843	0.282	1.26473e-34	9	E(D)2
SLIRP	8.00145e-39	0.793174	0.887	0.348	1.4485e-34	9	E(D)2
UQCRH	1.05522e-38	0.857014	0.983	0.587	1.91027e-34	9	E(D)2
TOMM6	1.31303e-38	0.774667	0.965	0.42	2.37698e-34	9	E(D)2
ALDH3A1	1.54707e-38	1.07039	0.965	0.488	2.80067e-34	9	E(D)2
SOD1	1.9792e-38	0.855717	0.983	0.582	3.58295e-34	9	E(D)2
ADH7	2.29033e-38	0.602293	0.6	0.138	4.14619e-34	9	E(D)2
H2AFZ	3.33251e-38	0.884832	0.922	0.406	6.03284e-34	9	E(D)2
RPL37	3.35138e-38	0.645624	1	0.999	6.067e-34	9	E(D)2
IGFL2	3.50745e-38	0.830776	0.73	0.222	6.34954e-34	9	E(D)2
PGD	5.49006e-38	0.757498	0.904	0.346	9.93865e-34	9	E(D)2
SF3B6	7.66353e-38	0.704139	0.852	0.297	1.38733e-33	9	E(D)2
DSG1	1.0254e-37	1.14223	1	0.749	1.85628e-33	9	E(D)2
LAD1	1.13776e-37	0.842907	0.991	0.484	2.05968e-33	9	E(D)2
SLC38A2	1.36551e-37	0.831583	0.948	0.422	2.47198e-33	9	E(D)2
SNHG1	1.5274e-37	0.545029	0.6	0.139	2.76505e-33	9	E(D)2
RPL5	1.97606e-37	0.719263	1	0.943	3.57725e-33	9	E(D)2
HMGCS1	2.32646e-37	0.648631	0.591	0.143	4.21159e-33	9	E(D)2
SPPL3	3.06413e-37	0.631051	0.757	0.227	5.547e-33	9	E(D)2
GSTP1	5.31508e-37	0.681391	1	0.967	9.62189e-33	9	E(D)2
JPT1	6.23805e-37	0.698222	0.8	0.266	1.12927e-32	9	E(D)2
YWHAQ	7.1976e-37	0.772048	0.974	0.467	1.30298e-32	9	E(D)2
RPL37A	1.67215e-36	0.589871	1	0.999	3.02709e-32	9	E(D)2
CCT6A	1.77322e-36	0.680299	0.843	0.292	3.21007e-32	9	E(D)2
HNRNPA1	2.24057e-36	0.836758	0.991	0.562	4.0561e-32	9	E(D)2
RPS26	2.3606e-36	0.664115	1	0.977	4.27339e-32	9	E(D)2
BMP7	2.61989e-36	0.611532	0.661	0.177	4.74279e-32	9	E(D)2
EPPK1	2.64998e-36	0.666816	0.626	0.167	4.79725e-32	9	E(D)2
TP63	5.67406e-36	0.55258	0.617	0.151	1.02718e-31	9	E(D)2
KLK11	7.45741e-36	0.848819	0.974	0.41	1.35001e-31	9	E(D)2
NQO1	8.44282e-36	0.861773	0.913	0.398	1.5284e-31	9	E(D)2
CSNK1A1	1.01816e-35	0.813526	0.991	0.493	1.84317e-31	9	E(D)2
CNBP	1.1561e-35	0.803897	0.983	0.571	2.09289e-31	9	E(D)2
SEMA4B	1.22031e-35	0.583379	0.635	0.166	2.20914e-31	9	E(D)2
CTNND1	2.26249e-35	0.620577	0.878	0.324	4.09579e-31	9	E(D)2
SNHG8	2.84291e-35	0.663257	0.861	0.298	5.14652e-31	9	E(D)2
TFAP2A	4.32152e-35	0.544315	0.574	0.135	7.82325e-31	9	E(D)2
SNRPF	6.25962e-35	0.640374	0.73	0.224	1.13318e-30	9	E(D)2
RPS7	7.69035e-35	0.669383	1	0.974	1.39218e-30	9	E(D)2
TFAP2C	9.85737e-35	0.486768	0.522	0.112	1.78448e-30	9	E(D)2
IRF6	1.69243e-34	0.53808	0.626	0.162	3.06381e-30	9	E(D)2
MRPS21	1.97197e-34	0.713914	0.93	0.397	3.56986e-30	9	E(D)2
VAV3	2.09594e-34	0.549318	0.539	0.124	3.79428e-30	9	E(D)2
CRABP2	2.37333e-34	0.818288	0.809	0.298	4.29643e-30	9	E(D)2
GTF2I	2.97338e-34	0.761315	0.974	0.529	5.38271e-30	9	E(D)2
PTGS1	4.47595e-34	0.513731	0.53	0.12	8.1028e-30	9	E(D)2
CDCP1	4.8581e-34	0.430351	0.417	0.074	8.79462e-30	9	E(D)2
ENO1	4.96614e-34	0.769179	1	0.796	8.99021e-30	9	E(D)2
SLC7A5	6.10986e-34	0.727208	0.722	0.22	1.10607e-29	9	E(D)2
RAB3D	1.06866e-33	0.533191	0.626	0.164	1.93459e-29	9	E(D)2
LGALS3	1.1191e-33	0.726707	0.991	0.729	2.02591e-29	9	E(D)2
EI24	1.72644e-33	0.581343	0.696	0.204	3.12537e-29	9	E(D)2
PPP2R2C	1.85574e-33	0.465061	0.504	0.109	3.35945e-29	9	E(D)2
MT1X	2.36175e-33	1.26234	0.991	0.621	4.27547e-29	9	E(D)2
TUBA4A	2.62899e-33	0.826348	0.939	0.539	4.75927e-29	9	E(D)2
LGALS7B	2.74549e-33	0.911747	1	0.969	4.97016e-29	9	E(D)2
CALML3	3.39061e-33	0.836772	1	0.786	6.13803e-29	9	E(D)2
EEF1A1	4.05817e-33	0.552451	1	1	7.3465e-29	9	E(D)2
JPT2	4.97731e-33	0.47385	0.496	0.106	9.01042e-29	9	E(D)2
KRT6B	6.84986e-33	1.14756	1	0.928	1.24003e-28	9	E(D)2
RPS13	6.96201e-33	0.592629	1	0.99	1.26033e-28	9	E(D)2
CELSR2	9.04393e-33	0.563072	0.635	0.174	1.63722e-28	9	E(D)2
LYPD3	1.1111e-32	0.862025	0.991	0.678	2.01143e-28	9	E(D)2
COX7A2	1.31602e-32	0.693324	1	0.732	2.38239e-28	9	E(D)2
ATP5MG	2.10061e-32	0.737344	1	0.703	3.80273e-28	9	E(D)2
RPLP0	2.33169e-32	0.531232	1	0.999	4.22106e-28	9	E(D)2
IGSF3	3.00271e-32	0.421053	0.47	0.097	5.4358e-28	9	E(D)2
HNRNPK	4.4721e-32	0.716999	0.991	0.596	8.09584e-28	9	E(D)2
IMPDH2	6.38906e-32	0.605924	0.861	0.319	1.15661e-27	9	E(D)2
RAB25	7.12906e-32	0.701798	0.896	0.365	1.29057e-27	9	E(D)2
PROM2	1.02495e-31	0.588631	0.678	0.207	1.85547e-27	9	E(D)2
REEP4	1.65683e-31	0.502595	0.635	0.177	2.99937e-27	9	E(D)2
PAICS	1.89126e-31	0.466466	0.496	0.111	3.42375e-27	9	E(D)2
RANBP1	2.19742e-31	0.605962	0.652	0.197	3.97799e-27	9	E(D)2
PSAT1	2.41668e-31	0.456848	0.435	0.087	4.37491e-27	9	E(D)2
ATP5F1A	2.54228e-31	0.733583	0.991	0.642	4.60229e-27	9	E(D)2
NAGK	2.561e-31	0.60553	0.904	0.358	4.63617e-27	9	E(D)2
ARPC2	2.57915e-31	0.678286	0.957	0.47	4.66904e-27	9	E(D)2
MRPL51	2.94316e-31	0.633441	0.826	0.32	5.328e-27	9	E(D)2
RPL10A	3.00178e-31	0.611478	1	0.952	5.43412e-27	9	E(D)2
RPL6	3.73022e-31	0.592034	1	0.973	6.75281e-27	9	E(D)2
AC245041.2	3.89387e-31	0.342203	0.339	0.052	7.04908e-27	9	E(D)2
LGALS7	6.4237e-31	0.805063	1	0.821	1.16288e-26	9	E(D)2
RPS18	6.43423e-31	0.530199	1	0.997	1.16479e-26	9	E(D)2
DSTN	7.90422e-31	0.691983	0.991	0.73	1.4309e-26	9	E(D)2
HNRNPH1	8.30051e-31	0.728327	0.957	0.469	1.50264e-26	9	E(D)2
CTNNBIP1	1.23454e-30	0.727042	0.983	0.529	2.23489e-26	9	E(D)2
FOXN1	1.44051e-30	0.490192	0.6	0.162	2.60776e-26	9	E(D)2
SRSF3	1.71898e-30	0.659198	0.87	0.361	3.11188e-26	9	E(D)2
MYL12B	1.84396e-30	0.724764	1	0.734	3.33811e-26	9	E(D)2
IQANK1	2.43815e-30	0.376294	0.383	0.069	4.41378e-26	9	E(D)2
ANXA1	2.55935e-30	1.1167	1	0.853	4.6332e-26	9	E(D)2
ANAPC7	2.82966e-30	0.527945	0.635	0.187	5.12253e-26	9	E(D)2
ALAD	3.23449e-30	0.473031	0.496	0.117	5.8554e-26	9	E(D)2
RPS23	3.83341e-30	0.594438	1	0.99	6.93962e-26	9	E(D)2
RPS15A	4.01536e-30	0.547721	1	0.994	7.26901e-26	9	E(D)2
HSPA4L	4.62873e-30	0.408955	0.435	0.09	8.37939e-26	9	E(D)2
SLC16A9	5.84621e-30	0.40232	0.374	0.067	1.05834e-25	9	E(D)2
SYTL1	5.95706e-30	0.741288	0.852	0.378	1.07841e-25	9	E(D)2
SNHG19	6.88795e-30	0.497976	0.617	0.175	1.24693e-25	9	E(D)2
SNHG5	9.03881e-30	0.694915	0.93	0.5	1.6363e-25	9	E(D)2
TBCA	9.32579e-30	0.601745	0.861	0.339	1.68825e-25	9	E(D)2
HNRNPD	1.10686e-29	0.574691	0.791	0.275	2.00375e-25	9	E(D)2
COX6C	1.12867e-29	0.667094	1	0.788	2.04323e-25	9	E(D)2
TPPP3	1.27232e-29	0.677047	1	0.927	2.30328e-25	9	E(D)2
CCT3	1.56761e-29	0.613125	0.843	0.338	2.83784e-25	9	E(D)2
OXCT1	1.73373e-29	0.517543	0.591	0.165	3.13857e-25	9	E(D)2
SEC61G	1.83197e-29	0.656573	0.887	0.402	3.31641e-25	9	E(D)2
CCT5	2.49992e-29	0.56733	0.791	0.289	4.52561e-25	9	E(D)2
GNL3	3.02264e-29	0.467069	0.522	0.131	5.47189e-25	9	E(D)2
LAMB3	3.11535e-29	0.67162	0.617	0.19	5.63972e-25	9	E(D)2
VDAC2	3.51313e-29	0.635959	0.922	0.433	6.35981e-25	9	E(D)2
NEDD8	4.24686e-29	0.639771	0.965	0.545	7.6881e-25	9	E(D)2
SGPP2	4.29726e-29	0.479218	0.522	0.131	7.77933e-25	9	E(D)2
PAK6	4.39444e-29	0.370348	0.365	0.066	7.95526e-25	9	E(D)2
IL1RN	5.50546e-29	0.722079	0.904	0.408	9.96654e-25	9	E(D)2
SRSF2	5.67657e-29	0.635214	0.861	0.352	1.02763e-24	9	E(D)2
COMMD6	5.74668e-29	0.620713	0.965	0.453	1.04032e-24	9	E(D)2
CENPP	6.11019e-29	0.3719	0.365	0.066	1.10613e-24	9	E(D)2
KRT76	6.21835e-29	1.01446	1	0.998	1.12571e-24	9	E(D)2
NOP56	6.85019e-29	0.541658	0.626	0.187	1.24009e-24	9	E(D)2
RPL13A	7.36037e-29	0.501653	1	0.998	1.33245e-24	9	E(D)2
HNRNPAB	9.5095e-29	0.57326	0.835	0.323	1.7215e-24	9	E(D)2
DDX5	1.48916e-28	0.648737	0.991	0.787	2.69583e-24	9	E(D)2
HES2	1.74042e-28	0.367249	0.365	0.067	3.15069e-24	9	E(D)2
NAB1	1.9989e-28	0.514553	0.643	0.197	3.61862e-24	9	E(D)2
COX6A1	2.0736e-28	0.630822	1	0.796	3.75383e-24	9	E(D)2
IGFBP2	2.45969e-28	0.814311	1	0.872	4.45277e-24	9	E(D)2
LGR4	2.53064e-28	0.4677	0.504	0.125	4.58122e-24	9	E(D)2
PDCD5	2.56375e-28	0.615361	0.791	0.311	4.64116e-24	9	E(D)2
TLCD3A	2.69542e-28	0.451893	0.53	0.138	4.87951e-24	9	E(D)2
HNRNPC	3.16684e-28	0.630422	0.922	0.428	5.73294e-24	9	E(D)2
ENSA	3.67878e-28	0.651032	0.878	0.412	6.6597e-24	9	E(D)2
VSNL1	5.28306e-28	0.478496	0.496	0.124	9.56393e-24	9	E(D)2
SUB1	5.41133e-28	0.60351	0.826	0.332	9.79614e-24	9	E(D)2
PPP1R14B-AS1	6.50827e-28	0.506643	0.635	0.191	1.17819e-23	9	E(D)2
ZNF385A	9.84828e-28	0.594735	0.713	0.255	1.78283e-23	9	E(D)2
HNRNPA3	1.24226e-27	0.602648	0.93	0.432	2.24886e-23	9	E(D)2
EBPL	1.55903e-27	0.51324	0.609	0.186	2.82231e-23	9	E(D)2
RPS4Y1	1.76431e-27	0.637072	0.991	0.537	3.19394e-23	9	E(D)2
TNFRSF19	1.8629e-27	0.431078	0.478	0.115	3.37241e-23	9	E(D)2
EWSR1	2.21459e-27	0.515845	0.783	0.282	4.00906e-23	9	E(D)2
GLRX3	2.26973e-27	0.51256	0.661	0.217	4.10889e-23	9	E(D)2
ZFAS1	2.96042e-27	0.58977	0.826	0.333	5.35925e-23	9	E(D)2
AKR1C1	3.06415e-27	0.538012	0.6	0.181	5.54703e-23	9	E(D)2
FAM83C	3.38866e-27	0.425051	0.478	0.116	6.13449e-23	9	E(D)2
KLF4	3.69913e-27	0.593295	0.939	0.401	6.69654e-23	9	E(D)2
KCTD1	3.95851e-27	0.41778	0.461	0.109	7.16608e-23	9	E(D)2
FAM162A	4.3747e-27	0.586319	0.896	0.371	7.91951e-23	9	E(D)2
LSP1	5.64936e-27	0.641469	0.948	0.48	1.0227e-22	9	E(D)2
HRAS	6.50803e-27	0.553521	0.835	0.329	1.17815e-22	9	E(D)2
TPD52	7.02889e-27	0.42306	0.496	0.124	1.27244e-22	9	E(D)2
GPC1	7.0893e-27	0.615745	0.957	0.473	1.28338e-22	9	E(D)2
EIF4A2	7.78207e-27	0.670397	0.93	0.5	1.40879e-22	9	E(D)2
PGAM1	1.02417e-26	0.6291	0.904	0.458	1.85406e-22	9	E(D)2
SLC9A3-AS1	1.23174e-26	0.483428	0.504	0.135	2.22982e-22	9	E(D)2
RPL32	1.27007e-26	0.499145	1	0.995	2.2992e-22	9	E(D)2
ESRP1	1.52041e-26	0.465596	0.678	0.216	2.75239e-22	9	E(D)2
FAM83F	1.54611e-26	0.425783	0.47	0.114	2.79892e-22	9	E(D)2
PITPNA	1.58845e-26	0.501074	0.652	0.216	2.87556e-22	9	E(D)2
P2RY1	1.59356e-26	0.371658	0.365	0.072	2.88481e-22	9	E(D)2
KCNJ15	2.15642e-26	0.357991	0.365	0.071	3.90377e-22	9	E(D)2
GJB5	2.44165e-26	0.38595	0.426	0.096	4.42012e-22	9	E(D)2
EVPL	2.94652e-26	0.569757	0.87	0.359	5.33409e-22	9	E(D)2
JAG1	2.99988e-26	0.611829	0.757	0.289	5.43068e-22	9	E(D)2
HMGN1	3.05792e-26	0.587959	0.8	0.321	5.53576e-22	9	E(D)2
SSBP1	3.18729e-26	0.522351	0.678	0.231	5.76996e-22	9	E(D)2
ZNF273	3.41403e-26	0.394235	0.409	0.09	6.18042e-22	9	E(D)2
POMP	3.73559e-26	0.560569	0.835	0.34	6.76254e-22	9	E(D)2
TAF1D	3.78041e-26	0.468921	0.548	0.156	6.84367e-22	9	E(D)2
RPL3	4.26788e-26	0.522492	1	0.984	7.72614e-22	9	E(D)2
EZR	4.92277e-26	0.612535	0.957	0.488	8.91169e-22	9	E(D)2
TARS	5.14337e-26	0.477374	0.539	0.154	9.31104e-22	9	E(D)2
RPL7	6.07408e-26	0.540283	1	0.964	1.09959e-21	9	E(D)2
ATP5MPL	6.65307e-26	0.629175	0.991	0.62	1.2044e-21	9	E(D)2
HSPD1	7.10152e-26	0.517485	0.757	0.279	1.28559e-21	9	E(D)2
CSTA	7.68928e-26	0.766028	1	0.955	1.39199e-21	9	E(D)2
PPP1R14C	8.5185e-26	0.386057	0.443	0.105	1.5421e-21	9	E(D)2
ITPR2	9.05704e-26	0.411669	0.478	0.121	1.6396e-21	9	E(D)2
DNAJB1	9.16225e-26	0.575813	0.748	0.289	1.65864e-21	9	E(D)2
HIBCH	1.09977e-25	0.370717	0.417	0.094	1.99091e-21	9	E(D)2
RBIS	1.23009e-25	0.550497	0.791	0.312	2.22682e-21	9	E(D)2
KRT1	1.74499e-25	1.0985	1	0.999	3.15896e-21	9	E(D)2
SET	1.86747e-25	0.516134	0.826	0.327	3.38069e-21	9	E(D)2
DHCR24	1.95995e-25	0.695992	0.861	0.431	3.5481e-21	9	E(D)2
COL7A1	2.02545e-25	0.619979	0.739	0.269	3.66666e-21	9	E(D)2
BAG1	2.11331e-25	0.524444	0.774	0.299	3.82573e-21	9	E(D)2
ITGA6	2.32819e-25	0.579362	0.609	0.197	4.21473e-21	9	E(D)2
ERH	2.38082e-25	0.453694	0.609	0.19	4.31e-21	9	E(D)2
TXNL4A	3.3026e-25	0.567191	0.861	0.38	5.9787e-21	9	E(D)2
MTCH2	3.43604e-25	0.474918	0.574	0.177	6.22027e-21	9	E(D)2
SOX15	3.6233e-25	0.431543	0.504	0.137	6.55927e-21	9	E(D)2
AACS	3.74855e-25	0.372463	0.4	0.089	6.78599e-21	9	E(D)2
ALDH2	4.38944e-25	0.673684	0.887	0.462	7.94621e-21	9	E(D)2
ATP10D	5.2831e-25	0.373482	0.426	0.1	9.564e-21	9	E(D)2
RANGAP1	5.45755e-25	0.55398	0.878	0.382	9.8798e-21	9	E(D)2
PITX1	5.86532e-25	0.695164	0.939	0.539	1.0618e-20	9	E(D)2
PLCH2	6.42865e-25	0.386162	0.47	0.12	1.16378e-20	9	E(D)2
ACSL3	7.30489e-25	0.411399	0.461	0.117	1.3224e-20	9	E(D)2
ID1	7.38918e-25	0.689282	0.974	0.624	1.33766e-20	9	E(D)2
XRCC5	8.84967e-25	0.488905	0.748	0.279	1.60206e-20	9	E(D)2
METAP1	9.33639e-25	0.387453	0.417	0.098	1.69017e-20	9	E(D)2
GJB2	9.55198e-25	0.377392	0.974	0.476	1.7292e-20	9	E(D)2
STMN1	1.03409e-24	0.47568	0.704	0.24	1.87201e-20	9	E(D)2
NOP16	1.06676e-24	0.396804	0.487	0.129	1.93116e-20	9	E(D)2
OTOP3	1.18544e-24	0.423922	0.443	0.112	2.14601e-20	9	E(D)2
PEBP1	1.26881e-24	0.619845	0.974	0.592	2.29693e-20	9	E(D)2
LRATD1	1.50469e-24	0.513767	0.6	0.198	2.72394e-20	9	E(D)2
ARHGEF28	1.64504e-24	0.315393	0.304	0.054	2.97801e-20	9	E(D)2
RCAN1	1.65316e-24	0.545287	0.496	0.141	2.99272e-20	9	E(D)2
XPOT	2.03552e-24	0.405359	0.435	0.108	3.6849e-20	9	E(D)2
FAM83G	2.0498e-24	0.563045	0.922	0.436	3.71075e-20	9	E(D)2
EIF2S2	2.07632e-24	0.506022	0.713	0.269	3.75877e-20	9	E(D)2
NOTCH3	2.37731e-24	0.574117	0.957	0.503	4.30364e-20	9	E(D)2
CCT8	2.38405e-24	0.481469	0.678	0.237	4.31585e-20	9	E(D)2
APCDD1	5.03404e-24	0.491469	0.617	0.202	9.11312e-20	9	E(D)2
KIAA1522	5.53164e-24	0.386479	0.443	0.112	1.00139e-19	9	E(D)2
C19orf33	5.68146e-24	0.60298	1	0.721	1.02851e-19	9	E(D)2
THOC7	6.05815e-24	0.445523	0.609	0.198	1.09671e-19	9	E(D)2
IL20RB	6.1605e-24	0.447554	0.583	0.182	1.11523e-19	9	E(D)2
IP6K2	6.18069e-24	0.507215	0.852	0.353	1.11889e-19	9	E(D)2
EIF4G2	7.53539e-24	0.604561	0.983	0.675	1.36413e-19	9	E(D)2
GJB6	7.72249e-24	0.560596	0.878	0.382	1.398e-19	9	E(D)2
SRP14	8.91816e-24	0.567373	0.974	0.705	1.61445e-19	9	E(D)2
PPP1R14B	9.18254e-24	0.609768	0.991	0.672	1.66232e-19	9	E(D)2
CD109	9.41548e-24	0.416052	0.496	0.138	1.70448e-19	9	E(D)2
ADK	9.92716e-24	0.390569	0.461	0.122	1.79711e-19	9	E(D)2
MARS	1.14119e-23	0.432712	0.574	0.179	2.0659e-19	9	E(D)2
SIM2	1.2323e-23	0.397654	0.365	0.081	2.23084e-19	9	E(D)2
PSMG3	1.26265e-23	0.475188	0.6	0.2	2.28577e-19	9	E(D)2
MBD2	1.2642e-23	0.485721	0.67	0.24	2.28859e-19	9	E(D)2
RPL23A	1.5069e-23	0.511426	1	0.955	2.72793e-19	9	E(D)2
LSM3	1.54204e-23	0.508841	0.678	0.251	2.79155e-19	9	E(D)2
IRX4	3.21352e-23	0.353643	0.4	0.094	5.81744e-19	9	E(D)2
NARS	3.7644e-23	0.426869	0.591	0.191	6.8147e-19	9	E(D)2
GSPT1	4.2739e-23	0.426699	0.583	0.186	7.73704e-19	9	E(D)2
ID2	4.64384e-23	0.559031	0.783	0.327	8.40673e-19	9	E(D)2
LIMK2	5.6471e-23	0.391693	0.452	0.12	1.02229e-18	9	E(D)2
SRSF7	5.84771e-23	0.470923	0.696	0.255	1.05861e-18	9	E(D)2
EBNA1BP2	5.92907e-23	0.39139	0.496	0.141	1.07334e-18	9	E(D)2
BICD2	6.32e-23	0.509853	0.696	0.263	1.14411e-18	9	E(D)2
HES5	6.44632e-23	0.482535	0.53	0.167	1.16698e-18	9	E(D)2
RBM8A	7.58374e-23	0.49794	0.757	0.305	1.37288e-18	9	E(D)2
TMEM14A	9.32396e-23	0.39822	0.487	0.137	1.68792e-18	9	E(D)2
ZNF750	9.42498e-23	0.405254	0.557	0.17	1.7062e-18	9	E(D)2
UPF3A	9.95351e-23	0.385754	0.522	0.154	1.80188e-18	9	E(D)2
YWHAE	1.2766e-22	0.533272	0.922	0.452	2.31103e-18	9	E(D)2
PLPP2	1.37143e-22	0.45978	0.617	0.214	2.4827e-18	9	E(D)2
HNRNPM	1.41919e-22	0.517782	0.765	0.312	2.56916e-18	9	E(D)2
GABRE	1.47859e-22	0.33896	0.348	0.075	2.6767e-18	9	E(D)2
DEGS1	1.61603e-22	0.545832	0.757	0.321	2.9255e-18	9	E(D)2
DYNC1H1	1.8414e-22	0.482355	0.843	0.367	3.33348e-18	9	E(D)2
ATP5F1B	2.04097e-22	0.5404	1	0.756	3.69477e-18	9	E(D)2
ESRP2	2.17637e-22	0.418175	0.504	0.149	3.93988e-18	9	E(D)2
TM7SF3	2.22058e-22	0.417444	0.53	0.161	4.01992e-18	9	E(D)2
CCT2	3.96451e-22	0.426369	0.626	0.217	7.17695e-18	9	E(D)2
ESPN	4.48878e-22	0.302868	0.304	0.059	8.12603e-18	9	E(D)2
DDX17	4.67636e-22	0.548252	0.974	0.621	8.46561e-18	9	E(D)2
RRM1	5.0023e-22	0.431134	0.487	0.142	9.05566e-18	9	E(D)2
PA2G4	5.28825e-22	0.52016	0.774	0.332	9.57331e-18	9	E(D)2
ATP5PF	5.66567e-22	0.563825	0.965	0.619	1.02566e-17	9	E(D)2
ATF4	6.08873e-22	0.548388	0.93	0.499	1.10224e-17	9	E(D)2
RPN2	7.42989e-22	0.504768	0.678	0.265	1.34503e-17	9	E(D)2
RPL35A	7.5196e-22	0.448243	1	0.988	1.36127e-17	9	E(D)2
TENT5B	7.72677e-22	0.542506	0.817	0.367	1.39878e-17	9	E(D)2
CSTB	8.95939e-22	0.594608	1	0.861	1.62192e-17	9	E(D)2
CES2	1.08533e-21	0.415104	0.496	0.149	1.96477e-17	9	E(D)2
SUMO2	1.19306e-21	0.525202	0.87	0.426	2.15979e-17	9	E(D)2
HSPA8	1.19694e-21	0.519907	0.991	0.87	2.16683e-17	9	E(D)2
PITHD1	1.47423e-21	0.538409	0.67	0.27	2.6688e-17	9	E(D)2
RPL31	1.48427e-21	0.455837	1	0.971	2.68698e-17	9	E(D)2
NHP2	1.66932e-21	0.504233	0.835	0.385	3.02197e-17	9	E(D)2
GGCT	1.82369e-21	0.408314	0.461	0.133	3.30142e-17	9	E(D)2
TUBB	2.22454e-21	0.595545	1	0.645	4.02708e-17	9	E(D)2
SEC61B	2.31978e-21	0.503688	0.861	0.43	4.1995e-17	9	E(D)2
GIPC1	2.33084e-21	0.508293	0.948	0.494	4.21952e-17	9	E(D)2
ILF2	2.80724e-21	0.482711	0.678	0.263	5.08194e-17	9	E(D)2
TOMM5	2.82003e-21	0.510953	0.774	0.341	5.10511e-17	9	E(D)2
SCIN	3.3008e-21	0.252116	0.226	0.035	5.97544e-17	9	E(D)2
CPNE3	3.53884e-21	0.408842	0.522	0.164	6.40637e-17	9	E(D)2
NDUFS5	3.56019e-21	0.550081	0.974	0.628	6.44501e-17	9	E(D)2
DGUOK-AS1	3.71426e-21	0.259841	0.235	0.037	6.72393e-17	9	E(D)2
PAX9	4.09462e-21	0.328943	0.313	0.066	7.41249e-17	9	E(D)2
LSM5	4.41375e-21	0.458455	0.583	0.206	7.99021e-17	9	E(D)2
CSE1L	4.71453e-21	0.439615	0.53	0.173	8.53471e-17	9	E(D)2
CDC42BPG	5.02057e-21	0.348602	0.383	0.095	9.08873e-17	9	E(D)2
PSMC5	5.37897e-21	0.471798	0.826	0.373	9.73754e-17	9	E(D)2
ACAP3	7.01153e-21	0.483166	0.826	0.366	1.2693e-16	9	E(D)2
BBOX1	7.54931e-21	0.315512	0.287	0.056	1.36665e-16	9	E(D)2
PPA1	8.01607e-21	0.436271	0.678	0.26	1.45115e-16	9	E(D)2
CDKN1A	8.1423e-21	0.579684	0.765	0.352	1.474e-16	9	E(D)2
CTPS1	9.15129e-21	0.316405	0.313	0.067	1.65666e-16	9	E(D)2
CD24	9.97122e-21	0.393455	0.948	0.492	1.80509e-16	9	E(D)2
PUM3	1.13499e-20	0.289098	0.296	0.06	2.05468e-16	9	E(D)2
MAL2	1.21914e-20	0.480563	0.73	0.289	2.20701e-16	9	E(D)2
HMGB1	1.36839e-20	0.517181	0.948	0.481	2.4772e-16	9	E(D)2
NDUFA1	1.67796e-20	0.538249	0.983	0.593	3.0376e-16	9	E(D)2
COX7C	1.83437e-20	0.510574	1	0.86	3.32077e-16	9	E(D)2
GLCE	1.95391e-20	0.359045	0.365	0.09	3.53716e-16	9	E(D)2
MTCL1	2.18927e-20	0.282964	0.261	0.048	3.96324e-16	9	E(D)2
MRPL13	2.5139e-20	0.399178	0.513	0.164	4.55091e-16	9	E(D)2
ZC3H8	3.0194e-20	0.255056	0.243	0.042	5.46602e-16	9	E(D)2
ATP5MF	3.43116e-20	0.536083	0.983	0.736	6.21143e-16	9	E(D)2
MTMR10	3.94047e-20	0.331309	0.357	0.087	7.13342e-16	9	E(D)2
TUBB4B	4.48352e-20	0.56009	1	0.761	8.11652e-16	9	E(D)2
SPCS1	5.04111e-20	0.424885	0.73	0.293	9.12593e-16	9	E(D)2
MRPL3	5.10537e-20	0.369822	0.426	0.12	9.24226e-16	9	E(D)2
CENPW	5.32654e-20	0.274696	0.287	0.058	9.64263e-16	9	E(D)2
KRT15	5.55267e-20	1.29339	0.67	0.298	1.0052e-15	9	E(D)2
ELL3	5.95331e-20	0.257962	0.252	0.045	1.07773e-15	9	E(D)2
PLA2G4F	5.97457e-20	0.411095	0.548	0.185	1.08158e-15	9	E(D)2
RNF7	6.29088e-20	0.491035	0.774	0.356	1.13884e-15	9	E(D)2
SARS	6.47755e-20	0.492989	0.783	0.366	1.17263e-15	9	E(D)2
PLXNB1	6.53218e-20	0.470723	0.722	0.304	1.18252e-15	9	E(D)2
ARF6	6.94757e-20	0.481052	0.774	0.342	1.25772e-15	9	E(D)2
KIFC2	7.16112e-20	0.460335	0.678	0.268	1.29638e-15	9	E(D)2
SLC25A3	7.87152e-20	0.520553	0.965	0.627	1.42498e-15	9	E(D)2
THOC3	8.22438e-20	0.308055	0.33	0.076	1.48886e-15	9	E(D)2
G3BP1	8.59603e-20	0.433786	0.6	0.223	1.55614e-15	9	E(D)2
SKP1	8.94501e-20	0.549447	0.948	0.657	1.61932e-15	9	E(D)2
SLC38A1	9.8387e-20	0.364508	0.435	0.125	1.7811e-15	9	E(D)2
EPHX2	1.12021e-19	0.36689	0.426	0.121	2.02791e-15	9	E(D)2
GPNMB	1.36486e-19	0.480076	0.922	0.455	2.4708e-15	9	E(D)2
RBX1	1.37809e-19	0.467075	0.843	0.397	2.49477e-15	9	E(D)2
GARS	1.40116e-19	0.39772	0.539	0.181	2.53652e-15	9	E(D)2
KLC3	1.50993e-19	0.376739	0.539	0.179	2.73342e-15	9	E(D)2
BPGM	1.53384e-19	0.336598	0.365	0.093	2.77671e-15	9	E(D)2
LAMTOR5	1.78221e-19	0.464689	0.791	0.356	3.22633e-15	9	E(D)2
NOLC1	1.78634e-19	0.372293	0.435	0.127	3.23382e-15	9	E(D)2
CAND1	1.92099e-19	0.398559	0.461	0.142	3.47756e-15	9	E(D)2
COX7B	2.10862e-19	0.513931	0.983	0.71	3.81724e-15	9	E(D)2
SRD5A1	2.13154e-19	0.299201	0.313	0.07	3.85873e-15	9	E(D)2
DDX21	2.24012e-19	0.397877	0.443	0.134	4.05529e-15	9	E(D)2
NDUFA12	2.26879e-19	0.476985	0.739	0.327	4.10719e-15	9	E(D)2
NDUFC1	2.86382e-19	0.50104	0.87	0.463	5.18437e-15	9	E(D)2
GAS2L1	3.02909e-19	0.444349	0.678	0.275	5.48356e-15	9	E(D)2
CKS2	3.29254e-19	0.349067	0.383	0.101	5.96048e-15	9	E(D)2
SEMA3F	3.31763e-19	0.484928	0.783	0.363	6.00591e-15	9	E(D)2
ELMO3	3.35866e-19	0.353647	0.443	0.131	6.08019e-15	9	E(D)2
RNPS1	3.3638e-19	0.45666	0.67	0.27	6.08949e-15	9	E(D)2
PSMA7	3.61129e-19	0.482196	0.896	0.48	6.53752e-15	9	E(D)2
F12	4.05696e-19	0.35535	0.426	0.124	7.34432e-15	9	E(D)2
DNAJC9	4.20948e-19	0.325191	0.339	0.082	7.62042e-15	9	E(D)2
SFPQ	4.36734e-19	0.519066	0.73	0.337	7.90619e-15	9	E(D)2
ADSS	4.69377e-19	0.310941	0.374	0.097	8.49713e-15	9	E(D)2
NIFK	5.28732e-19	0.296886	0.313	0.071	9.57163e-15	9	E(D)2
ARHGEF4	5.59187e-19	0.413597	0.565	0.205	1.0123e-14	9	E(D)2
PRNP	5.71739e-19	0.471359	0.704	0.302	1.03502e-14	9	E(D)2
SNRPE	5.86221e-19	0.40641	0.591	0.215	1.06124e-14	9	E(D)2
UBAP2L	6.29701e-19	0.38363	0.487	0.159	1.13995e-14	9	E(D)2
PIN4	6.81722e-19	0.366058	0.504	0.164	1.23412e-14	9	E(D)2
RPLP2	7.01147e-19	0.37042	1	0.999	1.26929e-14	9	E(D)2
MT1G	7.38493e-19	0.495832	0.478	0.15	1.33689e-14	9	E(D)2
LANCL1	8.19835e-19	0.367217	0.443	0.135	1.48415e-14	9	E(D)2
IGSF9	8.47428e-19	0.29587	0.296	0.065	1.5341e-14	9	E(D)2
ARPC3	8.90777e-19	0.468402	0.8	0.381	1.61257e-14	9	E(D)2
METTL8	1.00074e-18	0.254006	0.252	0.048	1.81164e-14	9	E(D)2
VCP	1.00987e-18	0.507011	0.896	0.492	1.82816e-14	9	E(D)2
CAPZA1	1.22652e-18	0.427017	0.635	0.25	2.22036e-14	9	E(D)2
UBE2V2	1.41939e-18	0.361273	0.461	0.145	2.56952e-14	9	E(D)2
SNRPD3	1.49289e-18	0.422595	0.583	0.22	2.70259e-14	9	E(D)2
KMT5A	1.51729e-18	0.38207	0.461	0.147	2.74675e-14	9	E(D)2
EEF1E1	1.5427e-18	0.315327	0.348	0.088	2.79275e-14	9	E(D)2
RPL30	1.62521e-18	0.386249	1	0.988	2.94211e-14	9	E(D)2
ACAT2	1.69096e-18	0.292771	0.304	0.07	3.06115e-14	9	E(D)2
SRRM2	1.71062e-18	0.558575	0.948	0.597	3.09674e-14	9	E(D)2
LPAR6	1.72242e-18	0.363782	0.435	0.132	3.1181e-14	9	E(D)2
PCBP2	1.75458e-18	0.475083	0.991	0.635	3.17631e-14	9	E(D)2
TARDBP	1.83863e-18	0.405101	0.6	0.227	3.32847e-14	9	E(D)2
FAM83H	2.27288e-18	0.401761	0.609	0.231	4.1146e-14	9	E(D)2
CDC123	2.39879e-18	0.366435	0.478	0.155	4.34253e-14	9	E(D)2
UBE2E3	2.5546e-18	0.391585	0.539	0.19	4.6246e-14	9	E(D)2
CAPRIN1	2.55885e-18	0.366326	0.548	0.191	4.63228e-14	9	E(D)2
H2AFY	2.63788e-18	0.43958	0.722	0.321	4.77535e-14	9	E(D)2
IARS	2.89488e-18	0.34701	0.47	0.148	5.2406e-14	9	E(D)2
SLC39A6	4.28882e-18	0.45227	0.513	0.185	7.76406e-14	9	E(D)2
LAMB4	4.43115e-18	0.261021	0.278	0.059	8.0217e-14	9	E(D)2
DLX5	4.50582e-18	0.329088	0.365	0.098	8.15689e-14	9	E(D)2
ENY2	4.68914e-18	0.361297	0.574	0.207	8.48876e-14	9	E(D)2
SC5D	7.10232e-18	0.355751	0.374	0.104	1.28573e-13	9	E(D)2
EIF3D	7.53605e-18	0.401559	0.652	0.263	1.36425e-13	9	E(D)2
PSMD1	8.26721e-18	0.39184	0.487	0.167	1.49661e-13	9	E(D)2
BNIPL	8.31105e-18	0.346595	0.609	0.214	1.50455e-13	9	E(D)2
MRPS17	8.99242e-18	0.337352	0.357	0.097	1.6279e-13	9	E(D)2
UQCRB	1.02535e-17	0.454327	0.983	0.73	1.85619e-13	9	E(D)2
TSR1	1.06353e-17	0.287662	0.322	0.079	1.92531e-13	9	E(D)2
EBP	1.14806e-17	0.377984	0.47	0.157	2.07834e-13	9	E(D)2
PHGDH	1.31984e-17	0.39734	0.539	0.196	2.38931e-13	9	E(D)2
RPL29	1.65032e-17	0.370682	1	0.989	2.98757e-13	9	E(D)2
NUDT5	1.66309e-17	0.348787	0.417	0.127	3.01068e-13	9	E(D)2
RPL23	1.74811e-17	0.473356	1	0.854	3.1646e-13	9	E(D)2
ARF3	1.84269e-17	0.41497	0.591	0.235	3.33583e-13	9	E(D)2
PABPC1	2.13704e-17	0.484778	0.991	0.764	3.86868e-13	9	E(D)2
MAEA	2.2258e-17	0.350575	0.53	0.189	4.02937e-13	9	E(D)2
MYO19	2.27086e-17	0.330624	0.383	0.11	4.11094e-13	9	E(D)2
SRRT	2.32796e-17	0.410164	0.522	0.19	4.21431e-13	9	E(D)2
DUOXA1	2.36622e-17	0.398194	0.6	0.231	4.28356e-13	9	E(D)2
SAT1	2.36972e-17	0.551845	0.8	0.434	4.28991e-13	9	E(D)2
RPL12	2.50775e-17	0.37436	1	0.984	4.53978e-13	9	E(D)2
RTRAF	2.63603e-17	0.414822	0.661	0.277	4.77201e-13	9	E(D)2
DUOX1	2.7234e-17	0.471414	0.678	0.294	4.93018e-13	9	E(D)2
MFN2	2.88021e-17	0.345522	0.461	0.15	5.21405e-13	9	E(D)2
MAFB	2.96432e-17	0.468475	0.617	0.264	5.36631e-13	9	E(D)2
CSAD	3.05972e-17	0.352476	0.478	0.161	5.53901e-13	9	E(D)2
CHCHD2	3.06576e-17	0.435866	1	0.775	5.54995e-13	9	E(D)2
CKB	3.10404e-17	0.573077	0.843	0.495	5.61924e-13	9	E(D)2
PITX2	3.22249e-17	0.353529	0.435	0.138	5.83368e-13	9	E(D)2
DCUN1D5	3.23088e-17	0.316084	0.339	0.09	5.84886e-13	9	E(D)2
MYCL	3.72878e-17	0.256897	0.252	0.052	6.75021e-13	9	E(D)2
NECTIN4	3.73182e-17	0.385015	0.539	0.194	6.75572e-13	9	E(D)2
ATP5PD	4.27808e-17	0.417664	0.8	0.386	7.74461e-13	9	E(D)2
ABI1	4.35344e-17	0.397691	0.539	0.202	7.88103e-13	9	E(D)2
NDUFV2	4.47928e-17	0.434329	0.887	0.446	8.10885e-13	9	E(D)2
WEE1	4.72877e-17	0.338762	0.383	0.112	8.56049e-13	9	E(D)2
WDR61	6.67018e-17	0.355551	0.443	0.145	1.2075e-12	9	E(D)2
NOP58	7.52867e-17	0.28929	0.348	0.094	1.36291e-12	9	E(D)2
RPL7A	7.75776e-17	0.36134	1	0.998	1.40439e-12	9	E(D)2
EIF5A	8.36992e-17	0.472374	0.965	0.613	1.51521e-12	9	E(D)2
HMGN2	8.4523e-17	0.543572	0.852	0.449	1.53012e-12	9	E(D)2
AC006262.2	8.46525e-17	0.29587	0.287	0.068	1.53246e-12	9	E(D)2
CTTN	9.94036e-17	0.39121	0.835	0.386	1.7995e-12	9	E(D)2
ELAC2	1.0405e-16	0.37563	0.478	0.167	1.88362e-12	9	E(D)2
SRM	1.05867e-16	0.432512	0.643	0.273	1.91652e-12	9	E(D)2
PCNA	1.12833e-16	0.366567	0.461	0.153	2.04261e-12	9	E(D)2
PDAP1	1.17632e-16	0.490379	0.765	0.396	2.1295e-12	9	E(D)2
GPBP1L1	1.26264e-16	0.368454	0.496	0.177	2.28575e-12	9	E(D)2
SNRPB	1.26728e-16	0.421589	0.791	0.384	2.29416e-12	9	E(D)2
KLF8	1.39674e-16	0.291279	0.33	0.087	2.52852e-12	9	E(D)2
IMP4	1.51314e-16	0.30831	0.435	0.137	2.73924e-12	9	E(D)2
MYCBP	1.67728e-16	0.315668	0.374	0.109	3.03638e-12	9	E(D)2
AMD1	1.74295e-16	0.367869	0.522	0.193	3.15525e-12	9	E(D)2
STK39	1.85674e-16	0.268471	0.278	0.065	3.36125e-12	9	E(D)2
BCL11B	1.86827e-16	0.276236	0.296	0.072	3.38213e-12	9	E(D)2
RARG	1.90152e-16	0.420949	0.696	0.32	3.44233e-12	9	E(D)2
FAR1	1.92198e-16	0.343151	0.374	0.111	3.47935e-12	9	E(D)2
SSRP1	2.02807e-16	0.381005	0.522	0.195	3.67141e-12	9	E(D)2
HNRNPUL2	2.14114e-16	0.345868	0.513	0.185	3.87611e-12	9	E(D)2
COA3	2.31972e-16	0.438848	0.643	0.283	4.19939e-12	9	E(D)2
TOMM22	2.73777e-16	0.34121	0.487	0.171	4.95619e-12	9	E(D)2
OAT	3.08408e-16	0.357698	0.47	0.162	5.58311e-12	9	E(D)2
RPS29	3.37828e-16	0.370031	1	0.989	6.1157e-12	9	E(D)2
BAIAP2	3.58626e-16	0.403729	0.704	0.318	6.4922e-12	9	E(D)2
EIF2B1	3.68146e-16	0.341627	0.391	0.121	6.66455e-12	9	E(D)2
CCT4	3.85326e-16	0.437425	0.626	0.273	6.97556e-12	9	E(D)2
TIAL1	4.28686e-16	0.357004	0.487	0.176	7.7605e-12	9	E(D)2
H3F3A	4.30334e-16	0.436645	0.991	0.809	7.79034e-12	9	E(D)2
VAMP8	4.63433e-16	0.423745	0.904	0.498	8.38953e-12	9	E(D)2
ZFP36L1	4.97483e-16	0.450668	0.843	0.446	9.00594e-12	9	E(D)2
SDAD1	5.23775e-16	0.256897	0.243	0.052	9.4819e-12	9	E(D)2
GCLC	5.26292e-16	0.275466	0.296	0.074	9.52747e-12	9	E(D)2
PSMB2	5.44627e-16	0.386888	0.583	0.237	9.85938e-12	9	E(D)2
EPS8L2	5.80757e-16	0.427923	0.878	0.446	1.05134e-11	9	E(D)2
LTV1	6.04503e-16	0.27932	0.287	0.071	1.09433e-11	9	E(D)2
PAX8-AS1	6.11348e-16	0.445799	0.53	0.209	1.10672e-11	9	E(D)2
PRKY	6.15513e-16	0.315041	0.383	0.117	1.11426e-11	9	E(D)2
ZNF692	6.19335e-16	0.315596	0.435	0.143	1.12118e-11	9	E(D)2
MGME1	6.46459e-16	0.283959	0.278	0.067	1.17028e-11	9	E(D)2
LARP1	6.53464e-16	0.363794	0.513	0.191	1.18297e-11	9	E(D)2
MRFAP1	6.74063e-16	0.391554	0.817	0.399	1.22026e-11	9	E(D)2
RIN1	7.45394e-16	0.277697	0.339	0.094	1.34939e-11	9	E(D)2
LARP4	7.96532e-16	0.266919	0.278	0.067	1.44196e-11	9	E(D)2
DDX39B	8.33954e-16	0.421433	0.783	0.378	1.50971e-11	9	E(D)2
TMEM237	9.41631e-16	0.297007	0.374	0.112	1.70463e-11	9	E(D)2
ATP5F1C	9.78821e-16	0.3991	0.696	0.316	1.77196e-11	9	E(D)2
C6orf132	1.04277e-15	0.331518	0.487	0.173	1.88773e-11	9	E(D)2
PSMA1	1.15089e-15	0.389798	0.661	0.291	2.08345e-11	9	E(D)2
SYNCRIP	1.22822e-15	0.401625	0.6	0.252	2.22344e-11	9	E(D)2
YARS	1.23462e-15	0.357436	0.539	0.209	2.23502e-11	9	E(D)2
GPX2	1.29166e-15	0.431744	0.8	0.387	2.3383e-11	9	E(D)2
NXF1	1.34147e-15	0.342867	0.548	0.21	2.42847e-11	9	E(D)2
PSMA4	1.38377e-15	0.409204	0.626	0.27	2.50504e-11	9	E(D)2
HNRNPDL	1.38626e-15	0.46978	0.748	0.381	2.50954e-11	9	E(D)2
CWH43	1.38959e-15	0.362569	0.443	0.151	2.51557e-11	9	E(D)2
NDUFB4	1.41076e-15	0.459121	0.939	0.608	2.55391e-11	9	E(D)2
REPS1	1.4303e-15	0.268127	0.287	0.072	2.58927e-11	9	E(D)2
TNFRSF25	1.43493e-15	0.384079	0.53	0.201	2.59765e-11	9	E(D)2
AC092747.4	1.45266e-15	0.261021	0.27	0.064	2.62975e-11	9	E(D)2
PRKDC	1.58911e-15	0.330037	0.435	0.146	2.87677e-11	9	E(D)2
EFNA3	1.61647e-15	0.358943	0.478	0.174	2.9263e-11	9	E(D)2
GLRX2	1.66698e-15	0.291279	0.322	0.089	3.01773e-11	9	E(D)2
FGFR2	1.6775e-15	0.311082	0.357	0.106	3.03679e-11	9	E(D)2
KPNA2	1.70458e-15	0.34905	0.435	0.147	3.08581e-11	9	E(D)2
KRT3	1.72185e-15	1.26234	0.852	0.592	3.11706e-11	9	E(D)2
ATP5MC3	1.82121e-15	0.479999	0.913	0.601	3.29693e-11	9	E(D)2
CTNNA1	1.94221e-15	0.397764	0.878	0.452	3.51598e-11	9	E(D)2
NAA20	1.97172e-15	0.409941	0.557	0.231	3.5694e-11	9	E(D)2
KCNK7	2.06713e-15	0.278548	0.287	0.073	3.74212e-11	9	E(D)2
TIMM13	2.3249e-15	0.434967	0.878	0.491	4.20876e-11	9	E(D)2
POLR2G	2.37243e-15	0.36939	0.539	0.212	4.2948e-11	9	E(D)2
PDCD10	2.53445e-15	0.292076	0.357	0.106	4.58812e-11	9	E(D)2
PTPRZ1	2.5393e-15	0.291065	0.339	0.097	4.59689e-11	9	E(D)2
RBM39	2.611e-15	0.383295	0.739	0.347	4.7267e-11	9	E(D)2
SSB	2.76968e-15	0.303842	0.409	0.131	5.01395e-11	9	E(D)2
ATOX1	2.99148e-15	0.403175	0.939	0.489	5.41548e-11	9	E(D)2
ANAPC5	3.16189e-15	0.378319	0.635	0.274	5.72397e-11	9	E(D)2
SNRPD2	3.24418e-15	0.451043	0.939	0.625	5.87294e-11	9	E(D)2
EML4	3.25151e-15	0.280365	0.322	0.089	5.88621e-11	9	E(D)2
PDLIM1	3.292e-15	0.450181	0.713	0.349	5.95952e-11	9	E(D)2
PARD6G	3.42976e-15	0.288822	0.348	0.102	6.2089e-11	9	E(D)2
MKNK2	3.46403e-15	0.406528	0.878	0.473	6.27093e-11	9	E(D)2
DKC1	3.49935e-15	0.322909	0.313	0.087	6.33487e-11	9	E(D)2
ZBTB7B	3.62312e-15	0.3959	0.643	0.283	6.55893e-11	9	E(D)2
RPS3	3.81711e-15	0.38441	1	0.971	6.91011e-11	9	E(D)2
PSMA6	3.86016e-15	0.420598	0.67	0.32	6.98804e-11	9	E(D)2
NDUFB3	4.12237e-15	0.410825	0.765	0.382	7.46273e-11	9	E(D)2
IMPDH1	4.15546e-15	0.387128	0.478	0.18	7.52262e-11	9	E(D)2
TIMM8B	4.40881e-15	0.400165	0.87	0.468	7.98126e-11	9	E(D)2
SLC44A1	4.58928e-15	0.355434	0.513	0.196	8.30797e-11	9	E(D)2
PCMT1	4.7489e-15	0.348948	0.522	0.201	8.59693e-11	9	E(D)2
EPRS	5.04796e-15	0.324531	0.47	0.168	9.13832e-11	9	E(D)2
MRPL52	5.31312e-15	0.362867	0.774	0.365	9.61834e-11	9	E(D)2
ACLY	5.53642e-15	0.329251	0.409	0.136	1.00226e-10	9	E(D)2
TMEM189	5.57155e-15	0.338434	0.47	0.171	1.00862e-10	9	E(D)2
OCIAD2	5.64448e-15	0.308266	0.365	0.113	1.02182e-10	9	E(D)2
NPR3	5.68561e-15	0.275073	0.322	0.09	1.02927e-10	9	E(D)2
NOL7	6.03421e-15	0.33359	0.496	0.185	1.09237e-10	9	E(D)2
PRKX	6.37239e-15	0.252491	0.27	0.066	1.15359e-10	9	E(D)2
SRSF6	6.42471e-15	0.37227	0.548	0.22	1.16307e-10	9	E(D)2
SRSF10	6.43814e-15	0.305411	0.461	0.162	1.1655e-10	9	E(D)2
PARK7	6.83685e-15	0.393256	0.843	0.433	1.23767e-10	9	E(D)2
EIF3L	6.96731e-15	0.378136	0.748	0.357	1.26129e-10	9	E(D)2
EXPH5	7.45782e-15	0.33359	0.452	0.162	1.35009e-10	9	E(D)2
APRT	7.65819e-15	0.404723	0.904	0.545	1.38636e-10	9	E(D)2
SLC25A6	7.72725e-15	0.432052	0.983	0.675	1.39886e-10	9	E(D)2
CNOT1	8.29287e-15	0.365924	0.557	0.23	1.50126e-10	9	E(D)2
APEX1	8.36811e-15	0.363963	0.548	0.22	1.51488e-10	9	E(D)2
SNHG16	8.70289e-15	0.381363	0.591	0.256	1.57548e-10	9	E(D)2
HES1	9.10319e-15	0.340721	0.409	0.138	1.64795e-10	9	E(D)2
MINK1	9.80421e-15	0.398614	0.643	0.294	1.77486e-10	9	E(D)2
KRTDAP	1.01455e-14	0.568177	0.991	0.988	1.83664e-10	9	E(D)2
NIT2	1.1659e-14	0.303488	0.435	0.15	2.11063e-10	9	E(D)2
ARL4D	1.20885e-14	0.302333	0.322	0.093	2.18838e-10	9	E(D)2
RPS6KB2	1.29678e-14	0.40169	0.817	0.415	2.34756e-10	9	E(D)2
SELENOI	1.29779e-14	0.268898	0.278	0.072	2.3494e-10	9	E(D)2
RPS27L	1.36108e-14	0.391464	0.765	0.371	2.46397e-10	9	E(D)2
RSL1D1	1.36673e-14	0.343932	0.461	0.168	2.47419e-10	9	E(D)2
TIPRL	1.46544e-14	0.262139	0.313	0.087	2.65288e-10	9	E(D)2
BRD7	1.66793e-14	0.340764	0.409	0.14	3.01946e-10	9	E(D)2
TTLL12	1.70048e-14	0.359909	0.565	0.235	3.07837e-10	9	E(D)2
TPR	1.7017e-14	0.300775	0.4	0.132	3.0806e-10	9	E(D)2
RNF145	1.79191e-14	0.329402	0.461	0.17	3.24389e-10	9	E(D)2
OCIAD1	1.97531e-14	0.370765	0.557	0.232	3.57591e-10	9	E(D)2
PIK3R2	2.18838e-14	0.348871	0.443	0.162	3.96162e-10	9	E(D)2
RABGGTB	2.25787e-14	0.282019	0.365	0.114	4.08743e-10	9	E(D)2
TMEM54	2.27223e-14	0.386809	0.783	0.388	4.11342e-10	9	E(D)2
NDUFB6	2.33362e-14	0.332986	0.661	0.289	4.22455e-10	9	E(D)2
METTL5	2.46636e-14	0.319002	0.391	0.131	4.46485e-10	9	E(D)2
NDRG1	2.50869e-14	0.438842	0.904	0.542	4.54149e-10	9	E(D)2
NELFCD	2.65366e-14	0.332168	0.426	0.151	4.80392e-10	9	E(D)2
AL354836.1	2.73523e-14	0.274319	0.313	0.089	4.95159e-10	9	E(D)2
EIF3M	2.76391e-14	0.375082	0.574	0.248	5.00351e-10	9	E(D)2
CRYBG2	2.82423e-14	0.281122	0.313	0.09	5.1127e-10	9	E(D)2
ETF1	2.90946e-14	0.384	0.6	0.268	5.26699e-10	9	E(D)2
ARHGEF37	3.0043e-14	0.291383	0.383	0.125	5.43869e-10	9	E(D)2
ATP5MC2	3.13073e-14	0.418767	0.983	0.73	5.66756e-10	9	E(D)2
MYH9	3.21471e-14	0.414537	0.948	0.619	5.81958e-10	9	E(D)2
INAVA	3.30225e-14	0.266047	0.33	0.097	5.97806e-10	9	E(D)2
RACK1	3.42951e-14	0.356897	1	0.939	6.20844e-10	9	E(D)2
SLBP	3.44871e-14	0.296037	0.348	0.108	6.24319e-10	9	E(D)2
SH3RF2	3.50453e-14	0.303294	0.374	0.121	6.34425e-10	9	E(D)2
GOLGA8A	3.61069e-14	0.32742	0.487	0.187	6.53644e-10	9	E(D)2
AP2M1	3.63758e-14	0.422774	0.913	0.581	6.5851e-10	9	E(D)2
SH3BGRL3	3.66111e-14	0.417128	0.991	0.796	6.6277e-10	9	E(D)2
CCNB1	3.7427e-14	0.26015	0.296	0.081	6.7754e-10	9	E(D)2
RPF2	4.0222e-14	0.278906	0.287	0.078	7.28139e-10	9	E(D)2
AHCY	4.0444e-14	0.335664	0.47	0.178	7.32157e-10	9	E(D)2
HSPA1A	4.07895e-14	0.41382	0.922	0.527	7.38412e-10	9	E(D)2
RPAIN	4.2692e-14	0.337089	0.443	0.163	7.72854e-10	9	E(D)2
FAM168B	4.28685e-14	0.323664	0.435	0.158	7.76048e-10	9	E(D)2
DAZAP1	4.6615e-14	0.384305	0.548	0.231	8.43871e-10	9	E(D)2
TRAPPC1	4.87781e-14	0.327876	0.6	0.257	8.8303e-10	9	E(D)2
PSMD9	5.53277e-14	0.326617	0.452	0.167	1.0016e-09	9	E(D)2
MCM4	5.55757e-14	0.259389	0.296	0.082	1.00609e-09	9	E(D)2
H2AFV	5.62468e-14	0.394045	0.565	0.244	1.01824e-09	9	E(D)2
PPP1R13L	5.87717e-14	0.380359	0.643	0.293	1.06394e-09	9	E(D)2
TIAM1	6.17932e-14	0.276559	0.339	0.104	1.11864e-09	9	E(D)2
PYURF	6.22085e-14	0.362005	0.539	0.228	1.12616e-09	9	E(D)2
NDFIP2	6.30125e-14	0.328041	0.461	0.173	1.14071e-09	9	E(D)2
VSIG8	6.33818e-14	0.323173	0.652	0.279	1.1474e-09	9	E(D)2
EXOSC1	6.39815e-14	0.268634	0.304	0.086	1.15826e-09	9	E(D)2
ITGAE	6.49432e-14	0.306328	0.426	0.152	1.17567e-09	9	E(D)2
BOC	6.51147e-14	0.376996	0.53	0.217	1.17877e-09	9	E(D)2
PFDN2	6.8125e-14	0.363963	0.53	0.222	1.23327e-09	9	E(D)2
IK	7.55578e-14	0.323082	0.452	0.169	1.36782e-09	9	E(D)2
RGS14	8.05036e-14	0.305077	0.426	0.151	1.45736e-09	9	E(D)2
BLOC1S2	8.85449e-14	0.295055	0.339	0.106	1.60293e-09	9	E(D)2
MCTS1	9.09395e-14	0.284406	0.4	0.137	1.64628e-09	9	E(D)2
DYNC1LI1	9.56446e-14	0.286284	0.383	0.128	1.73145e-09	9	E(D)2
CYCS	9.78607e-14	0.379271	0.843	0.462	1.77157e-09	9	E(D)2
EGFR	9.8812e-14	0.342971	0.496	0.196	1.78879e-09	9	E(D)2
FAM110C	1.03365e-13	0.254038	0.261	0.067	1.87121e-09	9	E(D)2
DHX9	1.13048e-13	0.339065	0.47	0.181	2.04652e-09	9	E(D)2
EIF4A3	1.21022e-13	0.329402	0.452	0.172	2.19086e-09	9	E(D)2
RARS	1.22226e-13	0.334996	0.435	0.162	2.21265e-09	9	E(D)2
OLA1	1.24601e-13	0.29	0.409	0.143	2.25565e-09	9	E(D)2
SDCCAG8	1.36583e-13	0.259111	0.304	0.087	2.47257e-09	9	E(D)2
SMG1	1.45474e-13	0.324371	0.426	0.156	2.63351e-09	9	E(D)2
PRKRA	1.47997e-13	0.273236	0.374	0.123	2.67919e-09	9	E(D)2
UBA52	1.57371e-13	0.309339	1	0.97	2.84889e-09	9	E(D)2
SQLE	1.75553e-13	0.264594	0.261	0.068	3.17804e-09	9	E(D)2
PSME2	1.90799e-13	0.388819	0.661	0.314	3.45403e-09	9	E(D)2
ACACA	2.00021e-13	0.250282	0.304	0.088	3.62098e-09	9	E(D)2
RNF141	2.06983e-13	0.292866	0.4	0.139	3.747e-09	9	E(D)2
FOSL2	2.08242e-13	0.375268	0.583	0.259	3.7698e-09	9	E(D)2
LRRC75A	2.28426e-13	0.722273	0.348	0.122	4.1352e-09	9	E(D)2
NASP	2.37178e-13	0.3357	0.409	0.147	4.29363e-09	9	E(D)2
RIPK4	2.44861e-13	0.288538	0.322	0.099	4.43272e-09	9	E(D)2
TOP2A	2.61382e-13	0.257372	0.27	0.072	4.7318e-09	9	E(D)2
TCP1	2.61614e-13	0.366302	0.6	0.274	4.736e-09	9	E(D)2
ATP5PO	2.81578e-13	0.359249	0.887	0.477	5.0974e-09	9	E(D)2
NEBL	2.92034e-13	0.330875	0.487	0.193	5.28669e-09	9	E(D)2
MRPL37	3.22283e-13	0.33359	0.487	0.196	5.83428e-09	9	E(D)2
SULF2	3.24435e-13	0.374687	0.452	0.175	5.87326e-09	9	E(D)2
LSM1	3.38938e-13	0.306222	0.365	0.124	6.13579e-09	9	E(D)2
DYNLT3	3.49026e-13	0.341718	0.478	0.192	6.31843e-09	9	E(D)2
BUB3	3.55625e-13	0.343409	0.426	0.161	6.43789e-09	9	E(D)2
SAP18	3.63728e-13	0.351512	0.713	0.352	6.58457e-09	9	E(D)2
PSMG1	3.69138e-13	0.275466	0.261	0.07	6.6825e-09	9	E(D)2
STRAP	3.90194e-13	0.346058	0.522	0.22	7.06369e-09	9	E(D)2
PYM1	3.96722e-13	0.266158	0.339	0.108	7.18185e-09	9	E(D)2
EIF3B	4.07791e-13	0.342743	0.765	0.381	7.38224e-09	9	E(D)2
DIP2B	4.10254e-13	0.259314	0.33	0.103	7.42682e-09	9	E(D)2
MLF2	4.29244e-13	0.39388	0.713	0.369	7.7706e-09	9	E(D)2
ANO1	4.42622e-13	0.293312	0.313	0.097	8.01278e-09	9	E(D)2
SNU13	4.56291e-13	0.346471	0.774	0.39	8.26024e-09	9	E(D)2
MT2A	4.60098e-13	0.559364	0.913	0.675	8.32915e-09	9	E(D)2
RPS2	4.6603e-13	0.316353	1	0.994	8.43653e-09	9	E(D)2
INTS10	4.80241e-13	0.336388	0.426	0.162	8.6938e-09	9	E(D)2
DMKN	4.87747e-13	0.555141	0.957	0.842	8.82969e-09	9	E(D)2
EMP1	4.96297e-13	0.315938	0.783	0.451	8.98446e-09	9	E(D)2
ITPA	5.43394e-13	0.312302	0.565	0.24	9.83706e-09	9	E(D)2
ATP6V1F	5.48913e-13	0.390277	0.896	0.538	9.93698e-09	9	E(D)2
EIF3E	5.89384e-13	0.336511	0.678	0.325	1.06696e-08	9	E(D)2
RAB7B	5.98224e-13	0.278596	0.4	0.14	1.08297e-08	9	E(D)2
PGM2	6.06785e-13	0.321764	0.348	0.117	1.09846e-08	9	E(D)2
RPL39	6.08255e-13	0.338632	1	0.979	1.10112e-08	9	E(D)2
MORF4L2	6.36282e-13	0.316954	0.626	0.285	1.15186e-08	9	E(D)2
CALM1	6.45361e-13	0.416177	0.965	0.661	1.1683e-08	9	E(D)2
SYT8	6.47085e-13	0.442195	0.522	0.227	1.17142e-08	9	E(D)2
GTF2H5	6.82862e-13	0.284346	0.33	0.106	1.23618e-08	9	E(D)2
SUGT1	7.04285e-13	0.303307	0.4	0.144	1.27497e-08	9	E(D)2
PAQR3	7.14248e-13	0.251489	0.27	0.075	1.293e-08	9	E(D)2
SRI	7.15683e-13	0.30922	0.522	0.217	1.2956e-08	9	E(D)2
RAB6A	7.1612e-13	0.308928	0.487	0.195	1.29639e-08	9	E(D)2
MRPS23	7.21837e-13	0.284529	0.365	0.124	1.30674e-08	9	E(D)2
TKT	7.37883e-13	0.376294	0.574	0.262	1.33579e-08	9	E(D)2
POLR1D	7.64888e-13	0.33359	0.513	0.214	1.38468e-08	9	E(D)2
GHITM	8.1029e-13	0.34135	0.809	0.425	1.46687e-08	9	E(D)2
ZNF770	8.52911e-13	0.326137	0.478	0.194	1.54402e-08	9	E(D)2
PDCD2	8.6692e-13	0.29477	0.417	0.155	1.56938e-08	9	E(D)2
ARPC5L	1.00042e-12	0.364894	0.583	0.272	1.81106e-08	9	E(D)2
HDGF	1.15741e-12	0.365973	0.678	0.344	2.09526e-08	9	E(D)2
PSMB5	1.23722e-12	0.345987	0.748	0.39	2.23974e-08	9	E(D)2
FBXW7	1.24498e-12	0.25355	0.287	0.085	2.25378e-08	9	E(D)2
PDLIM4	1.30004e-12	0.322326	0.652	0.305	2.35347e-08	9	E(D)2
PTPN13	1.30628e-12	0.327163	0.4	0.15	2.36475e-08	9	E(D)2
MAT2A	1.32667e-12	0.387912	0.678	0.346	2.40167e-08	9	E(D)2
PLEKHN1	1.33512e-12	0.253793	0.27	0.076	2.41697e-08	9	E(D)2
CYP2S1	1.48307e-12	0.288743	0.374	0.131	2.68481e-08	9	E(D)2
KCTD15	1.65164e-12	0.319677	0.443	0.175	2.98997e-08	9	E(D)2
HNRNPR	1.69213e-12	0.308786	0.461	0.183	3.06326e-08	9	E(D)2
BTG1	1.71058e-12	0.367749	0.609	0.292	3.09667e-08	9	E(D)2
CLTB	1.74274e-12	0.392996	0.991	0.765	3.15489e-08	9	E(D)2
SUMO1	1.84156e-12	0.286556	0.478	0.19	3.33378e-08	9	E(D)2
E2F4	1.94447e-12	0.305617	0.409	0.154	3.52007e-08	9	E(D)2
UBE2I	1.96708e-12	0.332954	0.557	0.25	3.561e-08	9	E(D)2
YWHAB	2.00581e-12	0.362736	0.722	0.381	3.63111e-08	9	E(D)2
PPCS	2.00693e-12	0.318293	0.452	0.182	3.63315e-08	9	E(D)2
TRMT112	2.04999e-12	0.405204	0.817	0.483	3.7111e-08	9	E(D)2
METAP2	2.17704e-12	0.31265	0.435	0.169	3.94109e-08	9	E(D)2
CFL1	2.47979e-12	0.352773	1	0.81	4.48916e-08	9	E(D)2
CLEC2B	2.76396e-12	0.288642	0.339	0.114	5.0036e-08	9	E(D)2
DEF6	2.98765e-12	0.280879	0.357	0.123	5.40854e-08	9	E(D)2
CWC15	3.05738e-12	0.280202	0.443	0.171	5.53478e-08	9	E(D)2
STAP2	3.09941e-12	0.341452	0.522	0.229	5.61087e-08	9	E(D)2
AKR1C3	3.42381e-12	0.304017	0.426	0.165	6.19812e-08	9	E(D)2
PKM	3.42708e-12	0.360108	0.991	0.823	6.20404e-08	9	E(D)2
NAE1	3.43204e-12	0.250818	0.304	0.095	6.21302e-08	9	E(D)2
IMP3	3.4535e-12	0.323001	0.513	0.22	6.25188e-08	9	E(D)2
GTF3C6	3.52071e-12	0.322823	0.487	0.206	6.37354e-08	9	E(D)2
BLMH	3.65351e-12	0.276583	0.296	0.092	6.61395e-08	9	E(D)2
FNTA	3.67442e-12	0.302505	0.496	0.208	6.6518e-08	9	E(D)2
RPL28	3.83376e-12	0.286403	1	0.998	6.94026e-08	9	E(D)2
MIB2	3.92631e-12	0.347665	0.643	0.312	7.10781e-08	9	E(D)2
ZDHHC3	3.9311e-12	0.29974	0.461	0.187	7.11646e-08	9	E(D)2
VPS29	3.9949e-12	0.33296	0.565	0.259	7.23196e-08	9	E(D)2
BOLA2	4.49221e-12	0.253828	0.304	0.096	8.13224e-08	9	E(D)2
CETN2	4.57689e-12	0.251038	0.287	0.087	8.28554e-08	9	E(D)2
RBM3	4.67615e-12	0.356621	0.704	0.365	8.46524e-08	9	E(D)2
PSMD7	4.945e-12	0.306006	0.504	0.216	8.95193e-08	9	E(D)2
VDAC1	5.32078e-12	0.366305	0.696	0.368	9.6322e-08	9	E(D)2
MRPL36	5.45547e-12	0.327557	0.487	0.208	9.87604e-08	9	E(D)2
FKBP1A	5.46388e-12	0.306571	0.748	0.374	9.89127e-08	9	E(D)2
FSCN1	5.58653e-12	0.372466	0.591	0.276	1.01133e-07	9	E(D)2
EEF2K	5.65219e-12	0.279754	0.365	0.13	1.02322e-07	9	E(D)2
EIF4B	5.73624e-12	0.34592	0.774	0.422	1.03843e-07	9	E(D)2
ACTR10	5.77057e-12	0.304882	0.435	0.173	1.04465e-07	9	E(D)2
NLRP1	6.03249e-12	0.268298	0.304	0.097	1.09206e-07	9	E(D)2
PLIN3	6.06583e-12	0.326381	0.522	0.231	1.0981e-07	9	E(D)2
TALDO1	6.14705e-12	0.361644	0.774	0.432	1.1128e-07	9	E(D)2
TFG	6.18482e-12	0.320742	0.478	0.202	1.11964e-07	9	E(D)2
CHCHD1	6.61296e-12	0.295596	0.513	0.22	1.19714e-07	9	E(D)2
SS18	6.84953e-12	0.270044	0.391	0.144	1.23997e-07	9	E(D)2
DLG1	6.87729e-12	0.277584	0.374	0.136	1.245e-07	9	E(D)2
COX16	8.05818e-12	0.309067	0.47	0.196	1.45877e-07	9	E(D)2
ALS2CL	8.428e-12	0.337403	0.713	0.362	1.52572e-07	9	E(D)2
PCBP1	8.49625e-12	0.333154	0.904	0.576	1.53808e-07	9	E(D)2
TUBA1B	8.52343e-12	0.496385	0.965	0.679	1.543e-07	9	E(D)2
PLXNA1	8.66403e-12	0.278263	0.391	0.146	1.56845e-07	9	E(D)2
LRRC59	1.00296e-11	0.267729	0.348	0.122	1.81566e-07	9	E(D)2
DHRS4	1.11742e-11	0.298036	0.409	0.159	2.02286e-07	9	E(D)2
PTGES3	1.12186e-11	0.333038	0.713	0.371	2.03091e-07	9	E(D)2
CBX3	1.16697e-11	0.334233	0.522	0.235	2.11257e-07	9	E(D)2
UCK2	1.16735e-11	0.286582	0.313	0.105	2.11326e-07	9	E(D)2
HMGB2	1.17814e-11	0.317744	0.365	0.132	2.13279e-07	9	E(D)2
PALLD	1.22762e-11	0.3468	0.539	0.247	2.22235e-07	9	E(D)2
HNRNPU	1.2384e-11	0.368203	0.73	0.397	2.24187e-07	9	E(D)2
RND3	1.4697e-11	0.315425	0.417	0.164	2.66059e-07	9	E(D)2
PPP2R2A	1.53452e-11	0.31622	0.443	0.184	2.77795e-07	9	E(D)2
CCT7	1.83321e-11	0.305322	0.748	0.38	3.31867e-07	9	E(D)2
SHMT1	1.8405e-11	0.252322	0.296	0.095	3.33185e-07	9	E(D)2
SNHG25	1.91399e-11	0.327163	0.748	0.396	3.4649e-07	9	E(D)2
COX5A	1.93848e-11	0.342174	0.93	0.581	3.50923e-07	9	E(D)2
PPA2	1.98342e-11	0.287577	0.374	0.14	3.59059e-07	9	E(D)2
RTN4	2.18031e-11	0.381508	0.913	0.607	3.94702e-07	9	E(D)2
MPHOSPH6	2.21366e-11	0.259868	0.287	0.091	4.00738e-07	9	E(D)2
NBEAL2	2.21437e-11	0.335159	0.757	0.408	4.00868e-07	9	E(D)2
PGAP2	2.32436e-11	0.251648	0.33	0.113	4.20779e-07	9	E(D)2
SF1	2.40774e-11	0.371196	0.652	0.342	4.35873e-07	9	E(D)2
ZDHHC5	2.58104e-11	0.294711	0.53	0.239	4.67245e-07	9	E(D)2
CYP4F12	2.75133e-11	0.264105	0.287	0.092	4.98073e-07	9	E(D)2
SRSF11	2.94843e-11	0.324079	0.548	0.258	5.33754e-07	9	E(D)2
ATXN10	2.94858e-11	0.28614	0.365	0.136	5.33782e-07	9	E(D)2
GRHL3	3.15244e-11	0.25928	0.478	0.195	5.70687e-07	9	E(D)2
PTBP1	3.21925e-11	0.359894	0.722	0.394	5.82781e-07	9	E(D)2
ACTG1	3.22253e-11	0.319128	1	0.966	5.83374e-07	9	E(D)2
SRSF1	3.29547e-11	0.297369	0.487	0.209	5.96579e-07	9	E(D)2
TRA2B	3.44784e-11	0.287975	0.504	0.218	6.24162e-07	9	E(D)2
NDUFS6	3.4543e-11	0.345662	0.852	0.524	6.25332e-07	9	E(D)2
PDCD6	3.59691e-11	0.31598	0.565	0.267	6.51149e-07	9	E(D)2
NOC2L	3.6077e-11	0.298301	0.47	0.201	6.53102e-07	9	E(D)2
RPS14	3.82021e-11	0.284069	1	0.991	6.91572e-07	9	E(D)2
AP2S1	3.97981e-11	0.350078	0.878	0.511	7.20465e-07	9	E(D)2
PTN	4.04071e-11	0.280365	0.27	0.084	7.3149e-07	9	E(D)2
COPS5	4.25296e-11	0.255107	0.365	0.135	7.69913e-07	9	E(D)2
ABLIM1	4.26455e-11	0.318352	0.861	0.479	7.72012e-07	9	E(D)2
AK2	4.28838e-11	0.33424	0.504	0.231	7.76326e-07	9	E(D)2
TOMM20	4.91892e-11	0.300073	0.617	0.299	8.90473e-07	9	E(D)2
PLA2G12A	5.04161e-11	0.252895	0.339	0.121	9.12682e-07	9	E(D)2
SESN3	5.145e-11	0.298656	0.417	0.17	9.31399e-07	9	E(D)2
LMO4	5.17187e-11	0.286422	0.417	0.168	9.36263e-07	9	E(D)2
SRP72	5.57778e-11	0.276446	0.409	0.163	1.00975e-06	9	E(D)2
PSMA3	5.65651e-11	0.314662	0.504	0.229	1.024e-06	9	E(D)2
SNX3	5.82946e-11	0.31806	0.774	0.428	1.05531e-06	9	E(D)2
MRPS33	5.83427e-11	0.2936	0.426	0.177	1.05618e-06	9	E(D)2
EIF1AX	6.08596e-11	0.289277	0.504	0.223	1.10174e-06	9	E(D)2
CD82	6.09426e-11	0.254857	0.339	0.121	1.10324e-06	9	E(D)2
EIF3I	6.29819e-11	0.33237	0.591	0.296	1.14016e-06	9	E(D)2
HK1	6.74134e-11	0.281422	0.748	0.385	1.22039e-06	9	E(D)2
ANP32B	6.98874e-11	0.298352	0.513	0.231	1.26517e-06	9	E(D)2
CDV3	8.28351e-11	0.299296	0.609	0.298	1.49956e-06	9	E(D)2
KRT10	8.30127e-11	0.55357	0.957	0.897	1.50278e-06	9	E(D)2
DDX39A	9.78793e-11	0.278681	0.47	0.201	1.77191e-06	9	E(D)2
POLR2B	1.04314e-10	0.2632	0.374	0.144	1.88839e-06	9	E(D)2
TMED3	1.07812e-10	0.296309	0.591	0.286	1.95173e-06	9	E(D)2
PSME3	1.10795e-10	0.281122	0.374	0.146	2.00572e-06	9	E(D)2
ERG28	1.31247e-10	0.254871	0.374	0.144	2.37597e-06	9	E(D)2
TMEM43	1.34868e-10	0.318403	0.53	0.251	2.44151e-06	9	E(D)2
PITPNB	1.383e-10	0.25462	0.348	0.129	2.50364e-06	9	E(D)2
COA4	1.39856e-10	0.299346	0.417	0.175	2.53182e-06	9	E(D)2
RPS10	1.41695e-10	0.306284	1	0.961	2.5651e-06	9	E(D)2
MIOS	1.54305e-10	0.269801	0.287	0.097	2.79338e-06	9	E(D)2
RNF149	1.56973e-10	0.300423	0.435	0.186	2.84168e-06	9	E(D)2
SHMT2	1.57583e-10	0.271138	0.383	0.152	2.85273e-06	9	E(D)2
SIGMAR1	1.60055e-10	0.265231	0.348	0.131	2.89748e-06	9	E(D)2
CUL4A	1.60371e-10	0.262781	0.409	0.166	2.9032e-06	9	E(D)2
LETM1	1.70215e-10	0.271181	0.4	0.162	3.08141e-06	9	E(D)2
MAGOH	1.80132e-10	0.299238	0.383	0.154	3.26093e-06	9	E(D)2
SGK1	1.84239e-10	0.32874	0.565	0.279	3.33528e-06	9	E(D)2
CANX	1.84426e-10	0.361644	0.757	0.439	3.33866e-06	9	E(D)2
MGST2	1.91618e-10	0.317102	0.435	0.19	3.46886e-06	9	E(D)2
PNN	2.00981e-10	0.307352	0.391	0.16	3.63835e-06	9	E(D)2
SLC25A39	2.11931e-10	0.291321	0.635	0.325	3.83659e-06	9	E(D)2
SSBP3	2.13096e-10	0.252227	0.357	0.135	3.85767e-06	9	E(D)2
SRSF5	2.17307e-10	0.355307	0.8	0.465	3.9339e-06	9	E(D)2
RPL7L1	2.23221e-10	0.252996	0.391	0.156	4.04098e-06	9	E(D)2
BLCAP	2.26868e-10	0.295133	0.513	0.237	4.10698e-06	9	E(D)2
TOP2B	2.3131e-10	0.252725	0.365	0.14	4.18741e-06	9	E(D)2
NONO	2.46035e-10	0.272583	0.591	0.28	4.45398e-06	9	E(D)2
SRSF9	2.48203e-10	0.281188	0.626	0.312	4.49321e-06	9	E(D)2
RPL38	2.59897e-10	0.311236	0.991	0.907	4.70491e-06	9	E(D)2
RAE1	2.62338e-10	0.251648	0.322	0.117	4.7491e-06	9	E(D)2
RPL21	2.72827e-10	0.275056	1	0.99	4.93899e-06	9	E(D)2
HR	3.06884e-10	0.290101	0.47	0.21	5.55553e-06	9	E(D)2
UBE2V1	3.07192e-10	0.280378	0.461	0.204	5.5611e-06	9	E(D)2
HUWE1	3.22073e-10	0.291134	0.452	0.199	5.83048e-06	9	E(D)2
UBE2G2	3.26231e-10	0.277352	0.478	0.216	5.90576e-06	9	E(D)2
BANF1	3.30225e-10	0.292471	0.609	0.304	5.97806e-06	9	E(D)2
RAC1	3.31056e-10	0.281988	0.87	0.482	5.9931e-06	9	E(D)2
TRIP6	3.31309e-10	0.297349	0.557	0.266	5.99768e-06	9	E(D)2
RCC2	3.32187e-10	0.286017	0.47	0.212	6.01358e-06	9	E(D)2
GLUD1	3.63772e-10	0.274025	0.452	0.197	6.58536e-06	9	E(D)2
TBX3	3.74879e-10	0.256567	0.322	0.118	6.78643e-06	9	E(D)2
ALDH3A2	3.83152e-10	0.328542	0.67	0.361	6.9362e-06	9	E(D)2
RSRP1	4.04895e-10	0.257151	0.461	0.201	7.32981e-06	9	E(D)2
HSP90B1	4.28244e-10	0.302041	0.843	0.493	7.75251e-06	9	E(D)2
NAA50	4.46529e-10	0.277263	0.513	0.236	8.08352e-06	9	E(D)2
GLO1	4.54573e-10	0.279651	0.478	0.216	8.22913e-06	9	E(D)2
HMGCR	4.72268e-10	0.278592	0.487	0.219	8.54947e-06	9	E(D)2
PPP2R5C	4.90515e-10	0.290521	0.47	0.213	8.8798e-06	9	E(D)2
FBL	4.93599e-10	0.349384	0.548	0.273	8.93563e-06	9	E(D)2
FASN	5.33769e-10	0.287732	0.687	0.359	9.66281e-06	9	E(D)2
PSMB1	5.41267e-10	0.328933	0.739	0.434	9.79856e-06	9	E(D)2
GSS	6.17183e-10	0.250582	0.357	0.139	1.11729e-05	9	E(D)2
CFAP298	6.22261e-10	0.272836	0.296	0.106	1.12648e-05	9	E(D)2
SLC3A2	6.41257e-10	0.269363	0.739	0.389	1.16087e-05	9	E(D)2
PSMC4	6.57649e-10	0.287871	0.478	0.223	1.19054e-05	9	E(D)2
C1orf21	6.66717e-10	0.268763	0.391	0.162	1.20696e-05	9	E(D)2
SYPL1	8.1927e-10	0.316175	0.6	0.31	1.48312e-05	9	E(D)2
TPD52L1	8.33428e-10	0.261929	0.383	0.158	1.50875e-05	9	E(D)2
CLUH	8.41626e-10	0.286521	0.609	0.305	1.5236e-05	9	E(D)2
AARS	9.27099e-10	0.250472	0.4	0.167	1.67833e-05	9	E(D)2
MT1E	1.10242e-09	0.363834	0.67	0.366	1.99571e-05	9	E(D)2
SEC13	1.10748e-09	0.256513	0.4	0.168	2.00487e-05	9	E(D)2
VPS4B	1.31894e-09	0.306823	0.461	0.217	2.38768e-05	9	E(D)2
DRAP1	1.36658e-09	0.302791	0.73	0.413	2.47393e-05	9	E(D)2
ANO9	1.4009e-09	0.260169	0.4	0.168	2.53605e-05	9	E(D)2
EIF4EBP1	1.55914e-09	0.2968	0.409	0.181	2.82251e-05	9	E(D)2
BCLAF1	1.57463e-09	0.260517	0.383	0.16	2.85056e-05	9	E(D)2
EIF6	1.63749e-09	0.347094	0.887	0.625	2.96434e-05	9	E(D)2
ATP5MC1	1.66182e-09	0.299351	0.904	0.582	3.0084e-05	9	E(D)2
RSL24D1	1.67015e-09	0.256994	0.374	0.154	3.02347e-05	9	E(D)2
HP1BP3	1.77303e-09	0.281888	0.53	0.259	3.20971e-05	9	E(D)2
ATP5PB	1.87543e-09	0.31985	0.635	0.345	3.39508e-05	9	E(D)2
HNRNPF	1.90291e-09	0.292367	0.513	0.247	3.44485e-05	9	E(D)2
EPHB6	2.1016e-09	0.263746	0.426	0.189	3.80453e-05	9	E(D)2
ACTR3	2.19353e-09	0.276727	0.626	0.323	3.97095e-05	9	E(D)2
ECHS1	2.21349e-09	0.284136	0.513	0.249	4.00708e-05	9	E(D)2
ERBB2	2.2389e-09	0.279952	0.6	0.305	4.05308e-05	9	E(D)2
ATP6V1G1	2.39078e-09	0.283899	0.6	0.314	4.32803e-05	9	E(D)2
CLSTN1	2.42727e-09	0.290185	0.696	0.379	4.39409e-05	9	E(D)2
DNAJB6	2.51436e-09	0.2658	0.6	0.302	4.55174e-05	9	E(D)2
LMAN2	2.62081e-09	0.27442	0.67	0.361	4.74445e-05	9	E(D)2
HSP90AA1	2.66085e-09	0.284486	0.991	0.761	4.81694e-05	9	E(D)2
TRAP1	3.04816e-09	0.25621	0.539	0.262	5.51808e-05	9	E(D)2
PCSK7	3.05464e-09	0.255354	0.391	0.168	5.52982e-05	9	E(D)2
HIF1A	3.07605e-09	0.270945	0.417	0.186	5.56857e-05	9	E(D)2
LSM8	3.10096e-09	0.267985	0.374	0.158	5.61367e-05	9	E(D)2
PSMD6	3.28477e-09	0.266276	0.391	0.17	5.94641e-05	9	E(D)2
RGS12	3.36626e-09	0.265793	0.417	0.186	6.09394e-05	9	E(D)2
TMEM165	3.61243e-09	0.283899	0.591	0.301	6.53959e-05	9	E(D)2
LSM7	3.67741e-09	0.297166	0.861	0.511	6.65722e-05	9	E(D)2
SNHG7	3.71023e-09	0.297456	0.73	0.408	6.71663e-05	9	E(D)2
TM9SF3	3.81103e-09	0.254734	0.513	0.246	6.89911e-05	9	E(D)2
TMED10	4.01586e-09	0.265961	0.583	0.3	7.26991e-05	9	E(D)2
TFDP1	4.20534e-09	0.254656	0.391	0.17	7.61292e-05	9	E(D)2
ILF3	4.34971e-09	0.313306	0.6	0.328	7.87427e-05	9	E(D)2
NCKAP1	4.81398e-09	0.257368	0.609	0.315	8.71475e-05	9	E(D)2
FDFT1	4.93595e-09	0.269399	0.452	0.211	8.93555e-05	9	E(D)2
TMEM258	5.29649e-09	0.316911	0.783	0.497	9.58824e-05	9	E(D)2
MYCBP2	5.4181e-09	0.27787	0.496	0.241	9.80839e-05	9	E(D)2
MED4	5.48557e-09	0.255823	0.365	0.155	9.93053e-05	9	E(D)2
CLTA	5.55228e-09	0.277584	0.617	0.335	0.000100513	9	E(D)2
GCN1	5.95476e-09	0.250273	0.409	0.182	0.000107799	9	E(D)2
TOMM40	6.95936e-09	0.251048	0.417	0.187	0.000125985	9	E(D)2
DDX1	7.11326e-09	0.259837	0.435	0.2	0.000128771	9	E(D)2
COPS6	7.21307e-09	0.256014	0.496	0.238	0.000130578	9	E(D)2
PRDX6	7.36469e-09	0.279401	0.965	0.665	0.000133323	9	E(D)2
ZNF207	7.8024e-09	0.28517	0.539	0.278	0.000141247	9	E(D)2
ABCC1	7.87813e-09	0.257239	0.365	0.156	0.000142618	9	E(D)2
XRCC6	7.98378e-09	0.251066	0.748	0.412	0.00014453	9	E(D)2
DYNLRB1	8.21372e-09	0.27001	0.687	0.385	0.000148693	9	E(D)2
NDUFAB1	8.84157e-09	0.272764	0.652	0.359	0.000160059	9	E(D)2
ATP1A1	8.96318e-09	0.309033	0.696	0.399	0.00016226	9	E(D)2
FLNB	9.04662e-09	0.252464	0.443	0.207	0.000163771	9	E(D)2
NIBAN2	9.12366e-09	0.252559	0.809	0.474	0.000165166	9	E(D)2
OGT	9.26311e-09	0.285199	0.574	0.3	0.00016769	9	E(D)2
DDX3X	9.84474e-09	0.286813	0.704	0.408	0.000178219	9	E(D)2
RHOD	1.14258e-08	0.275924	0.53	0.273	0.000206842	9	E(D)2
NOP10	1.18586e-08	0.274199	0.765	0.451	0.000214676	9	E(D)2
CAPNS1	1.19853e-08	0.269942	0.922	0.63	0.00021697	9	E(D)2
PPP1CB	1.22875e-08	0.301035	0.774	0.472	0.000222441	9	E(D)2
LRRC47	1.34188e-08	0.256513	0.374	0.164	0.000242921	9	E(D)2
TAX1BP3	1.53493e-08	0.276207	0.557	0.294	0.000277868	9	E(D)2
PGK1	1.59394e-08	0.299703	0.896	0.587	0.000288551	9	E(D)2
EIF3J	1.71068e-08	0.250368	0.417	0.193	0.000309684	9	E(D)2
NDUFC2	1.83516e-08	0.284946	0.722	0.43	0.000332219	9	E(D)2
SSU72	1.88935e-08	0.26199	0.67	0.375	0.000342029	9	E(D)2
TMEM134	1.89932e-08	0.296199	0.687	0.406	0.000343834	9	E(D)2
TRPM4	1.94972e-08	0.259344	0.435	0.206	0.000352957	9	E(D)2
AHNAK	2.08077e-08	0.276789	1	0.876	0.000376682	9	E(D)2
NSA2	2.20756e-08	0.252878	0.417	0.195	0.000399635	9	E(D)2
C6orf62	2.23392e-08	0.265161	0.548	0.285	0.000404406	9	E(D)2
STMP1	2.34798e-08	0.266936	0.478	0.236	0.000425054	9	E(D)2
AC005261.1	2.36972e-08	0.255345	0.313	0.129	0.00042899	9	E(D)2
RAD23B	3.14151e-08	0.266758	0.452	0.224	0.000568708	9	E(D)2
NAP1L4	3.30382e-08	0.272318	0.574	0.31	0.000598091	9	E(D)2
EIF2S3	3.64024e-08	0.2612	0.513	0.269	0.000658992	9	E(D)2
DEK	4.02186e-08	0.259344	0.426	0.205	0.000728077	9	E(D)2
RAB18	4.249e-08	0.250932	0.443	0.214	0.000769197	9	E(D)2
SSR1	4.25746e-08	0.264392	0.443	0.218	0.000770729	9	E(D)2
PGRMC2	4.81456e-08	0.269101	0.443	0.22	0.00087158	9	E(D)2
KRT25	5.36305e-08	0.377924	0.296	0.121	0.000970873	9	E(D)2
MRPS26	6.98539e-08	0.274384	0.504	0.267	0.00126457	9	E(D)2
EIF4G1	9.65028e-08	0.2632	0.922	0.635	0.00174699	9	E(D)2
DST	9.72224e-08	0.314565	0.617	0.369	0.00176002	9	E(D)2
AAMP	9.91191e-08	0.252863	0.496	0.258	0.00179435	9	E(D)2
DUS1L	1.21307e-07	0.253946	0.53	0.286	0.00219601	9	E(D)2
EIF3A	1.36556e-07	0.283602	0.47	0.252	0.00247207	9	E(D)2
COMTD1	1.98854e-07	0.266747	0.461	0.24	0.00359985	9	E(D)2
TPM4	1.98875e-07	0.253759	0.826	0.515	0.00360024	9	E(D)2
PSD4	2.22204e-07	0.257487	0.33	0.151	0.00402256	9	E(D)2
COX20	2.35212e-07	0.260586	0.443	0.227	0.00425805	9	E(D)2
NUPR1	3.36929e-07	0.259994	0.965	0.753	0.00609942	9	E(D)2
PRDX2	5.83501e-07	0.253419	0.957	0.689	0.0105631	9	E(D)2
MRPL20	6.5034e-07	0.301168	0.53	0.313	0.0117731	9	E(D)2

## Sheet: E(K)1
Supplementary Table 1. List of automatically identified marker genes per cluster in the spatial transcriptomics dataset (FindAllMarkers, p<0.05, log2FC>0).
Gene	p-value	Average log2 fold-change	Percetage of group 1	Percentage of group 2	Adjusted p-value	Cell cluster	Cell type
CPA4	9.21041e-99	1.3564	0.762	0.118	1.66736e-94	4	E(K)1
LCE3A	1.13971e-91	1.49995	0.848	0.18	2.06322e-87	4	E(K)1
KPRP	3.82987e-91	1.8653	0.951	0.298	6.93321e-87	4	E(K)1
RNASE7	2.67856e-87	1.41803	0.78	0.159	4.849e-83	4	E(K)1
LCE2B	3.82976e-83	1.60948	0.848	0.225	6.93302e-79	4	E(K)1
SPRR5	7.66552e-83	1.56726	0.872	0.244	1.38769e-78	4	E(K)1
FLG	1.35979e-82	1.78498	0.951	0.34	2.46162e-78	4	E(K)1
C1orf68	2.25049e-80	1.56359	0.866	0.238	4.07407e-76	4	E(K)1
HRNR	1.18545e-79	1.51385	0.89	0.259	2.14602e-75	4	E(K)1
LCE6A	9.49364e-79	1.07871	0.652	0.107	1.71863e-74	4	E(K)1
KRT16	3.79187e-78	1.45171	1	1	6.86442e-74	4	E(K)1
RPTN	9.25545e-78	1.57521	0.976	0.395	1.67551e-73	4	E(K)1
PSORS1C2	1.70796e-77	1.15774	0.811	0.193	3.09192e-73	4	E(K)1
LCE3C	3.71815e-77	0.984351	0.64	0.103	6.73098e-73	4	E(K)1
LCE3E	2.74105e-76	1.83954	0.982	0.499	4.96213e-72	4	E(K)1
SPRR2G	5.68519e-76	2.058	1	0.822	1.02919e-71	4	E(K)1
CDSN	1.53791e-75	1.73059	0.988	0.516	2.78407e-71	4	E(K)1
WFDC12	6.63535e-75	1.19886	0.738	0.16	1.2012e-70	4	E(K)1
LCE3D	1.87094e-73	2.08864	1	0.76	3.38696e-69	4	E(K)1
LCE1A	2.10493e-73	1.27804	0.756	0.176	3.81055e-69	4	E(K)1
S100A7	3.7192e-73	1.58753	0.933	0.344	6.73287e-69	4	E(K)1
SPRR2E	4.01206e-73	2.02123	1	0.856	7.26303e-69	4	E(K)1
LCE1B	1.62418e-72	1.6238	0.841	0.262	2.94024e-68	4	E(K)1
LOR	5.35262e-72	1.93612	1	0.785	9.68985e-68	4	E(K)1
LCE2C	1.46389e-71	1.43693	0.823	0.236	2.65007e-67	4	E(K)1
SPRR2D	6.43369e-71	1.87156	0.988	0.609	1.16469e-66	4	E(K)1
SPRR2B	1.05124e-70	1.77446	0.97	0.48	1.90306e-66	4	E(K)1
CRCT1	2.54014e-70	1.78483	0.994	0.643	4.59842e-66	4	E(K)1
FAM25A	4.54644e-68	1.62513	1	0.677	8.23042e-64	4	E(K)1
AZGP1	7.07399e-68	1.30344	0.738	0.184	1.2806e-63	4	E(K)1
SPINK7	1.64669e-67	1.54805	1	0.567	2.981e-63	4	E(K)1
LCE2D	1.12989e-66	1.08927	0.713	0.169	2.04544e-62	4	E(K)1
YOD1	3.24083e-66	1.02843	0.646	0.128	5.86687e-62	4	E(K)1
CNFN	9.83587e-66	1.57011	1	0.802	1.78059e-61	4	E(K)1
LCE2A	1.03599e-65	1.44817	0.805	0.252	1.87544e-61	4	E(K)1
ASPRV1	1.7829e-64	1.46206	0.963	0.522	3.22759e-60	4	E(K)1
LCE1E	4.59357e-64	1.02453	0.622	0.122	8.31574e-60	4	E(K)1
LCE1C	1.90626e-63	1.51719	0.884	0.337	3.45091e-59	4	E(K)1
SPINK9	6.16185e-63	1.33637	1	0.597	1.11548e-58	4	E(K)1
LCE1F	1.29874e-62	0.844761	0.537	0.086	2.3511e-58	4	E(K)1
FLG2	2.23864e-62	0.975928	0.659	0.136	4.05261e-58	4	E(K)1
SPRR2A	7.58549e-62	1.60543	0.97	0.511	1.3732e-57	4	E(K)1
S100A9	2.76134e-61	1.47414	1	0.957	4.99886e-57	4	E(K)1
KRT1	5.79606e-61	1.6158	1	0.999	1.04926e-56	4	E(K)1
KRT17	5.3278e-60	1.46822	1	0.99	9.64491e-56	4	E(K)1
KRT80	2.62178e-59	1.00105	0.738	0.188	4.7462e-55	4	E(K)1
HOPX	2.55971e-58	1.23822	1	0.663	4.63385e-54	4	E(K)1
GSDMA	2.00271e-57	0.60826	0.537	0.089	3.62551e-53	4	E(K)1
CALML5	2.72475e-56	1.25118	1	0.765	4.93262e-52	4	E(K)1
S100A8	3.86381e-56	1.36614	1	0.976	6.99465e-52	4	E(K)1
SPRR1B	2.76126e-55	1.3795	1	0.877	4.99871e-51	4	E(K)1
KRT10	4.14449e-55	1.37568	1	0.891	7.50278e-51	4	E(K)1
LY6G6C	7.48624e-55	1.03038	0.841	0.278	1.35523e-50	4	E(K)1
NCCRP1	2.15141e-53	0.930107	0.78	0.237	3.8947e-49	4	E(K)1
LCN2	2.51553e-53	0.973075	0.652	0.167	4.55386e-49	4	E(K)1
SPRR3	3.82218e-52	1.2816	0.982	0.704	6.9193e-48	4	E(K)1
KRT6A	2.71656e-49	1.29085	1	0.994	4.9178e-45	4	E(K)1
SBSN	2.85681e-49	1.12163	1	0.869	5.17169e-45	4	E(K)1
SLURP1	7.05209e-49	1.08822	1	0.727	1.27664e-44	4	E(K)1
PI3	2.65894e-47	0.777454	0.567	0.125	4.81347e-43	4	E(K)1
IL36RN	3.55654e-47	0.702116	0.732	0.202	6.4384e-43	4	E(K)1
KLK10	3.78502e-47	1.08709	0.957	0.5	6.85202e-43	4	E(K)1
PLA2G4D	1.4555e-46	0.660316	0.61	0.143	2.63489e-42	4	E(K)1
KRT76	7.5805e-46	0.943883	1	0.998	1.3723e-41	4	E(K)1
KRT78	2.89162e-45	0.838157	0.744	0.236	5.23471e-41	4	E(K)1
KRT6B	1.7388e-44	1.13276	1	0.926	3.14775e-40	4	E(K)1
DMKN	2.26415e-44	1.01389	1	0.834	4.09879e-40	4	E(K)1
SLURP2	4.55737e-44	0.866635	0.854	0.331	8.25021e-40	4	E(K)1
SPINK5	4.86571e-44	0.865902	0.896	0.39	8.8084e-40	4	E(K)1
CSTA	2.21402e-43	1.06948	1	0.953	4.00805e-39	4	E(K)1
SPRR2F	2.6694e-43	0.735362	0.506	0.112	4.83241e-39	4	E(K)1
SPRR1A	6.25508e-43	0.827834	0.78	0.259	1.13236e-38	4	E(K)1
A2ML1	4.66188e-42	0.777033	0.97	0.478	8.43941e-38	4	E(K)1
CRNN	1.5285e-41	0.875871	0.695	0.23	2.76704e-37	4	E(K)1
TMEM40	2.13794e-41	0.851678	0.707	0.249	3.87032e-37	4	E(K)1
EPS8L1	5.1e-41	0.662444	0.622	0.171	9.23253e-37	4	E(K)1
PPL	7.98085e-41	0.84297	0.811	0.342	1.44477e-36	4	E(K)1
IL36G	1.58038e-39	0.554537	0.53	0.125	2.86096e-35	4	E(K)1
DUSP14	2.34295e-39	0.727618	0.591	0.169	4.24145e-35	4	E(K)1
KRTDAP	3.23054e-39	0.804365	1	0.987	5.84824e-35	4	E(K)1
POF1B	6.71621e-39	0.664816	0.591	0.162	1.21583e-34	4	E(K)1
FCHSD1	2.20953e-38	0.745246	0.549	0.152	3.99992e-34	4	E(K)1
PPIF	2.69396e-38	0.842603	0.628	0.196	4.87687e-34	4	E(K)1
KRT2	3.23631e-38	0.741239	0.933	0.534	5.85869e-34	4	E(K)1
KLK7	7.18699e-38	0.865853	0.738	0.265	1.30106e-33	4	E(K)1
SERPINB3	8.04271e-38	0.633782	0.524	0.129	1.45597e-33	4	E(K)1
GLTP	8.2574e-38	0.766218	0.823	0.338	1.49484e-33	4	E(K)1
RHCG	9.66839e-38	0.750496	0.793	0.33	1.75027e-33	4	E(K)1
CLDN17	2.57631e-37	0.391814	0.317	0.047	4.66389e-33	4	E(K)1
NT5C3A	4.99006e-37	0.588839	0.482	0.116	9.0335e-33	4	E(K)1
ALOX12B	5.34115e-37	0.605437	0.628	0.182	9.66908e-33	4	E(K)1
ATG9B	1.07677e-36	0.620323	0.409	0.082	1.94927e-32	4	E(K)1
LINC02560	4.88259e-36	0.551497	0.47	0.112	8.83896e-32	4	E(K)1
KRT6C	8.22962e-36	0.910388	1	0.857	1.48981e-31	4	E(K)1
TGM3	9.30354e-36	0.76963	0.988	0.776	1.68422e-31	4	E(K)1
CD24	1.78644e-35	0.684134	0.933	0.48	3.23399e-31	4	E(K)1
HMOX1	2.99948e-35	0.556499	0.476	0.116	5.42996e-31	4	E(K)1
GJB2	5.2678e-35	0.624936	0.915	0.467	9.5363e-31	4	E(K)1
SERPINB13	6.09429e-35	0.605709	0.939	0.524	1.10325e-30	4	E(K)1
BNIP3L	8.26685e-34	0.727826	0.567	0.179	1.49655e-29	4	E(K)1
DSG1	1.47997e-33	0.741357	1	0.741	2.67919e-29	4	E(K)1
TMPRSS11D	2.13768e-33	0.632709	0.634	0.208	3.86984e-29	4	E(K)1
PERP	5.8128e-33	0.762387	1	0.924	1.05229e-28	4	E(K)1
ELMOD1	6.57113e-33	0.415629	0.384	0.078	1.18957e-28	4	E(K)1
FABP5	3.30726e-31	0.690341	1	0.987	5.98714e-27	4	E(K)1
ATP6V1C2	3.40179e-31	0.507447	0.421	0.098	6.15825e-27	4	E(K)1
UBL3	4.37163e-31	0.602897	0.537	0.169	7.91396e-27	4	E(K)1
CSTB	9.36937e-31	0.594882	1	0.857	1.69614e-26	4	E(K)1
SERPINB7	1.01943e-30	0.508916	0.39	0.089	1.84547e-26	4	E(K)1
SERPINA12	2.14077e-30	0.468934	0.415	0.099	3.87544e-26	4	E(K)1
KRT23	2.26359e-29	0.414165	0.372	0.081	4.09779e-25	4	E(K)1
KLK5	5.52531e-29	0.681293	0.524	0.176	1.00025e-24	4	E(K)1
PLCXD1	5.6186e-29	0.531296	0.439	0.12	1.01714e-24	4	E(K)1
LYPD5	2.17696e-28	0.487478	0.463	0.127	3.94096e-24	4	E(K)1
ALOXE3	1.08643e-27	0.422265	0.488	0.14	1.96676e-23	4	E(K)1
CITED2	1.18694e-27	0.589023	0.518	0.172	2.14871e-23	4	E(K)1
ESYT3	1.84447e-27	0.352269	0.335	0.072	3.33904e-23	4	E(K)1
FMO2	2.41144e-27	0.545522	0.512	0.169	4.36544e-23	4	E(K)1
VSIG10L	3.55423e-27	0.482377	0.524	0.162	6.43421e-23	4	E(K)1
MPZL3	5.017e-27	0.468633	0.47	0.136	9.08228e-23	4	E(K)1
C6orf15	7.84994e-27	0.427109	0.427	0.114	1.42107e-22	4	E(K)1
PLBD1	3.52241e-26	0.532619	0.494	0.16	6.37662e-22	4	E(K)1
KRT27	1.70204e-25	0.276985	0.201	0.028	3.08121e-21	4	E(K)1
GDA	1.8025e-25	0.358481	0.329	0.072	3.26307e-21	4	E(K)1
GM2A	9.65855e-25	0.726677	0.72	0.376	1.74849e-20	4	E(K)1
JUP	3.87941e-24	0.609811	1	0.89	7.0229e-20	4	E(K)1
IVL	5.25147e-24	0.436176	0.902	0.527	9.50673e-20	4	E(K)1
LNX1	8.37531e-24	0.327865	0.244	0.045	1.51618e-19	4	E(K)1
LCE1D	1.11006e-23	0.296641	0.22	0.036	2.00954e-19	4	E(K)1
SDCBP2	3.46294e-23	0.553357	0.512	0.186	6.26895e-19	4	E(K)1
SERPINB5	8.09339e-23	0.392693	0.939	0.499	1.46515e-18	4	E(K)1
FRMPD1	1.37615e-22	0.290756	0.25	0.049	2.49124e-18	4	E(K)1
KRT14	2.18946e-22	0.647267	1	0.998	3.96358e-18	4	E(K)1
TMEM45A	2.57352e-22	0.501146	0.53	0.199	4.65884e-18	4	E(K)1
GJB6	3.61535e-22	0.405435	0.799	0.375	6.54486e-18	4	E(K)1
DSP	4.6416e-22	0.558036	1	0.805	8.40269e-18	4	E(K)1
SPINK13	4.68731e-22	0.313852	0.293	0.067	8.48544e-18	4	E(K)1
SPNS2	5.57327e-22	0.468174	0.5	0.182	1.00893e-17	4	E(K)1
ARG1	8.44872e-22	0.387327	0.299	0.07	1.52947e-17	4	E(K)1
TMPRSS11B	2.18533e-21	0.274967	0.262	0.056	3.95609e-17	4	E(K)1
GLUL	2.45974e-21	0.745647	0.762	0.457	4.45286e-17	4	E(K)1
AQP5	3.19124e-21	0.353104	0.409	0.124	5.7771e-17	4	E(K)1
KLK12	3.52304e-21	0.451569	0.598	0.247	6.37775e-17	4	E(K)1
HEPHL1	8.20912e-21	0.334624	0.305	0.075	1.4861e-16	4	E(K)1
SPINK6	1.06156e-20	0.384884	0.378	0.112	1.92174e-16	4	E(K)1
AL365226.2	1.25335e-20	0.254032	0.213	0.039	2.26895e-16	4	E(K)1
PRSS8	2.15718e-20	0.566916	0.567	0.253	3.90515e-16	4	E(K)1
SFN	4.67477e-20	0.480902	1	0.959	8.46273e-16	4	E(K)1
AVPI1	5.10339e-20	0.399857	0.427	0.144	9.23867e-16	4	E(K)1
DUSP5	6.45105e-20	0.259635	0.232	0.047	1.16783e-15	4	E(K)1
LYPD3	7.69369e-20	0.426337	0.933	0.675	1.39279e-15	4	E(K)1
IDE	8.65366e-20	0.368728	0.402	0.131	1.56657e-15	4	E(K)1
GJA1	1.63631e-19	0.344993	0.945	0.587	2.9622e-15	4	E(K)1
EPN3	1.78891e-19	0.428289	0.409	0.139	3.23846e-15	4	E(K)1
DGAT2	1.94183e-19	0.44216	0.512	0.196	3.5153e-15	4	E(K)1
GCOM1	2.15881e-19	0.320861	0.341	0.097	3.90809e-15	4	E(K)1
DYNLL1	3.41843e-19	0.515339	0.994	0.838	6.18838e-15	4	E(K)1
IFFO2	3.56276e-19	0.497544	0.561	0.249	6.44967e-15	4	E(K)1
TMEM86A	4.32746e-19	0.285879	0.287	0.072	7.834e-15	4	E(K)1
SDR16C5	4.6446e-19	0.485332	0.537	0.22	8.40812e-15	4	E(K)1
PRDM1	6.19897e-19	0.333324	0.293	0.078	1.1222e-14	4	E(K)1
SMPD3	8.63783e-19	0.278977	0.238	0.053	1.56371e-14	4	E(K)1
TXN	9.47499e-19	0.273134	1	0.912	1.71526e-14	4	E(K)1
GBA	9.68097e-19	0.449234	0.482	0.189	1.75255e-14	4	E(K)1
CST6	1.08924e-18	0.362396	0.421	0.149	1.97185e-14	4	E(K)1
TGM1	1.24876e-18	0.419606	0.646	0.298	2.26062e-14	4	E(K)1
SULT2B1	1.40238e-18	0.441789	0.543	0.225	2.53873e-14	4	E(K)1
KLK11	2.62397e-18	0.492729	0.787	0.412	4.75018e-14	4	E(K)1
NEAT1	4.42709e-18	0.648163	0.951	0.864	8.01436e-14	4	E(K)1
METRNL	4.6464e-18	0.519671	0.701	0.383	8.41137e-14	4	E(K)1
TRPV3	7.51547e-18	0.31675	0.274	0.073	1.36053e-13	4	E(K)1
SMOX	8.54017e-18	0.278925	0.287	0.076	1.54603e-13	4	E(K)1
EPHX3	8.91624e-18	0.419218	0.488	0.194	1.61411e-13	4	E(K)1
CNNM4	1.2563e-17	0.311774	0.317	0.093	2.27428e-13	4	E(K)1
C5orf46	1.33032e-17	0.281333	0.36	0.113	2.40828e-13	4	E(K)1
IFRD1	1.72648e-17	0.389457	0.409	0.148	3.12544e-13	4	E(K)1
MXD1	1.9347e-17	0.344419	0.299	0.086	3.50238e-13	4	E(K)1
RNF227	2.18083e-17	0.302415	0.256	0.066	3.94795e-13	4	E(K)1
SERPINB2	2.19458e-17	0.351108	0.335	0.104	3.97285e-13	4	E(K)1
SLC15A1	2.26901e-17	0.257843	0.213	0.047	4.10759e-13	4	E(K)1
ZFAND2A	2.60287e-17	0.361488	0.317	0.098	4.71198e-13	4	E(K)1
KRT36	2.902e-17	0.749671	0.22	0.05	5.25349e-13	4	E(K)1
CTNNBIP1	2.94641e-17	0.458541	0.841	0.53	5.33388e-13	4	E(K)1
DHRS9	3.26331e-17	0.269371	0.201	0.042	5.90757e-13	4	E(K)1
CYSRT1	3.89061e-17	0.444448	0.585	0.267	7.04317e-13	4	E(K)1
PPARD	4.0191e-17	0.402213	0.39	0.141	7.27579e-13	4	E(K)1
RBBP6	4.20251e-17	0.411394	0.47	0.195	7.60781e-13	4	E(K)1
TACSTD2	1.30749e-16	0.345394	0.829	0.45	2.36695e-12	4	E(K)1
JMY	1.76672e-16	0.319701	0.287	0.084	3.19829e-12	4	E(K)1
SLPI	1.88987e-16	0.474029	0.976	0.779	3.42123e-12	4	E(K)1
PRSS3	2.31717e-16	0.355192	0.36	0.122	4.19477e-12	4	E(K)1
NPR2	5.8765e-16	0.269013	0.226	0.056	1.06382e-11	4	E(K)1
RAB5A	8.50903e-16	0.428219	0.457	0.196	1.54039e-11	4	E(K)1
TPRG1	1.10454e-15	0.286652	0.287	0.086	1.99955e-11	4	E(K)1
CALML3	2.92499e-15	0.433812	0.97	0.782	5.2951e-11	4	E(K)1
PRELID3B	3.49502e-15	0.348316	0.402	0.157	6.32703e-11	4	E(K)1
IL1RN	6.0716e-15	0.454189	0.713	0.412	1.09914e-10	4	E(K)1
TGM5	6.64624e-15	0.367299	0.427	0.172	1.20317e-10	4	E(K)1
LGALSL	8.92163e-15	0.423358	0.591	0.296	1.61508e-10	4	E(K)1
UGCG	9.40352e-15	0.311297	0.354	0.127	1.70232e-10	4	E(K)1
DSC2	1.39697e-14	0.279752	0.927	0.622	2.52893e-10	4	E(K)1
PTK6	1.59483e-14	0.336458	0.402	0.16	2.88712e-10	4	E(K)1
NDEL1	1.75028e-14	0.409498	0.537	0.266	3.16853e-10	4	E(K)1
CAST	2.19562e-14	0.42406	0.646	0.366	3.97473e-10	4	E(K)1
CLIC3	2.41119e-14	0.453004	0.683	0.395	4.36497e-10	4	E(K)1
TOB1	2.6006e-14	0.423288	0.439	0.196	4.70786e-10	4	E(K)1
TUBB2A	2.93927e-14	0.281135	0.829	0.493	5.32096e-10	4	E(K)1
HSP90AA1	3.23294e-14	0.472297	0.933	0.76	5.8526e-10	4	E(K)1
CHIC2	4.47444e-14	0.275783	0.213	0.057	8.10007e-10	4	E(K)1
KLK8	5.25845e-14	0.417787	0.756	0.444	9.51938e-10	4	E(K)1
IL1B	5.58449e-14	0.253637	0.207	0.053	1.01096e-09	4	E(K)1
MAP1LC3A	6.2416e-14	0.363489	0.549	0.269	1.12992e-09	4	E(K)1
TMEM45B	7.87309e-14	0.290579	0.348	0.125	1.42526e-09	4	E(K)1
KRT9	8.56474e-14	0.354686	0.323	0.116	1.55048e-09	4	E(K)1
TMPRSS13	1.49593e-13	0.324776	0.36	0.14	2.70808e-09	4	E(K)1
KLK13	1.70009e-13	0.287811	0.433	0.178	3.07767e-09	4	E(K)1
SFT2D2	3.0659e-13	0.378042	0.384	0.163	5.5502e-09	4	E(K)1
FAM43A	3.8747e-13	0.259336	0.348	0.13	7.01437e-09	4	E(K)1
LGALS7B	5.50224e-13	0.453207	1	0.968	9.96071e-09	4	E(K)1
LAD1	6.91663e-13	0.407484	0.793	0.489	1.25212e-08	4	E(K)1
SDR9C7	7.77184e-13	0.294439	0.335	0.125	1.40694e-08	4	E(K)1
C10orf99	7.81308e-13	0.285058	0.665	0.332	1.4144e-08	4	E(K)1
ANXA8	9.52497e-13	0.383177	0.311	0.115	1.72431e-08	4	E(K)1
PKP1	1.40541e-12	0.358005	0.988	0.869	2.54421e-08	4	E(K)1
BNIPL	1.71509e-12	0.351648	0.463	0.217	3.10483e-08	4	E(K)1
S100A12	2.02817e-12	0.293306	0.232	0.072	3.6716e-08	4	E(K)1
GPX2	2.13186e-12	0.346316	0.683	0.386	3.8593e-08	4	E(K)1
DEDD2	2.89542e-12	0.270302	0.323	0.125	5.24158e-08	4	E(K)1
KLK9	2.93543e-12	0.25004	0.232	0.072	5.31402e-08	4	E(K)1
BICDL2	5.18724e-12	0.317861	0.415	0.182	9.39047e-08	4	E(K)1
CRYBG1	6.34756e-12	0.417723	0.445	0.224	1.1491e-07	4	E(K)1
UBE2D3	8.98278e-12	0.447136	0.72	0.491	1.62615e-07	4	E(K)1
ABHD5	1.06605e-11	0.289429	0.299	0.115	1.92987e-07	4	E(K)1
RANBP9	1.256e-11	0.33982	0.384	0.173	2.27373e-07	4	E(K)1
MAB21L4	2.1899e-11	0.291217	0.329	0.136	3.96438e-07	4	E(K)1
CERS3	3.72712e-11	0.311857	0.354	0.153	6.74721e-07	4	E(K)1
ENDOU	4.35621e-11	0.252392	0.402	0.172	7.88604e-07	4	E(K)1
PIM1	5.10619e-11	0.27537	0.384	0.171	9.24374e-07	4	E(K)1
ALDH3B2	5.63329e-11	0.321032	0.378	0.167	1.01979e-06	4	E(K)1
SCNN1A	5.91996e-11	0.342718	0.402	0.191	1.07169e-06	4	E(K)1
RAB10	1.16443e-10	0.379195	0.622	0.387	2.10796e-06	4	E(K)1
PLEKHM1	1.22703e-10	0.280008	0.317	0.132	2.22129e-06	4	E(K)1
MAPK13	2.05847e-10	0.337472	0.451	0.238	3.72645e-06	4	E(K)1
GRHL3	2.12463e-10	0.276779	0.409	0.193	3.84622e-06	4	E(K)1
CTSA	2.82945e-10	0.406789	0.634	0.409	5.12216e-06	4	E(K)1
ECM1	4.54577e-10	0.465154	0.494	0.295	8.2292e-06	4	E(K)1
TUFT1	6.71199e-10	0.281046	0.323	0.141	1.21507e-05	4	E(K)1
BAG3	6.80325e-10	0.360455	0.512	0.291	1.23159e-05	4	E(K)1
KLF4	6.91633e-10	0.347188	0.671	0.412	1.25206e-05	4	E(K)1
ANO8	7.064e-10	0.251513	0.28	0.112	1.2788e-05	4	E(K)1
KIFC3	7.0709e-10	0.399513	0.384	0.194	1.28004e-05	4	E(K)1
HSPB1	7.23623e-10	0.349467	1	0.989	1.30997e-05	4	E(K)1
DEGS2	8.37359e-10	0.295824	0.372	0.175	1.51587e-05	4	E(K)1
ULK1	9.73479e-10	0.291834	0.39	0.19	1.76229e-05	4	E(K)1
TRIM29	1.92021e-09	0.317771	0.97	0.8	3.47616e-05	4	E(K)1
SCEL	3.97586e-09	0.251715	0.421	0.209	7.19749e-05	4	E(K)1
S100A16	6.15424e-09	0.301125	0.933	0.805	0.00011141	4	E(K)1
PTPN3	1.13318e-08	0.254557	0.262	0.112	0.000205139	4	E(K)1
LGALS7	1.55371e-08	0.334257	0.963	0.82	0.000281269	4	E(K)1
USP2	1.57009e-08	0.251279	0.262	0.111	0.000284233	4	E(K)1
WDR26	1.70208e-08	0.282678	0.421	0.226	0.000308127	4	E(K)1
C1orf116	1.9456e-08	0.313702	0.415	0.228	0.000352212	4	E(K)1
TENT5B	2.16517e-08	0.32237	0.591	0.376	0.00039196	4	E(K)1
GALNT1	2.44653e-08	0.275673	0.354	0.179	0.000442896	4	E(K)1
CSNK1E	2.68679e-08	0.343117	0.463	0.277	0.00048639	4	E(K)1
EIF4H	3.30986e-08	0.327938	0.677	0.474	0.000599184	4	E(K)1
CITED4	5.02116e-08	0.263402	0.567	0.347	0.000908981	4	E(K)1
HECTD1	5.27761e-08	0.281626	0.445	0.251	0.000955406	4	E(K)1
GBA2	5.53893e-08	0.323963	0.329	0.169	0.00100271	4	E(K)1
UFC1	1.28852e-07	0.283048	0.476	0.286	0.00233261	4	E(K)1
RAB11A	1.5463e-07	0.331162	0.616	0.439	0.00279926	4	E(K)1
ZFAND6	2.04187e-07	0.277097	0.329	0.174	0.00369639	4	E(K)1
PLA2G4B	2.55184e-07	0.273525	0.488	0.295	0.0046196	4	E(K)1
PKP3	2.66847e-07	0.267685	0.823	0.583	0.00483072	4	E(K)1
H2AFJ	3.4279e-07	0.346154	0.579	0.421	0.00620553	4	E(K)1
PELI1	4.03013e-07	0.254493	0.262	0.124	0.00729574	4	E(K)1
NEBL	5.18187e-07	0.26022	0.354	0.197	0.00938073	4	E(K)1
CENPT	6.55553e-07	0.271566	0.457	0.28	0.0118675	4	E(K)1
ADIPOR1	7.89068e-07	0.275922	0.451	0.275	0.0142845	4	E(K)1
HPGD	9.65897e-07	0.292687	0.335	0.184	0.0174856	4	E(K)1
LYPLA1	1.34682e-06	0.265013	0.317	0.169	0.0243815	4	E(K)1
CREG1	1.60998e-06	0.289291	0.482	0.311	0.0291455	4	E(K)1
WIPI2	2.20131e-06	0.260376	0.366	0.211	0.0398504	4	E(K)1

## Sheet: E(K)2
Supplementary Table 1. List of automatically identified marker genes per cluster in the spatial transcriptomics dataset (FindAllMarkers, p<0.05, log2FC>0).
Gene	p-value	Average log2 fold-change	Percetage of group 1	Percentage of group 2	Adjusted p-value	Cell cluster	Cell type
KRT23	1.1146e-171	1.69112	0.967	0.063	2.01776e-167	10	E(K)2
ARG1	5.6018e-164	1.62956	0.878	0.05	1.01409e-159	10	E(K)2
GDA	2.11609e-161	1.49152	0.889	0.054	3.83075e-157	10	E(K)2
ATP6V1C2	4.28287e-157	1.9781	0.989	0.082	7.75328e-153	10	E(K)2
ELMOD1	4.98002e-152	1.68193	0.9	0.064	9.01534e-148	10	E(K)2
GCOM1	9.89653e-150	1.71601	0.944	0.077	1.79157e-145	10	E(K)2
WFDC5	1.76969e-149	1.3202	0.856	0.056	3.20367e-145	10	E(K)2
SMOX	2.39733e-148	1.39696	0.856	0.056	4.33988e-144	10	E(K)2
GSDMA	9.35066e-143	1.91208	0.956	0.086	1.69275e-138	10	E(K)2
OTUB2	4.72181e-141	0.98939	0.8	0.048	8.5479e-137	10	E(K)2
SERPINA12	4.99403e-137	1.80441	0.933	0.086	9.04069e-133	10	E(K)2
SERPINB7	4.51731e-135	1.57002	0.9	0.075	8.17768e-131	10	E(K)2
FRMPD1	8.40344e-134	1.14235	0.689	0.035	1.52127e-129	10	E(K)2
IL1F10	4.9699e-131	0.790281	0.578	0.02	8.99701e-127	10	E(K)2
AQP5	1.81948e-129	1.90527	0.967	0.107	3.29381e-125	10	E(K)2
RNF222	1.19356e-128	1.04329	0.711	0.041	2.16069e-124	10	E(K)2
C6orf15	1.10742e-127	1.79969	0.956	0.1	2.00476e-123	10	E(K)2
TREX2	3.60263e-127	1.1991	0.733	0.046	6.52184e-123	10	E(K)2
IL37	1.31944e-126	1.18465	0.622	0.028	2.38858e-122	10	E(K)2
AC004816.1	5.68819e-126	0.955172	0.733	0.046	1.02973e-121	10	E(K)2
ESYT3	1.09723e-123	1.34754	0.789	0.06	1.98631e-119	10	E(K)2
ATG9B	1.60058e-123	1.88498	0.844	0.073	2.89753e-119	10	E(K)2
IL36G	2.14037e-120	1.92881	0.967	0.12	3.87471e-116	10	E(K)2
LYPD5	3.26168e-120	1.94416	0.956	0.116	5.90462e-116	10	E(K)2
FAIM2	8.60162e-120	1.02105	0.722	0.048	1.55715e-115	10	E(K)2
PLA2G2F	2.75054e-119	0.761302	0.633	0.032	4.9793e-115	10	E(K)2
PRDM1	1.59317e-117	1.106	0.789	0.062	2.88411e-113	10	E(K)2
KLK9	3.90461e-117	0.916584	0.744	0.053	7.06852e-113	10	E(K)2
RNF39	3.79874e-116	1.06152	0.678	0.043	6.87687e-112	10	E(K)2
UGCG	6.82906e-116	1.50763	0.933	0.107	1.23627e-111	10	E(K)2
PLA2G4D	1.19594e-115	2.71625	0.978	0.143	2.16501e-111	10	E(K)2
FLG2	1.46141e-115	2.87082	0.989	0.141	2.64559e-111	10	E(K)2
AL034376.2	2.02512e-115	0.837282	0.633	0.035	3.66608e-111	10	E(K)2
SERPINB2	2.16685e-115	1.28535	0.867	0.087	3.92265e-111	10	E(K)2
SLC15A1	4.67091e-115	0.786071	0.622	0.033	8.45575e-111	10	E(K)2
SLC37A2	2.79402e-114	1.00448	0.722	0.052	5.05802e-110	10	E(K)2
ABCA12	2.85303e-113	1.25982	0.856	0.086	5.16484e-109	10	E(K)2
ELOVL7	8.53928e-113	1.14895	0.833	0.079	1.54587e-108	10	E(K)2
PI3	1.91279e-112	2.69873	0.944	0.124	3.46273e-108	10	E(K)2
YOD1	4.34836e-112	2.7356	0.978	0.133	7.87183e-108	10	E(K)2
FBXO45	4.90395e-111	1.18208	0.789	0.069	8.87762e-107	10	E(K)2
HEPHL1	5.8079e-111	1.22707	0.756	0.062	1.0514e-106	10	E(K)2
MPZL3	2.04463e-110	1.61008	0.956	0.125	3.70139e-106	10	E(K)2
TMEM45B	6.3517e-110	1.36664	0.9	0.106	1.14985e-105	10	E(K)2
SMPD3	1.00911e-109	1.00016	0.644	0.04	1.82679e-105	10	E(K)2
POF1B	3.25637e-109	2.17709	1	0.159	5.89501e-105	10	E(K)2
SERPINB3	4.94921e-109	1.80776	0.944	0.124	8.95956e-105	10	E(K)2
LINC02560	6.60745e-109	1.62188	0.9	0.105	1.19615e-104	10	E(K)2
CPA4	3.46007e-107	3.06226	0.967	0.135	6.26377e-103	10	E(K)2
44623	1.52802e-106	0.932886	0.644	0.042	2.76618e-102	10	E(K)2
TMEM86A	6.17443e-106	1.08486	0.722	0.059	1.11776e-101	10	E(K)2
SPAG17	6.64649e-105	0.674892	0.556	0.028	1.20321e-100	10	E(K)2
AC116345.1	1.41053e-104	0.738391	0.578	0.032	2.55349e-100	10	E(K)2
AVPI1	1.83577e-104	1.56582	0.944	0.129	3.32329e-100	10	E(K)2
XKRX	5.90221e-103	0.722729	0.589	0.034	1.06848e-98	10	E(K)2
TRPV3	6.31433e-103	0.928133	0.722	0.059	1.14308e-98	10	E(K)2
EREG	5.2169e-101	0.846683	0.589	0.036	9.44415e-97	10	E(K)2
ALOXE3	5.96271e-101	1.44938	0.933	0.132	1.07943e-96	10	E(K)2
AL365226.2	5.93361e-100	1.02055	0.544	0.029	1.07416e-95	10	E(K)2
IDE	1.97043e-99	1.60123	0.889	0.117	3.56708e-95	10	E(K)2
PRSS3	8.52464e-99	1.38986	0.856	0.107	1.54321e-94	10	E(K)2
VSIG10L	1.05059e-98	1.85549	0.956	0.155	1.90188e-94	10	E(K)2
SDR9C7	3.92348e-98	1.3198	0.856	0.107	7.10268e-94	10	E(K)2
KCTD11	7.53314e-98	0.889377	0.722	0.063	1.36373e-93	10	E(K)2
PFKFB3	1.16728e-96	1.21874	0.856	0.105	2.11313e-92	10	E(K)2
EPS8L1	3.17172e-96	2.24807	0.967	0.172	5.74176e-92	10	E(K)2
ALOX12B	3.64158e-96	2.00613	0.989	0.182	6.59236e-92	10	E(K)2
PLBD1	4.24573e-96	1.58272	0.944	0.151	7.68604e-92	10	E(K)2
DUSP14	4.56327e-96	2.05491	0.967	0.167	8.26088e-92	10	E(K)2
DUSP5	1.07575e-95	0.858252	0.578	0.037	1.94744e-91	10	E(K)2
KRT80	2.13613e-95	2.78132	0.989	0.198	3.86703e-91	10	E(K)2
S100A12	2.51863e-95	0.909221	0.678	0.056	4.55948e-91	10	E(K)2
LCE1F	4.31961e-95	2.35996	0.8	0.092	7.8198e-91	10	E(K)2
AC015912.3	1.14153e-93	0.888801	0.644	0.051	2.06652e-89	10	E(K)2
PSORS1C2	1.15394e-93	3.30482	1	0.209	2.08898e-89	10	E(K)2
SDCBP2	1.94764e-93	1.66906	0.978	0.176	3.52582e-89	10	E(K)2
PLAC4	7.57854e-93	0.747411	0.556	0.035	1.37194e-88	10	E(K)2
LCN2	1.50351e-92	2.57769	0.967	0.171	2.72181e-88	10	E(K)2
PPARD	1.25361e-91	1.1503	0.9	0.126	2.2694e-87	10	E(K)2
EPHX3	3.66678e-91	1.45203	0.978	0.181	6.63796e-87	10	E(K)2
SPNS2	6.58829e-91	1.79664	0.967	0.171	1.19268e-86	10	E(K)2
IL1B	8.63679e-91	1.24703	0.578	0.041	1.56352e-86	10	E(K)2
SPINK13	1.70863e-90	0.93542	0.667	0.058	3.09313e-86	10	E(K)2
LCE3A	1.74418e-90	3.41607	0.989	0.201	3.15749e-86	10	E(K)2
PPIF	5.21251e-90	1.82662	1	0.196	9.43621e-86	10	E(K)2
FAM43A	2.34831e-89	1.26135	0.833	0.114	4.25115e-85	10	E(K)2
C5orf46	1.47227e-88	1.32601	0.811	0.1	2.66525e-84	10	E(K)2
WFDC12	2.97766e-88	2.9639	0.956	0.173	5.39046e-84	10	E(K)2
NCCRP1	4.51276e-88	2.75295	1	0.249	8.16944e-84	10	E(K)2
IL36RN	1.17707e-87	2.27116	0.989	0.211	2.13084e-83	10	E(K)2
LCE6A	2.29031e-87	2.48186	0.844	0.12	4.14614e-83	10	E(K)2
DCUN1D3	2.42724e-87	0.781053	0.667	0.06	4.39403e-83	10	E(K)2
GLRX	4.52642e-87	1.40485	0.922	0.159	8.19419e-83	10	E(K)2
KLK5	8.24888e-87	2.01584	0.933	0.17	1.49329e-82	10	E(K)2
HAL	8.89421e-87	0.740187	0.444	0.021	1.61012e-82	10	E(K)2
TMPRSS13	3.0836e-86	1.2258	0.856	0.124	5.58225e-82	10	E(K)2
FUT3	4.27161e-86	0.622716	0.544	0.036	7.73289e-82	10	E(K)2
TPRG1	1.11354e-85	0.851347	0.711	0.073	2.01585e-81	10	E(K)2
LINC01214	1.96104e-85	0.559829	0.411	0.017	3.55008e-81	10	E(K)2
AMPD3	3.83891e-85	0.897014	0.633	0.056	6.94958e-81	10	E(K)2
AZGP1	1.36191e-84	3.07239	0.967	0.196	2.46547e-80	10	E(K)2
CNNM4	1.4043e-84	1.32005	0.722	0.082	2.54221e-80	10	E(K)2
DHRS9	4.81137e-84	0.907508	0.511	0.033	8.71003e-80	10	E(K)2
LCE1A	9.14407e-84	3.00415	0.967	0.19	1.65535e-79	10	E(K)2
FMO2	1.73525e-83	1.77305	0.911	0.163	3.14133e-79	10	E(K)2
KRT78	1.77961e-83	2.34857	0.989	0.244	3.22163e-79	10	E(K)2
ABHD17B	3.41194e-83	1.03653	0.678	0.07	6.17663e-79	10	E(K)2
PIM1	7.39011e-83	1.22903	0.911	0.153	1.33783e-78	10	E(K)2
LCE1D	3.78204e-82	0.845895	0.489	0.03	6.84662e-78	10	E(K)2
AL355312.4	5.72962e-82	0.714909	0.511	0.034	1.03723e-77	10	E(K)2
DEGS2	5.81016e-82	1.20395	0.922	0.155	1.05181e-77	10	E(K)2
KLK13	8.21727e-82	1.41213	0.933	0.163	1.48757e-77	10	E(K)2
SDR16C5	5.92414e-81	1.67272	0.967	0.211	1.07245e-76	10	E(K)2
FCHSD1	6.05041e-80	1.99847	0.878	0.152	1.09531e-75	10	E(K)2
MXD1	2.61663e-79	0.88395	0.689	0.075	4.73688e-75	10	E(K)2
KCTD4	6.61389e-79	0.799535	0.433	0.023	1.19731e-74	10	E(K)2
BNIP3L	7.62505e-79	1.9069	0.922	0.177	1.38036e-74	10	E(K)2
TDP2	1.24429e-78	1.11354	0.822	0.126	2.25254e-74	10	E(K)2
DGAT2	1.58967e-78	1.48032	0.933	0.188	2.87778e-74	10	E(K)2
LY6G6C	1.62498e-78	2.80824	1	0.293	2.9417e-74	10	E(K)2
HRNR	3.50698e-78	3.99241	0.989	0.281	6.34869e-74	10	E(K)2
LCE2D	5.29661e-78	2.60526	0.922	0.181	9.58845e-74	10	E(K)2
FAM3D	1.92442e-77	0.646964	0.533	0.041	3.48379e-73	10	E(K)2
CST6	1.1005e-76	1.10014	0.856	0.138	1.99224e-72	10	E(K)2
SLC38A3	1.98552e-76	0.836421	0.6	0.057	3.59438e-72	10	E(K)2
ANO8	3.94959e-76	0.924767	0.744	0.096	7.14994e-72	10	E(K)2
MBOAT2	2.02905e-75	1.13905	0.822	0.132	3.67319e-71	10	E(K)2
LCE1E	2.58882e-75	2.64208	0.811	0.133	4.68654e-71	10	E(K)2
MAP3K9	3.95019e-75	0.738582	0.567	0.05	7.15103e-71	10	E(K)2
EPN3	9.00218e-75	1.42721	0.8	0.13	1.62966e-70	10	E(K)2
GFOD2	9.87721e-75	0.947126	0.833	0.129	1.78807e-70	10	E(K)2
KLK7	1.13128e-74	2.12464	0.989	0.272	2.04796e-70	10	E(K)2
WAKMAR2	1.13201e-74	0.765094	0.711	0.086	2.04928e-70	10	E(K)2
LCE2B	1.87886e-74	3.21409	0.989	0.244	3.40131e-70	10	E(K)2
AC096751.2	2.12696e-74	0.711703	0.556	0.048	3.85044e-70	10	E(K)2
HTR3A	3.15459e-74	0.501368	0.389	0.019	5.71075e-70	10	E(K)2
LCE2C	4.72545e-74	3.41113	0.989	0.252	8.55449e-70	10	E(K)2
NT5C3A	1.03773e-73	1.64822	0.767	0.117	1.8786e-69	10	E(K)2
OVOL1	1.32049e-73	1.01371	0.767	0.108	2.39049e-69	10	E(K)2
DEFB4A	1.55101e-73	0.647323	0.389	0.019	2.80779e-69	10	E(K)2
LCE3C	2.33227e-73	2.00074	0.778	0.118	4.22211e-69	10	E(K)2
HMOX1	7.29033e-73	1.56636	0.756	0.117	1.31977e-68	10	E(K)2
OCLN	9.79231e-73	1.05283	0.744	0.105	1.7727e-68	10	E(K)2
LCE1B	1.04955e-72	3.43206	1	0.278	1.89999e-68	10	E(K)2
SMIM34B	1.68395e-72	0.521267	0.333	0.012	3.04845e-68	10	E(K)2
CEMIP	2.99049e-72	0.656404	0.478	0.035	5.41368e-68	10	E(K)2
TMEM40	1.27697e-71	1.70378	0.978	0.254	2.3117e-67	10	E(K)2
SMIM5	1.45676e-71	0.826621	0.689	0.084	2.63717e-67	10	E(K)2
RNASE7	1.72102e-71	2.70326	0.889	0.179	3.11556e-67	10	E(K)2
SPRR5	3.00336e-71	3.178	0.978	0.265	5.43699e-67	10	E(K)2
FLG	1.05861e-70	4.08628	1	0.363	1.9164e-66	10	E(K)2
TGM5	1.49927e-70	1.18113	0.867	0.16	2.71412e-66	10	E(K)2
C1orf68	2.54101e-70	3.31654	0.978	0.259	4.59999e-66	10	E(K)2
TMPRSS11D	8.81934e-70	1.53804	0.944	0.21	1.59657e-65	10	E(K)2
PPL	9.41351e-70	2.14546	1	0.352	1.70413e-65	10	E(K)2
KLK12	1.57337e-69	1.68252	0.967	0.243	2.84827e-65	10	E(K)2
PLCXD1	2.27013e-69	1.42964	0.744	0.117	4.10962e-65	10	E(K)2
ZFAND2A	2.3676e-69	1.06544	0.678	0.089	4.28606e-65	10	E(K)2
PRELID3B	3.74468e-69	1.21749	0.822	0.146	6.77899e-65	10	E(K)2
SERPINB8	4.16431e-69	0.919655	0.744	0.109	7.53865e-65	10	E(K)2
HS3ST6	5.87853e-69	1.03652	0.844	0.145	1.06419e-64	10	E(K)2
GLTP	6.53524e-69	2.19939	0.989	0.35	1.18307e-64	10	E(K)2
KPRP	7.99313e-69	3.74452	1	0.323	1.447e-64	10	E(K)2
S100A7	1.35061e-67	4.03836	1	0.366	2.44501e-63	10	E(K)2
VASN	1.61822e-67	0.790772	0.711	0.096	2.92946e-63	10	E(K)2
RPTN	1.64505e-67	3.92191	1	0.418	2.97803e-63	10	E(K)2
HPGD	2.73881e-67	1.22021	0.856	0.164	4.95807e-63	10	E(K)2
RAB5A	3.82082e-67	1.29078	0.889	0.185	6.91684e-63	10	E(K)2
IFFO2	6.32108e-67	1.44034	0.944	0.242	1.1443e-62	10	E(K)2
EGR3	8.78875e-67	0.489427	0.356	0.018	1.59103e-62	10	E(K)2
SCNN1A	9.7551e-67	1.12219	0.878	0.175	1.76597e-62	10	E(K)2
LCE2A	1.14817e-66	3.18583	0.967	0.267	2.07854e-62	10	E(K)2
SLC31A2	1.81246e-66	0.750449	0.678	0.087	3.2811e-62	10	E(K)2
SLURP2	6.87171e-66	2.29278	1	0.345	1.24399e-61	10	E(K)2
TUFT1	7.14551e-66	0.997715	0.767	0.126	1.29355e-61	10	E(K)2
CGN	1.09132e-65	0.700855	0.544	0.054	1.97562e-61	10	E(K)2
RNF223	2.69548e-65	0.720365	0.456	0.036	4.87964e-61	10	E(K)2
RHCG	5.62267e-65	2.22722	1	0.339	1.01787e-60	10	E(K)2
JMY	7.63863e-65	0.848332	0.622	0.075	1.38282e-60	10	E(K)2
MAP1LC3A	1.00557e-64	1.48243	0.944	0.261	1.82038e-60	10	E(K)2
SULT2B1	7.57108e-64	1.23973	0.922	0.219	1.37059e-59	10	E(K)2
IFRD1	1.09332e-63	1.33544	0.767	0.141	1.97924e-59	10	E(K)2
CYSRT1	1.18747e-63	1.54776	0.944	0.262	2.14967e-59	10	E(K)2
GM2A	1.33641e-63	1.94527	1	0.376	2.4193e-59	10	E(K)2
LCE1C	1.83715e-63	3.51132	0.989	0.355	3.32579e-59	10	E(K)2
C1orf116	2.97513e-63	1.19851	0.889	0.211	5.38587e-59	10	E(K)2
LINC02608	3.73691e-63	0.574883	0.444	0.035	6.76493e-59	10	E(K)2
SPRR1A	1.00082e-62	1.79531	0.989	0.27	1.81178e-58	10	E(K)2
LINC00707	2.77477e-62	0.355535	0.256	0.007	5.02317e-58	10	E(K)2
LYPD2	3.43011e-62	0.531969	0.444	0.035	6.20952e-58	10	E(K)2
METRNL	3.785e-62	1.57082	1	0.381	6.85198e-58	10	E(K)2
MIR210HG	4.28367e-62	0.829712	0.722	0.111	7.75474e-58	10	E(K)2
SLC6A14	8.99469e-62	0.665111	0.4	0.028	1.62831e-57	10	E(K)2
CDSN	9.65008e-62	3.9464	1	0.535	1.74695e-57	10	E(K)2
BICDL2	1.51725e-61	1.21426	0.822	0.171	2.74668e-57	10	E(K)2
KLK10	1.52572e-61	2.59956	1	0.517	2.76202e-57	10	E(K)2
ASPRV1	1.70146e-61	4.05008	1	0.539	3.08016e-57	10	E(K)2
CHRNA9	3.58471e-61	0.496654	0.322	0.016	6.48941e-57	10	E(K)2
RANBP9	3.7994e-61	0.945979	0.833	0.159	6.87805e-57	10	E(K)2
RBBP6	5.82178e-61	1.27939	0.856	0.187	1.05392e-56	10	E(K)2
AL162596.1	8.12007e-61	0.385891	0.278	0.01	1.46998e-56	10	E(K)2
ERRFI1	9.7915e-61	0.775956	0.622	0.081	1.77255e-56	10	E(K)2
CTSV	1.24694e-60	0.702257	0.4	0.029	2.25734e-56	10	E(K)2
LNX1	1.70534e-60	0.785084	0.467	0.042	3.08717e-56	10	E(K)2
TTC9	4.79739e-60	0.663519	0.611	0.077	8.68471e-56	10	E(K)2
GRHL1	4.8791e-60	1.06571	0.744	0.132	8.83263e-56	10	E(K)2
SPINK7	6.23238e-60	3.51198	1	0.585	1.12825e-55	10	E(K)2
DNASE1L2	8.03372e-60	0.599344	0.478	0.044	1.45434e-55	10	E(K)2
TGM1	1.84988e-59	1.56385	0.967	0.296	3.34883e-55	10	E(K)2
PDZK1IP1	2.74583e-59	0.959851	0.8	0.155	4.97077e-55	10	E(K)2
RORA	4.03634e-59	1.17183	0.867	0.201	7.30699e-55	10	E(K)2
FGF22	8.31119e-59	0.3272	0.267	0.01	1.50457e-54	10	E(K)2
DSC1	8.44539e-59	0.998564	0.678	0.106	1.52887e-54	10	E(K)2
A2ML1	1.26699e-58	2.35027	1	0.497	2.29362e-54	10	E(K)2
AC115522.1	1.56856e-58	0.31611	0.256	0.009	2.83957e-54	10	E(K)2
LCE3E	1.86382e-58	3.80442	1	0.518	3.37407e-54	10	E(K)2
PRSS8	4.21977e-58	1.46544	0.911	0.248	7.63905e-54	10	E(K)2
SPRR2B	4.99304e-58	3.42804	1	0.499	9.0389e-54	10	E(K)2
MBD1	5.65636e-58	1.05177	0.789	0.156	1.02397e-53	10	E(K)2
SPINK5	1.4992e-57	1.9826	1	0.406	2.714e-53	10	E(K)2
FAM25A	2.2988e-57	3.57315	1	0.69	4.16152e-53	10	E(K)2
ANXA9	2.52907e-57	0.450681	0.356	0.023	4.57837e-53	10	E(K)2
CRYBG1	3.82585e-57	1.24012	0.867	0.211	6.92594e-53	10	E(K)2
CNFN	3.82761e-57	3.10137	1	0.81	6.92912e-53	10	E(K)2
MAP2	4.77977e-57	0.712992	0.656	0.096	8.65282e-53	10	E(K)2
HOPX	6.15658e-57	2.96365	1	0.677	1.11453e-52	10	E(K)2
C15orf62	1.04363e-56	0.576462	0.411	0.033	1.88929e-52	10	E(K)2
KIFC3	1.10046e-56	1.21815	0.822	0.18	1.99216e-52	10	E(K)2
SPRR2F	1.66548e-56	1.5805	0.689	0.119	3.01502e-52	10	E(K)2
LOR	2.16565e-56	3.61047	1	0.794	3.92048e-52	10	E(K)2
HIP1R	2.19223e-56	1.00568	0.811	0.179	3.96859e-52	10	E(K)2
LPIN3	2.32351e-56	1.00068	0.8	0.167	4.20624e-52	10	E(K)2
MYO6	2.48798e-56	0.850897	0.756	0.135	4.50399e-52	10	E(K)2
RASAL1	2.97302e-56	0.681852	0.578	0.075	5.38207e-52	10	E(K)2
ZFAND6	3.111e-56	1.00206	0.789	0.157	5.63185e-52	10	E(K)2
GRAMD1C	4.7625e-56	0.655437	0.522	0.06	8.62156e-52	10	E(K)2
ACP7	4.77737e-56	0.563048	0.3	0.015	8.64847e-52	10	E(K)2
SPRR2D	6.61342e-56	3.38386	1	0.624	1.19723e-51	10	E(K)2
UNC5B-AS1	6.62088e-56	0.956647	0.578	0.078	1.19858e-51	10	E(K)2
RDH13	6.68486e-56	0.671817	0.578	0.075	1.21016e-51	10	E(K)2
SBSN	6.96058e-56	2.3565	1	0.874	1.26007e-51	10	E(K)2
WDR26	7.87237e-56	1.10853	0.867	0.211	1.42514e-51	10	E(K)2
SPINK9	9.52501e-56	3.23733	1	0.614	1.72431e-51	10	E(K)2
S100P	1.4249e-55	0.512424	0.311	0.017	2.5795e-51	10	E(K)2
NKPD1	1.63122e-55	0.598521	0.489	0.052	2.953e-51	10	E(K)2
RGS20	1.92727e-55	0.486214	0.433	0.039	3.48894e-51	10	E(K)2
BPIFC	2.8958e-55	0.632052	0.6	0.079	5.24227e-51	10	E(K)2
CALML5	2.98558e-55	2.91993	1	0.775	5.40479e-51	10	E(K)2
AADACL2	3.76941e-55	1.00226	0.7	0.124	6.82376e-51	10	E(K)2
BDNF-AS	4.0056e-55	0.419913	0.333	0.02	7.25135e-51	10	E(K)2
AC016629.2	5.40516e-55	0.400391	0.244	0.009	9.78496e-51	10	E(K)2
AC108477.2	8.155e-55	0.306533	0.222	0.006	1.4763e-50	10	E(K)2
SPRR2G	1.10136e-54	3.63899	1	0.829	1.9938e-50	10	E(K)2
SPRR2E	1.10494e-54	3.54052	1	0.862	2.00026e-50	10	E(K)2
ELOVL4	1.66265e-54	0.999864	0.767	0.155	3.00989e-50	10	E(K)2
NDEL1	1.69638e-54	1.15331	0.911	0.258	3.07096e-50	10	E(K)2
MAPK13	2.05446e-54	1.0146	0.889	0.225	3.71919e-50	10	E(K)2
PRR9	2.40342e-54	0.468619	0.344	0.023	4.35091e-50	10	E(K)2
USP38	3.21223e-54	0.704798	0.578	0.078	5.81509e-50	10	E(K)2
SLURP1	3.47503e-54	2.56348	1	0.738	6.29085e-50	10	E(K)2
HECTD1	3.64866e-54	1.03757	0.889	0.236	6.60516e-50	10	E(K)2
SH3BP5L	6.67276e-54	0.893501	0.656	0.108	1.20797e-49	10	E(K)2
NEAT1	1.16469e-53	1.82775	1	0.866	2.10844e-49	10	E(K)2
PLB1	1.32308e-53	0.523395	0.322	0.02	2.39517e-49	10	E(K)2
RNF227	2.15857e-53	0.769985	0.511	0.061	3.90767e-49	10	E(K)2
DMKN	3.35986e-53	1.94776	1	0.841	6.08236e-49	10	E(K)2
UBE2R2	3.86487e-53	1.01631	0.767	0.168	6.99658e-49	10	E(K)2
CRCT1	4.00173e-53	3.54455	1	0.657	7.24433e-49	10	E(K)2
CTSA	4.24469e-53	1.38639	0.978	0.401	7.68417e-49	10	E(K)2
SFT2D2	8.67389e-53	0.892466	0.756	0.154	1.57023e-48	10	E(K)2
CHMP4C	1.11146e-52	0.674846	0.556	0.074	2.01208e-48	10	E(K)2
SLC5A1	1.1561e-52	0.437589	0.344	0.024	2.09288e-48	10	E(K)2
LCE3D	1.5795e-52	3.66091	1	0.77	2.85937e-48	10	E(K)2
SERPINB11	3.68326e-52	0.412947	0.3	0.017	6.6678e-48	10	E(K)2
GBA	3.78566e-52	1.47424	0.778	0.186	6.85317e-48	10	E(K)2
CRNN	3.95962e-52	1.84002	0.878	0.24	7.16809e-48	10	E(K)2
SPRR4	4.88796e-52	0.586724	0.322	0.021	8.84867e-48	10	E(K)2
S100A9	6.33531e-52	2.7664	1	0.959	1.14688e-47	10	E(K)2
CLDN1	2.12165e-51	0.677317	0.556	0.075	3.84082e-47	10	E(K)2
SEPTIN8	2.34477e-51	1.10544	0.833	0.213	4.24473e-47	10	E(K)2
LGALSL	3.08453e-51	1.19841	0.922	0.291	5.58393e-47	10	E(K)2
PCDH1	6.69865e-51	0.872693	0.767	0.162	1.21266e-46	10	E(K)2
SCEL	9.21098e-51	1.02975	0.822	0.198	1.66746e-46	10	E(K)2
SHB	1.65879e-50	0.683824	0.589	0.087	3.0029e-46	10	E(K)2
CHIC2	2.05065e-50	0.555559	0.467	0.051	3.7123e-46	10	E(K)2
AL355607.2	3.12175e-50	0.258136	0.178	0.003	5.6513e-46	10	E(K)2
TTC39B	3.56154e-50	0.57701	0.533	0.07	6.44745e-46	10	E(K)2
MYZAP	3.61372e-50	0.564282	0.478	0.055	6.54192e-46	10	E(K)2
TM7SF2	5.39801e-50	1.04164	0.833	0.205	9.77202e-46	10	E(K)2
KLK11	8.24193e-50	1.40634	0.989	0.417	1.49204e-45	10	E(K)2
PTK6	1.23627e-49	0.830577	0.744	0.153	2.23803e-45	10	E(K)2
SPRR1B	1.72695e-49	1.98979	1	0.882	3.1263e-45	10	E(K)2
GRB7	2.20464e-49	0.77176	0.644	0.112	3.99107e-45	10	E(K)2
GSTT2B	4.6281e-49	0.8424	0.711	0.14	8.37825e-45	10	E(K)2
MYO5B	5.30374e-49	0.725201	0.644	0.111	9.60136e-45	10	E(K)2
ZDHHC13	6.75103e-49	0.644836	0.578	0.085	1.22214e-44	10	E(K)2
RABGEF1	7.0296e-49	0.698263	0.633	0.106	1.27257e-44	10	E(K)2
SPIRE1	1.19258e-48	0.562739	0.478	0.057	2.15892e-44	10	E(K)2
RAPGEF4	1.37289e-48	0.584437	0.378	0.034	2.48534e-44	10	E(K)2
CTNNBIP1	2.24531e-48	1.56629	0.989	0.535	4.06468e-44	10	E(K)2
HIST1H2AC	2.39832e-48	0.626099	0.589	0.09	4.34167e-44	10	E(K)2
SPRR2A	2.8431e-48	2.613	1	0.529	5.14687e-44	10	E(K)2
CITED2	4.03461e-48	1.71304	0.733	0.176	7.30385e-44	10	E(K)2
CALCOCO1	4.3128e-48	0.909742	0.811	0.194	7.80747e-44	10	E(K)2
LYPLA1	7.27569e-48	0.891079	0.722	0.154	1.31712e-43	10	E(K)2
CREG1	7.4081e-48	1.183	0.889	0.297	1.34109e-43	10	E(K)2
ZNF681	8.24595e-48	0.37462	0.289	0.018	1.49277e-43	10	E(K)2
CD24	8.52865e-48	2.04606	0.989	0.497	1.54394e-43	10	E(K)2
PNPLA1	1.09105e-47	0.336563	0.244	0.011	1.97512e-43	10	E(K)2
DENND2C	1.45987e-47	0.56011	0.522	0.07	2.6428e-43	10	E(K)2
GJB2	1.63011e-47	2.17207	0.989	0.482	2.951e-43	10	E(K)2
BNIPL	1.89569e-47	0.967062	0.833	0.208	3.43178e-43	10	E(K)2
CNST	3.89142e-47	0.834841	0.556	0.085	7.04464e-43	10	E(K)2
LIPE-AS1	4.24892e-47	0.484658	0.478	0.058	7.69183e-43	10	E(K)2
SLC5A10	9.50524e-47	0.482307	0.433	0.048	1.72073e-42	10	E(K)2
KRT9	9.77171e-47	0.955675	0.633	0.109	1.76897e-42	10	E(K)2
ABCG1	1.30658e-46	0.701894	0.589	0.095	2.36531e-42	10	E(K)2
TMEM45A	1.37561e-46	1.33524	0.8	0.199	2.49027e-42	10	E(K)2
DAAM1	1.94958e-46	0.685993	0.656	0.121	3.52932e-42	10	E(K)2
SRPK1	2.15676e-46	0.742376	0.622	0.109	3.90439e-42	10	E(K)2
S100A8	2.28351e-46	2.61049	1	0.977	4.13384e-42	10	E(K)2
KRT37	2.48552e-46	0.322348	0.244	0.012	4.49954e-42	10	E(K)2
AC243829.2	2.71922e-46	0.44204	0.256	0.014	4.9226e-42	10	E(K)2
GGH	2.80001e-46	1.13334	0.811	0.213	5.06886e-42	10	E(K)2
SERPINB13	4.3469e-46	2.02062	1	0.539	7.86919e-42	10	E(K)2
APPL2	6.29752e-46	0.601308	0.556	0.084	1.14004e-41	10	E(K)2
PRKCH	6.57484e-46	0.714352	0.622	0.108	1.19024e-41	10	E(K)2
LINC02028	8.60235e-46	0.27648	0.211	0.008	1.55728e-41	10	E(K)2
TOB1	9.53808e-46	1.12087	0.767	0.189	1.72668e-41	10	E(K)2
SLTM	9.71166e-46	0.795513	0.844	0.211	1.7581e-41	10	E(K)2
FLVCR2	1.06488e-45	0.545548	0.478	0.061	1.92775e-41	10	E(K)2
UFC1	1.16951e-45	0.959236	0.9	0.273	2.11717e-41	10	E(K)2
PELI1	1.81222e-45	0.725822	0.622	0.112	3.28066e-41	10	E(K)2
CENPT	2.36076e-45	1.03808	0.867	0.266	4.27368e-41	10	E(K)2
SNX9	4.29203e-45	0.690437	0.644	0.118	7.76986e-41	10	E(K)2
ABCG4	5.08238e-45	0.333334	0.256	0.014	9.20064e-41	10	E(K)2
DEFB4B	9.07705e-45	0.472603	0.3	0.022	1.64322e-40	10	E(K)2
TMEM185A	9.67838e-45	0.646387	0.644	0.12	1.75208e-40	10	E(K)2
MAFF	1.15212e-44	0.490119	0.4	0.043	2.08568e-40	10	E(K)2
ABHD5	1.16101e-44	0.701237	0.611	0.107	2.10178e-40	10	E(K)2
PLA2G4B	1.21663e-44	0.985773	0.889	0.283	2.20246e-40	10	E(K)2
LRRC20	1.8247e-44	0.768107	0.567	0.094	3.30325e-40	10	E(K)2
ZNF431	2.83257e-44	0.512966	0.444	0.054	5.1278e-40	10	E(K)2
HOMER2	3.3662e-44	0.76596	0.622	0.116	6.09383e-40	10	E(K)2
BTBD16	4.84294e-44	0.309637	0.244	0.013	8.76717e-40	10	E(K)2
KRT2	6.19486e-44	1.95929	0.989	0.548	1.12145e-39	10	E(K)2
ULK1	7.26442e-44	0.908867	0.744	0.18	1.31508e-39	10	E(K)2
KRT10	1.04985e-43	1.88389	1	0.896	1.90054e-39	10	E(K)2
RHBG	1.14144e-43	0.411929	0.311	0.024	2.06635e-39	10	E(K)2
SCNN1D	1.25542e-43	0.645032	0.411	0.048	2.27269e-39	10	E(K)2
KLHL18	1.4251e-43	0.679847	0.678	0.137	2.57986e-39	10	E(K)2
KLK8	1.59715e-43	1.29368	0.978	0.446	2.89133e-39	10	E(K)2
RMND5A	1.77888e-43	0.724792	0.667	0.133	3.2203e-39	10	E(K)2
GJB6	3.82203e-43	1.57269	0.967	0.384	6.91903e-39	10	E(K)2
SPRR3	6.027e-43	2.00566	1	0.714	1.09107e-38	10	E(K)2
CLN8	8.0952e-43	0.568221	0.544	0.086	1.46547e-38	10	E(K)2
TGM3	9.30226e-43	1.88872	1	0.784	1.68399e-38	10	E(K)2
CYP4F22	1.00084e-42	0.957618	0.733	0.174	1.81182e-38	10	E(K)2
BNIP3	1.99483e-42	0.735781	0.711	0.152	3.61124e-38	10	E(K)2
NPR2	3.77647e-42	0.669574	0.422	0.053	6.83654e-38	10	E(K)2
SLC28A3	4.438e-42	0.328504	0.267	0.018	8.03411e-38	10	E(K)2
FETUB	4.62501e-42	0.40716	0.322	0.028	8.37266e-38	10	E(K)2
SLC26A9	5.98707e-42	0.320734	0.244	0.014	1.08384e-37	10	E(K)2
FAM25C	6.11917e-42	0.38109	0.289	0.022	1.10775e-37	10	E(K)2
SNX21	6.46952e-42	0.907844	0.844	0.255	1.17118e-37	10	E(K)2
HIST2H2BE	1.53034e-41	0.560428	0.444	0.059	2.77037e-37	10	E(K)2
S100A3	2.22793e-41	0.87451	0.522	0.086	4.03323e-37	10	E(K)2
LYRM1	2.28878e-41	0.537894	0.478	0.069	4.14338e-37	10	E(K)2
HSP90AA1	4.41509e-41	1.13035	1	0.764	7.99263e-37	10	E(K)2
TP53INP2	4.60549e-41	0.693232	0.6	0.115	8.33731e-37	10	E(K)2
LCE4A	4.77335e-41	0.370487	0.233	0.013	8.6412e-37	10	E(K)2
CSTA	6.63829e-41	1.78662	1	0.955	1.20173e-36	10	E(K)2
CGNL1	7.4562e-41	0.554519	0.411	0.051	1.3498e-36	10	E(K)2
ADIPOR1	1.38642e-40	0.942407	0.833	0.262	2.50983e-36	10	E(K)2
RAB11A	1.39967e-40	1.0021	0.989	0.427	2.53383e-36	10	E(K)2
PNLIPRP3	2.14363e-40	0.418842	0.322	0.029	3.8806e-36	10	E(K)2
AC023157.3	2.42664e-40	0.287107	0.211	0.01	4.39294e-36	10	E(K)2
H2AFJ	2.54983e-40	1.0398	0.978	0.408	4.61596e-36	10	E(K)2
MAP1LC3B	2.7475e-40	0.995728	0.811	0.241	4.97379e-36	10	E(K)2
CHRNA3	7.21746e-40	0.445724	0.378	0.043	1.30658e-35	10	E(K)2
KLF3	9.75595e-40	0.845801	0.756	0.202	1.76612e-35	10	E(K)2
PRSS27	1.52451e-39	0.490014	0.411	0.052	2.75981e-35	10	E(K)2
ATG16L1	1.59616e-39	0.539379	0.544	0.092	2.88952e-35	10	E(K)2
MACO1	1.66556e-39	0.604308	0.489	0.075	3.01516e-35	10	E(K)2
DENND2D	1.91913e-39	0.616011	0.589	0.11	3.47419e-35	10	E(K)2
CCDC120	3.90968e-39	0.553564	0.511	0.083	7.0777e-35	10	E(K)2
IVL	4.04597e-39	1.50875	1	0.538	7.32443e-35	10	E(K)2
AC015987.1	4.74301e-39	0.260066	0.211	0.011	8.58628e-35	10	E(K)2
UBE2D3	5.11961e-39	1.27854	0.944	0.489	9.26803e-35	10	E(K)2
LIPM	5.46431e-39	0.25163	0.189	0.008	9.89204e-35	10	E(K)2
KRT1	5.99029e-39	1.6955	1	0.999	1.08442e-34	10	E(K)2
ENDOU	6.07193e-39	0.86315	0.711	0.166	1.0992e-34	10	E(K)2
FCHO1	8.53849e-39	0.293587	0.233	0.014	1.54572e-34	10	E(K)2
TEAD3	9.23576e-39	0.577423	0.533	0.092	1.67195e-34	10	E(K)2
GALNT1	9.71567e-39	0.728911	0.7	0.169	1.75883e-34	10	E(K)2
AFDN	1.11028e-38	0.731655	0.689	0.162	2.00995e-34	10	E(K)2
GPX2	1.18156e-38	1.11429	0.933	0.386	2.13898e-34	10	E(K)2
NLRX1	1.35307e-38	0.562253	0.533	0.092	2.44946e-34	10	E(K)2
NCOA2	1.79163e-38	0.483901	0.467	0.069	3.24338e-34	10	E(K)2
EAF1	2.07851e-38	0.564676	0.544	0.096	3.76272e-34	10	E(K)2
ZSWIM4	2.98508e-38	0.384302	0.3	0.027	5.40388e-34	10	E(K)2
ADIPOR2	3.17741e-38	0.69278	0.622	0.131	5.75207e-34	10	E(K)2
NECTIN4	3.50594e-38	0.69987	0.756	0.188	6.3468e-34	10	E(K)2
BAG3	5.45471e-38	1.06389	0.822	0.285	9.87467e-34	10	E(K)2
STARD5	5.80566e-38	0.614413	0.533	0.094	1.051e-33	10	E(K)2
TEX2	6.13761e-38	0.607215	0.511	0.088	1.11109e-33	10	E(K)2
IPPK	7.59056e-38	0.582157	0.589	0.114	1.37412e-33	10	E(K)2
FOXO3	7.74914e-38	0.549653	0.544	0.096	1.40283e-33	10	E(K)2
RAB27B	1.31871e-37	0.510282	0.467	0.071	2.38726e-33	10	E(K)2
NIPAL4	1.62497e-37	0.548322	0.511	0.087	2.94169e-33	10	E(K)2
DAPP1	1.98395e-37	0.45584	0.411	0.054	3.59154e-33	10	E(K)2
EIF4H	2.01744e-37	0.935352	0.978	0.467	3.65218e-33	10	E(K)2
UBL3	2.17084e-37	1.48345	0.667	0.178	3.92988e-33	10	E(K)2
USP2	2.98185e-37	0.708548	0.544	0.103	5.39804e-33	10	E(K)2
ITPRID2	2.99631e-37	0.808677	0.733	0.198	5.42422e-33	10	E(K)2
CALML3-AS1	3.04066e-37	0.410928	0.333	0.035	5.50451e-33	10	E(K)2
ARL5A	9.05171e-37	0.774806	0.633	0.147	1.63863e-32	10	E(K)2
RASSF5	1.02894e-36	0.594506	0.6	0.123	1.86268e-32	10	E(K)2
EHF	1.26931e-36	0.32342	0.289	0.026	2.29783e-32	10	E(K)2
CSNK1E	1.44806e-36	1.1077	0.8	0.268	2.62143e-32	10	E(K)2
GTPBP2	1.4915e-36	0.638908	0.522	0.097	2.70007e-32	10	E(K)2
HSPB8	3.92118e-36	1.08264	0.956	0.439	7.09851e-32	10	E(K)2
CLDN4	4.07496e-36	0.901113	0.711	0.194	7.3769e-32	10	E(K)2
LINC00867	5.42799e-36	0.295199	0.222	0.014	9.8263e-32	10	E(K)2
FBXO10	6.05741e-36	0.478418	0.378	0.048	1.09657e-31	10	E(K)2
ITPKC	6.6508e-36	0.658692	0.644	0.145	1.20399e-31	10	E(K)2
SERPINB5	6.8451e-36	1.4509	1	0.514	1.23917e-31	10	E(K)2
CAST	6.95317e-36	1.0538	0.878	0.366	1.25873e-31	10	E(K)2
PYDC1	8.22612e-36	0.362641	0.289	0.027	1.48917e-31	10	E(K)2
ARNTL2	1.60685e-35	0.400704	0.356	0.043	2.90888e-31	10	E(K)2
IER5	1.63449e-35	0.720495	0.722	0.19	2.95892e-31	10	E(K)2
ECM1	2.07169e-35	1.56445	0.8	0.287	3.75039e-31	10	E(K)2
TRIM62	2.1992e-35	0.441814	0.367	0.046	3.98122e-31	10	E(K)2
MREG	2.27571e-35	0.453287	0.389	0.052	4.11971e-31	10	E(K)2
HPSE	2.31777e-35	0.432843	0.356	0.043	4.19586e-31	10	E(K)2
STK4	2.97007e-35	0.537894	0.467	0.077	5.37672e-31	10	E(K)2
SLCO4A1	3.25595e-35	0.374806	0.322	0.035	5.89425e-31	10	E(K)2
PRDX6	5.87511e-35	1.02685	0.978	0.669	1.06357e-30	10	E(K)2
HBP1	6.1286e-35	0.631224	0.633	0.144	1.10946e-30	10	E(K)2
CARS	6.47461e-35	0.520678	0.556	0.107	1.1721e-30	10	E(K)2
TACSTD2	6.84595e-35	1.36518	0.978	0.459	1.23932e-30	10	E(K)2
CLDN17	9.02715e-35	0.778317	0.389	0.054	1.63419e-30	10	E(K)2
SPTLC3	1.7404e-34	0.426598	0.367	0.047	3.15065e-30	10	E(K)2
GABARAPL2	2.45872e-34	1.0962	0.878	0.35	4.45102e-30	10	E(K)2
PTPN3	2.58831e-34	0.621269	0.533	0.104	4.68562e-30	10	E(K)2
ALDH3B2	2.9565e-34	0.776133	0.667	0.162	5.35215e-30	10	E(K)2
KCNK1	3.04362e-34	0.402011	0.4	0.056	5.50986e-30	10	E(K)2
MCUR1	3.06568e-34	0.707819	0.667	0.171	5.5498e-30	10	E(K)2
NRBF2	8.01267e-34	0.473083	0.411	0.061	1.45053e-29	10	E(K)2
VSIG10	9.62966e-34	0.427167	0.433	0.067	1.74326e-29	10	E(K)2
ELOVL1	1.411e-33	1.14357	0.956	0.539	2.55434e-29	10	E(K)2
CPEB4	1.42265e-33	0.493725	0.456	0.076	2.57543e-29	10	E(K)2
PFKFB2	1.70038e-33	0.697593	0.533	0.111	3.0782e-29	10	E(K)2
SREK1IP1	1.82907e-33	0.507521	0.511	0.096	3.31117e-29	10	E(K)2
GPSM1	1.83872e-33	0.823564	0.589	0.139	3.32863e-29	10	E(K)2
PPP1R13B	1.89819e-33	0.584963	0.511	0.096	3.43628e-29	10	E(K)2
KRTDAP	2.47062e-33	1.27997	1	0.988	4.47256e-29	10	E(K)2
TMEM79	2.5126e-33	0.896243	0.889	0.343	4.54856e-29	10	E(K)2
SHROOM3	2.88994e-33	0.308688	0.256	0.022	5.23166e-29	10	E(K)2
GBA2	3.12161e-33	1.05671	0.622	0.16	5.65105e-29	10	E(K)2
ELF5	3.66047e-33	0.250008	0.178	0.009	6.62656e-29	10	E(K)2
NIPAL2	4.07103e-33	0.58724	0.544	0.112	7.36979e-29	10	E(K)2
H1F0	4.40579e-33	0.626735	0.6	0.138	7.97579e-29	10	E(K)2
BDH1	4.83516e-33	0.832019	0.689	0.196	8.75308e-29	10	E(K)2
CLTB	5.67721e-33	0.917311	0.989	0.769	1.02775e-28	10	E(K)2
TENT5B	6.79455e-33	0.79666	0.922	0.368	1.23002e-28	10	E(K)2
C1orf210	1.04353e-32	0.388239	0.344	0.044	1.8891e-28	10	E(K)2
HMGCR	1.17948e-32	0.721457	0.722	0.211	2.13522e-28	10	E(K)2
LRP10	1.22971e-32	0.874807	0.944	0.444	2.22614e-28	10	E(K)2
PPDPF	1.3594e-32	0.908758	1	0.739	2.46093e-28	10	E(K)2
UBE2H	1.38738e-32	0.689759	0.633	0.159	2.51157e-28	10	E(K)2
C5AR2	3.69925e-32	0.255222	0.211	0.015	6.69675e-28	10	E(K)2
CCDC9B	4.11173e-32	0.613705	0.556	0.12	7.44347e-28	10	E(K)2
LINC00592	5.19421e-32	0.294393	0.2	0.013	9.40309e-28	10	E(K)2
TRIM25	5.29951e-32	0.569884	0.567	0.124	9.5937e-28	10	E(K)2
SLC19A2	6.83312e-32	0.458359	0.4	0.061	1.237e-27	10	E(K)2
MAB21L4	1.48619e-31	0.750347	0.567	0.132	2.69045e-27	10	E(K)2
SPINT1	2.07319e-31	0.854888	0.822	0.304	3.7531e-27	10	E(K)2
HMOX2	2.26586e-31	0.701787	0.678	0.185	4.10188e-27	10	E(K)2
AC144831.1	2.89338e-31	0.35076	0.3	0.034	5.23788e-27	10	E(K)2
CLIC3	3.00762e-31	1.08428	0.889	0.397	5.44469e-27	10	E(K)2
ABHD17C	3.57657e-31	0.481698	0.478	0.089	6.47466e-27	10	E(K)2
CSNK2B	3.82512e-31	0.954473	0.933	0.431	6.92461e-27	10	E(K)2
IL20RB	4.05539e-31	0.694298	0.667	0.183	7.34147e-27	10	E(K)2
GRHL3	5.36064e-31	0.753705	0.678	0.189	9.70437e-27	10	E(K)2
NR1D1	8.2209e-31	0.405414	0.311	0.038	1.48823e-26	10	E(K)2
ARHGEF10L	8.23299e-31	0.598559	0.622	0.156	1.49042e-26	10	E(K)2
PNP	8.52213e-31	0.634317	0.678	0.184	1.54276e-26	10	E(K)2
FAM89A	9.34031e-31	0.468973	0.489	0.094	1.69088e-26	10	E(K)2
GGT6	1.12297e-30	0.542564	0.556	0.123	2.03291e-26	10	E(K)2
FAM83G	1.91996e-30	1.04623	0.911	0.443	3.47571e-26	10	E(K)2
KIAA0513	1.95704e-30	0.354967	0.322	0.041	3.54284e-26	10	E(K)2
KRT17	2.15088e-30	1.19791	1	0.99	3.89374e-26	10	E(K)2
TMC5	3.39317e-30	0.308688	0.233	0.02	6.14266e-26	10	E(K)2
SLC49A4	8.37613e-30	0.412644	0.378	0.058	1.51633e-25	10	E(K)2
ERBB3	1.15058e-29	0.58324	0.6	0.15	2.0829e-25	10	E(K)2
XG	1.2968e-29	0.503202	0.467	0.091	2.3476e-25	10	E(K)2
KCNK6	1.31912e-29	0.502457	0.467	0.091	2.38801e-25	10	E(K)2
IL22RA1	1.63392e-29	0.343678	0.311	0.039	2.95789e-25	10	E(K)2
CERS3	1.6567e-29	0.679111	0.589	0.15	2.99913e-25	10	E(K)2
PERP	1.70332e-29	1.33397	1	0.927	3.08352e-25	10	E(K)2
FURIN	2.40977e-29	0.661298	0.689	0.201	4.3624e-25	10	E(K)2
WIPI2	2.42092e-29	0.729426	0.678	0.201	4.38259e-25	10	E(K)2
THEM5	2.50956e-29	0.640806	0.544	0.124	4.54306e-25	10	E(K)2
SOWAHC	2.5779e-29	0.592342	0.589	0.148	4.66677e-25	10	E(K)2
ACER1	2.96657e-29	0.400585	0.344	0.049	5.37038e-25	10	E(K)2
HOOK1	3.24653e-29	0.425646	0.422	0.074	5.87719e-25	10	E(K)2
PLEKHM1	3.60366e-29	0.623384	0.544	0.128	6.5237e-25	10	E(K)2
MICALL1	3.99088e-29	0.610604	0.578	0.146	7.22468e-25	10	E(K)2
ZDHHC9	4.35266e-29	0.518225	0.489	0.101	7.87961e-25	10	E(K)2
SEMA7A	6.4002e-29	0.339779	0.256	0.027	1.15863e-24	10	E(K)2
CITED4	1.01097e-28	1.07876	0.8	0.345	1.83017e-24	10	E(K)2
OSER1	1.12628e-28	0.579754	0.6	0.151	2.0389e-24	10	E(K)2
GP6	1.14345e-28	0.265177	0.2	0.015	2.06999e-24	10	E(K)2
RAB10	1.5741e-28	0.874602	0.856	0.385	2.8496e-24	10	E(K)2
KLF4	1.67969e-28	1.0987	0.833	0.414	3.04074e-24	10	E(K)2
TGM7	2.6366e-28	0.266787	0.189	0.014	4.77304e-24	10	E(K)2
PPP1R13L	3.0257e-28	0.685747	0.822	0.289	5.47742e-24	10	E(K)2
GRAMD2B	3.53115e-28	0.402141	0.333	0.048	6.39244e-24	10	E(K)2
ARG2	3.80605e-28	0.356777	0.333	0.048	6.8901e-24	10	E(K)2
PPP2CA	6.80508e-28	0.656661	0.778	0.27	1.23192e-23	10	E(K)2
IL1RN	7.22078e-28	0.844024	0.922	0.414	1.30718e-23	10	E(K)2
PLA2G4E	7.57226e-28	0.4048	0.389	0.065	1.37081e-23	10	E(K)2
ADGRG1	1.35694e-27	0.629817	0.633	0.184	2.45647e-23	10	E(K)2
VAT1	1.37089e-27	0.720009	0.811	0.303	2.48173e-23	10	E(K)2
PKP3	2.70536e-27	0.987966	0.944	0.587	4.89751e-23	10	E(K)2
GDPD3	3.41686e-27	0.482464	0.467	0.097	6.18555e-23	10	E(K)2
KRT27	3.73988e-27	0.77236	0.267	0.032	6.7703e-23	10	E(K)2
SH3GLB2	3.78737e-27	0.82103	0.9	0.44	6.85627e-23	10	E(K)2
STRN	3.78922e-27	0.453949	0.467	0.096	6.85962e-23	10	E(K)2
PPP1R15A	3.79465e-27	0.578184	0.556	0.139	6.86946e-23	10	E(K)2
H3F3A	4.81184e-27	0.735517	1	0.811	8.71088e-23	10	E(K)2
PLXNA2	6.91146e-27	0.609972	0.444	0.091	1.25118e-22	10	E(K)2
DLX3	7.16315e-27	0.617292	0.611	0.169	1.29674e-22	10	E(K)2
ARPC5L	1.05153e-26	0.590494	0.789	0.266	1.90359e-22	10	E(K)2
DEDD2	1.31379e-26	0.591622	0.511	0.124	2.37836e-22	10	E(K)2
SRXN1	1.38199e-26	0.447479	0.433	0.086	2.50182e-22	10	E(K)2
STS	2.02103e-26	0.318093	0.233	0.024	3.65867e-22	10	E(K)2
PLK3	2.5427e-26	0.647484	0.5	0.12	4.60305e-22	10	E(K)2
STK24	2.89097e-26	0.662016	0.733	0.253	5.23352e-22	10	E(K)2
DSG1	3.04214e-26	1.20385	0.989	0.753	5.50719e-22	10	E(K)2
FAM160A1	3.30065e-26	0.362621	0.367	0.062	5.97516e-22	10	E(K)2
TUT7	6.10538e-26	0.45766	0.456	0.097	1.10526e-21	10	E(K)2
DNAJB6	7.88949e-26	0.663943	0.789	0.297	1.42823e-21	10	E(K)2
MAP3K8	7.92034e-26	0.413636	0.322	0.049	1.43382e-21	10	E(K)2
CARD14	8.01067e-26	0.365538	0.322	0.049	1.45017e-21	10	E(K)2
ZFP36	1.16242e-25	0.707196	0.711	0.26	2.10432e-21	10	E(K)2
KRT76	2.17895e-25	0.966264	1	0.998	3.94456e-21	10	E(K)2
PHETA1	2.18725e-25	0.396704	0.333	0.054	3.95958e-21	10	E(K)2
RDH12	2.539e-25	0.545752	0.489	0.115	4.59636e-21	10	E(K)2
CAT	3.26753e-25	0.741978	0.722	0.27	5.91521e-21	10	E(K)2
ANKRD13C	3.36128e-25	0.418569	0.356	0.061	6.08493e-21	10	E(K)2
IL18	5.5934e-25	0.77198	0.556	0.161	1.01257e-20	10	E(K)2
VMP1	6.06182e-25	0.515075	0.578	0.158	1.09737e-20	10	E(K)2
MINPP1	7.63617e-25	0.320248	0.256	0.032	1.38238e-20	10	E(K)2
GADD45A	7.80614e-25	0.739091	0.489	0.122	1.41315e-20	10	E(K)2
WDR53	1.13617e-24	0.285618	0.244	0.029	2.0568e-20	10	E(K)2
SEMA4D	1.21233e-24	0.590929	0.533	0.142	2.19468e-20	10	E(K)2
ABLIM1	1.84426e-24	0.792127	0.911	0.482	3.33867e-20	10	E(K)2
LAD1	2.70382e-24	0.81867	0.956	0.493	4.89473e-20	10	E(K)2
FAM135A	3.09233e-24	0.406007	0.422	0.088	5.59805e-20	10	E(K)2
ARID5B	3.39602e-24	0.478722	0.433	0.094	6.14782e-20	10	E(K)2
ZRANB1	3.95615e-24	0.493546	0.433	0.094	7.16181e-20	10	E(K)2
DOCK9	5.53538e-24	0.508819	0.567	0.156	1.00207e-19	10	E(K)2
PCSK6	5.96171e-24	0.383585	0.344	0.06	1.07925e-19	10	E(K)2
CARHSP1	9.18785e-24	0.571798	0.733	0.252	1.66328e-19	10	E(K)2
HILPDA	9.71855e-24	0.282354	0.211	0.022	1.75935e-19	10	E(K)2
ANXA8	9.98898e-24	0.536102	0.478	0.115	1.8083e-19	10	E(K)2
WWTR1	1.09309e-23	0.682092	0.578	0.175	1.97882e-19	10	E(K)2
KLHL21	1.18272e-23	0.668742	0.589	0.181	2.14107e-19	10	E(K)2
RANBP10	2.11042e-23	0.404652	0.389	0.078	3.82049e-19	10	E(K)2
CMTM6	3.49702e-23	0.436965	0.489	0.119	6.33066e-19	10	E(K)2
ABHD12	3.90422e-23	0.593015	0.589	0.178	7.0678e-19	10	E(K)2
SNAP29	4.58704e-23	0.416079	0.422	0.092	8.30392e-19	10	E(K)2
MUC15	5.24979e-23	0.458982	0.467	0.112	9.50369e-19	10	E(K)2
CDK7	5.30541e-23	0.371573	0.411	0.086	9.60439e-19	10	E(K)2
LYPD3	7.74179e-23	1.07717	0.978	0.683	1.4015e-18	10	E(K)2
RELCH	1.3791e-22	0.429946	0.411	0.09	2.49659e-18	10	E(K)2
FOSL2	1.43229e-22	0.610134	0.711	0.257	2.59287e-18	10	E(K)2
MCU	1.60667e-22	0.352384	0.322	0.056	2.90856e-18	10	E(K)2
CAMK1D	2.77491e-22	0.480391	0.489	0.127	5.02341e-18	10	E(K)2
ARRDC4	2.8482e-22	0.378871	0.3	0.05	5.15609e-18	10	E(K)2
WBP1L	4.20579e-22	0.526145	0.556	0.161	7.61375e-18	10	E(K)2
FABP5	4.26236e-22	1.05333	1	0.988	7.71614e-18	10	E(K)2
C10orf99	7.12549e-22	0.788299	0.822	0.338	1.28993e-17	10	E(K)2
FHDC1	8.40055e-22	0.33085	0.322	0.057	1.52075e-17	10	E(K)2
ZCCHC9	1.5501e-21	0.314155	0.322	0.057	2.80615e-17	10	E(K)2
PLCD3	1.57097e-21	0.61444	0.567	0.18	2.84393e-17	10	E(K)2
ULK3	1.93203e-21	0.689392	0.656	0.244	3.49756e-17	10	E(K)2
TOM1	2.29613e-21	0.56803	0.678	0.239	4.15669e-17	10	E(K)2
GTF2F2	2.41201e-21	0.45075	0.456	0.114	4.36646e-17	10	E(K)2
B4GALNT3	2.56115e-21	0.379091	0.378	0.079	4.63646e-17	10	E(K)2
C12orf29	2.69787e-21	0.377108	0.456	0.11	4.88395e-17	10	E(K)2
HK1	3.96224e-21	0.726643	0.789	0.388	7.17284e-17	10	E(K)2
VSIG8	4.87172e-21	0.682243	0.722	0.281	8.81927e-17	10	E(K)2
ADIRF-AS1	6.97122e-21	0.311723	0.222	0.029	1.262e-16	10	E(K)2
HIST1H2BD	8.82665e-21	0.274383	0.222	0.029	1.59789e-16	10	E(K)2
KRT3	8.97079e-21	1.03612	0.956	0.59	1.62398e-16	10	E(K)2
ITSN2	9.09622e-21	0.417823	0.433	0.105	1.64669e-16	10	E(K)2
SLPI	9.5849e-21	0.715011	0.978	0.787	1.73515e-16	10	E(K)2
PLA2R1	1.00989e-20	0.431093	0.411	0.096	1.82821e-16	10	E(K)2
ESRP1	1.0531e-20	0.580775	0.644	0.224	1.90643e-16	10	E(K)2
ANKRD13A	1.11876e-20	0.484716	0.478	0.128	2.0253e-16	10	E(K)2
MYO1E	1.14385e-20	0.349889	0.367	0.077	2.07071e-16	10	E(K)2
DYNLL1	1.39554e-20	0.780849	1	0.845	2.52634e-16	10	E(K)2
TBC1D2	1.44145e-20	0.507628	0.456	0.12	2.60946e-16	10	E(K)2
TRMO	1.55395e-20	0.351049	0.267	0.043	2.81312e-16	10	E(K)2
KAT2B	1.60689e-20	0.405402	0.444	0.111	2.90895e-16	10	E(K)2
UNC93A	2.36173e-20	0.260649	0.222	0.029	4.27544e-16	10	E(K)2
PRSS22	2.39775e-20	0.303898	0.2	0.024	4.34064e-16	10	E(K)2
ARHGAP32	2.49549e-20	0.359757	0.344	0.07	4.51758e-16	10	E(K)2
TAOK1	2.96887e-20	0.424742	0.467	0.121	5.37455e-16	10	E(K)2
CDS1	3.19987e-20	0.404817	0.433	0.107	5.79272e-16	10	E(K)2
GNA15	3.29848e-20	0.480495	0.5	0.142	5.97124e-16	10	E(K)2
ARHGEF18	3.50091e-20	0.437383	0.4	0.093	6.33771e-16	10	E(K)2
MAP2K3	3.50271e-20	0.767705	0.667	0.273	6.34095e-16	10	E(K)2
NPAS2	3.58401e-20	0.457724	0.456	0.12	6.48813e-16	10	E(K)2
SPTSSB	3.72441e-20	0.315306	0.267	0.043	6.7423e-16	10	E(K)2
RIMS3	3.81393e-20	0.313562	0.3	0.054	6.90435e-16	10	E(K)2
HECA	3.81509e-20	0.419989	0.467	0.122	6.90647e-16	10	E(K)2
EIF5	4.54615e-20	0.567572	0.789	0.348	8.22989e-16	10	E(K)2
TPT1-AS1	6.6678e-20	0.408833	0.378	0.084	1.20707e-15	10	E(K)2
PGLYRP4	7.65124e-20	0.252367	0.2	0.024	1.3851e-15	10	E(K)2
PPP1R15B	7.86142e-20	0.379892	0.389	0.09	1.42315e-15	10	E(K)2
CASZ1	8.23125e-20	0.500827	0.5	0.145	1.4901e-15	10	E(K)2
GLUL	8.35284e-20	1.78367	0.8	0.468	1.51211e-15	10	E(K)2
MAPK3	9.97195e-20	0.58423	0.756	0.312	1.80522e-15	10	E(K)2
CHP1	1.00762e-19	0.578217	0.644	0.24	1.82409e-15	10	E(K)2
TMEM74B	1.41562e-19	0.334015	0.344	0.071	2.5627e-15	10	E(K)2
WASL	1.43554e-19	0.414674	0.444	0.115	2.59876e-15	10	E(K)2
DHCR7	1.78481e-19	0.423038	0.478	0.13	3.23105e-15	10	E(K)2
QSOX1	1.80637e-19	0.661483	0.867	0.41	3.27007e-15	10	E(K)2
ZNF750	1.85505e-19	0.482041	0.556	0.175	3.35819e-15	10	E(K)2
STXBP6	1.92672e-19	0.377315	0.278	0.049	3.48794e-15	10	E(K)2
CORO2A	1.95571e-19	0.397387	0.311	0.061	3.54043e-15	10	E(K)2
TNFAIP8L3	2.36403e-19	0.260933	0.244	0.037	4.2796e-15	10	E(K)2
PTGER3	2.60896e-19	0.311083	0.311	0.06	4.723e-15	10	E(K)2
FABP9	2.91461e-19	0.365485	0.122	0.009	5.27631e-15	10	E(K)2
SH3GL3	3.47245e-19	0.382889	0.367	0.083	6.28618e-15	10	E(K)2
DDA1	3.77426e-19	0.468007	0.511	0.153	6.83254e-15	10	E(K)2
EPHA1	4.01187e-19	0.450299	0.478	0.134	7.2627e-15	10	E(K)2
RAET1E	4.4416e-19	0.300576	0.267	0.045	8.04062e-15	10	E(K)2
CERS4	4.99513e-19	0.567105	0.622	0.231	9.04268e-15	10	E(K)2
RAB5IF	6.37539e-19	0.534414	0.778	0.324	1.15414e-14	10	E(K)2
HCAR2	6.41935e-19	0.34317	0.311	0.061	1.16209e-14	10	E(K)2
HMGA1	7.68695e-19	0.526353	0.633	0.23	1.39157e-14	10	E(K)2
ZNF706	8.77973e-19	0.644529	0.911	0.439	1.58939e-14	10	E(K)2
ARAP2	9.90178e-19	0.37492	0.433	0.112	1.79252e-14	10	E(K)2
PAQR7	1.4266e-18	0.334361	0.311	0.062	2.58257e-14	10	E(K)2
QPCT	1.53713e-18	0.260649	0.211	0.029	2.78267e-14	10	E(K)2
UBAP1	1.75689e-18	0.410858	0.444	0.121	3.18049e-14	10	E(K)2
OSBPL2	2.18747e-18	0.394279	0.5	0.146	3.95998e-14	10	E(K)2
AKTIP	2.27259e-18	0.398331	0.411	0.106	4.11406e-14	10	E(K)2
RECQL5	2.63119e-18	0.355677	0.378	0.09	4.76325e-14	10	E(K)2
TXNRD1	2.94676e-18	0.464668	0.389	0.099	5.33452e-14	10	E(K)2
GPAT3	3.9439e-18	0.36224	0.256	0.045	7.13965e-14	10	E(K)2
CDC34	5.19644e-18	0.566573	0.644	0.251	9.40711e-14	10	E(K)2
KRT6A	5.25349e-18	0.575038	1	0.994	9.5104e-14	10	E(K)2
CAMSAP3	6.21903e-18	0.426175	0.456	0.13	1.12583e-13	10	E(K)2
IDS	6.23401e-18	0.579799	0.7	0.297	1.12854e-13	10	E(K)2
GALNT7	7.49868e-18	0.337451	0.344	0.078	1.35749e-13	10	E(K)2
RBM47	8.39202e-18	0.316464	0.289	0.056	1.51921e-13	10	E(K)2
ZNF710	8.47245e-18	0.30275	0.3	0.06	1.53377e-13	10	E(K)2
STK17A	8.71418e-18	0.306602	0.289	0.056	1.57753e-13	10	E(K)2
HEBP2	8.94371e-18	0.576811	0.778	0.358	1.61908e-13	10	E(K)2
MXI1	1.01935e-17	0.448104	0.433	0.122	1.84533e-13	10	E(K)2
MAP7	1.02585e-17	0.38211	0.344	0.08	1.8571e-13	10	E(K)2
IFITM10	1.29452e-17	0.361858	0.367	0.088	2.34346e-13	10	E(K)2
SH3GL1	1.52399e-17	0.553511	0.622	0.249	2.75887e-13	10	E(K)2
FAM214A	1.75177e-17	0.368712	0.378	0.094	3.17122e-13	10	E(K)2
ACTR3	2.02142e-17	0.57897	0.711	0.323	3.65938e-13	10	E(K)2
RAB7A	2.16377e-17	0.650005	0.744	0.368	3.91707e-13	10	E(K)2
PLXDC2	2.8941e-17	0.46022	0.589	0.207	5.23919e-13	10	E(K)2
JUP	3.04314e-17	0.703307	1	0.895	5.509e-13	10	E(K)2
KRT16	5.43638e-17	0.530578	1	1	9.84147e-13	10	E(K)2
CTTNBP2NL	7.16822e-17	0.292018	0.311	0.067	1.29766e-12	10	E(K)2
EIF6	7.47299e-17	0.621293	0.922	0.627	1.35284e-12	10	E(K)2
DUOXA1	7.51192e-17	0.456731	0.633	0.235	1.35988e-12	10	E(K)2
FCHO2	8.4828e-17	0.303429	0.311	0.067	1.53564e-12	10	E(K)2
DDX52	1.00852e-16	0.304193	0.311	0.068	1.82572e-12	10	E(K)2
ATP13A4	1.01117e-16	0.398145	0.422	0.119	1.83052e-12	10	E(K)2
SIAH2	1.08497e-16	0.331414	0.344	0.082	1.96412e-12	10	E(K)2
USP32	1.13292e-16	0.30206	0.267	0.052	2.05092e-12	10	E(K)2
BICD2	1.38055e-16	0.510518	0.667	0.271	2.49922e-12	10	E(K)2
SORT1	1.52669e-16	0.468901	0.567	0.204	2.76376e-12	10	E(K)2
OASL	1.73365e-16	0.303801	0.211	0.033	3.13843e-12	10	E(K)2
DEFB1	2.12762e-16	0.399127	0.533	0.174	3.85163e-12	10	E(K)2
CYP26B1	2.1519e-16	0.403485	0.367	0.095	3.89558e-12	10	E(K)2
KIAA0232	2.37842e-16	0.346734	0.367	0.094	4.30565e-12	10	E(K)2
ATP10B	2.51053e-16	0.315114	0.267	0.053	4.54482e-12	10	E(K)2
ZBTB7A	2.544e-16	0.412048	0.5	0.163	4.6054e-12	10	E(K)2
UCHL3	3.05608e-16	0.381021	0.5	0.16	5.53242e-12	10	E(K)2
FBXL20	3.23064e-16	0.263809	0.267	0.052	5.84842e-12	10	E(K)2
PDZD2	3.34411e-16	0.267907	0.278	0.056	6.05383e-12	10	E(K)2
NPC1	3.97358e-16	0.342343	0.333	0.08	7.19337e-12	10	E(K)2
TOP1	5.74323e-16	0.388062	0.411	0.118	1.0397e-11	10	E(K)2
FBXO32	7.28246e-16	0.413221	0.389	0.107	1.31834e-11	10	E(K)2
CLIP1	7.53207e-16	0.439451	0.556	0.2	1.36353e-11	10	E(K)2
ATG2A	8.4226e-16	0.411202	0.433	0.13	1.52474e-11	10	E(K)2
FRMD6	1.43839e-15	0.345875	0.4	0.113	2.60392e-11	10	E(K)2
METTL9	1.86551e-15	0.416763	0.556	0.204	3.37714e-11	10	E(K)2
SGPL1	1.93115e-15	0.344415	0.4	0.113	3.49596e-11	10	E(K)2
PPP2R2D	1.97324e-15	0.390962	0.389	0.11	3.57216e-11	10	E(K)2
LRATD2	2.43871e-15	0.376687	0.289	0.065	4.4148e-11	10	E(K)2
DDIT4	2.76978e-15	0.382225	0.378	0.105	5.01414e-11	10	E(K)2
YPEL3	2.80044e-15	0.566712	0.778	0.379	5.06963e-11	10	E(K)2
MOSPD1	3.61975e-15	0.271583	0.244	0.048	6.55284e-11	10	E(K)2
KRT6B	4.41283e-15	0.417764	1	0.929	7.98855e-11	10	E(K)2
NAMPT	4.70068e-15	0.406747	0.511	0.179	8.50964e-11	10	E(K)2
ALDH3A2	5.05599e-15	0.493162	0.744	0.361	9.15285e-11	10	E(K)2
PRELID1	5.6108e-15	0.525347	0.822	0.448	1.01572e-10	10	E(K)2
STAM	5.7538e-15	0.325459	0.278	0.061	1.04161e-10	10	E(K)2
CEBPG	6.26026e-15	0.35054	0.4	0.117	1.13329e-10	10	E(K)2
EPB41	7.90736e-15	0.430221	0.433	0.137	1.43147e-10	10	E(K)2
IER3	1.15776e-14	0.386583	0.467	0.154	2.0959e-10	10	E(K)2
TMEM184A	1.17061e-14	0.504043	0.5	0.179	2.11915e-10	10	E(K)2
SDR42E1	1.20312e-14	0.307889	0.3	0.071	2.17801e-10	10	E(K)2
NFKBIZ	1.21694e-14	0.298051	0.322	0.08	2.20302e-10	10	E(K)2
GTF2IRD1	1.25641e-14	0.377776	0.367	0.104	2.27447e-10	10	E(K)2
HIGD1A	1.28889e-14	0.534103	0.678	0.315	2.33328e-10	10	E(K)2
GPATCH2	1.29841e-14	0.267471	0.222	0.041	2.35051e-10	10	E(K)2
SPINK6	1.35701e-14	0.428763	0.411	0.122	2.4566e-10	10	E(K)2
C9orf85	1.36182e-14	0.272539	0.267	0.058	2.46529e-10	10	E(K)2
CAPN15	1.56117e-14	0.35796	0.433	0.136	2.82618e-10	10	E(K)2
CSTB	1.60145e-14	0.397251	0.989	0.864	2.89911e-10	10	E(K)2
TGFA	1.67181e-14	0.258268	0.189	0.031	3.02648e-10	10	E(K)2
RNF11	1.87827e-14	0.459587	0.633	0.267	3.40024e-10	10	E(K)2
44627	2.08761e-14	0.429284	0.478	0.169	3.77919e-10	10	E(K)2
CSNK1A1	2.57444e-14	0.575625	0.867	0.507	4.66051e-10	10	E(K)2
MAPKAPK3	2.66669e-14	0.482128	0.522	0.202	4.82751e-10	10	E(K)2
CYB561D1	2.80371e-14	0.30927	0.311	0.078	5.07555e-10	10	E(K)2
RAB9A	3.92987e-14	0.326625	0.333	0.088	7.11424e-10	10	E(K)2
PLPP1	4.00908e-14	0.389904	0.522	0.189	7.25764e-10	10	E(K)2
TUBB2A	4.62392e-14	0.553557	0.911	0.503	8.37069e-10	10	E(K)2
DUOX1	4.81117e-14	0.44513	0.689	0.299	8.70965e-10	10	E(K)2
DESI1	5.11188e-14	0.395541	0.478	0.167	9.25404e-10	10	E(K)2
GAS7	5.39003e-14	0.395323	0.378	0.112	9.75756e-10	10	E(K)2
FAM219B	5.83816e-14	0.474241	0.533	0.212	1.05688e-09	10	E(K)2
SPTLC2	5.93321e-14	0.346607	0.367	0.106	1.07409e-09	10	E(K)2
CD2AP	6.54023e-14	0.312876	0.322	0.084	1.18398e-09	10	E(K)2
ALS2CL	7.20968e-14	0.516948	0.733	0.366	1.30517e-09	10	E(K)2
CLCN3	8.64292e-14	0.383787	0.444	0.15	1.56463e-09	10	E(K)2
KDM3A	1.03962e-13	0.290529	0.322	0.084	1.88202e-09	10	E(K)2
SERINC2	1.04427e-13	0.408102	0.489	0.177	1.89044e-09	10	E(K)2
RAPGEFL1	1.10793e-13	0.457082	0.578	0.24	2.00568e-09	10	E(K)2
BSPRY	1.22259e-13	0.410483	0.456	0.158	2.21325e-09	10	E(K)2
PCF11	1.25346e-13	0.404261	0.411	0.134	2.26914e-09	10	E(K)2
P4HB	1.31848e-13	0.494017	1	0.82	2.38684e-09	10	E(K)2
MPP7	1.33204e-13	0.30593	0.367	0.106	2.4114e-09	10	E(K)2
ZNF770	1.52978e-13	0.391207	0.522	0.196	2.76937e-09	10	E(K)2
EPHA2	1.54356e-13	0.272296	0.311	0.08	2.7943e-09	10	E(K)2
TMEM54	2.08197e-13	0.496807	0.767	0.394	3.76899e-09	10	E(K)2
HSBP1L1	2.11323e-13	0.356322	0.411	0.133	3.82559e-09	10	E(K)2
TLE3	2.47857e-13	0.338225	0.389	0.12	4.48696e-09	10	E(K)2
FAM32A	2.7336e-13	0.370396	0.522	0.198	4.94863e-09	10	E(K)2
MPZL2	2.88421e-13	0.619499	0.711	0.361	5.22128e-09	10	E(K)2
TJP2	3.24267e-13	0.34678	0.411	0.134	5.87021e-09	10	E(K)2
ATP6V0C	3.63516e-13	0.570791	0.878	0.628	6.58073e-09	10	E(K)2
CEBPA	3.85953e-13	0.415102	0.556	0.222	6.98692e-09	10	E(K)2
PPT2	4.11643e-13	0.297116	0.389	0.119	7.45197e-09	10	E(K)2
ATG13	6.00521e-13	0.315682	0.389	0.121	1.08712e-08	10	E(K)2
ARPC1A	6.21049e-13	0.443679	0.611	0.272	1.12429e-08	10	E(K)2
TMEM154	6.41193e-13	0.310929	0.367	0.111	1.16075e-08	10	E(K)2
ARHGAP27	6.474e-13	0.390674	0.467	0.17	1.17199e-08	10	E(K)2
MALL	6.95873e-13	0.381526	0.578	0.234	1.25974e-08	10	E(K)2
TIAM1	7.55443e-13	0.318252	0.356	0.106	1.36758e-08	10	E(K)2
CCDC85C	7.68682e-13	0.276823	0.3	0.079	1.39154e-08	10	E(K)2
UBR4	8.03465e-13	0.263542	0.278	0.069	1.45451e-08	10	E(K)2
ATP6V1D	8.77915e-13	0.381889	0.511	0.198	1.58929e-08	10	E(K)2
JUNB	9.23823e-13	0.541734	0.733	0.428	1.6724e-08	10	E(K)2
ADAM9	9.29565e-13	0.333754	0.333	0.097	1.68279e-08	10	E(K)2
GJA1	9.945e-13	0.675255	0.922	0.603	1.80034e-08	10	E(K)2
MED8	1.01443e-12	0.305721	0.389	0.122	1.83643e-08	10	E(K)2
C6orf132	1.01591e-12	0.39064	0.478	0.177	1.8391e-08	10	E(K)2
FAM102A	1.26725e-12	0.347494	0.4	0.132	2.29411e-08	10	E(K)2
LMO7	1.59435e-12	0.374735	0.511	0.197	2.88626e-08	10	E(K)2
ABO	1.73709e-12	0.322664	0.333	0.098	3.14466e-08	10	E(K)2
CDA	1.78842e-12	0.327719	0.356	0.107	3.23758e-08	10	E(K)2
PICALM	1.92515e-12	0.429801	0.5	0.2	3.4851e-08	10	E(K)2
NQO1	2.09158e-12	0.563454	0.756	0.413	3.78639e-08	10	E(K)2
PIP5K1A	2.19418e-12	0.302583	0.289	0.077	3.97213e-08	10	E(K)2
RB1CC1	2.29648e-12	0.309604	0.344	0.103	4.15731e-08	10	E(K)2
BTBD11	2.42237e-12	0.25069	0.256	0.061	4.38521e-08	10	E(K)2
VPS13A	2.4337e-12	0.272296	0.3	0.081	4.40572e-08	10	E(K)2
MAPK6	2.60725e-12	0.369726	0.5	0.195	4.7199e-08	10	E(K)2
RALGAPA2	2.62533e-12	0.272296	0.289	0.076	4.75263e-08	10	E(K)2
C16orf70	3.48209e-12	0.303643	0.367	0.115	6.30362e-08	10	E(K)2
GNAI3	3.60868e-12	0.354864	0.478	0.181	6.53279e-08	10	E(K)2
CWH43	3.62284e-12	0.392729	0.433	0.155	6.55842e-08	10	E(K)2
MAPK7	4.15812e-12	0.360919	0.3	0.085	7.52745e-08	10	E(K)2
TPM4	4.32438e-12	0.484519	0.856	0.518	7.82842e-08	10	E(K)2
ETFRF1	4.89416e-12	0.284608	0.322	0.093	8.8599e-08	10	E(K)2
FAM162A	5.22503e-12	0.52303	0.744	0.386	9.45887e-08	10	E(K)2
SLC35F5	5.33705e-12	0.375018	0.467	0.177	9.66166e-08	10	E(K)2
CEBPB	5.50709e-12	0.546571	0.711	0.397	9.96948e-08	10	E(K)2
CCSER2	5.51399e-12	0.251006	0.3	0.082	9.98198e-08	10	E(K)2
TTC22	6.67374e-12	0.396308	0.411	0.146	1.20815e-07	10	E(K)2
PIGN	6.74959e-12	0.294285	0.3	0.084	1.22188e-07	10	E(K)2
SASH1	7.15961e-12	0.416005	0.433	0.163	1.2961e-07	10	E(K)2
JMJD7	7.37713e-12	0.263284	0.311	0.088	1.33548e-07	10	E(K)2
EPHB3	8.27272e-12	0.386541	0.522	0.217	1.49761e-07	10	E(K)2
GARS	8.57161e-12	0.401899	0.478	0.189	1.55172e-07	10	E(K)2
WDR45	8.82423e-12	0.376635	0.5	0.2	1.59745e-07	10	E(K)2
N4BP1	9.00796e-12	0.354182	0.422	0.152	1.63071e-07	10	E(K)2
PHLDB3	9.0929e-12	0.290584	0.344	0.106	1.64609e-07	10	E(K)2
OSBPL1A	1.03654e-11	0.267247	0.311	0.089	1.87645e-07	10	E(K)2
ATP6V0A1	1.18524e-11	0.348054	0.522	0.211	2.14563e-07	10	E(K)2
BMP7	1.24325e-11	0.334959	0.5	0.192	2.25065e-07	10	E(K)2
DNAJA4	1.33335e-11	0.368818	0.456	0.173	2.41376e-07	10	E(K)2
UBE2F	1.52151e-11	0.304277	0.378	0.126	2.75439e-07	10	E(K)2
HARS	1.53871e-11	0.346861	0.5	0.198	2.78553e-07	10	E(K)2
NUAK2	1.7057e-11	0.264304	0.267	0.07	3.08783e-07	10	E(K)2
MEGF9	2.57467e-11	0.313686	0.356	0.117	4.66093e-07	10	E(K)2
MAL2	2.61065e-11	0.468735	0.611	0.302	4.72607e-07	10	E(K)2
PHACTR4	2.6657e-11	0.292031	0.289	0.082	4.82571e-07	10	E(K)2
SERTAD1	2.81731e-11	0.344325	0.367	0.125	5.10018e-07	10	E(K)2
PARD3	3.17211e-11	0.257307	0.311	0.092	5.74247e-07	10	E(K)2
TLX1	3.48647e-11	0.297335	0.244	0.062	6.31157e-07	10	E(K)2
TRIM7	4.45685e-11	0.388475	0.511	0.219	8.06823e-07	10	E(K)2
ATP11B	4.74194e-11	0.310642	0.367	0.124	8.58433e-07	10	E(K)2
DHX32	4.74441e-11	0.27471	0.3	0.088	8.58881e-07	10	E(K)2
PMM1	4.80323e-11	0.348328	0.467	0.184	8.69528e-07	10	E(K)2
MAST4	5.48752e-11	0.299899	0.378	0.129	9.93406e-07	10	E(K)2
TEX264	5.86783e-11	0.353759	0.544	0.234	1.06225e-06	10	E(K)2
ELL2	6.26172e-11	0.422417	0.6	0.29	1.13356e-06	10	E(K)2
MTMR3	6.43794e-11	0.273376	0.311	0.094	1.16546e-06	10	E(K)2
CDKN1A	6.51068e-11	0.363949	0.722	0.36	1.17863e-06	10	E(K)2
HK2	7.34743e-11	0.282387	0.311	0.095	1.33011e-06	10	E(K)2
PANK3	7.78733e-11	0.309469	0.333	0.108	1.40974e-06	10	E(K)2
C18orf25	8.8875e-11	0.277579	0.267	0.074	1.6089e-06	10	E(K)2
HSDL2	1.19867e-10	0.297187	0.322	0.103	2.16994e-06	10	E(K)2
FRMD8	1.20374e-10	0.266201	0.333	0.107	2.17914e-06	10	E(K)2
PROM2	1.26951e-10	0.341477	0.522	0.222	2.29819e-06	10	E(K)2
DSP	1.31561e-10	0.474714	0.989	0.814	2.38166e-06	10	E(K)2
TSTD1	1.35995e-10	0.388268	0.633	0.312	2.46192e-06	10	E(K)2
PABPC1	1.39567e-10	0.440908	1	0.766	2.52659e-06	10	E(K)2
MFSD6	1.56689e-10	0.351397	0.411	0.158	2.83654e-06	10	E(K)2
STK40	1.65e-10	0.289236	0.378	0.132	2.987e-06	10	E(K)2
MYL12B	1.82581e-10	0.39203	0.989	0.738	3.30527e-06	10	E(K)2
TNIP1	1.96254e-10	0.324384	0.589	0.26	3.55279e-06	10	E(K)2
RAB25	2.28799e-10	0.461171	0.7	0.382	4.14196e-06	10	E(K)2
CSK	2.4299e-10	0.329968	0.489	0.205	4.39884e-06	10	E(K)2
RPS6KB2	2.92962e-10	0.411533	0.756	0.424	5.30349e-06	10	E(K)2
ANKRD22	3.34857e-10	0.278075	0.322	0.105	6.06192e-06	10	E(K)2
CHMP2B	3.72469e-10	0.280272	0.322	0.105	6.74281e-06	10	E(K)2
ME1	3.85914e-10	0.284012	0.333	0.112	6.98619e-06	10	E(K)2
ANXA8L1	4.85152e-10	0.301827	0.267	0.08	8.78271e-06	10	E(K)2
SLC30A1	4.8996e-10	0.264545	0.267	0.078	8.86975e-06	10	E(K)2
PNPLA2	5.00658e-10	0.412107	0.644	0.333	9.06341e-06	10	E(K)2
EXPH5	6.36846e-10	0.318777	0.422	0.168	1.15288e-05	10	E(K)2
SLC39A2	6.47135e-10	0.274403	0.244	0.069	1.17151e-05	10	E(K)2
SETD7	7.52804e-10	0.303065	0.422	0.165	1.3628e-05	10	E(K)2
TOX4	9.88336e-10	0.277712	0.367	0.133	1.78919e-05	10	E(K)2
CALML3	1.06242e-09	0.535725	0.978	0.79	1.92329e-05	10	E(K)2
TANK	1.3467e-09	0.252766	0.322	0.108	2.43793e-05	10	E(K)2
MYO1B	1.35607e-09	0.26547	0.311	0.103	2.45489e-05	10	E(K)2
YPEL5	1.3799e-09	0.307662	0.433	0.176	2.49803e-05	10	E(K)2
UACA	1.42119e-09	0.31685	0.433	0.176	2.57278e-05	10	E(K)2
TBC1D14	1.67731e-09	0.299086	0.389	0.15	3.03643e-05	10	E(K)2
KIF1B	1.84154e-09	0.307774	0.411	0.162	3.33375e-05	10	E(K)2
DNAJC5	1.87178e-09	0.33589	0.444	0.188	3.38848e-05	10	E(K)2
VPS37B	1.9201e-09	0.266719	0.3	0.098	3.47596e-05	10	E(K)2
TUBA1C	1.97652e-09	0.405377	0.922	0.614	3.5781e-05	10	E(K)2
EPS8L2	2.47319e-09	0.442956	0.756	0.459	4.47722e-05	10	E(K)2
CTTN	2.52862e-09	0.388536	0.7	0.4	4.57756e-05	10	E(K)2
GSE1	2.69019e-09	0.27648	0.3	0.1	4.87006e-05	10	E(K)2
KIF5B	2.86237e-09	0.361261	0.522	0.251	5.18175e-05	10	E(K)2
CLPX	2.93977e-09	0.273123	0.333	0.118	5.32187e-05	10	E(K)2
TJP1	3.00984e-09	0.287286	0.411	0.164	5.44871e-05	10	E(K)2
GDE1	3.61211e-09	0.315502	0.444	0.19	6.53901e-05	10	E(K)2
FAM178B	3.61631e-09	0.319102	0.244	0.073	6.54661e-05	10	E(K)2
DBNL	3.64809e-09	0.31116	0.656	0.328	6.60414e-05	10	E(K)2
SPHK1	3.67241e-09	0.309831	0.4	0.159	6.64817e-05	10	E(K)2
ATP6V1B2	3.72332e-09	0.296886	0.422	0.173	6.74032e-05	10	E(K)2
RAB1A	3.74726e-09	0.340914	0.622	0.316	6.78366e-05	10	E(K)2
ARHGEF4	3.75005e-09	0.292129	0.489	0.214	6.78871e-05	10	E(K)2
HSPA2	4.01387e-09	0.281975	0.444	0.184	7.26631e-05	10	E(K)2
ANKRD35	4.17269e-09	0.395875	0.411	0.172	7.55383e-05	10	E(K)2
LITAF	4.63369e-09	0.286215	0.467	0.198	8.38837e-05	10	E(K)2
CDV3	4.99628e-09	0.346015	0.6	0.303	9.04476e-05	10	E(K)2
TRIP10	5.03934e-09	0.30004	0.456	0.196	9.12272e-05	10	E(K)2
KRT25	5.15674e-09	0.455546	0.333	0.122	9.33525e-05	10	E(K)2
MVK	5.1938e-09	0.305518	0.356	0.135	9.40234e-05	10	E(K)2
CELSR2	5.81274e-09	0.306103	0.444	0.19	0.000105228	10	E(K)2
CLDND1	6.11544e-09	0.280255	0.4	0.16	0.000110708	10	E(K)2
RND3	7.55913e-09	0.379721	0.4	0.169	0.000136843	10	E(K)2
PKP1	7.62236e-09	0.454941	1	0.874	0.000137988	10	E(K)2
PPP1R14B-AS1	1.10734e-08	0.299935	0.467	0.206	0.000200462	10	E(K)2
PDLIM2	1.14382e-08	0.381865	0.589	0.312	0.000207067	10	E(K)2
GPX3	1.19534e-08	0.478386	0.844	0.598	0.000216393	10	E(K)2
SPTLC1	1.24571e-08	0.288494	0.356	0.139	0.00022551	10	E(K)2
ANO9	1.25429e-08	0.292104	0.411	0.171	0.000227063	10	E(K)2
NEBL	1.45592e-08	0.274727	0.456	0.198	0.000263565	10	E(K)2
CMIP	1.53778e-08	0.292037	0.267	0.089	0.000278385	10	E(K)2
ADGRL2	1.5787e-08	0.28878	0.444	0.194	0.000285793	10	E(K)2
MFSD5	1.79924e-08	0.300203	0.422	0.183	0.000325717	10	E(K)2
TBC1D23	1.80803e-08	0.255817	0.278	0.095	0.000327309	10	E(K)2
TRIP12	1.83945e-08	0.318492	0.444	0.198	0.000332996	10	E(K)2
TRIM29	1.97281e-08	0.452854	0.956	0.808	0.000357139	10	E(K)2
EIF1	2.09377e-08	0.259046	1	0.962	0.000379036	10	E(K)2
MAFB	2.14937e-08	0.333085	0.544	0.273	0.0003891	10	E(K)2
DSC2	2.19908e-08	0.319488	0.933	0.635	0.0003981	10	E(K)2
STK10	2.26902e-08	0.263771	0.289	0.101	0.00041076	10	E(K)2
CCDC6	2.39223e-08	0.259271	0.367	0.146	0.000433066	10	E(K)2
TOLLIP	2.74315e-08	0.316418	0.544	0.274	0.000496593	10	E(K)2
ZNF655	2.78255e-08	0.263506	0.367	0.147	0.000503725	10	E(K)2
MFSD14B	4.21455e-08	0.280255	0.378	0.157	0.00076296	10	E(K)2
TMPRSS11B	4.41268e-08	0.28875	0.222	0.067	0.000798827	10	E(K)2
PDCD6IP	5.97224e-08	0.305273	0.522	0.259	0.00108115	10	E(K)2
SPSB3	6.98067e-08	0.385891	0.589	0.332	0.00126371	10	E(K)2
SEMA3C	7.01823e-08	0.305401	0.256	0.088	0.00127051	10	E(K)2
CD36	7.89419e-08	0.262115	0.367	0.15	0.00142909	10	E(K)2
TST	9.80501e-08	0.302835	0.411	0.183	0.001775	10	E(K)2
SBDS	1.08072e-07	0.292782	0.511	0.253	0.00195643	10	E(K)2
H19	1.42874e-07	0.496329	0.989	0.945	0.00258645	10	E(K)2
AHNAK2	1.63808e-07	0.36633	0.756	0.465	0.00296541	10	E(K)2
UBALD2	1.68523e-07	0.332698	0.444	0.218	0.00305077	10	E(K)2
NFKBIA	1.97125e-07	0.271683	0.489	0.238	0.00356855	10	E(K)2
UBE2G1	1.9842e-07	0.277367	0.367	0.158	0.00359199	10	E(K)2
GP1BB	2.40854e-07	0.294099	0.422	0.196	0.00436018	10	E(K)2
FEM1B	2.56434e-07	0.258016	0.322	0.131	0.00464222	10	E(K)2
DDX3X	2.6841e-07	0.324717	0.689	0.413	0.00485903	10	E(K)2
MAP7D1	3.07339e-07	0.390752	0.767	0.521	0.00556376	10	E(K)2
NAA20	3.16402e-07	0.321877	0.467	0.24	0.00572783	10	E(K)2
WIPI1	3.17277e-07	0.284082	0.3	0.12	0.00574367	10	E(K)2
SFN	4.51582e-07	0.376813	1	0.96	0.00817498	10	E(K)2
NDUFA4L2	6.6312e-07	0.43943	0.6	0.357	0.0120045	10	E(K)2
DUSP1	1.12732e-06	0.349519	0.667	0.429	0.0204078	10	E(K)2
SERINC3	1.30693e-06	0.306433	0.489	0.262	0.0236594	10	E(K)2
IP6K2	1.50962e-06	0.319549	0.633	0.371	0.0273286	10	E(K)2
MMADHC	1.69836e-06	0.259693	0.411	0.202	0.0307455	10	E(K)2
BCAS2	1.74365e-06	0.251976	0.3	0.127	0.0315653	10	E(K)2

## Sheet: F1
Supplementary Table 1. List of automatically identified marker genes per cluster in the spatial transcriptomics dataset (FindAllMarkers, p<0.05, log2FC>0).
Gene	p-value	Average log2 fold-change	Percetage of group 1	Percentage of group 2	Adjusted p-value	Cell cluster	Cell type
COMP	1.18253e-71	1.48872	0.94	0.37	2.14073e-67	2	F1
CRIP1	6.82691e-47	0.903198	1	0.883	1.23588e-42	2	F1
RPL18	6.89128e-42	0.609704	1	0.997	1.24753e-37	2	F1
VIM	5.76846e-38	0.917624	0.995	0.709	1.04426e-33	2	F1
IGFBP4	2.16681e-37	0.848269	0.934	0.55	3.92257e-33	2	F1
COL1A2	3.31175e-36	0.958176	0.842	0.478	5.99526e-32	2	F1
ITM2B	7.53188e-36	0.819145	1	0.987	1.3635e-31	2	F1
COL18A1	4.69996e-35	1.07055	0.82	0.496	8.50834e-31	2	F1
FAU	6.67416e-35	0.594603	1	0.993	1.20822e-30	2	F1
LMNA	5.78832e-33	0.737068	0.967	0.874	1.04786e-28	2	F1
COL3A1	8.92839e-32	1.03325	0.705	0.369	1.61631e-27	2	F1
IGFBP2	1.63827e-30	0.771924	0.995	0.867	2.96575e-26	2	F1
CCL21	3.37835e-30	1.29943	0.683	0.31	6.11582e-26	2	F1
RPL10	4.69083e-30	0.4948	1	0.999	8.49182e-26	2	F1
KRT13	2.30701e-28	0.264218	1	0.944	4.17638e-24	2	F1
TNN	3.75869e-27	0.438513	0.284	0.059	6.80436e-23	2	F1
RPS11	1.37136e-26	0.564153	1	0.986	2.48257e-22	2	F1
DCN	4.48521e-26	0.727864	0.984	0.649	8.11958e-22	2	F1
RPL36	5.33718e-25	0.462698	1	0.993	9.6619e-21	2	F1
LAMC3	2.70268e-24	0.514749	0.437	0.149	4.89267e-20	2	F1
CRLF1	8.63248e-24	0.647689	0.574	0.248	1.56274e-19	2	F1
RPS21	1.01516e-23	0.465293	1	0.991	1.83774e-19	2	F1
RPS15	1.50403e-23	0.474388	1	0.996	2.72274e-19	2	F1
TPPP3	3.95062e-23	0.58158	1	0.924	7.15181e-19	2	F1
RPL35	7.38091e-23	0.446239	1	0.991	1.33617e-18	2	F1
LY6D	9.02919e-23	0.607074	1	0.911	1.63455e-18	2	F1
LUM	9.67606e-23	0.725714	0.732	0.401	1.75166e-18	2	F1
RPS9	1.37643e-22	0.548925	0.989	0.944	2.49175e-18	2	F1
SERF2	2.88705e-22	0.4975	1	0.969	5.22643e-18	2	F1
SFRP2	3.6747e-22	0.706582	0.536	0.227	6.65231e-18	2	F1
TAGLN2	3.67757e-22	0.51912	0.995	0.93	6.65751e-18	2	F1
MALAT1	4.9222e-22	0.585122	1	0.891	8.91065e-18	2	F1
RPL17	2.29201e-21	0.606501	1	0.996	4.14922e-17	2	F1
MIF	4.06115e-21	0.514261	0.984	0.939	7.35189e-17	2	F1
KRT16	4.07509e-21	0.531841	1	1	7.37713e-17	2	F1
RPLP1	6.17535e-20	0.33486	1	1	1.11792e-15	2	F1
CORO1A	6.70062e-20	0.481045	0.377	0.131	1.21301e-15	2	F1
RPS3	7.2205e-20	0.44911	1	0.969	1.30713e-15	2	F1
RPL13	7.86616e-20	0.37014	1	1	1.42401e-15	2	F1
RPS20	1.26033e-19	0.571886	0.973	0.885	2.28157e-15	2	F1
CD81	1.53779e-19	0.532889	0.989	0.8	2.78386e-15	2	F1
RPS28	1.95845e-19	0.383568	1	0.999	3.54538e-15	2	F1
CRIP2	3.21098e-19	0.572529	0.929	0.778	5.81284e-15	2	F1
THBS2	3.64507e-19	0.34422	0.279	0.076	6.59868e-15	2	F1
TFF3	3.77903e-19	0.619254	0.404	0.149	6.84117e-15	2	F1
KRT5	5.51614e-19	0.351933	1	0.95	9.98587e-15	2	F1
KRT14	8.50339e-19	0.500421	1	0.998	1.53937e-14	2	F1
RPL18A	1.02993e-18	0.39928	1	0.989	1.86448e-14	2	F1
EEF1A1	1.0355e-18	0.379395	1	1	1.87456e-14	2	F1
COL1A1	1.74478e-18	0.640058	0.612	0.341	3.15857e-14	2	F1
AEBP1	1.00225e-17	0.54954	0.71	0.393	1.81437e-13	2	F1
RPSA	2.52983e-17	0.428628	0.995	0.948	4.57975e-13	2	F1
CCER2	3.90669e-17	0.663335	0.437	0.189	7.07228e-13	2	F1
PLPP3	4.09171e-17	0.380601	0.415	0.165	7.40722e-13	2	F1
ELOB	1.61054e-16	0.462968	0.967	0.879	2.91555e-12	2	F1
COL6A2	2.68779e-16	0.528691	0.874	0.581	4.86571e-12	2	F1
GSTP1	3.07777e-16	0.463172	1	0.966	5.57168e-12	2	F1
LGALS1	3.29414e-16	0.50653	0.984	0.662	5.96339e-12	2	F1
LGALS7B	6.14188e-16	0.467643	1	0.968	1.11187e-11	2	F1
LTBP4	7.22606e-16	0.474061	0.967	0.633	1.30813e-11	2	F1
RPS19	8.5767e-16	0.373656	1	0.996	1.55264e-11	2	F1
FMOD	1.78602e-15	0.441824	0.508	0.237	3.23324e-11	2	F1
CPE	2.07168e-15	0.373759	0.432	0.184	3.75036e-11	2	F1
S100A6	5.20793e-15	0.523024	1	0.812	9.42791e-11	2	F1
RPS10	1.06733e-14	0.41045	1	0.959	1.93218e-10	2	F1
MASP1	2.21192e-14	0.30903	0.273	0.092	4.00425e-10	2	F1
DIO2	2.94657e-14	0.370878	0.415	0.183	5.33418e-10	2	F1
C1S	3.81022e-14	0.55451	0.596	0.349	6.89764e-10	2	F1
NBL1	4.48561e-14	0.578765	0.661	0.445	8.1203e-10	2	F1
AHR	4.68049e-14	0.31808	0.328	0.124	8.47309e-10	2	F1
IGFBP7	4.78319e-14	0.304681	0.907	0.608	8.65901e-10	2	F1
FLNA	4.95389e-14	0.36815	0.913	0.735	8.96803e-10	2	F1
TSPO	5.00455e-14	0.469097	0.978	0.876	9.05974e-10	2	F1
SOD3	5.1114e-14	0.49402	0.634	0.358	9.25317e-10	2	F1
GUK1	1.32221e-13	0.426581	0.94	0.816	2.3936e-09	2	F1
COL6A1	1.41521e-13	0.506802	0.699	0.448	2.56195e-09	2	F1
PLAC9	1.43749e-13	0.418099	0.847	0.521	2.6023e-09	2	F1
CILP	1.73356e-13	0.685332	0.464	0.235	3.13826e-09	2	F1
RPL15	2.02434e-13	0.368017	1	0.991	3.66467e-09	2	F1
C1R	3.69428e-13	0.404658	0.645	0.381	6.68776e-09	2	F1
NFATC4	5.96828e-13	0.325308	0.344	0.142	1.08044e-08	2	F1
RABAC1	6.40647e-13	0.470069	0.721	0.531	1.15976e-08	2	F1
RPL8	1.07396e-12	0.318515	1	0.993	1.94419e-08	2	F1
S100A2	2.28128e-12	0.315132	0.978	0.743	4.1298e-08	2	F1
CST3	2.31898e-12	0.360262	0.995	0.98	4.19805e-08	2	F1
FSTL1	2.5633e-12	0.395798	0.492	0.258	4.64034e-08	2	F1
RHOC	2.57651e-12	0.502358	0.628	0.408	4.66426e-08	2	F1
COL12A1	3.26104e-12	0.34122	0.361	0.158	5.90347e-08	2	F1
TYMP	4.03166e-12	0.417289	0.514	0.291	7.29852e-08	2	F1
THY1	4.34289e-12	0.334082	0.333	0.141	7.86193e-08	2	F1
MZT2B	6.0003e-12	0.476572	0.847	0.725	1.08623e-07	2	F1
LAMA2	6.55765e-12	0.273258	0.246	0.087	1.18713e-07	2	F1
ADAMTS10	7.64887e-12	0.313512	0.273	0.105	1.38468e-07	2	F1
BGN	7.68574e-12	0.440419	0.612	0.37	1.39135e-07	2	F1
PLEC	8.26362e-12	0.451862	0.814	0.685	1.49596e-07	2	F1
LGALS7	8.60536e-12	0.44237	0.978	0.816	1.55783e-07	2	F1
LAMTOR4	8.66836e-12	0.450214	0.749	0.616	1.56923e-07	2	F1
ARHGAP45	1.10363e-11	0.28853	0.273	0.104	1.9979e-07	2	F1
CYBA	1.86143e-11	0.450689	0.508	0.295	3.36974e-07	2	F1
KIAA0930	1.87241e-11	0.427429	0.47	0.266	3.38963e-07	2	F1
FBLN2	2.05704e-11	0.402057	0.579	0.336	3.72387e-07	2	F1
UBL5	3.2962e-11	0.364925	0.945	0.87	5.96711e-07	2	F1
ELN	3.54861e-11	0.346164	0.464	0.241	6.42404e-07	2	F1
IGFBP5	3.82636e-11	0.468534	0.59	0.357	6.92687e-07	2	F1
MRGPRF	4.14031e-11	0.318003	0.333	0.145	7.4952e-07	2	F1
SELENOM	6.16509e-11	0.374161	0.672	0.431	1.11607e-06	2	F1
LAMB2	6.28072e-11	0.439753	0.705	0.49	1.137e-06	2	F1
DPYSL2	6.96638e-11	0.402949	0.508	0.297	1.26112e-06	2	F1
HLA-DRB1	9.96858e-11	0.376484	0.951	0.681	1.80461e-06	2	F1
MFAP4	1.01543e-10	0.397312	0.803	0.533	1.83823e-06	2	F1
TNC	1.08857e-10	0.348435	0.344	0.16	1.97064e-06	2	F1
ENG	1.21643e-10	0.480343	0.634	0.442	2.20209e-06	2	F1
TRBC1	1.3163e-10	0.272282	0.208	0.071	2.3829e-06	2	F1
RPS2	1.36255e-10	0.302552	1	0.994	2.46662e-06	2	F1
FAM20C	2.12014e-10	0.333328	0.404	0.208	3.83809e-06	2	F1
RPLP2	2.31999e-10	0.29065	1	0.999	4.19987e-06	2	F1
PRRX2	3.53068e-10	0.452306	0.421	0.237	6.3916e-06	2	F1
RPS5	3.75492e-10	0.309259	1	0.985	6.79753e-06	2	F1
ID3	4.10577e-10	0.433815	0.82	0.656	7.43268e-06	2	F1
TRBC2	5.63483e-10	0.293243	0.235	0.091	1.02007e-05	2	F1
MAN1A1	5.64301e-10	0.300457	0.311	0.142	1.02155e-05	2	F1
TNXB	5.92828e-10	0.323961	0.836	0.564	1.0732e-05	2	F1
RPL3	6.1513e-10	0.325356	1	0.983	1.11357e-05	2	F1
VPS28	6.3808e-10	0.442062	0.612	0.428	1.15512e-05	2	F1
MYL6	9.31167e-10	0.26189	1	0.982	1.68569e-05	2	F1
C12orf57	1.16861e-09	0.363094	0.776	0.63	2.11554e-05	2	F1
ROMO1	1.35132e-09	0.379332	0.863	0.748	2.44629e-05	2	F1
RPL23	2.31774e-09	0.391171	0.94	0.855	4.19581e-05	2	F1
COL7A1	2.5562e-09	0.33737	0.486	0.278	4.62748e-05	2	F1
COL14A1	3.36666e-09	0.28529	0.355	0.176	6.09466e-05	2	F1
ECE1	3.89411e-09	0.302889	0.437	0.241	7.04951e-05	2	F1
CTSG	5.21424e-09	0.276582	0.29	0.132	9.43933e-05	2	F1
GRN	5.92666e-09	0.311412	0.88	0.743	0.00010729	2	F1
ACTB	6.97453e-09	0.294993	1	0.992	0.00012626	2	F1
TMEM259	8.74005e-09	0.393519	0.694	0.581	0.000158221	2	F1
ACKR1	1.18034e-08	0.29495	0.29	0.135	0.000213677	2	F1
MMP2	1.41944e-08	0.338797	0.514	0.311	0.000256961	2	F1
DKK3	2.06047e-08	0.28326	0.421	0.235	0.000373008	2	F1
HTRA3	2.15327e-08	0.316556	0.355	0.189	0.000389806	2	F1
PAXX	2.4243e-08	0.33154	0.459	0.281	0.000438872	2	F1
S100A10	2.68657e-08	0.340349	0.989	0.896	0.00048635	2	F1
RPL31	3.66889e-08	0.280315	1	0.969	0.000664179	2	F1
PCSK1N	4.30851e-08	0.25958	0.235	0.104	0.00077997	2	F1
EMILIN1	4.973e-08	0.272206	0.306	0.153	0.000900262	2	F1
RAB34	5.18708e-08	0.314989	0.383	0.217	0.000939017	2	F1
CYHR1	5.25021e-08	0.332005	0.432	0.263	0.000950445	2	F1
NOP53	7.47164e-08	0.37692	0.699	0.568	0.00135259	2	F1
HLA-DRB5	1.25524e-07	0.403466	0.448	0.277	0.00227237	2	F1
STAB1	1.29342e-07	0.353639	0.383	0.218	0.00234147	2	F1
SPARC	1.38759e-07	0.279479	0.77	0.58	0.00251195	2	F1
MGP	1.39243e-07	0.31254	0.792	0.566	0.00252072	2	F1
CTSK	1.43626e-07	0.253197	0.268	0.128	0.00260006	2	F1
CENPB	1.45417e-07	0.295731	0.41	0.244	0.00263248	2	F1
NME3	1.6143e-07	0.405792	0.519	0.364	0.00292236	2	F1
H1FX	1.82838e-07	0.411913	0.59	0.451	0.00330991	2	F1
OAZ1	1.9105e-07	0.284262	0.962	0.896	0.00345858	2	F1
NDUFA13	1.96803e-07	0.287461	0.891	0.801	0.00356272	2	F1
TPSB2	2.75928e-07	0.341858	0.328	0.178	0.00499512	2	F1
GNG11	3.493e-07	0.336955	0.492	0.323	0.00632338	2	F1
IFITM3	4.06568e-07	0.295127	0.88	0.663	0.00736011	2	F1
EDF1	4.11863e-07	0.324576	0.847	0.761	0.00745596	2	F1
NAA38	4.14145e-07	0.295061	0.76	0.664	0.00749727	2	F1
C19orf48	4.36919e-07	0.272698	0.317	0.175	0.00790955	2	F1
PRRX1	4.63784e-07	0.259	0.328	0.177	0.00839588	2	F1
TP53I11	5.14729e-07	0.251217	0.29	0.152	0.00931815	2	F1
RPL27	5.1574e-07	0.28281	0.984	0.953	0.00933643	2	F1
FBLN1	5.2541e-07	0.371004	0.585	0.402	0.00951149	2	F1
GPX4	5.56077e-07	0.286182	0.836	0.697	0.0100667	2	F1
HLA-A	6.01592e-07	0.29107	0.978	0.911	0.0108906	2	F1
PDGFRA	6.89698e-07	0.264647	0.262	0.133	0.0124856	2	F1
NPDC1	6.94913e-07	0.391835	0.525	0.37	0.01258	2	F1
SPARCL1	7.39884e-07	0.280378	0.617	0.43	0.0133941	2	F1
LTBP3	7.72789e-07	0.289519	0.612	0.418	0.0139898	2	F1
PTMA	7.88233e-07	0.260758	0.984	0.874	0.0142694	2	F1
RHOT2	8.56801e-07	0.319882	0.437	0.286	0.0155107	2	F1
CORO1B	8.62198e-07	0.265487	0.355	0.207	0.0156084	2	F1
LRP1	1.00013e-06	0.306949	0.699	0.525	0.0181054	2	F1
ADAM15	1.27027e-06	0.336608	0.607	0.479	0.0229957	2	F1
ARHGDIA	1.47747e-06	0.326902	0.536	0.403	0.0267466	2	F1
PTMS	1.73047e-06	0.338011	0.743	0.643	0.0313266	2	F1
ADAM33	1.83391e-06	0.283199	0.306	0.175	0.0331993	2	F1
ARL6IP4	1.8894e-06	0.331093	0.645	0.535	0.0342038	2	F1
LSM7	2.34661e-06	0.36789	0.628	0.522	0.0424806	2	F1

## Sheet: F2
Supplementary Table 1. List of automatically identified marker genes per cluster in the spatial transcriptomics dataset (FindAllMarkers, p<0.05, log2FC>0).
Gene	p-value	Average log2 fold-change	Percetage of group 1	Percentage of group 2	Adjusted p-value	Cell cluster	Cell type
ACTA2	1.28533e-99	2.35198	0.933	0.26	2.32683e-95	5	F2
TAGLN	2.13543e-93	2.56308	0.994	0.483	3.86576e-89	5	F2
MYH11	2.82903e-89	1.85476	0.65	0.097	5.12139e-85	5	F2
C11orf96	2.63472e-79	1.5272	0.785	0.193	4.76963e-75	5	F2
MYL9	1.95166e-76	2.07968	0.994	0.565	3.53309e-72	5	F2
CRIP1	1.20416e-71	1.39987	1	0.884	2.1799e-67	5	F2
IGFBP7	6.58646e-71	1.86467	0.988	0.604	1.19235e-66	5	F2
FLNA	4.38672e-69	1.59833	0.994	0.729	7.94128e-65	5	F2
VIM	9.68213e-69	1.49501	1	0.711	1.75276e-64	5	F2
CARMN	4.82898e-67	0.970682	0.479	0.064	8.74191e-63	5	F2
LGI4	5.72612e-67	0.838585	0.632	0.121	1.0366e-62	5	F2
S100A6	3.88063e-64	1.2357	1	0.814	7.0251e-60	5	F2
SELENOM	4.03189e-62	1.36201	0.926	0.409	7.29892e-58	5	F2
ACTG2	4.90653e-61	0.72718	0.368	0.037	8.88228e-57	5	F2
HSPG2	1.16101e-60	1.19617	0.92	0.382	2.10177e-56	5	F2
CALD1	1.72993e-59	1.04361	0.798	0.263	3.1317e-55	5	F2
LMOD1	8.21357e-58	0.755799	0.491	0.08	1.4869e-53	5	F2
ADIRF	1.79524e-57	1.52631	1	0.679	3.24993e-53	5	F2
CNN1	6.79677e-57	0.994698	0.46	0.071	1.23042e-52	5	F2
SPARCL1	2.76798e-55	1.38452	0.902	0.404	5.01087e-51	5	F2
PLAC9	6.91469e-55	1.20432	0.975	0.513	1.25177e-50	5	F2
CLU	9.98306e-54	1.29633	0.877	0.39	1.80723e-49	5	F2
TINAGL1	1.53084e-53	0.988963	0.718	0.219	2.77128e-49	5	F2
COL18A1	2.91559e-53	1.19019	0.945	0.487	5.27809e-49	5	F2
CD81	5.22607e-53	1.07369	1	0.801	9.46075e-49	5	F2
LTBP4	2.25992e-52	1.25341	0.994	0.635	4.09114e-48	5	F2
ELN	1.24748e-51	0.963793	0.718	0.219	2.25831e-47	5	F2
COL6A2	1.25288e-51	1.21422	0.969	0.575	2.26808e-47	5	F2
AEBP1	1.41076e-51	1.08229	0.908	0.378	2.55389e-47	5	F2
IFITM3	5.08279e-51	1.15824	0.988	0.655	9.20138e-47	5	F2
HES4	5.72311e-51	0.940263	0.712	0.221	1.03605e-46	5	F2
CAVIN3	6.2036e-51	1.09995	0.773	0.281	1.12304e-46	5	F2
MYL6	7.1472e-51	0.891143	1	0.982	1.29386e-46	5	F2
SULF1	1.27281e-49	0.473418	0.294	0.028	2.30416e-45	5	F2
SNCG	1.92417e-48	0.724679	0.515	0.106	3.48333e-44	5	F2
MGP	1.92974e-48	1.19232	0.994	0.549	3.49341e-44	5	F2
LGALS1	6.82502e-48	1.08361	1	0.665	1.23553e-43	5	F2
TGFB1I1	9.44709e-48	0.763897	0.601	0.154	1.71021e-43	5	F2
PPP1R14A	5.48276e-47	0.875021	0.595	0.154	9.92543e-43	5	F2
C1QTNF1	1.04964e-46	0.666041	0.472	0.092	1.90017e-42	5	F2
CST3	6.58385e-46	0.909478	1	0.98	1.19187e-41	5	F2
TNXB	1.67056e-45	1.16721	0.963	0.555	3.02421e-41	5	F2
SOD3	2.57645e-45	1.02692	0.828	0.342	4.66414e-41	5	F2
MCAM	2.82472e-45	1.1831	0.577	0.157	5.11359e-41	5	F2
CAVIN1	3.47563e-45	1.04407	0.908	0.551	6.29193e-41	5	F2
IFITM2	3.83076e-45	1.03257	0.871	0.402	6.93483e-41	5	F2
EGFL7	4.24945e-45	1.0158	0.945	0.488	7.69277e-41	5	F2
S100A4	1.10851e-44	1.0957	0.988	0.698	2.00673e-40	5	F2
CRIP2	1.29906e-44	0.988154	0.969	0.776	2.35169e-40	5	F2
IGFBP4	1.6802e-44	1.13138	0.945	0.554	3.04166e-40	5	F2
LIMS2	2.96067e-44	0.859418	0.681	0.218	5.35971e-40	5	F2
PDGFRB	9.90961e-44	0.859727	0.712	0.252	1.79394e-39	5	F2
CSRP1	3.08664e-43	1.09362	0.804	0.334	5.58774e-39	5	F2
IGFBP5	3.0239e-42	0.993781	0.81	0.338	5.47418e-38	5	F2
CFH	9.66207e-41	0.986662	0.798	0.339	1.74913e-36	5	F2
DCN	1.26619e-40	1.0104	0.982	0.653	2.29218e-36	5	F2
LAMB2	1.34428e-40	0.938707	0.908	0.473	2.43356e-36	5	F2
FAU	1.37548e-40	0.720646	1	0.993	2.49003e-36	5	F2
ENG	1.5055e-40	0.988333	0.883	0.42	2.7254e-36	5	F2
GSN	2.54381e-40	1.03327	0.994	0.669	4.60507e-36	5	F2
SORBS2	3.54316e-40	0.563542	0.331	0.05	6.41418e-36	5	F2
RERGL	4.93252e-40	0.419045	0.172	0.009	8.92934e-36	5	F2
MFAP4	6.08771e-40	1.00801	0.939	0.523	1.10206e-35	5	F2
KCTD12	2.07318e-39	0.812561	0.589	0.18	3.75308e-35	5	F2
CRLF1	7.3545e-39	0.93287	0.675	0.242	1.33139e-34	5	F2
APOD	1.31107e-38	1.53178	0.736	0.302	2.37342e-34	5	F2
RARRES2	3.45137e-38	0.890098	0.828	0.371	6.24802e-34	5	F2
CCDC3	3.74857e-38	0.785579	0.515	0.14	6.78603e-34	5	F2
SLIT3	4.81369e-38	0.658626	0.564	0.161	8.71422e-34	5	F2
FBLN2	5.32025e-38	0.927625	0.761	0.322	9.63124e-34	5	F2
RHOC	9.95909e-38	0.895019	0.834	0.39	1.80289e-33	5	F2
RPL10	1.19175e-37	0.563681	1	0.999	2.15743e-33	5	F2
NPDC1	2.27224e-37	0.863755	0.779	0.347	4.11344e-33	5	F2
ITGA7	3.31029e-37	0.833512	0.601	0.193	5.99261e-33	5	F2
RRAS	3.98312e-36	0.784702	0.742	0.301	7.21065e-32	5	F2
RNASE1	4.2462e-36	0.960317	0.951	0.568	7.6869e-32	5	F2
ACTB	5.20271e-36	0.787823	1	0.992	9.41846e-32	5	F2
ACKR1	1.1078e-35	0.743836	0.472	0.119	2.00545e-31	5	F2
MRGPRF	2.28967e-35	0.623854	0.497	0.131	4.14499e-31	5	F2
MFGE8	2.41717e-35	0.867267	0.822	0.392	4.3758e-31	5	F2
PI16	9.68785e-35	0.80498	0.761	0.3	1.75379e-30	5	F2
RAMP2	1.18171e-34	0.86318	0.822	0.39	2.13926e-30	5	F2
A4GALT	1.2977e-34	0.511967	0.479	0.12	2.34924e-30	5	F2
AQP1	1.59658e-34	0.961529	0.89	0.512	2.89029e-30	5	F2
NR2F2	2.76069e-34	0.572649	0.491	0.129	4.99767e-30	5	F2
CD151	2.79974e-34	0.850935	0.865	0.508	5.06836e-30	5	F2
SERPING1	5.04115e-34	0.914591	0.945	0.575	9.12599e-30	5	F2
PLXND1	8.87434e-34	0.662143	0.638	0.226	1.60652e-29	5	F2
VWF	9.25368e-34	1.23208	0.84	0.468	1.67519e-29	5	F2
CFD	1.07812e-33	1.11205	0.994	0.617	1.95173e-29	5	F2
ECE1	1.62506e-33	0.713916	0.626	0.225	2.94185e-29	5	F2
TAGLN2	2.55266e-33	0.679627	1	0.93	4.62109e-29	5	F2
SFRP2	2.93857e-32	0.783957	0.632	0.221	5.31969e-28	5	F2
ATP2A3	5.22073e-32	0.628546	0.46	0.124	9.45109e-28	5	F2
ADAM33	1.00277e-31	0.52651	0.528	0.155	1.81531e-27	5	F2
MPZ	2.19621e-31	0.471762	0.196	0.02	3.97581e-27	5	F2
TMSB10	2.41225e-31	0.699435	1	0.959	4.3669e-27	5	F2
COL6A1	4.13128e-31	0.827032	0.834	0.438	7.47886e-27	5	F2
COL14A1	5.67004e-31	0.616534	0.521	0.162	1.02645e-26	5	F2
TIMP2	1.01185e-30	0.765651	0.822	0.41	1.83175e-26	5	F2
CD14	1.12033e-30	0.510357	0.564	0.179	2.02813e-26	5	F2
GAS6	1.78267e-30	0.748494	0.859	0.486	3.22717e-26	5	F2
AOC3	1.9194e-30	0.61757	0.509	0.157	3.47468e-26	5	F2
BGN	2.70888e-30	0.763003	0.767	0.358	4.90389e-26	5	F2
RPS15	2.96828e-30	0.551016	1	0.996	5.37348e-26	5	F2
HLA-E	3.98191e-30	0.747484	0.982	0.81	7.20845e-26	5	F2
CD99	7.37328e-30	0.694526	0.957	0.714	1.33478e-25	5	F2
ZYX	2.47325e-29	0.620931	0.706	0.289	4.47733e-25	5	F2
FBLN1	1.55483e-28	0.670638	0.804	0.383	2.8147e-24	5	F2
LRRC32	1.7747e-28	0.54569	0.429	0.119	3.21274e-24	5	F2
ECSCR	2.47937e-28	0.518374	0.497	0.154	4.48841e-24	5	F2
OLFML2B	2.66407e-28	0.349629	0.276	0.048	4.82277e-24	5	F2
CRIM1	3.7371e-28	0.611521	0.503	0.17	6.76527e-24	5	F2
STOM	3.73956e-28	0.655669	0.675	0.282	6.76973e-24	5	F2
ISYNA1	3.80851e-28	0.46923	0.325	0.07	6.89454e-24	5	F2
ACTN1	4.83808e-28	0.541569	0.399	0.106	8.75837e-24	5	F2
CPE	5.18006e-28	0.596337	0.534	0.177	9.37745e-24	5	F2
TIMP1	5.4835e-28	0.681339	0.687	0.3	9.92679e-24	5	F2
CLDN5	7.16462e-28	0.771985	0.748	0.367	1.29701e-23	5	F2
FSTL1	7.42615e-28	0.633388	0.632	0.247	1.34436e-23	5	F2
SORBS3	8.20119e-28	0.653949	0.656	0.277	1.48466e-23	5	F2
CXCL12	8.45708e-28	0.641769	0.601	0.229	1.53099e-23	5	F2
ESAM	9.38703e-28	0.670604	0.595	0.231	1.69933e-23	5	F2
MALAT1	1.3942e-27	0.649396	1	0.892	2.52391e-23	5	F2
NME3	1.63973e-27	0.62431	0.755	0.344	2.96841e-23	5	F2
SOX18	1.90636e-27	0.611328	0.607	0.229	3.45108e-23	5	F2
EHD2	1.93321e-27	0.670345	0.687	0.297	3.49969e-23	5	F2
PMP22	5.58189e-27	0.620834	0.613	0.248	1.01049e-22	5	F2
NFATC4	7.78779e-27	0.491195	0.454	0.134	1.40982e-22	5	F2
PECAM1	1.10701e-26	0.783615	0.718	0.347	2.00402e-22	5	F2
PPP1R12C	1.32313e-26	0.801524	0.644	0.3	2.39525e-22	5	F2
KANK2	1.59207e-26	0.470624	0.436	0.127	2.88213e-22	5	F2
SMTN	1.68054e-26	0.601755	0.509	0.175	3.04229e-22	5	F2
THY1	2.07399e-26	0.541952	0.442	0.132	3.75454e-22	5	F2
DEPP1	2.3409e-26	0.525298	0.417	0.119	4.23773e-22	5	F2
DACT3	3.6488e-26	0.344085	0.209	0.03	6.60542e-22	5	F2
HLA-DRB5	3.84797e-26	0.677262	0.626	0.262	6.96599e-22	5	F2
EMP3	4.53296e-26	0.620653	0.65	0.274	8.20602e-22	5	F2
LMNA	5.70931e-26	0.668314	0.969	0.875	1.03356e-21	5	F2
RPL18	6.25635e-26	0.546894	1	0.997	1.13259e-21	5	F2
SPTBN1	8.03683e-26	0.732557	0.767	0.405	1.45491e-21	5	F2
CACNA1H	1.03882e-25	0.278803	0.221	0.034	1.88058e-21	5	F2
PPP1R12B	2.7958e-25	0.464892	0.325	0.076	5.06124e-21	5	F2
ADGRA2	3.08126e-25	0.403487	0.344	0.083	5.57801e-21	5	F2
COL1A1	5.13287e-25	0.649803	0.724	0.333	9.29204e-21	5	F2
SERF2	5.22849e-25	0.569784	1	0.969	9.46513e-21	5	F2
NTN4	5.62877e-25	0.484982	0.38	0.105	1.01898e-20	5	F2
PODN	5.76517e-25	0.531701	0.454	0.144	1.04367e-20	5	F2
CCL14	7.47678e-25	0.758854	0.472	0.16	1.35352e-20	5	F2
PTMS	7.79867e-25	0.680346	0.883	0.631	1.41179e-20	5	F2
RBPMS	8.28775e-25	0.510934	0.393	0.111	1.50033e-20	5	F2
LTBP3	8.61735e-25	0.726276	0.773	0.405	1.56e-20	5	F2
KLF2	8.7101e-25	0.621482	0.589	0.237	1.57679e-20	5	F2
COMP	9.34021e-25	1.10955	0.748	0.395	1.69086e-20	5	F2
CNN3	9.79852e-25	0.499375	0.583	0.218	1.77383e-20	5	F2
MYLK	1.02937e-24	0.496434	0.387	0.108	1.86346e-20	5	F2
HMCN2	1.06507e-24	0.486942	0.337	0.084	1.92809e-20	5	F2
CCN2	1.08631e-24	0.562051	0.583	0.219	1.96654e-20	5	F2
LUM	1.24373e-24	0.66252	0.798	0.399	2.25152e-20	5	F2
TLN1	2.22828e-24	0.541547	0.577	0.231	4.03385e-20	5	F2
FXYD5	2.60304e-24	0.499166	0.595	0.23	4.71228e-20	5	F2
TIMP3	2.78004e-24	0.675248	0.883	0.469	5.0327e-20	5	F2
DIPK1B	2.8294e-24	0.34995	0.356	0.091	5.12206e-20	5	F2
TGFBI	7.51825e-24	0.559412	0.521	0.191	1.36103e-19	5	F2
ID3	7.98924e-24	0.697493	0.902	0.65	1.44629e-19	5	F2
TNC	1.26822e-23	0.538331	0.46	0.151	2.29586e-19	5	F2
MSRB3	1.27788e-23	0.370913	0.276	0.059	2.31335e-19	5	F2
TXNIP	1.29564e-23	0.760273	0.853	0.532	2.34549e-19	5	F2
ANGPTL1	1.54796e-23	0.356776	0.307	0.071	2.80228e-19	5	F2
TBX2	2.88203e-23	0.680559	0.509	0.197	5.21734e-19	5	F2
FMOD	3.90283e-23	0.484762	0.601	0.231	7.06529e-19	5	F2
STAB1	4.32749e-23	0.537776	0.54	0.205	7.83405e-19	5	F2
CD248	8.12271e-23	0.578925	0.521	0.197	1.47045e-18	5	F2
C1S	1.27807e-22	0.541244	0.73	0.339	2.31369e-18	5	F2
RGS5	1.28869e-22	0.576332	0.509	0.188	2.33291e-18	5	F2
COL1A2	1.56934e-22	0.620624	0.853	0.481	2.84098e-18	5	F2
ARID5A	1.67799e-22	0.358418	0.325	0.083	3.03766e-18	5	F2
ITGA8	1.74162e-22	0.274921	0.172	0.023	3.15286e-18	5	F2
WTIP	1.7707e-22	0.422112	0.313	0.079	3.20551e-18	5	F2
MYH9	2.34425e-22	0.67128	0.859	0.619	4.24379e-18	5	F2
TBX2-AS1	3.89939e-22	0.275981	0.227	0.042	7.05906e-18	5	F2
LTC4S	3.91552e-22	0.51583	0.387	0.119	7.08827e-18	5	F2
PLEKHO1	5.07865e-22	0.364819	0.331	0.088	9.19388e-18	5	F2
RPS11	6.09826e-22	0.478226	1	0.986	1.10397e-17	5	F2
CD34	7.74234e-22	0.491867	0.515	0.192	1.4016e-17	5	F2
CALM2	1.09951e-21	0.638931	0.859	0.588	1.99044e-17	5	F2
ELOB	1.21067e-21	0.572691	0.957	0.881	2.19168e-17	5	F2
FLOT2	1.33131e-21	0.428655	0.54	0.207	2.41007e-17	5	F2
CCL21	1.60627e-21	0.486406	0.693	0.313	2.90783e-17	5	F2
NRGN	1.82764e-21	0.27027	0.233	0.046	3.30857e-17	5	F2
PRRX1	1.86131e-21	0.491227	0.46	0.166	3.36953e-17	5	F2
CLEC14A	1.88943e-21	0.490809	0.399	0.127	3.42043e-17	5	F2
C1R	1.89503e-21	0.61276	0.73	0.376	3.43057e-17	5	F2
GJA4	1.98757e-21	0.405179	0.344	0.096	3.59811e-17	5	F2
TMEM119	2.15567e-21	0.366408	0.331	0.088	3.9024e-17	5	F2
CYB5R3	2.70956e-21	0.571364	0.804	0.464	4.90512e-17	5	F2
A2M	4.10986e-21	0.695061	0.939	0.624	7.44007e-17	5	F2
PLVAP	4.20239e-21	0.609004	0.521	0.213	7.60758e-17	5	F2
CLIC4	4.29314e-21	0.516952	0.521	0.206	7.77187e-17	5	F2
TPSAB1	4.51547e-21	0.369548	0.325	0.088	8.17436e-17	5	F2
LPP	5.88049e-21	0.394686	0.344	0.098	1.06455e-16	5	F2
TMEM47	1.00683e-20	0.299305	0.282	0.067	1.82266e-16	5	F2
PDLIM7	1.19001e-20	0.591016	0.552	0.244	2.15427e-16	5	F2
CD93	1.5674e-20	0.483752	0.466	0.174	2.83746e-16	5	F2
SYDE1	2.78281e-20	0.311525	0.276	0.067	5.03772e-16	5	F2
SPARC	3.36526e-20	0.651153	0.89	0.571	6.09213e-16	5	F2
ISLR	3.48088e-20	0.537514	0.62	0.279	6.30144e-16	5	F2
PHLDB1	3.52432e-20	0.56107	0.534	0.228	6.38008e-16	5	F2
GGT5	3.87519e-20	0.462525	0.399	0.131	7.01526e-16	5	F2
RABAC1	3.9924e-20	0.583414	0.798	0.526	7.22745e-16	5	F2
GNG11	4.19577e-20	0.549119	0.65	0.309	7.59561e-16	5	F2
ITGA5	5.87169e-20	0.445797	0.436	0.157	1.06295e-15	5	F2
PEAR1	6.40133e-20	0.397933	0.368	0.116	1.15883e-15	5	F2
H1FX	6.93405e-20	0.540685	0.779	0.435	1.25527e-15	5	F2
PLPP3	7.0342e-20	0.435397	0.454	0.164	1.2734e-15	5	F2
CD63	9.50599e-20	0.587707	0.89	0.606	1.72087e-15	5	F2
ECRG4	1.06054e-19	0.54797	0.307	0.088	1.91989e-15	5	F2
GIMAP7	1.06103e-19	0.270917	0.252	0.057	1.92078e-15	5	F2
TMSB4X	1.14569e-19	0.585588	1	0.904	2.07404e-15	5	F2
RPS27	1.25818e-19	0.402072	1	0.999	2.27768e-15	5	F2
ADCY4	1.34094e-19	0.388812	0.313	0.088	2.4275e-15	5	F2
COL16A1	1.50601e-19	0.496083	0.466	0.178	2.72632e-15	5	F2
MMRN2	1.51305e-19	0.393469	0.307	0.085	2.73908e-15	5	F2
RPS28	1.72743e-19	0.356986	1	0.999	3.12717e-15	5	F2
EMCN	1.89727e-19	0.31471	0.264	0.063	3.43463e-15	5	F2
ARPC1B	2.06602e-19	0.521755	0.601	0.283	3.74012e-15	5	F2
TNS1	2.28148e-19	0.575376	0.528	0.234	4.13017e-15	5	F2
TSPAN9	2.3398e-19	0.428122	0.423	0.151	4.23574e-15	5	F2
INF2	2.75308e-19	0.503726	0.613	0.296	4.9839e-15	5	F2
MMP2	2.77611e-19	0.522934	0.632	0.302	5.02559e-15	5	F2
EFHD1	2.85915e-19	0.323373	0.209	0.041	5.17593e-15	5	F2
PLEC	2.97292e-19	0.607484	0.877	0.68	5.38188e-15	5	F2
LBH	3.26136e-19	0.596453	0.485	0.192	5.90404e-15	5	F2
BST2	3.314e-19	0.47541	0.558	0.245	5.99933e-15	5	F2
IGLC3	3.57936e-19	0.976764	0.417	0.146	6.47971e-15	5	F2
LAMA4	3.63794e-19	0.438939	0.436	0.161	6.58576e-15	5	F2
FGL2	3.84824e-19	0.365981	0.387	0.128	6.96648e-15	5	F2
HYAL2	4.1359e-19	0.527308	0.571	0.263	7.48722e-15	5	F2
NOTCH3	4.43489e-19	0.667207	0.785	0.507	8.02848e-15	5	F2
CALHM2	5.8118e-19	0.375675	0.374	0.121	1.05211e-14	5	F2
TNS2	6.01056e-19	0.520117	0.503	0.216	1.08809e-14	5	F2
DPYSL3	6.34107e-19	0.48108	0.515	0.215	1.14792e-14	5	F2
F10	6.78391e-19	0.273461	0.264	0.064	1.22809e-14	5	F2
EFEMP1	7.90567e-19	0.448422	0.558	0.238	1.43116e-14	5	F2
FADS3	9.62843e-19	0.374188	0.368	0.119	1.74303e-14	5	F2
SSBP4	9.96663e-19	0.488776	0.479	0.193	1.80426e-14	5	F2
THBS1	1.24875e-18	0.316301	0.27	0.069	2.2606e-14	5	F2
RAB34	1.25607e-18	0.493542	0.503	0.207	2.27385e-14	5	F2
PDE2A	1.31629e-18	0.301817	0.245	0.058	2.38288e-14	5	F2
RAPGEF3	1.59041e-18	0.325302	0.301	0.083	2.87912e-14	5	F2
PRRX2	1.68492e-18	0.549316	0.515	0.23	3.05022e-14	5	F2
RPL13	1.79642e-18	0.350478	1	1	3.25205e-14	5	F2
JAM2	1.80703e-18	0.313157	0.288	0.077	3.27127e-14	5	F2
TGFBR2	1.99568e-18	0.566329	0.571	0.264	3.61278e-14	5	F2
CTSG	2.00995e-18	0.429273	0.374	0.126	3.63862e-14	5	F2
ITM2B	2.9735e-18	0.454009	1	0.988	5.38293e-14	5	F2
IFI27	3.39594e-18	0.493451	0.92	0.86	6.14767e-14	5	F2
NBL1	3.5939e-18	0.585216	0.736	0.44	6.50604e-14	5	F2
AC136628.4	3.60185e-18	0.317328	0.307	0.088	6.52044e-14	5	F2
COL3A1	3.70636e-18	0.515795	0.73	0.37	6.70962e-14	5	F2
CDC42EP5	4.59648e-18	0.299423	0.307	0.088	8.32102e-14	5	F2
NENF	4.80576e-18	0.560333	0.804	0.491	8.69986e-14	5	F2
ICAM2	5.25621e-18	0.429628	0.368	0.125	9.51531e-14	5	F2
PKD1	5.56286e-18	0.513288	0.626	0.31	1.00705e-13	5	F2
TNFRSF1A	6.25853e-18	0.568695	0.656	0.365	1.13298e-13	5	F2
PGF	6.3511e-18	0.358777	0.233	0.055	1.14974e-13	5	F2
KIAA0930	6.48375e-18	0.472449	0.564	0.26	1.17375e-13	5	F2
CABIN1	6.81128e-18	0.393151	0.448	0.173	1.23305e-13	5	F2
VAMP5	7.44793e-18	0.428319	0.632	0.298	1.3483e-13	5	F2
MYO1C	1.00162e-17	0.545336	0.699	0.395	1.81324e-13	5	F2
CAV1	1.04305e-17	0.615628	0.755	0.446	1.88824e-13	5	F2
FILIP1L	1.1083e-17	0.332101	0.288	0.081	2.00636e-13	5	F2
HLA-DRB1	1.21921e-17	0.600581	0.933	0.686	2.20714e-13	5	F2
C12orf57	1.31915e-17	0.569134	0.865	0.623	2.38806e-13	5	F2
TSPAN4	1.60916e-17	0.454704	0.607	0.288	2.91306e-13	5	F2
COL4A2	1.83763e-17	0.527697	0.546	0.248	3.32667e-13	5	F2
RAMP3	2.11617e-17	0.544641	0.503	0.223	3.8309e-13	5	F2
DIPK2B	2.48651e-17	0.272715	0.202	0.043	4.50134e-13	5	F2
VWA1	2.9074e-17	0.377116	0.399	0.147	5.26326e-13	5	F2
RASL12	3.28827e-17	0.34244	0.282	0.079	5.95276e-13	5	F2
TM4SF1	3.31164e-17	0.639651	0.521	0.244	5.99506e-13	5	F2
PCOLCE	3.34226e-17	0.45409	0.515	0.225	6.0505e-13	5	F2
IFITM1	3.98083e-17	0.355843	0.387	0.135	7.20649e-13	5	F2
ITGB4	4.40695e-17	0.499141	0.644	0.327	7.97791e-13	5	F2
PLSCR4	5.23172e-17	0.258129	0.252	0.064	9.47099e-13	5	F2
LHFPL6	5.23281e-17	0.320876	0.399	0.142	9.47296e-13	5	F2
RNASEH2C	6.84945e-17	0.466413	0.528	0.24	1.23996e-12	5	F2
SLC29A1	6.93813e-17	0.406223	0.466	0.193	1.25601e-12	5	F2
EPS8	7.26665e-17	0.315249	0.27	0.075	1.31548e-12	5	F2
PRELP	8.10206e-17	0.435758	0.564	0.25	1.46672e-12	5	F2
MAMDC2	8.58962e-17	0.332228	0.35	0.117	1.55498e-12	5	F2
HLA-A	8.59709e-17	0.459026	0.994	0.911	1.55633e-12	5	F2
MARVELD1	9.34443e-17	0.380907	0.344	0.116	1.69162e-12	5	F2
SELENOW	1.01665e-16	0.507055	0.975	0.9	1.84044e-12	5	F2
CAMK1	1.02542e-16	0.289042	0.276	0.077	1.85633e-12	5	F2
ABTB1	1.05426e-16	0.449904	0.448	0.188	1.90853e-12	5	F2
MCRIP1	1.11404e-16	0.423004	0.436	0.174	2.01674e-12	5	F2
MAN1A1	1.18676e-16	0.362423	0.38	0.137	2.14839e-12	5	F2
DPYSL2	1.22667e-16	0.440443	0.607	0.29	2.22065e-12	5	F2
ADGRL4	1.35219e-16	0.255131	0.215	0.05	2.44786e-12	5	F2
GUK1	1.65435e-16	0.505014	0.939	0.818	2.99486e-12	5	F2
SNX17	2.0019e-16	0.452206	0.558	0.266	3.62403e-12	5	F2
CD74	2.20489e-16	0.490108	1	0.771	3.99151e-12	5	F2
FBN1	2.8291e-16	0.344955	0.436	0.169	5.12153e-12	5	F2
RPL8	3.4111e-16	0.402613	1	0.993	6.17512e-12	5	F2
DDAH2	3.52549e-16	0.388775	0.558	0.265	6.38219e-12	5	F2
SDC2	3.56701e-16	0.358895	0.387	0.143	6.45735e-12	5	F2
COX4I2	3.78005e-16	0.316039	0.282	0.083	6.84302e-12	5	F2
NUMA1	3.78977e-16	0.463338	0.693	0.383	6.86062e-12	5	F2
CBX6	4.17531e-16	0.328317	0.374	0.134	7.55856e-12	5	F2
RRAD	5.97021e-16	0.362109	0.503	0.212	1.08079e-11	5	F2
MYDGF	6.28587e-16	0.453543	0.528	0.25	1.13793e-11	5	F2
PKDCC	7.42331e-16	0.345941	0.325	0.107	1.34384e-11	5	F2
TMEM176B	8.63267e-16	0.418685	0.448	0.184	1.56277e-11	5	F2
FTL	8.66194e-16	0.391057	1	0.925	1.56807e-11	5	F2
ROMO1	8.68803e-16	0.487951	0.902	0.746	1.57279e-11	5	F2
VSIR	8.90561e-16	0.423283	0.607	0.303	1.61218e-11	5	F2
FGFR1	1.09481e-15	0.379356	0.356	0.129	1.98193e-11	5	F2
CCDC107	1.15082e-15	0.447474	0.374	0.144	2.08333e-11	5	F2
MOB2	1.18977e-15	0.395788	0.479	0.208	2.15384e-11	5	F2
ATN1	1.20407e-15	0.39393	0.423	0.171	2.17972e-11	5	F2
GPX4	1.2613e-15	0.470319	0.89	0.693	2.28334e-11	5	F2
HCFC1R1	1.53293e-15	0.47126	0.724	0.422	2.77507e-11	5	F2
MXRA8	1.76668e-15	0.450385	0.558	0.271	3.19823e-11	5	F2
TPSB2	1.78837e-15	0.429874	0.423	0.17	3.23748e-11	5	F2
ARHGEF2	1.87763e-15	0.352839	0.368	0.135	3.39908e-11	5	F2
FCGRT	1.89424e-15	0.488106	0.712	0.394	3.42914e-11	5	F2
NME4	1.97595e-15	0.459571	0.466	0.208	3.57706e-11	5	F2
LY6E	1.98346e-15	0.483229	0.693	0.403	3.59067e-11	5	F2
LAMA5	1.98474e-15	0.480903	0.577	0.292	3.59298e-11	5	F2
ILK	2.57838e-15	0.476812	0.54	0.273	4.66764e-11	5	F2
ZCCHC24	2.9053e-15	0.320663	0.294	0.093	5.25947e-11	5	F2
COL12A1	3.13527e-15	0.35283	0.405	0.156	5.67578e-11	5	F2
CCDC80	3.22156e-15	0.4065	0.485	0.211	5.83199e-11	5	F2
NTRK2	3.27407e-15	0.331306	0.294	0.094	5.92706e-11	5	F2
CYBRD1	4.27594e-15	0.384076	0.491	0.217	7.74074e-11	5	F2
RALY	4.74569e-15	0.505343	0.644	0.361	8.59113e-11	5	F2
LRP1	4.86936e-15	0.563361	0.773	0.52	8.815e-11	5	F2
ARL6IP4	5.07044e-15	0.53409	0.767	0.525	9.17901e-11	5	F2
RCAN2	5.11196e-15	0.407202	0.301	0.099	9.25418e-11	5	F2
NDUFA11	5.26014e-15	0.527576	0.865	0.705	9.52243e-11	5	F2
FGD5	5.29498e-15	0.283889	0.239	0.066	9.5855e-11	5	F2
TGFB1	5.62378e-15	0.314796	0.356	0.131	1.01807e-10	5	F2
UBL5	5.65135e-15	0.432248	0.945	0.871	1.02306e-10	5	F2
DKK3	6.52409e-15	0.400378	0.503	0.229	1.18106e-10	5	F2
GRASP	8.59025e-15	0.322546	0.374	0.141	1.55509e-10	5	F2
FRZB	1.10533e-14	0.323402	0.233	0.064	2.00098e-10	5	F2
PLXDC1	1.18214e-14	0.255847	0.276	0.084	2.14003e-10	5	F2
MRPL55	1.2667e-14	0.358445	0.466	0.206	2.2931e-10	5	F2
LMO2	1.41491e-14	0.346455	0.301	0.102	2.56141e-10	5	F2
SERPINH1	1.77478e-14	0.458764	0.552	0.272	3.21289e-10	5	F2
PTOV1	1.87084e-14	0.401015	0.571	0.288	3.38678e-10	5	F2
MAZ	2.01092e-14	0.40592	0.571	0.289	3.64037e-10	5	F2
DAAM2	2.06636e-14	0.260248	0.239	0.067	3.74072e-10	5	F2
A1BG	2.26485e-14	0.341835	0.337	0.124	4.10005e-10	5	F2
AHR	2.36068e-14	0.31826	0.344	0.125	4.27353e-10	5	F2
KLF9	2.63892e-14	0.292784	0.313	0.108	4.77723e-10	5	F2
HLA-C	2.79684e-14	0.415861	0.975	0.814	5.06312e-10	5	F2
CHRD	3.25758e-14	0.253217	0.27	0.083	5.8972e-10	5	F2
GIMAP6	3.42908e-14	0.266995	0.264	0.08	6.20766e-10	5	F2
ROCK1	4.38775e-14	0.268904	0.301	0.102	7.94314e-10	5	F2
VPS28	4.46269e-14	0.465711	0.681	0.424	8.07882e-10	5	F2
GPC3	4.50505e-14	0.377753	0.399	0.164	8.1555e-10	5	F2
SHANK3	4.57187e-14	0.376382	0.374	0.15	8.27645e-10	5	F2
PLD3	4.674e-14	0.463991	0.742	0.436	8.46134e-10	5	F2
RPL35	5.20095e-14	0.369337	1	0.991	9.41528e-10	5	F2
AXL	5.38586e-14	0.32892	0.38	0.149	9.75002e-10	5	F2
VKORC1	6.75265e-14	0.396999	0.503	0.234	1.22243e-09	5	F2
SELENOP	7.0033e-14	0.457942	0.748	0.485	1.26781e-09	5	F2
ITGB1	8.271e-14	0.471481	0.601	0.348	1.4973e-09	5	F2
NOP53	8.98799e-14	0.511651	0.798	0.56	1.6271e-09	5	F2
IGHG1	9.60831e-14	0.534829	0.405	0.161	1.73939e-09	5	F2
SLC9A3R2	1.03851e-13	0.450946	0.497	0.24	1.88002e-09	5	F2
PAXX	1.03853e-13	0.390618	0.546	0.275	1.88005e-09	5	F2
THBS2	1.06637e-13	0.309038	0.258	0.08	1.93045e-09	5	F2
PHF1	1.16841e-13	0.311073	0.337	0.126	2.11518e-09	5	F2
TCF4	1.17992e-13	0.361292	0.374	0.152	2.13602e-09	5	F2
HLA-B	1.25864e-13	0.430372	0.988	0.818	2.27852e-09	5	F2
MAP3K11	1.31795e-13	0.39671	0.436	0.195	2.38588e-09	5	F2
FSTL3	1.42063e-13	0.302745	0.319	0.116	2.57177e-09	5	F2
BCAM	1.42369e-13	0.343191	0.331	0.125	2.57731e-09	5	F2
TMEM176A	1.5604e-13	0.354551	0.368	0.147	2.82478e-09	5	F2
ACE	1.68168e-13	0.414152	0.442	0.199	3.04435e-09	5	F2
DSTN	1.76215e-13	0.689706	0.871	0.734	3.19001e-09	5	F2
CCDC85B	1.92002e-13	0.395777	0.571	0.306	3.47581e-09	5	F2
PFN1	1.9216e-13	0.463069	0.951	0.849	3.47868e-09	5	F2
ADAMTS10	1.96403e-13	0.371892	0.294	0.105	3.55549e-09	5	F2
PPP1R12A	2.09439e-13	0.299089	0.27	0.089	3.79147e-09	5	F2
PYGB	2.54362e-13	0.381806	0.436	0.197	4.60472e-09	5	F2
ADCY6	2.56504e-13	0.283955	0.264	0.086	4.6435e-09	5	F2
THBS3	2.85899e-13	0.304975	0.387	0.158	5.17562e-09	5	F2
MPG	3.16827e-13	0.41064	0.436	0.201	5.73552e-09	5	F2
LAMTOR4	3.24018e-13	0.491518	0.791	0.613	5.8657e-09	5	F2
LYL1	3.41317e-13	0.299981	0.252	0.08	6.17885e-09	5	F2
PTK2	3.52417e-13	0.284387	0.282	0.096	6.37981e-09	5	F2
COL4A1	4.21863e-13	0.33548	0.436	0.192	7.63699e-09	5	F2
LZTR1	4.2864e-13	0.301804	0.387	0.161	7.75967e-09	5	F2
NES	4.29866e-13	0.276318	0.356	0.137	7.78186e-09	5	F2
RASGRP2	4.55667e-13	0.280775	0.239	0.073	8.24893e-09	5	F2
SEPTIN9	4.71253e-13	0.3907	0.479	0.232	8.53109e-09	5	F2
RIPOR1	4.79766e-13	0.4123	0.399	0.174	8.6852e-09	5	F2
HTRA1	5.12696e-13	0.344855	0.479	0.228	9.28134e-09	5	F2
SPTAN1	5.34701e-13	0.42284	0.564	0.308	9.6797e-09	5	F2
TSPAN11	5.81417e-13	0.267213	0.209	0.059	1.05254e-08	5	F2
WASHC1	5.8812e-13	0.381388	0.693	0.416	1.06467e-08	5	F2
OLFML2A	6.18016e-13	0.32657	0.301	0.109	1.11879e-08	5	F2
MVP	6.35424e-13	0.406131	0.528	0.275	1.15031e-08	5	F2
MICAL1	6.42906e-13	0.355567	0.436	0.202	1.16385e-08	5	F2
SIVA1	6.92105e-13	0.437415	0.638	0.383	1.25292e-08	5	F2
CCS	7.58846e-13	0.346136	0.393	0.171	1.37374e-08	5	F2
RPL18A	7.70848e-13	0.326634	1	0.989	1.39547e-08	5	F2
CLEC3B	7.83267e-13	0.258419	0.264	0.086	1.41795e-08	5	F2
RPS9	8.78092e-13	0.395299	0.994	0.944	1.58961e-08	5	F2
PLOD3	9.14408e-13	0.273145	0.319	0.119	1.65535e-08	5	F2
LEPR	9.85701e-13	0.270896	0.301	0.107	1.78441e-08	5	F2
CYBA	1.03438e-12	0.399526	0.564	0.292	1.87254e-08	5	F2
PMEPA1	1.08291e-12	0.283987	0.276	0.095	1.96039e-08	5	F2
CILP	1.14831e-12	0.418603	0.491	0.235	2.07878e-08	5	F2
RPS5	1.22476e-12	0.347235	1	0.985	2.21718e-08	5	F2
PODXL	1.322e-12	0.402541	0.301	0.115	2.39321e-08	5	F2
ITPK1	1.35987e-12	0.32409	0.307	0.116	2.46177e-08	5	F2
LAMC1	1.41008e-12	0.378432	0.399	0.179	2.55266e-08	5	F2
HYI	1.41767e-12	0.311871	0.344	0.138	2.56641e-08	5	F2
SEMA3G	1.43351e-12	0.309641	0.202	0.057	2.59508e-08	5	F2
FBXW5	1.44269e-12	0.474929	0.583	0.346	2.61171e-08	5	F2
RPS21	1.46168e-12	0.340087	1	0.991	2.64608e-08	5	F2
TNFSF12	1.54311e-12	0.276722	0.38	0.156	2.79349e-08	5	F2
SMARCD3	1.57937e-12	0.336955	0.331	0.13	2.85913e-08	5	F2
CORO1B	1.66814e-12	0.34587	0.436	0.201	3.01984e-08	5	F2
BCAR1	2.0653e-12	0.309459	0.393	0.17	3.73881e-08	5	F2
CSPG4	2.18641e-12	0.324097	0.35	0.143	3.95806e-08	5	F2
KANK3	2.18753e-12	0.29107	0.356	0.141	3.96008e-08	5	F2
CX3CL1	2.34731e-12	0.317047	0.288	0.104	4.24933e-08	5	F2
PTPRB	2.41894e-12	0.391893	0.325	0.13	4.37901e-08	5	F2
SLC38A10	2.46116e-12	0.376235	0.472	0.234	4.45543e-08	5	F2
CAVIN2	2.52338e-12	0.274329	0.313	0.117	4.56807e-08	5	F2
B2M	2.60603e-12	0.34517	1	0.973	4.7177e-08	5	F2
SERPINF1	2.65338e-12	0.404932	0.589	0.316	4.80341e-08	5	F2
CDH5	2.69268e-12	0.377048	0.38	0.167	4.87457e-08	5	F2
ITM2C	2.74999e-12	0.280126	0.27	0.094	4.9783e-08	5	F2
UNC93B1	2.83475e-12	0.33307	0.362	0.151	5.13175e-08	5	F2
ADAM15	2.94724e-12	0.537344	0.687	0.473	5.33539e-08	5	F2
SLC7A2	3.2162e-12	0.256288	0.233	0.073	5.82228e-08	5	F2
ARL2	3.6742e-12	0.436147	0.62	0.367	6.65141e-08	5	F2
FAM20C	4.63002e-12	0.37696	0.436	0.207	8.38173e-08	5	F2
ST6GALNAC6	5.47482e-12	0.302983	0.387	0.168	9.91106e-08	5	F2
CHD3	5.68048e-12	0.31512	0.417	0.187	1.02834e-07	5	F2
C1QA	6.04683e-12	0.356136	0.748	0.441	1.09466e-07	5	F2
PIP5K1C	6.15555e-12	0.250667	0.264	0.091	1.11434e-07	5	F2
OLFML3	7.36846e-12	0.29101	0.374	0.156	1.33391e-07	5	F2
TMEM173	7.64106e-12	0.380715	0.35	0.149	1.38326e-07	5	F2
EPHX1	7.69519e-12	0.361437	0.429	0.206	1.39306e-07	5	F2
PLPP1	7.7405e-12	0.294823	0.411	0.185	1.40126e-07	5	F2
TRIM47	9.04037e-12	0.384592	0.485	0.255	1.63658e-07	5	F2
NUCB1	1.00011e-11	0.366342	0.546	0.301	1.81049e-07	5	F2
PSAP	1.18795e-11	0.32571	1	0.865	2.15055e-07	5	F2
MZT2B	1.25063e-11	0.470432	0.908	0.721	2.26401e-07	5	F2
DPM3	1.35367e-11	0.300585	0.479	0.234	2.45055e-07	5	F2
ARFGAP1	1.40695e-11	0.27847	0.374	0.161	2.547e-07	5	F2
BAD	1.56861e-11	0.339689	0.503	0.263	2.83965e-07	5	F2
MAP1B	1.64095e-11	0.256619	0.27	0.098	2.97061e-07	5	F2
CENPB	1.79058e-11	0.341265	0.479	0.239	3.24149e-07	5	F2
MPRIP	1.83914e-11	0.383391	0.479	0.245	3.3294e-07	5	F2
OSBPL5	1.99629e-11	0.274966	0.294	0.113	3.61388e-07	5	F2
TACC1	2.121e-11	0.335794	0.38	0.17	3.83965e-07	5	F2
HDAC7	2.25034e-11	0.372224	0.429	0.209	4.07379e-07	5	F2
GLIPR2	2.39709e-11	0.333029	0.362	0.157	4.33945e-07	5	F2
GNAI2	2.79663e-11	0.385304	0.644	0.397	5.06275e-07	5	F2
VEGFB	3.03496e-11	0.368901	0.681	0.409	5.49419e-07	5	F2
PGGHG	3.08313e-11	0.277139	0.282	0.107	5.58138e-07	5	F2
RPS14	3.1264e-11	0.283417	1	0.991	5.65972e-07	5	F2
SEMA3B	3.15088e-11	0.332823	0.362	0.159	5.70404e-07	5	F2
PCBP4	3.27824e-11	0.287834	0.35	0.148	5.9346e-07	5	F2
UTRN	3.32614e-11	0.273203	0.276	0.103	6.02131e-07	5	F2
DBN1	3.69165e-11	0.279008	0.27	0.1	6.683e-07	5	F2
WFS1	4.06455e-11	0.295074	0.344	0.146	7.35805e-07	5	F2
CASKIN2	4.11853e-11	0.276347	0.319	0.13	7.45578e-07	5	F2
TRPV2	4.31524e-11	0.264023	0.276	0.104	7.81189e-07	5	F2
HTRA3	4.43763e-11	0.38241	0.399	0.186	8.03345e-07	5	F2
SSR4	4.56482e-11	0.384456	0.816	0.609	8.2637e-07	5	F2
ARF5	4.70126e-11	0.359773	0.515	0.284	8.5107e-07	5	F2
CTDSP1	4.70713e-11	0.341962	0.546	0.301	8.52132e-07	5	F2
SNRNP70	4.83084e-11	0.401917	0.748	0.525	8.74527e-07	5	F2
RPL36	5.10788e-11	0.328536	1	0.993	9.24679e-07	5	F2
MAGED2	5.36411e-11	0.387528	0.54	0.303	9.71065e-07	5	F2
EMILIN1	5.81069e-11	0.307133	0.35	0.151	1.05191e-06	5	F2
ITGA3	5.89799e-11	0.317683	0.534	0.288	1.06771e-06	5	F2
SDF4	5.97192e-11	0.400332	0.534	0.303	1.0811e-06	5	F2
CLCN7	5.9942e-11	0.294531	0.436	0.211	1.08513e-06	5	F2
EPAS1	6.22435e-11	0.417223	0.724	0.455	1.12679e-06	5	F2
INTS11	6.99467e-11	0.395777	0.54	0.308	1.26624e-06	5	F2
CNPY3	7.04302e-11	0.290066	0.319	0.132	1.275e-06	5	F2
ARL6IP5	7.18373e-11	0.337658	0.491	0.255	1.30047e-06	5	F2
BLOC1S1	8.71348e-11	0.464809	0.724	0.515	1.5774e-06	5	F2
PTPRM	9.41868e-11	0.268733	0.245	0.088	1.70506e-06	5	F2
RAMP1	9.96151e-11	0.283817	0.325	0.135	1.80333e-06	5	F2
DBNDD2	1.08025e-10	0.387916	0.503	0.274	1.95557e-06	5	F2
ADCY3	1.11015e-10	0.285568	0.282	0.111	2.0097e-06	5	F2
KRTCAP2	1.17038e-10	0.387957	0.54	0.322	2.11875e-06	5	F2
TRIOBP	1.19015e-10	0.312849	0.417	0.203	2.15453e-06	5	F2
TRPC4AP	1.20287e-10	0.301798	0.423	0.206	2.17755e-06	5	F2
OAF	1.22079e-10	0.283363	0.294	0.117	2.21e-06	5	F2
ARHGEF15	1.24346e-10	0.268733	0.239	0.085	2.25104e-06	5	F2
SPEG	1.28494e-10	0.346333	0.258	0.098	2.32612e-06	5	F2
CFL1	1.31317e-10	0.379934	0.914	0.813	2.37722e-06	5	F2
SELENOF	1.37935e-10	0.279214	0.417	0.199	2.49703e-06	5	F2
INMT	1.38864e-10	0.32188	0.528	0.281	2.51385e-06	5	F2
ID1	1.4541e-10	0.495761	0.791	0.632	2.63236e-06	5	F2
FLOT1	1.47622e-10	0.348557	0.46	0.241	2.6724e-06	5	F2
NAA10	1.66529e-10	0.345698	0.521	0.299	3.01467e-06	5	F2
LTBP1	1.6875e-10	0.290531	0.258	0.097	3.05487e-06	5	F2
CTSF	1.80179e-10	0.286405	0.356	0.158	3.26177e-06	5	F2
SHISA5	1.84366e-10	0.362463	0.515	0.291	3.33757e-06	5	F2
SNHG7	2.00925e-10	0.35091	0.656	0.406	3.63734e-06	5	F2
FAM50A	2.06519e-10	0.327766	0.399	0.195	3.73862e-06	5	F2
TUBB6	2.10467e-10	0.290188	0.423	0.208	3.81008e-06	5	F2
DAPK3	2.27378e-10	0.285995	0.319	0.135	4.11623e-06	5	F2
TFF3	2.44887e-10	0.32292	0.356	0.157	4.43319e-06	5	F2
BCL7C	2.49328e-10	0.283281	0.485	0.25	4.51358e-06	5	F2
ID4	2.52857e-10	0.357792	0.368	0.176	4.57746e-06	5	F2
EIF3G	2.85441e-10	0.363032	0.62	0.389	5.16734e-06	5	F2
DIO2	2.95181e-10	0.385177	0.387	0.188	5.34366e-06	5	F2
C1orf122	3.07914e-10	0.364981	0.571	0.344	5.57416e-06	5	F2
TWSG1	3.13799e-10	0.257915	0.258	0.098	5.68071e-06	5	F2
ADGRE5	3.31397e-10	0.289525	0.399	0.192	5.99929e-06	5	F2
MXRA7	3.34401e-10	0.375511	0.546	0.319	6.05365e-06	5	F2
ACTN4	3.60954e-10	0.401475	0.626	0.407	6.53436e-06	5	F2
PIGQ	3.70398e-10	0.261935	0.301	0.124	6.70531e-06	5	F2
TCIRG1	3.89289e-10	0.281776	0.356	0.163	7.04729e-06	5	F2
FAM89B	4.11752e-10	0.351201	0.583	0.342	7.45394e-06	5	F2
ANGPTL2	4.46199e-10	0.337241	0.393	0.19	8.07754e-06	5	F2
GSDMD	4.74639e-10	0.271559	0.399	0.19	8.59239e-06	5	F2
SUN2	4.75067e-10	0.357187	0.552	0.332	8.60014e-06	5	F2
INAFM1	4.8146e-10	0.318665	0.356	0.166	8.71586e-06	5	F2
CIB1	5.01245e-10	0.347269	0.54	0.312	9.07404e-06	5	F2
ARHGEF17	5.16392e-10	0.282848	0.252	0.096	9.34825e-06	5	F2
NFIB	5.24706e-10	0.299952	0.35	0.16	9.49876e-06	5	F2
HLA-DPB1	5.43672e-10	0.328144	0.693	0.422	9.84209e-06	5	F2
TGM2	5.45149e-10	0.398621	0.429	0.226	9.86883e-06	5	F2
CD59	5.78159e-10	0.423055	0.785	0.576	1.04664e-05	5	F2
AIP	5.88403e-10	0.301626	0.38	0.183	1.06519e-05	5	F2
CD320	6.34145e-10	0.269713	0.313	0.135	1.14799e-05	5	F2
PIGT	6.73875e-10	0.379262	0.497	0.287	1.21992e-05	5	F2
FLII	7.66645e-10	0.321882	0.54	0.303	1.38786e-05	5	F2
C4orf48	8.20262e-10	0.260898	0.344	0.154	1.48492e-05	5	F2
ABR	8.30122e-10	0.30399	0.405	0.2	1.50277e-05	5	F2
MYO9B	8.54396e-10	0.266751	0.399	0.191	1.54671e-05	5	F2
DPT	8.61781e-10	0.298153	0.528	0.289	1.56008e-05	5	F2
SDCBP	9.22742e-10	0.262566	0.442	0.222	1.67044e-05	5	F2
UBTF	1.09937e-09	0.290124	0.436	0.225	1.99019e-05	5	F2
MRPL54	1.21507e-09	0.281305	0.466	0.248	2.19963e-05	5	F2
TLE5	1.34533e-09	0.36778	0.847	0.655	2.43545e-05	5	F2
SCAND1	1.37028e-09	0.336925	0.546	0.323	2.48061e-05	5	F2
ARHGAP1	1.42074e-09	0.335548	0.479	0.273	2.57197e-05	5	F2
SELENOH	1.57511e-09	0.380866	0.632	0.406	2.85142e-05	5	F2
DPP7	1.59336e-09	0.388353	0.497	0.299	2.88447e-05	5	F2
CES1	1.67226e-09	0.346284	0.417	0.218	3.0273e-05	5	F2
RPS3	1.70352e-09	0.287596	1	0.97	3.08388e-05	5	F2
TNFRSF14	1.76246e-09	0.291803	0.423	0.216	3.19058e-05	5	F2
GPRC5C	1.76631e-09	0.313044	0.288	0.125	3.19755e-05	5	F2
RPS10	1.82868e-09	0.332944	1	0.96	3.31045e-05	5	F2
PLS3	1.83202e-09	0.307238	0.472	0.26	3.31651e-05	5	F2
CAPN1	1.86316e-09	0.414582	0.583	0.39	3.37288e-05	5	F2
BRI3	1.8841e-09	0.365899	0.73	0.5	3.41079e-05	5	F2
SYNPO	1.96322e-09	0.282487	0.387	0.186	3.55402e-05	5	F2
PPM1F	2.09268e-09	0.279045	0.319	0.145	3.78838e-05	5	F2
ZNHIT1	2.10996e-09	0.33796	0.589	0.358	3.81966e-05	5	F2
TPD52L2	2.16344e-09	0.320485	0.479	0.266	3.91647e-05	5	F2
WDR83OS	2.1992e-09	0.413822	0.761	0.597	3.98121e-05	5	F2
CCND3	2.6112e-09	0.270989	0.442	0.228	4.72706e-05	5	F2
RUSC2	2.63109e-09	0.2665	0.313	0.138	4.76306e-05	5	F2
MYADM	2.65265e-09	0.299235	0.337	0.157	4.8021e-05	5	F2
SUSD2	2.69589e-09	0.287142	0.429	0.217	4.88036e-05	5	F2
CISD3	3.37653e-09	0.28747	0.436	0.231	6.11254e-05	5	F2
MUSTN1	4.06427e-09	0.445036	0.65	0.396	7.35755e-05	5	F2
ANTXR1	4.12287e-09	0.251855	0.344	0.161	7.46364e-05	5	F2
ANXA6	4.29442e-09	0.331146	0.491	0.277	7.77419e-05	5	F2
EDF1	4.38281e-09	0.367286	0.865	0.76	7.9342e-05	5	F2
FIS1	4.43817e-09	0.388739	0.742	0.572	8.03441e-05	5	F2
PBXIP1	4.50759e-09	0.280904	0.374	0.185	8.1601e-05	5	F2
EGLN2	5.40781e-09	0.292742	0.423	0.224	9.78976e-05	5	F2
MGAT1	5.48701e-09	0.253083	0.54	0.299	9.93314e-05	5	F2
ARHGEF7	5.51884e-09	0.305274	0.325	0.153	9.99076e-05	5	F2
NR1H2	5.70176e-09	0.316257	0.454	0.248	0.000103219	5	F2
TMEM179B	6.1561e-09	0.264509	0.393	0.198	0.000111444	5	F2
RPL28	6.58161e-09	0.251297	1	0.998	0.000119147	5	F2
AGPAT2	6.78393e-09	0.305192	0.454	0.247	0.000122809	5	F2
MED15	6.89285e-09	0.275856	0.466	0.254	0.000124781	5	F2
SCAP	6.91526e-09	0.303297	0.393	0.205	0.000125187	5	F2
LMF2	7.43788e-09	0.296568	0.436	0.235	0.000134648	5	F2
PNKD	8.54067e-09	0.344311	0.546	0.333	0.000154612	5	F2
FN1	8.54269e-09	0.349003	0.822	0.565	0.000154648	5	F2
SSNA1	8.65161e-09	0.321821	0.528	0.318	0.00015662	5	F2
ST5	8.86635e-09	0.259207	0.288	0.13	0.000160507	5	F2
COLGALT1	9.42169e-09	0.317564	0.442	0.242	0.000170561	5	F2
NECTIN2	1.11004e-08	0.252359	0.35	0.17	0.00020095	5	F2
POLD4	1.13924e-08	0.316437	0.515	0.31	0.000206236	5	F2
MGMT	1.18828e-08	0.268342	0.356	0.176	0.000215114	5	F2
TSC22D1	1.38022e-08	0.378122	0.448	0.266	0.000249861	5	F2
CSF1R	1.54301e-08	0.290278	0.344	0.169	0.00027933	5	F2
EHBP1L1	1.61338e-08	0.403055	0.656	0.504	0.000292071	5	F2
LRPAP1	1.6537e-08	0.318421	0.521	0.305	0.000299369	5	F2
MAF1	1.65468e-08	0.328307	0.454	0.258	0.000299547	5	F2
APRT	1.70269e-08	0.364126	0.748	0.55	0.000308238	5	F2
SH3BGRL	1.78339e-08	0.256684	0.38	0.191	0.000322847	5	F2
NDUFB7	1.97263e-08	0.355683	0.798	0.621	0.000357106	5	F2
BMPR2	1.9912e-08	0.252984	0.331	0.158	0.000360467	5	F2
ANAPC11	2.05727e-08	0.331014	0.693	0.491	0.000372428	5	F2
LAMC3	2.22078e-08	0.309019	0.331	0.163	0.000402028	5	F2
SLC40A1	2.26615e-08	0.264897	0.331	0.161	0.000410241	5	F2
NELFB	2.6496e-08	0.291224	0.387	0.207	0.000479657	5	F2
CRTAP	2.66158e-08	0.344546	0.442	0.261	0.000481826	5	F2
PPIB	2.83749e-08	0.340621	0.589	0.4	0.000513671	5	F2
TJP1	2.91163e-08	0.278792	0.325	0.161	0.000527093	5	F2
SPHK1	2.98141e-08	0.250317	0.325	0.156	0.000539724	5	F2
PLN	2.99984e-08	0.263534	0.227	0.089	0.000543061	5	F2
IL6ST	3.05271e-08	0.267575	0.325	0.158	0.000552632	5	F2
PIN1	3.16684e-08	0.322442	0.472	0.282	0.000573294	5	F2
IGFBP6	3.53489e-08	0.39724	0.84	0.655	0.00063992	5	F2
TMEM256	3.54934e-08	0.287793	0.454	0.252	0.000642538	5	F2
SLC25A6	3.70787e-08	0.333481	0.81	0.683	0.000671235	5	F2
ACTG1	3.78619e-08	0.278161	0.988	0.966	0.000685413	5	F2
VGLL4	4.17009e-08	0.295981	0.35	0.18	0.000754912	5	F2
TSC22D3	4.2566e-08	0.279008	0.442	0.242	0.000770572	5	F2
PTTG1IP	4.38553e-08	0.308365	0.448	0.264	0.000793912	5	F2
GRINA	4.54371e-08	0.304422	0.485	0.288	0.000822548	5	F2
EGFL8	4.70726e-08	0.291317	0.362	0.188	0.000852155	5	F2
ARHGDIA	4.72883e-08	0.37439	0.589	0.399	0.000856061	5	F2
TRIM28	4.83602e-08	0.330135	0.613	0.418	0.000875464	5	F2
REX1BD	4.89247e-08	0.314255	0.521	0.316	0.000885683	5	F2
VCL	4.9312e-08	0.277436	0.331	0.166	0.000892696	5	F2
DAP	5.01286e-08	0.307515	0.337	0.174	0.000907478	5	F2
C17orf49	5.07197e-08	0.280387	0.399	0.219	0.000918178	5	F2
KLC1	5.19033e-08	0.357913	0.552	0.369	0.000939605	5	F2
PLXNB2	6.12178e-08	0.314016	0.656	0.468	0.00110823	5	F2
POLRMT	6.14324e-08	0.250118	0.331	0.165	0.00111211	5	F2
SRGN	6.44378e-08	0.263786	0.301	0.141	0.00116652	5	F2
CLIC1	6.61019e-08	0.340967	0.804	0.662	0.00119664	5	F2
PHLDA3	6.86133e-08	0.287781	0.485	0.29	0.00124211	5	F2
TMEM109	7.26354e-08	0.305793	0.472	0.275	0.00131492	5	F2
OS9	7.37381e-08	0.300299	0.546	0.35	0.00133488	5	F2
INO80E	7.57331e-08	0.258997	0.387	0.206	0.001371	5	F2
APP	7.83907e-08	0.28071	0.442	0.251	0.00141911	5	F2
EVA1B	7.94092e-08	0.257552	0.319	0.158	0.00143755	5	F2
CARD19	8.76208e-08	0.281171	0.35	0.185	0.0015862	5	F2
PRPF8	8.78812e-08	0.324848	0.607	0.402	0.00159091	5	F2
MIF	9.30127e-08	0.341686	0.975	0.94	0.00168381	5	F2
FXYD1	9.57995e-08	0.259456	0.534	0.312	0.00173426	5	F2
ADD1	1.0051e-07	0.301684	0.485	0.292	0.00181953	5	F2
CIRBP	1.08076e-07	0.349881	0.81	0.668	0.0019565	5	F2
JAG2	1.21289e-07	0.287825	0.331	0.168	0.00219569	5	F2
RRBP1	1.22904e-07	0.268118	0.429	0.247	0.00222493	5	F2
MRC2	1.32414e-07	0.338637	0.552	0.355	0.00239708	5	F2
TUBA1B	1.51374e-07	0.265696	0.847	0.682	0.00274032	5	F2
RABL6	1.55441e-07	0.267374	0.436	0.254	0.00281395	5	F2
USF2	1.66808e-07	0.260052	0.528	0.323	0.00301973	5	F2
SPON2	1.68756e-07	0.328983	0.54	0.354	0.003055	5	F2
MFSD10	1.71963e-07	0.250721	0.313	0.155	0.00311305	5	F2
RPL15	1.85762e-07	0.255089	1	0.991	0.00336285	5	F2
ESYT1	1.90764e-07	0.262198	0.362	0.193	0.00345341	5	F2
UBXN1	2.1673e-07	0.310465	0.454	0.277	0.00392345	5	F2
IGFBP3	2.20833e-07	0.400418	0.288	0.144	0.00399775	5	F2
SNF8	2.29716e-07	0.258979	0.325	0.167	0.00415854	5	F2
GANAB	2.35825e-07	0.26888	0.423	0.24	0.00426913	5	F2
NDUFAF3	2.40834e-07	0.31666	0.454	0.267	0.00435982	5	F2
PFKL	3.10528e-07	0.336542	0.626	0.451	0.00562149	5	F2
OAZ1	3.45139e-07	0.274761	0.951	0.898	0.00624806	5	F2
SLC2A4RG	3.65436e-07	0.298079	0.491	0.305	0.0066155	5	F2
RNH1	3.83271e-07	0.308717	0.853	0.752	0.00693835	5	F2
TYMP	3.98814e-07	0.300838	0.479	0.297	0.00721973	5	F2
NCOR2	4.18745e-07	0.269281	0.405	0.234	0.00758054	5	F2
EID1	4.30475e-07	0.28387	0.399	0.23	0.0077929	5	F2
NUDC	4.45521e-07	0.267526	0.448	0.271	0.00806527	5	F2
RPSA	4.59375e-07	0.284967	0.988	0.949	0.00831607	5	F2
MRPS34	4.67942e-07	0.255061	0.546	0.354	0.00847115	5	F2
JAG1	4.91294e-07	0.313246	0.485	0.302	0.0088939	5	F2
HMG20B	5.01033e-07	0.286827	0.436	0.263	0.0090702	5	F2
INTS1	5.39014e-07	0.26199	0.356	0.194	0.00975777	5	F2
PACSIN2	5.41597e-07	0.255306	0.288	0.144	0.00980453	5	F2
IGHG2	5.62001e-07	0.594864	0.258	0.12	0.0101739	5	F2
TP53I13	5.87099e-07	0.257622	0.356	0.196	0.0106283	5	F2
DHX30	6.51174e-07	0.275869	0.405	0.235	0.0117882	5	F2
SERPINB6	6.74071e-07	0.270229	0.466	0.28	0.0122027	5	F2
ITGB5	7.56986e-07	0.286908	0.552	0.382	0.0137037	5	F2
RXRB	7.64339e-07	0.257645	0.374	0.212	0.0138368	5	F2
ATP2B4	8.10633e-07	0.298158	0.417	0.254	0.0146749	5	F2
AKAP8L	9.26366e-07	0.273674	0.399	0.23	0.01677	5	F2
LSM7	1.07658e-06	0.288388	0.687	0.518	0.0194894	5	F2
WDR1	1.0898e-06	0.337868	0.479	0.328	0.0197287	5	F2
HM13	1.10339e-06	0.262081	0.491	0.315	0.0199747	5	F2
GNB2	1.16003e-06	0.287113	0.822	0.739	0.0209999	5	F2
C19orf53	1.21643e-06	0.278449	0.675	0.489	0.022021	5	F2
C3	1.24979e-06	0.400592	0.442	0.271	0.0226249	5	F2
PRMT1	1.27477e-06	0.285098	0.503	0.326	0.0230771	5	F2
HSF1	1.31032e-06	0.263424	0.448	0.276	0.0237207	5	F2
EPHB4	1.32129e-06	0.260607	0.344	0.192	0.0239194	5	F2
SYNGR2	1.33753e-06	0.321364	0.687	0.545	0.0242132	5	F2
SEPTIN7	1.45889e-06	0.325405	0.417	0.266	0.0264103	5	F2
SPSB3	1.50434e-06	0.319205	0.491	0.331	0.027233	5	F2
PHPT1	1.74497e-06	0.258353	0.656	0.465	0.0315891	5	F2
PIEZO1	1.84174e-06	0.275656	0.485	0.317	0.033341	5	F2
BSG	1.85276e-06	0.296761	0.761	0.664	0.0335406	5	F2
VPS51	2.11176e-06	0.313125	0.442	0.285	0.0382292	5	F2
PGLS	2.14315e-06	0.267493	0.466	0.288	0.0387975	5	F2
ATP6V0B	2.16073e-06	0.279008	0.699	0.527	0.0391157	5	F2
DNM2	2.20722e-06	0.276392	0.521	0.344	0.0399573	5	F2
PSMB9	2.24769e-06	0.25155	0.368	0.213	0.04069	5	F2
CAPZB	2.28181e-06	0.271905	0.503	0.335	0.0413077	5	F2
GPX3	2.49367e-06	0.297338	0.779	0.594	0.045143	5	F2
NORAD	2.66723e-06	0.29926	0.577	0.409	0.0482849	5	F2
SH3BGRL3	2.7204e-06	0.298739	0.902	0.8	0.0492473	5	F2

## Sheet: M1
Supplementary Table 1. List of automatically identified marker genes per cluster in the spatial transcriptomics dataset (FindAllMarkers, p<0.05, log2FC>0).
Gene	p-value	Average log2 fold-change	Percetage of group 1	Percentage of group 2	Adjusted p-value	Cell cluster	Cell type
MYLPF	5.68639e-147	2.29909	0.996	0.328	1.02941e-142	0	M1
TNNC2	6.71193e-147	2.42482	1	0.365	1.21506e-142	0	M1
ATP2A1	9.03348e-146	1.69044	0.945	0.209	1.63533e-141	0	M1
TNNT3	1.15073e-140	2.21167	0.992	0.376	2.08317e-136	0	M1
MYH2	1.46592e-135	2.22591	1	0.363	2.65376e-131	0	M1
TNNI2	1.3436e-131	2.13835	0.996	0.5	2.43232e-127	0	M1
MYL1	2.5478e-131	1.85264	0.984	0.278	4.61228e-127	0	M1
ENO3	2.56331e-129	1.91638	0.996	0.324	4.64036e-125	0	M1
TPM1	8.98711e-126	1.88178	0.973	0.371	1.62694e-121	0	M1
SLN	6.26752e-117	1.68787	0.949	0.273	1.13461e-112	0	M1
KLHL41	6.21852e-115	1.60392	0.906	0.235	1.12574e-110	0	M1
DES	2.74154e-111	1.8345	0.992	0.376	4.96301e-107	0	M1
PYGM	4.10633e-110	1.35593	0.918	0.234	7.43369e-106	0	M1
GAPDH	2.13489e-108	1.30848	1	0.983	3.8648e-104	0	M1
CKM	4.72135e-108	1.83898	1	0.365	8.54707e-104	0	M1
TTN	4.58125e-107	1.71844	0.976	0.322	8.29344e-103	0	M1
ACTA1	6.53311e-107	2.00069	1	0.401	1.18269e-102	0	M1
TCAP	3.64356e-102	1.5999	0.996	0.346	6.59594e-98	0	M1
EEF1A2	4.17076e-102	1.16305	0.867	0.216	7.55033e-98	0	M1
COX6A2	7.08397e-101	1.68639	0.988	0.393	1.28241e-96	0	M1
TPM2	4.33903e-99	1.67696	1	0.502	7.85494e-95	0	M1
MB	1.22349e-97	1.81449	1	0.422	2.21489e-93	0	M1
PGAM2	1.78069e-94	1.12466	0.839	0.218	3.22358e-90	0	M1
MYBPC1	4.61079e-94	1.20619	0.867	0.224	8.3469e-90	0	M1
MYBPC2	2.34454e-93	0.94719	0.631	0.114	4.24431e-89	0	M1
CMYA5	3.65826e-93	1.26716	0.8	0.205	6.62254e-89	0	M1
SLC25A4	6.27703e-93	1.21769	0.906	0.275	1.13633e-88	0	M1
NEB	5.90503e-92	1.21298	0.882	0.245	1.06899e-87	0	M1
ACTN2	4.74825e-86	1.04169	0.784	0.201	8.59576e-82	0	M1
COX7A1	9.80427e-86	1.38142	0.996	0.497	1.77487e-81	0	M1
PDLIM3	2.42049e-85	1.16275	0.886	0.286	4.38182e-81	0	M1
FHL1	1.48462e-83	1.34678	0.992	0.517	2.6876e-79	0	M1
CASQ1	2.67218e-83	0.986952	0.667	0.145	4.83745e-79	0	M1
MEG3	2.90816e-82	1.78582	0.886	0.353	5.26463e-78	0	M1
LDB3	5.39615e-82	1.01077	0.816	0.222	9.76865e-78	0	M1
YBX3	1.00485e-81	1.56986	0.957	0.712	1.81909e-77	0	M1
ACTC1	5.3823e-81	1.34253	0.702	0.174	9.74357e-77	0	M1
MYOZ1	2.37058e-80	1.07521	0.741	0.193	4.29146e-76	0	M1
NRAP	6.90774e-79	1.14972	0.792	0.229	1.25051e-74	0	M1
PDE4DIP	7.91287e-79	1.03224	0.808	0.24	1.43247e-74	0	M1
S100A1	1.21225e-74	0.969463	0.773	0.215	2.19454e-70	0	M1
CRYAB	2.38223e-74	1.1856	1	0.82	4.31255e-70	0	M1
APOBEC2	1.90642e-73	0.766103	0.561	0.106	3.45119e-69	0	M1
HSPB6	2.46229e-73	1.06217	0.863	0.295	4.45748e-69	0	M1
CSRP3	1.01905e-72	1.02041	0.741	0.196	1.84478e-68	0	M1
FHL3	8.84834e-72	0.892288	0.718	0.201	1.60181e-67	0	M1
BIN1	1.48759e-71	0.951971	0.749	0.23	2.69298e-67	0	M1
SMPX	1.6924e-71	0.758535	0.635	0.137	3.06375e-67	0	M1
MT-CO1	1.38415e-70	1.16029	1	0.997	2.50573e-66	0	M1
PFKM	6.76871e-70	0.955052	0.729	0.224	1.22534e-65	0	M1
MT-ND4	1.05434e-67	1.05344	1	0.996	1.90866e-63	0	M1
MT-CYB	1.88374e-66	1.03695	1	0.962	3.41013e-62	0	M1
MUSTN1	4.65908e-66	1.20056	0.867	0.346	8.43433e-62	0	M1
MT-ND1	1.37152e-65	1.01632	1	0.978	2.48286e-61	0	M1
MT-CO3	1.38873e-65	1.05737	1	0.999	2.51401e-61	0	M1
MT-CO2	7.29379e-65	0.941831	1	1	1.3204e-60	0	M1
MYH1	1.13745e-64	0.722933	0.408	0.058	2.05913e-60	0	M1
XIRP2	9.12261e-64	0.965323	0.631	0.167	1.65147e-59	0	M1
MT-ATP6	2.97863e-62	1.02481	1	0.988	5.39221e-58	0	M1
TPT1	3.8837e-61	1.07912	1	0.999	7.03066e-57	0	M1
MYOT	2.49417e-60	0.705341	0.627	0.159	4.51519e-56	0	M1
FLNC	2.35434e-59	0.983712	0.82	0.303	4.26206e-55	0	M1
PPP1R1A	1.63839e-58	0.792483	0.58	0.146	2.96597e-54	0	M1
HSPB7	3.30716e-58	0.830284	0.741	0.241	5.98694e-54	0	M1
IL32	9.55319e-58	1.00675	0.808	0.336	1.72941e-53	0	M1
CHCHD10	4.82113e-57	0.962625	0.914	0.535	8.72769e-53	0	M1
MT-ND3	1.26358e-56	0.985163	1	0.828	2.28746e-52	0	M1
MT-ND2	2.60918e-56	0.911362	0.996	0.824	4.72339e-52	0	M1
STAC3	2.97858e-55	0.658009	0.576	0.149	5.39213e-51	0	M1
COQ8A	2.55738e-54	0.759319	0.686	0.22	4.62963e-50	0	M1
TRDN	1.79942e-53	0.663193	0.498	0.116	3.2575e-49	0	M1
UQCR11	1.11293e-51	0.768156	1	0.927	2.01474e-47	0	M1
OBSCN	1.22873e-51	0.805772	0.667	0.216	2.22436e-47	0	M1
TNNC1	3.03073e-51	0.667849	0.91	0.36	5.48653e-47	0	M1
DLK1	5.09488e-50	0.818778	0.439	0.096	9.22325e-46	0	M1
MTLN	3.38286e-49	0.801081	0.871	0.464	6.12399e-45	0	M1
RYR1	1.73063e-47	0.608643	0.478	0.118	3.13297e-43	0	M1
AK1	1.35348e-46	0.888764	0.753	0.346	2.4502e-42	0	M1
MIR1-1HG	1.29407e-44	0.51126	0.376	0.074	2.34266e-40	0	M1
FTH1	1.31968e-44	0.842827	1	0.82	2.38901e-40	0	M1
CORO6	2.21994e-44	0.592165	0.518	0.146	4.01876e-40	0	M1
FITM1	6.80531e-44	0.54411	0.459	0.114	1.23197e-39	0	M1
TRIM54	8.20603e-44	0.568941	0.502	0.138	1.48554e-39	0	M1
RPL3L	1.32847e-43	0.495242	0.4	0.088	2.40492e-39	0	M1
CACNB1	2.55253e-43	0.530713	0.42	0.098	4.62085e-39	0	M1
MYH7	2.65044e-43	0.449935	0.855	0.321	4.79808e-39	0	M1
MYL2	3.36103e-42	0.383554	0.831	0.313	6.08447e-38	0	M1
SELENOW	7.73851e-42	0.669102	0.996	0.892	1.4009e-37	0	M1
CKMT2	5.54056e-40	0.561138	0.471	0.129	1.00301e-35	0	M1
XIRP1	2.80353e-39	0.446807	0.376	0.083	5.07522e-35	0	M1
COX5B	7.81414e-39	0.673825	0.976	0.857	1.41459e-34	0	M1
TNNT1	7.8234e-39	0.454937	0.851	0.385	1.41627e-34	0	M1
SRL	1.22782e-38	0.461942	0.412	0.103	2.22273e-34	0	M1
GAMT	5.64085e-38	0.613403	0.545	0.189	1.02116e-33	0	M1
TNNI1	7.02736e-38	0.444216	0.784	0.292	1.27216e-33	0	M1
PTP4A3	6.34892e-37	0.559557	0.549	0.19	1.14934e-32	0	M1
HSPB2	7.60616e-37	0.644606	0.596	0.228	1.37694e-32	0	M1
IDH2	7.72706e-37	0.712908	0.71	0.347	1.39883e-32	0	M1
ASB5	2.96126e-36	0.366681	0.306	0.06	5.36076e-32	0	M1
SGCA	8.45319e-36	0.476398	0.463	0.139	1.53028e-31	0	M1
DUSP13	3.59396e-35	0.415373	0.357	0.083	6.50615e-31	0	M1
SMTNL1	2.26817e-34	0.387555	0.329	0.074	4.10606e-30	0	M1
SCN1B	6.37428e-34	0.465737	0.424	0.126	1.15394e-29	0	M1
ALDOA	1.82679e-33	0.485826	0.478	0.159	3.30705e-29	0	M1
ANK1	3.07659e-33	0.431009	0.369	0.095	5.56955e-29	0	M1
AC020909.2	3.28728e-33	0.374329	0.298	0.062	5.95096e-29	0	M1
GNAS	5.38061e-33	0.603048	0.961	0.824	9.74051e-29	0	M1
YBX1	6.22117e-33	0.892744	0.824	0.627	1.12622e-28	0	M1
FBP2	1.32314e-32	0.256062	0.18	0.02	2.39527e-28	0	M1
MRLN	1.97241e-32	0.388644	0.247	0.043	3.57065e-28	0	M1
FXYD1	2.3729e-32	0.548631	0.655	0.28	4.29566e-28	0	M1
SEMA6C	7.45841e-32	0.512745	0.455	0.149	1.3502e-27	0	M1
DDIT4L	3.86554e-31	0.388039	0.322	0.078	6.99779e-27	0	M1
NDUFA4	3.93518e-31	0.581722	0.969	0.859	7.12386e-27	0	M1
ASB2	4.73145e-31	0.439853	0.357	0.097	8.56535e-27	0	M1
TMEM38A	9.91901e-31	0.383679	0.38	0.106	1.79564e-26	0	M1
HRC	8.92809e-30	0.393528	0.329	0.085	1.61625e-25	0	M1
ADSSL1	5.11711e-29	0.499375	0.412	0.135	9.2635e-25	0	M1
SPTB	7.41666e-29	0.34576	0.294	0.07	1.34264e-24	0	M1
KLHL40	1.19928e-27	0.404633	0.345	0.097	2.17106e-23	0	M1
LINC01405	1.47e-27	0.377586	0.627	0.243	2.66113e-23	0	M1
SHISA4	2.34603e-27	0.429088	0.38	0.119	4.24702e-23	0	M1
ATP2A2	3.0256e-27	0.532972	0.745	0.432	5.47724e-23	0	M1
JSRP1	6.39056e-27	0.333321	0.282	0.068	1.15688e-22	0	M1
ACHE	6.55532e-27	0.323302	0.271	0.063	1.18671e-22	0	M1
PPP1R3C	1.6745e-26	0.374501	0.333	0.096	3.03135e-22	0	M1
PPP1R27	3.6231e-26	0.490257	0.322	0.091	6.5589e-22	0	M1
CACNA1S	9.4384e-26	0.3097	0.255	0.058	1.70863e-21	0	M1
CFD	1.1855e-25	0.534983	0.949	0.603	2.14612e-21	0	M1
RPL41	1.65788e-25	0.317344	1	1	3.00125e-21	0	M1
RTN2	1.79658e-25	0.373779	0.38	0.124	3.25234e-21	0	M1
SH3BGR	1.87183e-25	0.289777	0.247	0.055	3.38857e-21	0	M1
ATP1A2	2.49235e-25	0.398918	0.365	0.116	4.51191e-21	0	M1
TMOD1	2.89021e-25	0.298936	0.275	0.068	5.23214e-21	0	M1
TOMM7	2.12203e-24	0.540787	0.929	0.794	3.84151e-20	0	M1
CAPN3	2.56538e-24	0.380112	0.38	0.129	4.6441e-20	0	M1
NDRG2	4.05856e-24	0.56513	0.663	0.363	7.34721e-20	0	M1
PKIA	4.58641e-24	0.350652	0.314	0.091	8.30279e-20	0	M1
RETREG1	5.29031e-24	0.292625	0.259	0.064	9.57705e-20	0	M1
GPD1	7.20052e-24	0.306966	0.298	0.083	1.30351e-19	0	M1
PGM1	1.60597e-23	0.453544	0.4	0.149	2.90729e-19	0	M1
VEGFB	6.45893e-23	0.47267	0.706	0.389	1.16926e-18	0	M1
RPLP1	1.93958e-22	0.314063	1	1	3.51122e-18	0	M1
FEM1A	1.98877e-22	0.421602	0.392	0.148	3.60027e-18	0	M1
CFL2	2.44129e-22	0.436352	0.392	0.148	4.41947e-18	0	M1
NDUFB2	8.44155e-22	0.489953	0.941	0.818	1.52817e-17	0	M1
ATP5ME	9.53595e-22	0.47641	0.98	0.897	1.72629e-17	0	M1
TCEA3	1.1482e-21	0.343698	0.306	0.096	2.07859e-17	0	M1
PDLIM5	1.3803e-21	0.488916	0.537	0.263	2.49876e-17	0	M1
ZNF106	1.4924e-21	0.453821	0.4	0.154	2.7017e-17	0	M1
ACYP2	1.64269e-21	0.377378	0.376	0.139	2.97376e-17	0	M1
MYOM3	2.26214e-21	0.29949	0.278	0.08	4.09516e-17	0	M1
LMOD2	3.01007e-21	0.297941	0.282	0.081	5.44913e-17	0	M1
PPDPFL	3.65609e-21	0.271585	0.255	0.068	6.61863e-17	0	M1
NFE2L1	3.78811e-21	0.442767	0.612	0.32	6.85761e-17	0	M1
UQCR10	4.05606e-21	0.543228	0.898	0.769	7.34269e-17	0	M1
ADPRHL1	4.21418e-21	0.257341	0.231	0.058	7.62894e-17	0	M1
CALML6	5.8702e-21	0.306701	0.192	0.041	1.06268e-16	0	M1
NEXN	1.23411e-20	0.303173	0.259	0.073	2.23411e-16	0	M1
SFTPC	1.39915e-20	0.587644	0.984	0.779	2.53289e-16	0	M1
COX7C	1.53851e-20	0.473256	0.961	0.854	2.78516e-16	0	M1
UQCRFS1	1.56926e-20	0.519687	0.624	0.36	2.84083e-16	0	M1
TMEM52	1.57651e-20	0.33319	0.29	0.092	2.85396e-16	0	M1
MAP3K7CL	1.77604e-20	0.383323	0.18	0.038	3.21516e-16	0	M1
COX8A	1.80058e-20	0.456119	0.941	0.837	3.25959e-16	0	M1
FNDC5	2.05451e-20	0.276876	0.251	0.069	3.71928e-16	0	M1
GMPR	2.10831e-20	0.282695	0.263	0.076	3.81668e-16	0	M1
UQCRB	2.69358e-20	0.557747	0.906	0.72	4.87618e-16	0	M1
NMRK2	3.76792e-20	0.291049	0.286	0.087	6.82107e-16	0	M1
NDUFA3	1.38265e-19	0.506104	0.765	0.533	2.50302e-15	0	M1
MDH2	1.42944e-19	0.483542	0.737	0.497	2.58771e-15	0	M1
PADI2	1.63424e-19	0.308337	0.251	0.073	2.95846e-15	0	M1
G0S2	1.98088e-19	0.326673	0.349	0.128	3.58599e-15	0	M1
PDLIM7	2.08167e-19	0.365801	0.51	0.233	3.76845e-15	0	M1
RPL29	6.55324e-19	0.358199	1	0.988	1.18633e-14	0	M1
ZNF358	7.1823e-19	0.418991	0.396	0.17	1.30021e-14	0	M1
SMTNL2	1.04616e-18	0.250204	0.231	0.064	1.89386e-14	0	M1
MYBPH	2.13054e-18	0.355647	0.165	0.034	3.85691e-14	0	M1
HHATL	2.65445e-18	0.265236	0.231	0.065	4.80536e-14	0	M1
MT-ND5	7.03915e-18	0.509367	0.659	0.411	1.2743e-13	0	M1
PHYH	9.41004e-18	0.316145	0.294	0.103	1.7035e-13	0	M1
RPL10	1.13431e-17	0.305909	1	0.999	2.05344e-13	0	M1
MEF2C	1.16461e-17	0.332263	0.278	0.094	2.10828e-13	0	M1
NDUFB10	1.34016e-17	0.485534	0.725	0.5	2.4261e-13	0	M1
PI16	1.53103e-17	0.463386	0.573	0.303	2.77162e-13	0	M1
S100A13	2.17935e-17	0.482356	0.608	0.346	3.94528e-13	0	M1
GSN	2.20973e-17	0.448985	0.886	0.668	4.00027e-13	0	M1
GOT1	2.30649e-17	0.345012	0.353	0.144	4.17543e-13	0	M1
MRPL41	2.33261e-17	0.48017	0.71	0.483	4.22272e-13	0	M1
CA3	2.37825e-17	0.425683	0.267	0.088	4.30535e-13	0	M1
DCAF6	6.1095e-17	0.31706	0.31	0.117	1.106e-12	0	M1
PABPC4	9.3982e-17	0.433888	0.467	0.236	1.70136e-12	0	M1
S100A4	1.06857e-16	0.385872	0.957	0.686	1.93444e-12	0	M1
LGALS1	1.40445e-16	0.398116	0.957	0.652	2.54248e-12	0	M1
COX4I1	1.49988e-16	0.401336	0.965	0.87	2.71524e-12	0	M1
RPS27	4.16736e-16	0.283945	1	0.999	7.54417e-12	0	M1
RPS25	6.17705e-16	0.396099	0.973	0.982	1.11823e-11	0	M1
NDUFB9	8.218e-16	0.467827	0.773	0.594	1.48771e-11	0	M1
FUNDC2	9.38404e-16	0.360356	0.439	0.216	1.69879e-11	0	M1
MYOM1	2.14082e-15	0.292165	0.251	0.086	3.87553e-11	0	M1
FABP3	3.64914e-15	0.288317	0.341	0.136	6.60605e-11	0	M1
CRAT	4.25591e-15	0.30315	0.314	0.126	7.70448e-11	0	M1
EIF1	5.24683e-15	0.333637	0.988	0.96	9.49833e-11	0	M1
S100A6	5.72671e-15	0.443796	1	0.804	1.03671e-10	0	M1
ANXA6	6.96796e-15	0.37362	0.498	0.264	1.26141e-10	0	M1
SFTPA1	9.47067e-15	0.296255	0.953	0.69	1.71448e-10	0	M1
UQCRQ	9.94181e-15	0.370969	0.988	0.932	1.79977e-10	0	M1
ATP5F1D	2.56373e-14	0.431952	0.788	0.664	4.64112e-10	0	M1
GYG1	2.82069e-14	0.31906	0.341	0.153	5.1063e-10	0	M1
SNTA1	4.05925e-14	0.272403	0.329	0.14	7.34845e-10	0	M1
SERF2	4.46958e-14	0.313578	1	0.967	8.09129e-10	0	M1
CASQ2	6.18969e-14	0.322545	0.22	0.074	1.12052e-09	0	M1
RRAD	7.04433e-14	0.421375	0.408	0.21	1.27524e-09	0	M1
H19	8.62695e-14	0.432153	0.98	0.942	1.56174e-09	0	M1
DMPK	1.06347e-13	0.289218	0.322	0.139	1.9252e-09	0	M1
SFTPB	1.1161e-13	0.432255	0.839	0.597	2.02047e-09	0	M1
UGP2	1.21105e-13	0.343666	0.455	0.243	2.19237e-09	0	M1
THBS4	1.69062e-13	0.343878	0.459	0.226	3.06052e-09	0	M1
APOC1	1.8312e-13	0.284835	0.749	0.464	3.31502e-09	0	M1
ANKRD9	2.23803e-13	0.319139	0.353	0.164	4.05151e-09	0	M1
RPL13	3.26441e-13	0.263454	1	1	5.90956e-09	0	M1
CYSTM1	3.66932e-13	0.330137	0.424	0.22	6.64256e-09	0	M1
EEF1G	3.97156e-13	0.335718	0.98	0.984	7.18972e-09	0	M1
TNXB	5.79016e-13	0.37609	0.827	0.553	1.04819e-08	0	M1
HIGD2A	6.33126e-13	0.35026	0.549	0.333	1.14615e-08	0	M1
NDUFS7	6.60235e-13	0.358868	0.678	0.472	1.19522e-08	0	M1
SYNPO	8.08907e-13	0.322394	0.369	0.177	1.46436e-08	0	M1
SNRPN	1.2236e-12	0.313484	0.369	0.179	2.21509e-08	0	M1
RPS16	1.47638e-12	0.297954	0.992	0.978	2.6727e-08	0	M1
HCFC1R1	1.56081e-12	0.410047	0.624	0.42	2.82554e-08	0	M1
ITGA7	2.84902e-12	0.261211	0.404	0.201	5.15758e-08	0	M1
EEF1D	3.28137e-12	0.365981	0.894	0.802	5.94026e-08	0	M1
MYL12A	4.37457e-12	0.389686	0.741	0.59	7.91928e-08	0	M1
NDUFB7	8.75236e-12	0.368373	0.78	0.614	1.58444e-07	0	M1
PHPT1	1.12829e-11	0.388329	0.655	0.455	2.04253e-07	0	M1
UBC	1.41813e-11	0.273612	0.976	0.971	2.56724e-07	0	M1
SERPING1	1.54245e-11	0.327597	0.827	0.573	2.79229e-07	0	M1
SYNPO2	1.55457e-11	0.273092	0.329	0.158	2.81423e-07	0	M1
MGST3	2.16795e-11	0.388633	0.675	0.491	3.92464e-07	0	M1
CD63	2.48652e-11	0.34709	0.804	0.603	4.50134e-07	0	M1
FTL	2.5563e-11	0.277201	1	0.921	4.62766e-07	0	M1
TBX1	3.1375e-11	0.28244	0.345	0.172	5.67981e-07	0	M1
HSPB8	3.31377e-11	0.398405	0.635	0.437	5.99891e-07	0	M1
BRI3	5.00675e-11	0.328594	0.682	0.495	9.06371e-07	0	M1
PLAC9	6.27684e-11	0.293061	0.788	0.516	1.1363e-06	0	M1
RPL32	9.98305e-11	0.270664	1	0.995	1.80723e-06	0	M1
PKM	1.04962e-10	0.331415	0.914	0.821	1.90014e-06	0	M1
DPT	1.23322e-10	0.300396	0.486	0.281	2.2325e-06	0	M1
PSAP	1.30306e-10	0.25584	0.965	0.862	2.35892e-06	0	M1
COX17	1.80873e-10	0.35047	0.533	0.359	3.27434e-06	0	M1
OPTN	2.23004e-10	0.292742	0.388	0.217	4.03704e-06	0	M1
DBNDD2	3.15876e-10	0.258088	0.459	0.268	5.7183e-06	0	M1
UQCRC1	3.26814e-10	0.307632	0.663	0.478	5.91631e-06	0	M1
SQSTM1	3.67443e-10	0.34548	0.725	0.604	6.65183e-06	0	M1
NAPSA	6.48932e-10	0.31019	0.655	0.425	1.17476e-05	0	M1
OAZ1	6.49592e-10	0.291895	0.957	0.894	1.17596e-05	0	M1
CDK16	1.96695e-09	0.271093	0.373	0.208	3.56076e-05	0	M1
NENF	2.33506e-09	0.303772	0.678	0.493	4.22715e-05	0	M1
NES	4.05949e-09	0.272078	0.278	0.137	7.34889e-05	0	M1
ACO2	5.82358e-09	0.29308	0.424	0.255	0.000105424	0	M1
RAD23A	6.03968e-09	0.316289	0.459	0.295	0.000109336	0	M1
IGHM	6.3201e-09	0.484262	0.31	0.158	0.000114413	0	M1
SLC25A11	7.43519e-09	0.29363	0.42	0.261	0.000134599	0	M1
A2M	9.65497e-09	0.268458	0.863	0.619	0.000174784	0	M1
AKR1B1	9.76568e-09	0.26598	0.369	0.211	0.000176788	0	M1
NDUFB11	1.28547e-08	0.323121	0.639	0.48	0.000232708	0	M1
NDUFS2	1.74035e-08	0.263408	0.42	0.258	0.000315055	0	M1
MSRB2	1.82169e-08	0.256468	0.329	0.182	0.00032978	0	M1
IGHA1	1.90616e-08	0.576192	0.486	0.308	0.000345072	0	M1
PRADC1	2.39521e-08	0.274036	0.294	0.159	0.000433605	0	M1
SERPINF1	2.82951e-08	0.268545	0.494	0.315	0.000512226	0	M1
COX5A	5.31277e-08	0.313926	0.714	0.585	0.00096177	0	M1
UBB	6.17883e-08	0.275406	0.937	0.894	0.00111855	0	M1
NDUFA13	6.95547e-08	0.297646	0.867	0.801	0.00125915	0	M1
COX6B1	8.76005e-08	0.303852	0.847	0.788	0.00158583	0	M1
NDUFA2	9.02743e-08	0.276951	0.525	0.367	0.00163424	0	M1
ECH1	1.03733e-07	0.280317	0.471	0.319	0.00187787	0	M1
ATP5MC3	1.18771e-07	0.27867	0.733	0.602	0.00215011	0	M1
MRPL33	1.20697e-07	0.253618	0.424	0.271	0.00218498	0	M1
SFTPD	1.21256e-07	0.253592	0.369	0.221	0.00219509	0	M1
CCN2	2.12208e-07	0.379464	0.38	0.231	0.00384159	0	M1
IGKC	2.27032e-07	0.412829	0.608	0.437	0.00410995	0	M1
TPI1	2.48997e-07	0.277713	0.918	0.87	0.0045076	0	M1
MDH1	3.07091e-07	0.286031	0.498	0.353	0.00555927	0	M1
GPX4	3.16232e-07	0.256283	0.82	0.693	0.00572474	0	M1
PINK1	9.50569e-07	0.281885	0.459	0.325	0.0172082	0	M1
ATP5MC2	2.54665e-06	0.255748	0.824	0.733	0.046102	0	M1

## Sheet: M2
Supplementary Table 1. List of automatically identified marker genes per cluster in the spatial transcriptomics dataset (FindAllMarkers, p<0.05, log2FC>0).
Gene	p-value	Average log2 fold-change	Percetage of group 1	Percentage of group 2	Adjusted p-value	Cell cluster	Cell type
MYL2	3.74637e-175	3.1147	1	0.288	6.78205e-171	1	M2
LINC01405	5.78776e-173	2.04147	0.968	0.191	1.04776e-168	1	M2
MYH7	1.22418e-169	3.03762	1	0.3	2.21613e-165	1	M2
TNNI1	2.22536e-169	2.61274	0.992	0.262	4.02857e-165	1	M2
TNNT1	1.92938e-159	2.90609	1	0.363	3.49276e-155	1	M2
MYL3	7.36698e-157	1.5952	0.807	0.11	1.33364e-152	1	M2
TNNC1	1.85032e-155	2.73544	0.996	0.348	3.34964e-151	1	M2
MYBPC1	1.63273e-131	1.57911	0.936	0.216	2.95573e-127	1	M2
ACTA1	1.38394e-123	2.39047	1	0.403	2.50534e-119	1	M2
STRIT1	1.75623e-123	1.02689	0.627	0.07	3.1793e-119	1	M2
TPM3	2.56961e-123	1.9562	0.972	0.482	4.65177e-119	1	M2
MB	1.50328e-122	2.32681	1	0.424	2.72139e-118	1	M2
CKM	4.64061e-120	2.0149	1	0.368	8.4009e-116	1	M2
TTN	1.17584e-119	1.92019	0.988	0.323	2.12863e-115	1	M2
MT-CO1	4.64674e-117	1.93886	1	0.998	8.41199e-113	1	M2
TCAP	5.936e-117	1.83663	0.996	0.348	1.07459e-112	1	M2
COX6A2	5.09809e-116	1.91045	1	0.394	9.22907e-112	1	M2
MT-CO3	4.0606e-115	1.7533	1	0.999	7.35091e-111	1	M2
CSRP3	1.04647e-113	1.30613	0.851	0.181	1.89443e-109	1	M2
MT-ND1	1.16759e-112	1.70007	1	0.978	2.11368e-108	1	M2
MT-ATP6	1.52471e-112	1.76323	1	0.988	2.76019e-108	1	M2
MT-ND4	1.52517e-112	1.70684	1	0.996	2.76101e-108	1	M2
MT-CYB	1.02097e-111	1.71629	1	0.962	1.84826e-107	1	M2
SLC25A4	6.38699e-110	1.52434	0.924	0.275	1.15624e-105	1	M2
MT-CO2	3.50854e-109	1.44779	1	1	6.3515e-105	1	M2
SLN	9.52075e-107	1.49144	0.968	0.272	1.72354e-102	1	M2
HSPB6	3.39949e-106	1.47765	0.916	0.288	6.15409e-102	1	M2
DES	1.21712e-105	1.75107	1	0.377	2.20335e-101	1	M2
NEB	5.57717e-105	1.39166	0.9	0.245	1.00963e-100	1	M2
MYOT	8.49675e-104	1.11633	0.739	0.144	1.53817e-99	1	M2
S100A1	4.04302e-102	1.24778	0.839	0.206	7.31908e-98	1	M2
MT-ND3	2.59315e-101	1.62833	1	0.829	4.69438e-97	1	M2
LDB3	2.78052e-101	1.21504	0.851	0.219	5.03357e-97	1	M2
FABP3	1.11477e-100	0.953237	0.618	0.094	2.01806e-96	1	M2
CRYAB	1.07452e-99	1.53547	1	0.821	1.94521e-95	1	M2
MYL1	1.04369e-98	1.50525	0.952	0.286	1.88938e-94	1	M2
FHL1	9.91013e-98	1.57457	0.996	0.518	1.79403e-93	1	M2
ATP2A2	4.51104e-97	1.49981	0.916	0.407	8.16634e-93	1	M2
TPM2	2.47344e-96	1.65279	1	0.504	4.47766e-92	1	M2
ACTN2	3.81107e-94	1.13879	0.811	0.199	6.89918e-90	1	M2
KLHL41	8.02136e-94	1.29851	0.892	0.24	1.45211e-89	1	M2
ENO3	2.37447e-93	1.41141	0.992	0.327	4.2985e-89	1	M2
COX7A1	4.08894e-93	1.51788	0.988	0.5	7.40221e-89	1	M2
HSPB7	4.64186e-93	1.20168	0.819	0.231	8.40316e-89	1	M2
FLNC	2.53391e-90	1.24875	0.896	0.293	4.58713e-86	1	M2
SMPX	2.11807e-89	1.01771	0.671	0.133	3.83435e-85	1	M2
PYGM	3.64261e-89	1.26526	0.851	0.247	6.59421e-85	1	M2
MYOZ2	4.56343e-88	0.702619	0.462	0.049	8.26118e-84	1	M2
MT-ND2	1.95232e-87	1.43388	1	0.824	3.53428e-83	1	M2
CKMT2	3.34239e-84	0.871767	0.606	0.109	6.05073e-80	1	M2
PDLIM3	3.60848e-83	1.18436	0.876	0.29	6.53243e-79	1	M2
CMYA5	3.74199e-83	1.05714	0.795	0.208	6.77412e-79	1	M2
EEF1A2	6.5825e-83	1.07579	0.823	0.226	1.19163e-78	1	M2
PGAM2	1.70127e-82	1.05831	0.811	0.224	3.0798e-78	1	M2
PDE4DIP	7.29765e-81	1.11926	0.807	0.242	1.32109e-76	1	M2
MYH7B	1.09382e-80	0.610643	0.365	0.029	1.98014e-76	1	M2
MYOZ1	1.88218e-77	0.956619	0.747	0.194	3.40731e-73	1	M2
NRAP	7.35425e-76	0.987065	0.803	0.229	1.33134e-71	1	M2
MYH2	4.19352e-74	1.35511	0.968	0.371	7.59153e-70	1	M2
STAC3	9.01138e-73	0.827876	0.631	0.143	1.63133e-68	1	M2
CHCHD10	2.03381e-70	1.13105	0.944	0.532	3.68181e-66	1	M2
OBSCN	2.5274e-70	0.997423	0.719	0.21	4.57534e-66	1	M2
CFL2	5.46711e-70	0.699815	0.582	0.119	9.89711e-66	1	M2
COQ8A	8.45477e-67	0.918577	0.715	0.217	1.53057e-62	1	M2
FITM1	3.04313e-64	0.675838	0.526	0.105	5.50898e-60	1	M2
MT-ND5	7.03623e-63	0.98778	0.847	0.383	1.27377e-58	1	M2
GAPDH	1.04222e-62	0.862271	1	0.983	1.88673e-58	1	M2
PPP1R1A	9.01376e-62	0.815775	0.598	0.145	1.63176e-57	1	M2
TRIM54	1.94923e-61	0.689109	0.566	0.129	3.52869e-57	1	M2
PFKM	9.68556e-61	0.81026	0.723	0.227	1.75338e-56	1	M2
FAM240C	1.45111e-57	0.377839	0.257	0.019	2.62695e-53	1	M2
ATP2A1	1.66332e-57	0.891837	0.771	0.239	3.0111e-53	1	M2
TMEM38A	1.89069e-57	0.619898	0.47	0.093	3.42271e-53	1	M2
CASQ1	1.89529e-57	0.759598	0.606	0.156	3.43104e-53	1	M2
G0S2	1.28074e-56	0.679662	0.494	0.106	2.31852e-52	1	M2
MYH6	1.37228e-55	0.691723	0.349	0.049	2.48425e-51	1	M2
FHL3	2.95082e-55	0.811911	0.671	0.211	5.34186e-51	1	M2
TRDN	1.45937e-52	0.569083	0.51	0.115	2.6419e-48	1	M2
LMOD2	1.87668e-52	0.522994	0.386	0.066	3.39735e-48	1	M2
NDUFA4	4.30872e-52	0.82627	0.98	0.857	7.80008e-48	1	M2
UQCR10	4.97656e-52	0.855213	0.94	0.763	9.00907e-48	1	M2
CORO6	6.25365e-51	0.673436	0.542	0.143	1.1321e-46	1	M2
MYL6B	2.17491e-49	0.876015	0.659	0.251	3.93724e-45	1	M2
TNNT3	1.89594e-48	0.871757	0.9	0.393	3.43221e-44	1	M2
TNNC2	1.99375e-48	0.913948	0.908	0.381	3.60928e-44	1	M2
PKIA	7.75821e-48	0.515564	0.398	0.079	1.40447e-43	1	M2
MUSTN1	9.87824e-48	0.820778	0.851	0.351	1.78826e-43	1	M2
TNNI2	1.09711e-47	0.906286	0.932	0.512	1.98609e-43	1	M2
BIN1	1.75824e-47	0.75781	0.687	0.241	3.18295e-43	1	M2
PPP1R27	2.79591e-47	0.494684	0.402	0.079	5.06144e-43	1	M2
MYLPF	3.51824e-47	0.731987	0.896	0.346	6.36907e-43	1	M2
APOBEC2	1.02536e-45	0.59354	0.482	0.12	1.8562e-41	1	M2
NMRK2	2.41384e-43	0.554135	0.369	0.075	4.36978e-39	1	M2
FNDC5	4.25636e-43	0.431362	0.329	0.057	7.7053e-39	1	M2
YBX3	2.88065e-42	0.777165	0.944	0.715	5.21483e-38	1	M2
MTLN	6.43469e-42	0.758296	0.847	0.469	1.16487e-37	1	M2
ACTC1	9.22512e-42	0.839448	0.598	0.192	1.67002e-37	1	M2
UQCR11	9.86169e-42	0.713375	0.984	0.93	1.78526e-37	1	M2
XIRP2	3.18815e-41	0.570096	0.578	0.177	5.77151e-37	1	M2
XIRP1	4.04588e-41	0.556958	0.382	0.083	7.32426e-37	1	M2
FTH1	5.27996e-41	0.740762	1	0.821	9.55832e-37	1	M2
ADSSL1	6.09185e-41	0.547357	0.47	0.127	1.10281e-36	1	M2
RPL3L	9.83415e-41	0.444642	0.398	0.09	1.78028e-36	1	M2
PADI2	2.92016e-40	0.402641	0.329	0.061	5.28637e-36	1	M2
IL32	3.59788e-40	0.754957	0.755	0.346	6.51324e-36	1	M2
COX5B	3.90204e-40	0.709775	0.976	0.857	7.06386e-36	1	M2
SGCA	9.27095e-39	0.536944	0.478	0.138	1.67832e-34	1	M2
KLHL40	1.11097e-38	0.533588	0.386	0.092	2.01119e-34	1	M2
IDH2	1.4669e-38	0.713028	0.727	0.346	2.65552e-34	1	M2
MYL12A	1.60121e-38	0.853318	0.843	0.575	2.89866e-34	1	M2
TPT1	1.54712e-37	0.648282	1	0.999	2.80075e-33	1	M2
FXYD1	3.8194e-37	0.607576	0.683	0.277	6.91426e-33	1	M2
SFTPC	1.01593e-36	0.823674	1	0.778	1.83913e-32	1	M2
MT-ND4L	1.27414e-36	0.587555	0.506	0.17	2.30657e-32	1	M2
PPDPFL	1.37766e-36	0.387246	0.309	0.06	2.49397e-32	1	M2
HSPB3	2.94593e-36	0.370728	0.253	0.039	5.33302e-32	1	M2
HSPB2	6.68508e-36	0.637258	0.594	0.23	1.2102e-31	1	M2
RTN2	6.689e-36	0.497604	0.426	0.118	1.21091e-31	1	M2
MIR1-1HG	1.36084e-35	0.479608	0.349	0.08	2.46353e-31	1	M2
TOMM7	1.27564e-34	0.619387	0.932	0.794	2.30929e-30	1	M2
SLC2A4	2.26358e-34	0.383945	0.301	0.061	4.09775e-30	1	M2
ATP1A2	3.05868e-34	0.461002	0.406	0.111	5.53713e-30	1	M2
ANK1	3.34743e-34	0.457134	0.373	0.095	6.05984e-30	1	M2
FBXO40	5.08731e-34	0.290124	0.201	0.024	9.20956e-30	1	M2
SRL	2.61439e-33	0.452778	0.394	0.107	4.73283e-29	1	M2
SFTPA1	2.81681e-33	0.71679	0.98	0.687	5.09927e-29	1	M2
RYR1	4.64801e-33	0.501655	0.43	0.127	8.4143e-29	1	M2
GAMT	1.0115e-32	0.549592	0.526	0.193	1.83111e-28	1	M2
MDH1	1.10737e-32	0.643495	0.663	0.328	2.00468e-28	1	M2
MEG3	1.58795e-32	0.830375	0.771	0.373	2.87467e-28	1	M2
SYPL2	4.03188e-32	0.321086	0.285	0.057	7.29892e-28	1	M2
PTP4A3	1.18457e-31	0.539523	0.526	0.195	2.14443e-27	1	M2
UQCRQ	3.62618e-31	0.526664	0.984	0.933	6.56447e-27	1	M2
MYOM3	3.71422e-31	0.417394	0.317	0.075	6.72386e-27	1	M2
DUSP13	4.85941e-31	0.417887	0.341	0.087	8.79699e-27	1	M2
SEMA6C	9.48784e-31	0.453324	0.458	0.15	1.71758e-26	1	M2
APOC1	1.03741e-30	0.603673	0.835	0.452	1.87802e-26	1	M2
TPM1	1.08541e-30	0.600203	0.815	0.398	1.96491e-26	1	M2
NDUFB10	3.77878e-30	0.614982	0.799	0.49	6.84072e-26	1	M2
MYLK3	5.02202e-30	0.268687	0.213	0.033	9.09137e-26	1	M2
MGST3	1.14516e-29	0.5891	0.783	0.475	2.07308e-25	1	M2
AC020909.2	1.20603e-29	0.359772	0.289	0.064	2.18328e-25	1	M2
ALPK3	1.82119e-29	0.315438	0.253	0.049	3.2969e-25	1	M2
SFTPA2	2.01741e-29	0.621661	0.968	0.699	3.65212e-25	1	M2
CA3	2.72675e-29	0.48767	0.321	0.08	4.93624e-25	1	M2
SMYD1	5.69645e-29	0.257646	0.209	0.033	1.03123e-24	1	M2
SHISA4	1.21007e-28	0.373406	0.394	0.118	2.19059e-24	1	M2
COQ10A	1.74968e-28	0.348663	0.273	0.06	3.16744e-24	1	M2
MYF6	1.75135e-28	0.303881	0.241	0.046	3.17047e-24	1	M2
GYG1	3.87949e-28	0.448463	0.422	0.141	7.02304e-24	1	M2
PLN	4.16097e-28	0.334901	0.297	0.071	7.53261e-24	1	M2
CAPN3	1.33913e-27	0.419867	0.398	0.128	2.42422e-23	1	M2
SFTPB	2.27767e-27	0.604476	0.904	0.588	4.12326e-23	1	M2
CACNB1	2.68914e-27	0.382809	0.365	0.108	4.86816e-23	1	M2
AK1	2.70514e-27	0.544185	0.703	0.355	4.89712e-23	1	M2
SGCG	7.00894e-27	0.286257	0.245	0.05	1.26883e-22	1	M2
ASB2	9.49605e-27	0.348853	0.349	0.099	1.71907e-22	1	M2
SNTA1	1.34745e-26	0.387297	0.398	0.13	2.43929e-22	1	M2
DDIT4L	2.96712e-26	0.310007	0.309	0.08	5.37137e-22	1	M2
COX7C	3.05928e-26	0.553852	0.96	0.855	5.53821e-22	1	M2
PDLIM5	5.31154e-26	0.532293	0.562	0.26	9.61549e-22	1	M2
PLPP7	1.23612e-25	0.289036	0.249	0.055	2.23774e-21	1	M2
HHATL	2.36223e-25	0.315353	0.261	0.061	4.27634e-21	1	M2
ATP5MC3	6.52259e-25	0.605537	0.815	0.59	1.18078e-20	1	M2
DUSP26	6.68366e-25	0.314364	0.261	0.062	1.20994e-20	1	M2
NNT	7.39207e-25	0.366428	0.333	0.1	1.33819e-20	1	M2
MYOM1	8.00594e-25	0.321957	0.297	0.079	1.44931e-20	1	M2
TMEM52	9.94267e-25	0.308547	0.317	0.088	1.79992e-20	1	M2
CACNA1S	2.0069e-24	0.292471	0.253	0.059	3.6331e-20	1	M2
SMTNL2	9.31032e-24	0.31085	0.253	0.061	1.68545e-19	1	M2
NDUFB2	1.92247e-23	0.512924	0.912	0.823	3.48025e-19	1	M2
UQCRB	2.68866e-23	0.568824	0.876	0.725	4.86727e-19	1	M2
NDUFS7	1.11113e-22	0.509638	0.751	0.461	2.01149e-18	1	M2
SCN1B	2.41049e-22	0.353337	0.382	0.133	4.36372e-18	1	M2
NAPSA	2.65139e-22	0.576668	0.719	0.416	4.79982e-18	1	M2
NDUFB9	3.17001e-22	0.630999	0.759	0.597	5.73868e-18	1	M2
UGP2	4.0852e-22	0.427656	0.518	0.234	7.39544e-18	1	M2
ASB5	4.36049e-22	0.257721	0.261	0.068	7.89379e-18	1	M2
NDRG2	4.9632e-22	0.4725	0.667	0.363	8.98487e-18	1	M2
MRLN	1.14062e-21	0.269111	0.217	0.049	2.06487e-17	1	M2
HRC	1.21361e-21	0.327279	0.301	0.09	2.19701e-17	1	M2
NIPSNAP2	1.247e-21	0.368769	0.361	0.128	2.25745e-17	1	M2
UQCRFS1	3.35746e-21	0.581531	0.61	0.363	6.078e-17	1	M2
SNRPN	4.24923e-21	0.396893	0.426	0.171	7.69238e-17	1	M2
YBX1	5.32088e-21	0.582544	0.803	0.631	9.63239e-17	1	M2
SMTNL1	7.2887e-21	0.293587	0.281	0.082	1.31947e-16	1	M2
PPP1R3C	1.03887e-20	0.292637	0.313	0.1	1.88067e-16	1	M2
COX5A	1.71864e-20	0.535014	0.787	0.574	3.11126e-16	1	M2
ATP5ME	2.81826e-20	0.449559	0.96	0.9	5.10189e-16	1	M2
ADPRHL1	3.20847e-20	0.265144	0.229	0.059	5.80829e-16	1	M2
CYSTM1	3.47171e-20	0.374041	0.482	0.211	6.28483e-16	1	M2
NDUFA3	5.66879e-20	0.53584	0.759	0.535	1.02622e-15	1	M2
SYNPO2	6.19079e-20	0.372467	0.386	0.15	1.12072e-15	1	M2
SDHA	8.75906e-20	0.364989	0.466	0.203	1.58565e-15	1	M2
SELENOW	1.72172e-19	0.431457	0.984	0.895	3.11683e-15	1	M2
ACAT1	2.05707e-19	0.386543	0.402	0.164	3.72391e-15	1	M2
ATP5F1E	2.16594e-19	0.416236	0.976	0.918	3.92101e-15	1	M2
FTL	2.20733e-19	0.412248	1	0.921	3.99593e-15	1	M2
FN1	2.50036e-19	0.449867	0.855	0.546	4.5264e-15	1	M2
SPTB	2.96308e-19	0.252595	0.261	0.076	5.36406e-15	1	M2
JSRP1	4.38933e-19	0.286728	0.253	0.074	7.946e-15	1	M2
COX7B	4.41212e-19	0.50085	0.871	0.704	7.98726e-15	1	M2
COX8A	8.26056e-19	0.475129	0.94	0.838	1.49541e-14	1	M2
MRPL41	1.47751e-18	0.495143	0.719	0.483	2.67474e-14	1	M2
ACO2	2.2822e-18	0.39414	0.494	0.245	4.13146e-14	1	M2
MYBPC2	3.72037e-18	0.302748	0.394	0.153	6.73498e-14	1	M2
CASQ2	4.35091e-18	0.260766	0.245	0.071	7.87645e-14	1	M2
S100A13	6.29713e-18	0.442952	0.622	0.345	1.13997e-13	1	M2
MFAP5	6.91723e-18	0.348902	0.297	0.103	1.25223e-13	1	M2
AKR1B1	1.06112e-17	0.400358	0.434	0.201	1.92094e-13	1	M2
SYNPO	2.15265e-17	0.400358	0.402	0.173	3.89695e-13	1	M2
LDHB	4.18427e-17	0.482814	0.594	0.35	7.57478e-13	1	M2
PLAAT3	6.57148e-17	0.321203	0.321	0.12	1.18963e-12	1	M2
GOT1	1.38898e-16	0.357199	0.349	0.145	2.51447e-12	1	M2
GNAS	1.54263e-16	0.420897	0.9	0.834	2.79263e-12	1	M2
RRAD	1.89383e-16	0.381371	0.442	0.206	3.4284e-12	1	M2
CD52	1.96314e-16	0.431324	0.606	0.341	3.55387e-12	1	M2
FABP4	2.38657e-16	0.266979	0.482	0.225	4.32042e-12	1	M2
ATP5F1B	3.92966e-16	0.469281	0.884	0.754	7.11387e-12	1	M2
CYC1	4.11627e-16	0.450878	0.683	0.48	7.45169e-12	1	M2
ATP1B1	4.61561e-16	0.316815	0.41	0.184	8.35563e-12	1	M2
STATH	6.22006e-16	0.318687	0.116	0.019	1.12602e-11	1	M2
GYS1	8.29874e-16	0.376178	0.373	0.166	1.50232e-11	1	M2
MRPL33	8.61909e-16	0.363069	0.498	0.26	1.56031e-11	1	M2
MUC1	1.47528e-15	0.400068	0.598	0.336	2.67071e-11	1	M2
PACSIN3	2.29516e-15	0.329597	0.386	0.174	4.15492e-11	1	M2
COX4I1	3.36023e-15	0.428865	0.936	0.875	6.08303e-11	1	M2
C1QA	4.96544e-15	0.3592	0.715	0.43	8.98894e-11	1	M2
CFD	5.76384e-15	0.287247	0.968	0.601	1.04343e-10	1	M2
TMOD1	8.33522e-15	0.26642	0.229	0.075	1.50892e-10	1	M2
ZSCAN16-AS1	1.30685e-14	0.31887	0.349	0.153	2.36579e-10	1	M2
SLC34A2	1.94534e-14	0.346091	0.526	0.283	3.52165e-10	1	M2
CTSH	2.17703e-14	0.363328	0.639	0.378	3.94107e-10	1	M2
IGHA1	3.38221e-14	0.408126	0.538	0.3	6.12282e-10	1	M2
MDH2	3.69171e-14	0.451825	0.691	0.505	6.6831e-10	1	M2
ATP5F1D	4.99617e-14	0.4166	0.803	0.662	9.04456e-10	1	M2
NGRN	5.24518e-14	0.383939	0.47	0.258	9.49534e-10	1	M2
A2M	5.96403e-14	0.375181	0.871	0.618	1.07967e-09	1	M2
ANKRD9	6.10847e-14	0.31775	0.357	0.164	1.10582e-09	1	M2
MACROD1	6.31435e-14	0.296038	0.378	0.174	1.14309e-09	1	M2
ZNF106	8.57747e-14	0.324844	0.353	0.162	1.55278e-09	1	M2
UQCRC1	9.25347e-14	0.384286	0.679	0.477	1.67516e-09	1	M2
MPC1	3.81601e-13	0.296606	0.349	0.161	6.90811e-09	1	M2
PSAP	4.67418e-13	0.306646	0.964	0.863	8.46166e-09	1	M2
ALDOA	7.14394e-13	0.299523	0.369	0.177	1.29327e-08	1	M2
SOD2	7.35538e-13	0.350412	0.478	0.267	1.33154e-08	1	M2
CYCS	7.81989e-13	0.393786	0.663	0.458	1.41563e-08	1	M2
C1QB	9.93898e-13	0.324671	0.667	0.412	1.79925e-08	1	M2
NDUFA1	1.20422e-12	0.416551	0.743	0.598	2.18001e-08	1	M2
PDLIM7	1.31983e-12	0.29637	0.458	0.242	2.38929e-08	1	M2
TWF2	1.36855e-12	0.331971	0.466	0.255	2.47748e-08	1	M2
LYZ	1.7699e-12	0.328629	0.639	0.377	3.20405e-08	1	M2
ATP5MC1	2.00439e-12	0.399202	0.751	0.579	3.62855e-08	1	M2
IFI30	2.14948e-12	0.328843	0.582	0.354	3.89121e-08	1	M2
SERPINA1	3.06142e-12	0.350486	0.434	0.234	5.54209e-08	1	M2
FEM1A	3.23004e-12	0.265553	0.337	0.157	5.84735e-08	1	M2
COX14	3.41247e-12	0.331522	0.522	0.31	6.17759e-08	1	M2
ACYP2	4.27061e-12	0.301917	0.321	0.149	7.73108e-08	1	M2
APOE	4.30748e-12	0.30228	0.675	0.424	7.79783e-08	1	M2
CD74	1.13283e-11	0.292598	0.988	0.761	2.05075e-07	1	M2
COX6C	1.22709e-11	0.399566	0.884	0.789	2.22141e-07	1	M2
SERPINF1	1.71495e-11	0.333925	0.522	0.312	3.10457e-07	1	M2
ATP5PO	1.8509e-11	0.403084	0.643	0.481	3.35068e-07	1	M2
GSN	1.91651e-11	0.307713	0.892	0.668	3.46946e-07	1	M2
CYB5R1	2.0207e-11	0.30385	0.406	0.219	3.65807e-07	1	M2
FUNDC2	2.07726e-11	0.306187	0.41	0.222	3.76046e-07	1	M2
PTGDS	3.45733e-11	0.294455	0.522	0.303	6.2588e-07	1	M2
HSPB8	3.66211e-11	0.364429	0.635	0.437	6.62951e-07	1	M2
DPT	4.15723e-11	0.271061	0.502	0.28	7.52584e-07	1	M2
TBX1	7.06392e-11	0.276253	0.345	0.173	1.27878e-06	1	M2
TIMP3	7.76326e-11	0.321985	0.719	0.472	1.40538e-06	1	M2
CRAT	8.08307e-11	0.251079	0.289	0.131	1.46328e-06	1	M2
LIMCH1	8.99607e-11	0.257986	0.309	0.147	1.62856e-06	1	M2
NDUFB1	9.2903e-11	0.355277	0.779	0.659	1.68182e-06	1	M2
NDUFS5	9.66382e-11	0.348818	0.771	0.631	1.74944e-06	1	M2
AGER	2.12275e-10	0.310335	0.582	0.359	3.84281e-06	1	M2
HLA-B	2.31278e-10	0.291419	0.952	0.815	4.18683e-06	1	M2
NDUFA8	2.53429e-10	0.297992	0.394	0.222	4.58783e-06	1	M2
ATP5PF	3.3154e-10	0.376298	0.767	0.621	6.00186e-06	1	M2
NDUFV3	4.38954e-10	0.264874	0.345	0.18	7.94638e-06	1	M2
NDUFB3	4.49378e-10	0.338867	0.558	0.383	8.13509e-06	1	M2
HLA-DRA	6.70735e-10	0.313151	0.859	0.682	1.21423e-05	1	M2
CD63	7.56137e-10	0.309262	0.799	0.604	1.36883e-05	1	M2
PHPT1	7.94995e-10	0.321733	0.647	0.457	1.43918e-05	1	M2
GPX4	8.65669e-10	0.257233	0.871	0.685	1.56712e-05	1	M2
VEGFB	1.00272e-09	0.304518	0.614	0.404	1.81523e-05	1	M2
RPS25	1.70476e-09	0.259111	0.992	0.979	3.08613e-05	1	M2
HIGD2A	2.45207e-09	0.324056	0.518	0.338	4.43898e-05	1	M2
NDUFAB1	2.52563e-09	0.311183	0.53	0.354	4.57215e-05	1	M2
OAZ1	2.71591e-09	0.267745	0.916	0.901	4.91661e-05	1	M2
NDUFB8	3.01122e-09	0.343106	0.627	0.483	5.45121e-05	1	M2
COX17	3.28336e-09	0.35443	0.518	0.362	5.94386e-05	1	M2
NDUFA5	5.32562e-09	0.253525	0.365	0.205	9.64097e-05	1	M2
ATP5MPL	6.35803e-09	0.329859	0.759	0.626	0.000115099	1	M2
NFE2L1	6.53662e-09	0.275725	0.518	0.335	0.000118332	1	M2
SELENBP1	1.24192e-08	0.260683	0.418	0.245	0.000224824	1	M2
OGDH	1.50376e-08	0.324553	0.502	0.355	0.000272226	1	M2
PRADC1	2.07587e-08	0.251768	0.297	0.159	0.000375794	1	M2
DMAC1	3.96916e-08	0.25526	0.426	0.265	0.000718537	1	M2
ATP5MC2	5.11129e-08	0.308843	0.819	0.734	0.000925298	1	M2
GOT2	6.73002e-08	0.25387	0.289	0.158	0.00121834	1	M2
NDUFA7	8.76949e-08	0.269001	0.498	0.339	0.00158754	1	M2
RAD23A	8.98295e-08	0.30069	0.446	0.298	0.00162618	1	M2
NDUFS8	9.27734e-08	0.304478	0.635	0.485	0.00167948	1	M2
NDUFB7	1.16529e-07	0.33578	0.723	0.623	0.00210953	1	M2
GTF3A	1.57302e-07	0.252537	0.41	0.258	0.00284764	1	M2
EPAS1	3.77035e-07	0.254385	0.639	0.454	0.00682546	1	M2
SMIM4	5.77414e-07	0.251544	0.349	0.218	0.0104529	1	M2
MICOS13	1.40822e-06	0.279738	0.61	0.497	0.025493	1	M2
ECH1	2.51508e-06	0.252626	0.454	0.322	0.0455306	1	M2

## Sheet: O1
Supplementary Table 1. List of automatically identified marker genes per cluster in the spatial transcriptomics dataset (FindAllMarkers, p<0.05, log2FC>0).
Gene	p-value	Average log2 fold-change	Percetage of group 1	Percentage of group 2	Adjusted p-value	Cell cluster	Cell type
SFTPA2	7.50483e-68	1.78448	0.994	0.709	1.3586e-63	3	O1
SFTPA1	1.55438e-60	1.5508	0.994	0.699	2.8139e-56	3	O1
SFTPC	1.54154e-50	1.33897	1	0.788	2.79064e-46	3	O1
HLA-B	5.27993e-50	1.10651	1	0.816	9.55825e-46	3	O1
B2M	1.33686e-49	0.938764	1	0.973	2.42011e-45	3	O1
SFTPB	3.32006e-49	1.30319	0.965	0.596	6.0103e-45	3	O1
AGER	1.97944e-46	1.00696	0.826	0.344	3.58338e-42	3	O1
LYZ	2.03859e-46	1.21262	0.86	0.366	3.69046e-42	3	O1
EPAS1	7.33935e-44	1.01418	0.907	0.435	1.32864e-39	3	O1
FTL	5.11771e-43	1.25123	1	0.925	9.2646e-39	3	O1
TMSB10	3.79276e-42	0.787256	1	0.958	6.86603e-38	3	O1
A2M	1.89301e-40	0.964655	0.965	0.62	3.42691e-36	3	O1
FN1	1.89311e-40	1.14311	0.942	0.551	3.4271e-36	3	O1
APOE	5.14031e-40	1.3357	0.831	0.42	9.3055e-36	3	O1
HLA-DRA	1.16522e-39	1.18903	0.959	0.68	2.1094e-35	3	O1
TMSB4X	3.78852e-39	0.939229	1	0.904	6.85835e-35	3	O1
CCL18	2.25002e-38	1.24263	0.686	0.249	4.0732e-34	3	O1
CD74	2.36096e-37	1.01804	1	0.77	4.27404e-33	3	O1
PSAP	3.15345e-37	0.952829	0.994	0.864	5.70869e-33	3	O1
MUC1	6.34644e-37	0.868156	0.756	0.332	1.1489e-32	3	O1
RARRES2	6.50188e-36	0.85316	0.814	0.37	1.17703e-31	3	O1
HLA-A	4.09146e-34	0.752248	1	0.91	7.40677e-30	3	O1
SERPING1	5.46123e-34	0.839198	0.953	0.573	9.88646e-30	3	O1
CTSH	6.31125e-33	0.823647	0.767	0.376	1.14253e-28	3	O1
NAPSA	2.68388e-32	0.829829	0.826	0.419	4.85862e-28	3	O1
APOC1	3.83724e-32	1.24996	0.86	0.467	6.94656e-28	3	O1
CTSD	1.22967e-31	0.895602	0.988	0.899	2.22607e-27	3	O1
S100A6	2.83246e-31	0.81841	1	0.813	5.12759e-27	3	O1
TIMP3	1.13775e-30	0.814736	0.884	0.467	2.05967e-26	3	O1
EGFL7	2.27474e-30	0.713968	0.907	0.489	4.11796e-26	3	O1
TIMP2	1.85405e-29	0.807333	0.779	0.413	3.35639e-25	3	O1
C1QB	2.88395e-29	0.955108	0.808	0.409	5.22081e-25	3	O1
COMP	3.03436e-29	1.07056	0.767	0.391	5.49309e-25	3	O1
HLA-E	3.78482e-29	0.745377	0.959	0.812	6.85165e-25	3	O1
VIM	1.00042e-28	0.790038	0.994	0.71	1.81105e-24	3	O1
SLC34A2	2.37159e-28	0.723172	0.657	0.281	4.29329e-24	3	O1
SPARC	2.78303e-28	0.775275	0.895	0.569	5.03812e-24	3	O1
HLA-C	3.07003e-28	0.70522	0.983	0.812	5.55768e-24	3	O1
HLA-DRB1	6.65021e-28	0.850719	0.948	0.683	1.20389e-23	3	O1
CD81	7.75905e-28	0.72302	0.994	0.801	1.40462e-23	3	O1
ACTB	9.03942e-28	0.578497	0.994	0.993	1.63641e-23	3	O1
MGP	1.49757e-27	0.900061	0.895	0.556	2.71106e-23	3	O1
HLA-DPA1	1.95425e-27	0.883148	0.767	0.4	3.53778e-23	3	O1
SCGB3A1	2.98887e-26	0.40133	0.419	0.122	5.41075e-22	3	O1
CCL21	3.70268e-26	1.01886	0.686	0.312	6.70295e-22	3	O1
PRELP	5.5169e-26	0.798144	0.587	0.246	9.98725e-22	3	O1
SFTPD	6.12029e-26	0.64453	0.552	0.21	1.10796e-21	3	O1
BGN	6.39733e-26	0.826997	0.738	0.359	1.15811e-21	3	O1
INMT	1.135e-25	0.606061	0.645	0.268	2.05469e-21	3	O1
MYL9	2.66751e-25	0.568112	0.895	0.573	4.82899e-21	3	O1
SUSD2	3.18087e-25	0.547556	0.541	0.205	5.75833e-21	3	O1
C1QA	5.21797e-25	0.92187	0.779	0.436	9.44609e-21	3	O1
DCN	1.59725e-24	0.719121	0.959	0.653	2.8915e-20	3	O1
CLDN5	2.30499e-24	0.616891	0.744	0.366	4.17273e-20	3	O1
CLU	3.02404e-24	0.733033	0.75	0.401	5.47442e-20	3	O1
IGFBP4	4.29682e-24	0.736377	0.884	0.558	7.77854e-20	3	O1
AEBP1	4.82139e-24	0.651714	0.762	0.39	8.72817e-20	3	O1
LTBP4	7.26155e-24	0.759921	0.936	0.639	1.31456e-19	3	O1
RNASE1	7.6352e-24	0.693212	0.919	0.57	1.3822e-19	3	O1
FMOD	1.92412e-23	0.749918	0.564	0.233	3.48323e-19	3	O1
C4BPA	2.08364e-23	0.42305	0.424	0.133	3.77201e-19	3	O1
KRT19	5.27371e-23	0.503246	0.436	0.146	9.54699e-19	3	O1
MFAP4	2.81635e-22	0.677786	0.872	0.527	5.09843e-18	3	O1
LGALS1	3.15736e-22	0.689695	0.942	0.669	5.71577e-18	3	O1
MYL6	5.29892e-22	0.462456	1	0.982	9.59263e-18	3	O1
LTBP3	1.50665e-21	0.588065	0.762	0.404	2.72748e-17	3	O1
ADIRF	2.69397e-21	0.61528	0.936	0.684	4.8769e-17	3	O1
COL1A2	2.36673e-20	0.620235	0.797	0.485	4.28449e-16	3	O1
LAMB2	4.62272e-20	0.580039	0.82	0.48	8.36851e-16	3	O1
TYROBP	1.70012e-19	0.728708	0.634	0.336	3.07773e-15	3	O1
FCGRT	1.78898e-19	0.597859	0.709	0.393	3.23859e-15	3	O1
CFH	1.90424e-19	0.639169	0.68	0.348	3.44724e-15	3	O1
CAV1	2.11655e-19	0.602855	0.756	0.445	3.8316e-15	3	O1
CST3	2.95625e-19	0.500376	1	0.98	5.3517e-15	3	O1
CD52	3.48774e-19	0.681587	0.669	0.347	6.31386e-15	3	O1
IFI27	3.79132e-19	0.535078	0.913	0.861	6.86342e-15	3	O1
SERF2	1.04536e-18	0.47244	1	0.969	1.89242e-14	3	O1
TXNIP	2.81076e-18	0.60497	0.802	0.536	5.08831e-14	3	O1
COL6A2	2.9815e-18	0.640161	0.866	0.584	5.3974e-14	3	O1
CRIP1	3.79984e-18	0.544837	0.994	0.884	6.87884e-14	3	O1
AQP1	7.2153e-18	0.606404	0.797	0.52	1.30619e-13	3	O1
RGCC	2.1634e-17	0.528885	0.506	0.225	3.91641e-13	3	O1
SERPINA1	2.51575e-17	0.573926	0.523	0.234	4.55427e-13	3	O1
TFF3	2.7966e-17	0.557372	0.401	0.151	5.06268e-13	3	O1
ENG	3.43763e-17	0.555679	0.738	0.433	6.22314e-13	3	O1
GNAI2	3.5892e-17	0.548297	0.68	0.392	6.49754e-13	3	O1
HLA-DQB1	4.47195e-17	0.746121	0.727	0.466	8.09556e-13	3	O1
SLIT3	7.42554e-17	0.401343	0.436	0.172	1.34425e-12	3	O1
ACE	8.71841e-17	0.421325	0.465	0.196	1.57829e-12	3	O1
ANGPTL7	1.03843e-16	0.29382	0.169	0.032	1.87987e-12	3	O1
LPCAT1	2.20569e-16	0.489945	0.436	0.185	3.99297e-12	3	O1
GPRC5A	3.08122e-16	0.48566	0.465	0.205	5.57793e-12	3	O1
FLNA	3.08508e-16	0.375368	0.924	0.735	5.58492e-12	3	O1
LGALS3BP	3.13118e-16	0.539728	0.599	0.33	5.66837e-12	3	O1
THBS4	3.25934e-16	0.776059	0.494	0.234	5.90038e-12	3	O1
CAVIN1	3.46639e-16	0.543905	0.802	0.56	6.2752e-12	3	O1
LRP1	7.09123e-16	0.570454	0.75	0.521	1.28372e-11	3	O1
SOD3	7.11646e-16	0.657724	0.64	0.359	1.28829e-11	3	O1
TAGLN	7.6351e-16	0.308021	0.814	0.499	1.38218e-11	3	O1
CTSB	1.17477e-15	0.595426	0.849	0.711	2.12669e-11	3	O1
GAS6	2.89326e-15	0.502127	0.756	0.494	5.23766e-11	3	O1
PTGDS	3.93464e-15	0.577227	0.576	0.307	7.12289e-11	3	O1
FTH1	4.44406e-15	0.659	1	0.829	8.04509e-11	3	O1
NUPR1	6.46662e-15	0.477118	0.866	0.756	1.17065e-10	3	O1
RPS11	7.75433e-15	0.386464	1	0.986	1.40377e-10	3	O1
DMBT1	1.13852e-14	0.262776	0.209	0.054	2.06107e-10	3	O1
TAPBP	1.15508e-14	0.474691	0.692	0.443	2.09105e-10	3	O1
PLAC9	1.18099e-14	0.51952	0.826	0.526	2.13794e-10	3	O1
MALAT1	1.18151e-14	0.426287	0.971	0.895	2.13888e-10	3	O1
CD151	1.32023e-14	0.478523	0.785	0.514	2.39002e-10	3	O1
LUM	1.44866e-14	0.542333	0.674	0.409	2.62251e-10	3	O1
PGC	1.77569e-14	0.281023	0.256	0.078	3.21454e-10	3	O1
TMEM100	1.8495e-14	0.314254	0.285	0.095	3.34815e-10	3	O1
SFRP2	2.17472e-14	0.413473	0.506	0.232	3.9369e-10	3	O1
HLA-DPB1	2.21291e-14	0.630809	0.669	0.423	4.00603e-10	3	O1
IFITM2	2.92388e-14	0.480089	0.703	0.417	5.29311e-10	3	O1
MXRA8	3.13251e-14	0.471311	0.535	0.272	5.67078e-10	3	O1
FCN3	3.40834e-14	0.450162	0.384	0.164	6.17012e-10	3	O1
CFD	3.74465e-14	0.513918	0.953	0.62	6.77894e-10	3	O1
LBH	4.06866e-14	0.395845	0.436	0.195	7.3655e-10	3	O1
IL7R	4.89989e-14	0.340086	0.297	0.104	8.87026e-10	3	O1
PECAM1	5.81962e-14	0.457841	0.628	0.354	1.05353e-09	3	O1
LAMC3	5.93683e-14	0.374991	0.384	0.156	1.07474e-09	3	O1
SLC6A4	6.146e-14	0.295849	0.285	0.096	1.11261e-09	3	O1
CILP	8.87321e-14	0.522776	0.488	0.234	1.60632e-09	3	O1
CYP4B1	9.20749e-14	0.374089	0.36	0.146	1.66683e-09	3	O1
MARCO	1.57434e-13	0.536146	0.407	0.18	2.85004e-09	3	O1
RAMP2	3.06038e-13	0.447437	0.674	0.403	5.54021e-09	3	O1
CCER2	3.07696e-13	0.650326	0.413	0.193	5.57022e-09	3	O1
GNLY	3.07984e-13	0.282627	0.25	0.08	5.57543e-09	3	O1
NPC2	3.24479e-13	0.543469	0.68	0.485	5.87404e-09	3	O1
FBLN1	3.47826e-13	0.481388	0.657	0.395	6.29669e-09	3	O1
C1QC	4.03723e-13	0.495478	0.477	0.235	7.30861e-09	3	O1
SPTBN1	4.55339e-13	0.463771	0.674	0.413	8.243e-09	3	O1
RRAS	4.69208e-13	0.436557	0.581	0.315	8.49408e-09	3	O1
FAU	4.82847e-13	0.360631	1	0.993	8.74097e-09	3	O1
APLP2	5.05898e-13	0.500203	0.68	0.456	9.15827e-09	3	O1
CD63	5.57905e-13	0.46341	0.843	0.609	1.00998e-08	3	O1
SPI1	5.76674e-13	0.284028	0.39	0.162	1.04395e-08	3	O1
C2	7.13408e-13	0.263136	0.221	0.066	1.29148e-08	3	O1
IFITM3	8.71602e-13	0.439911	0.89	0.663	1.57786e-08	3	O1
IFI30	9.11482e-13	0.660372	0.593	0.363	1.65006e-08	3	O1
LAPTM5	9.7649e-13	0.487143	0.517	0.28	1.76774e-08	3	O1
TSPAN13	1.1589e-12	0.363698	0.32	0.127	2.09795e-08	3	O1
RPS9	1.18206e-12	0.379018	0.988	0.944	2.13988e-08	3	O1
TSC22D3	1.35109e-12	0.370916	0.477	0.238	2.44589e-08	3	O1
C1S	1.42719e-12	0.498818	0.593	0.351	2.58364e-08	3	O1
PLD3	1.49743e-12	0.481382	0.674	0.441	2.71081e-08	3	O1
HLA-DQA1	1.56962e-12	0.607825	0.529	0.304	2.84148e-08	3	O1
PIGR	2.05361e-12	0.329026	0.326	0.13	3.71764e-08	3	O1
IGKC	2.09614e-12	0.440032	0.703	0.435	3.79464e-08	3	O1
SEMA3B	2.91818e-12	0.360999	0.366	0.158	5.28278e-08	3	O1
UBA7	3.15167e-12	0.324091	0.39	0.175	5.70547e-08	3	O1
CLDN18	3.36346e-12	0.29878	0.291	0.109	6.08888e-08	3	O1
HLA-DMA	4.36136e-12	0.444575	0.453	0.233	7.89536e-08	3	O1
VIPR1	4.44638e-12	0.36314	0.378	0.169	8.04928e-08	3	O1
C1R	4.53603e-12	0.467043	0.651	0.382	8.21158e-08	3	O1
LY6E	4.62315e-12	0.444558	0.645	0.406	8.36929e-08	3	O1
AOC3	5.65015e-12	0.372314	0.378	0.169	1.02285e-07	3	O1
TYMP	5.67404e-12	0.377053	0.541	0.29	1.02717e-07	3	O1
ABCA3	9.58571e-12	0.439232	0.395	0.188	1.7353e-07	3	O1
COL4A2	1.02118e-11	0.357384	0.488	0.252	1.84864e-07	3	O1
DPYSL2	1.156e-11	0.429941	0.541	0.295	2.09271e-07	3	O1
RPL36	1.28959e-11	0.330019	1	0.993	2.33455e-07	3	O1
IGFBP7	1.40325e-11	0.339355	0.855	0.615	2.54029e-07	3	O1
C4orf48	1.41103e-11	0.316421	0.349	0.152	2.55439e-07	3	O1
SELENOP	1.57061e-11	0.498527	0.698	0.489	2.84328e-07	3	O1
CD68	1.75828e-11	0.479194	0.471	0.258	3.18301e-07	3	O1
SPOCK2	1.76116e-11	0.285061	0.262	0.095	3.18823e-07	3	O1
CYB5R3	2.03158e-11	0.440189	0.686	0.474	3.67777e-07	3	O1
RHOC	2.24743e-11	0.39675	0.651	0.407	4.06851e-07	3	O1
STOM	2.51307e-11	0.420687	0.529	0.295	4.54942e-07	3	O1
S100A4	2.59269e-11	0.435769	0.936	0.702	4.69354e-07	3	O1
TSPAN4	3.23211e-11	0.404537	0.523	0.295	5.85108e-07	3	O1
MMP2	3.46663e-11	0.433	0.547	0.309	6.27563e-07	3	O1
CYBRD1	4.45509e-11	0.384784	0.442	0.221	8.06506e-07	3	O1
IGFBP5	5.41601e-11	0.4722	0.581	0.359	9.80461e-07	3	O1
FXYD5	8.83805e-11	0.325321	0.471	0.241	1.59995e-06	3	O1
SELENOM	9.91006e-11	0.39715	0.692	0.43	1.79402e-06	3	O1
INF2	1.0901e-10	0.340512	0.535	0.303	1.97341e-06	3	O1
FCER1G	1.19863e-10	0.389364	0.43	0.22	2.16988e-06	3	O1
CAVIN3	1.20666e-10	0.379761	0.541	0.303	2.18442e-06	3	O1
ISLR	1.37588e-10	0.369711	0.523	0.287	2.49076e-06	3	O1
CAV2	2.01037e-10	0.32675	0.448	0.232	3.63937e-06	3	O1
LTBP2	2.24029e-10	0.295929	0.39	0.187	4.05559e-06	3	O1
EMP2	2.39867e-10	0.442027	0.605	0.397	4.34232e-06	3	O1
PCOLCE	2.45831e-10	0.318355	0.448	0.23	4.45027e-06	3	O1
CSRP1	3.53781e-10	0.319983	0.593	0.353	6.40449e-06	3	O1
SLC39A8	4.32681e-10	0.312322	0.273	0.112	7.83283e-06	3	O1
ADH1B	7.5121e-10	0.353101	0.395	0.202	1.35991e-05	3	O1
GPC3	9.01209e-10	0.292518	0.355	0.168	1.63146e-05	3	O1
SRGN	9.20682e-10	0.325785	0.308	0.14	1.66671e-05	3	O1
NBL1	9.94719e-10	0.457763	0.651	0.447	1.80074e-05	3	O1
IGHG2	1.10781e-09	0.32785	0.279	0.117	2.00547e-05	3	O1
MRC1	1.20775e-09	0.304679	0.262	0.106	2.18639e-05	3	O1
RAMP3	1.28363e-09	0.34529	0.43	0.229	2.32375e-05	3	O1
CYBA	1.40758e-09	0.374669	0.517	0.295	2.54814e-05	3	O1
CDH5	1.55112e-09	0.28546	0.355	0.168	2.80799e-05	3	O1
ICAM1	1.59775e-09	0.262497	0.32	0.145	2.89241e-05	3	O1
SLCO2A1	1.85902e-09	0.330981	0.326	0.152	3.36539e-05	3	O1
SPARCL1	2.20951e-09	0.318283	0.663	0.426	3.99987e-05	3	O1
VWF	2.29331e-09	0.332626	0.715	0.479	4.15158e-05	3	O1
CES1	2.34342e-09	0.3553	0.413	0.217	4.24229e-05	3	O1
PAM	3.75822e-09	0.292496	0.355	0.172	6.80351e-05	3	O1
OAZ1	4.69005e-09	0.279281	0.971	0.896	8.4904e-05	3	O1
GPX3	4.94123e-09	0.40589	0.773	0.593	8.94511e-05	3	O1
COL6A1	5.20322e-09	0.431065	0.657	0.454	9.41938e-05	3	O1
ITGB1	5.36114e-09	0.336929	0.558	0.351	9.70526e-05	3	O1
TGM2	5.86225e-09	0.424534	0.407	0.227	0.000106124	3	O1
GPX4	6.46483e-09	0.365646	0.814	0.7	0.000117033	3	O1
TNXB	8.02873e-09	0.359923	0.797	0.57	0.000145344	3	O1
IFI6	9.50578e-09	0.278292	0.337	0.164	0.000172083	3	O1
SFTA2	1.02319e-08	0.307008	0.343	0.169	0.000185228	3	O1
CCND3	1.33213e-08	0.359707	0.401	0.231	0.000241155	3	O1
GPNMB	1.39209e-08	0.390884	0.64	0.468	0.000252009	3	O1
NENF	2.05265e-08	0.382134	0.674	0.502	0.000371592	3	O1
MYO15B	2.19224e-08	0.281301	0.355	0.18	0.000396862	3	O1
MFGE8	2.63455e-08	0.365582	0.616	0.411	0.000476932	3	O1
ARRB1	2.72008e-08	0.260805	0.302	0.143	0.000492417	3	O1
GRASP	2.97962e-08	0.303468	0.302	0.147	0.0005394	3	O1
ELOB	3.84261e-08	0.356636	0.93	0.883	0.000695628	3	O1
C3	3.94619e-08	0.283816	0.471	0.267	0.00071438	3	O1
MVP	3.97597e-08	0.298928	0.471	0.279	0.00071977	3	O1
SELENBP1	6.05682e-08	0.294715	0.448	0.25	0.00109647	3	O1
CRLF1	7.01706e-08	0.312855	0.453	0.263	0.0012703	3	O1
OLFML3	7.50183e-08	0.258763	0.32	0.161	0.00135806	3	O1
GRINA	9.20825e-08	0.297639	0.483	0.287	0.00166697	3	O1
APP	1.01984e-07	0.319855	0.43	0.251	0.00184622	3	O1
TAGLN2	1.04557e-07	0.287326	0.971	0.933	0.00189279	3	O1
SELENON	1.15331e-07	0.286207	0.355	0.193	0.00208783	3	O1
MGAT1	1.20968e-07	0.328394	0.483	0.304	0.00218988	3	O1
SCARB2	1.22206e-07	0.271567	0.372	0.204	0.00221229	3	O1
TNFSF13	1.26298e-07	0.271033	0.267	0.126	0.00228637	3	O1
CTSL	1.26941e-07	0.290394	0.343	0.181	0.00229801	3	O1
MYOC	1.30927e-07	0.372465	0.308	0.155	0.00237017	3	O1
SCD	1.35754e-07	0.344385	0.407	0.237	0.00245755	3	O1
TGFBR2	1.37514e-07	0.330408	0.453	0.274	0.00248942	3	O1
COL14A1	1.51966e-07	0.275205	0.343	0.178	0.00275104	3	O1
PMP22	1.6871e-07	0.285366	0.448	0.263	0.00305417	3	O1
CALR	1.76147e-07	0.404361	0.738	0.717	0.00318878	3	O1
S100A10	2.11758e-07	0.270133	0.971	0.898	0.00383346	3	O1
CCND1	2.31895e-07	0.342939	0.57	0.397	0.004198	3	O1
PDGFRB	2.35098e-07	0.257935	0.477	0.273	0.00425598	3	O1
TFRC	2.89228e-07	0.309798	0.326	0.176	0.00523589	3	O1
RPL18	2.9237e-07	0.270626	1	0.997	0.00529278	3	O1
BST2	3.62715e-07	0.283953	0.43	0.256	0.00656624	3	O1
EMP3	3.92473e-07	0.295046	0.471	0.29	0.00710493	3	O1
CNN3	4.34929e-07	0.290344	0.401	0.234	0.00787352	3	O1
MIF	4.41621e-07	0.303994	0.971	0.941	0.00799467	3	O1
IGFBP6	4.46096e-07	0.409218	0.773	0.661	0.00807567	3	O1
STAB1	5.68994e-07	0.273454	0.39	0.219	0.0103005	3	O1
H1FX	6.19407e-07	0.331099	0.616	0.449	0.0112131	3	O1
CTSS	7.72597e-07	0.301676	0.308	0.166	0.0139863	3	O1
HSPG2	8.66474e-07	0.273859	0.61	0.411	0.0156858	3	O1
ARPC1B	9.1292e-07	0.340118	0.465	0.295	0.0165266	3	O1
ITM2B	1.19134e-06	0.291431	1	0.988	0.0215668	3	O1
ANXA5	1.19946e-06	0.32988	0.488	0.32	0.0217138	3	O1
FBP1	1.24774e-06	0.252608	0.256	0.125	0.0225878	3	O1
EGLN2	1.28464e-06	0.250758	0.39	0.226	0.0232558	3	O1
COL3A1	1.4131e-06	0.296087	0.581	0.383	0.0255814	3	O1
GUK1	1.62765e-06	0.2841	0.855	0.826	0.0294653	3	O1
COL1A1	1.75503e-06	0.300069	0.523	0.351	0.0317712	3	O1
HLA-F	1.98697e-06	0.276477	0.337	0.193	0.03597	3	O1
NUCB1	2.04584e-06	0.303118	0.459	0.309	0.0370358	3	O1
FABP4	2.12728e-06	0.548971	0.401	0.245	0.0385101	3	O1
IGHG1	2.15274e-06	0.473905	0.308	0.17	0.038971	3	O1

[truncated: 1 more sheets: O2]
