# Supplementary material for: Tissue Mechanics and Hedgehog Signaling Crosstalk as a Key Epithelial–Stromal Interplay in Cancer Development
Source: Adv Sci (Weinh). 2024 Jul 8;11(35):2400063. doi: 10.1002/advs.202400063 (PMC11425211; doi:10.1002/advs.202400063)
Supplement: Supplementary file 3 — Supporting Information [file ADVS-11-2400063-s004.xlsx]

## Sheet: E(B)
Supplementary Table 2. List of GO terms and KEGG pathways enriched in Visium array clusters.
Category	ID	Description	Adjusted p-value	query_size	Count	term_size	effective_domain_size	geneID	GeneRatio	BgRatio
GO:BP	GO:0002181	cytoplasmic translation	2.7226e-66	1288	92	159	21128	RPS8 RPS12 RPL17 RPS4X RPS27A RPL11 RPL34 RPS3A RPL22 RPS6 RPL5 RPL4 RPL22L1 RPS15A RPS7 RPL36A RPL37 RPS24 RPS26 RPL3 RPL10A RPL14 RPS13 RPL19 RPL13A RPS17 RPL26 RPL7 RPS23 RPS3 HNRNPD RPL35A RPL12 RPL6 EIF4A2 RPL30 RPS18 EIF4A1 RPS2 RPS10 RPL7A RPL23 DHX9 RPL32 RPLP2 RPLP0 RPL37A HNRNPU PABPC1 RPL29 RPS19 RPL28 SLBP RACK1 RPL31 RPL39 RPS14 RPS29 RPSA EIF4B CNBP RPS21 METTL3 PKM RPL9 RPL24 RPL26…	92/1288	159/21128
GO:BP	GO:0044260	cellular macromolecule metabolic process	2.24589e-51	1288	415	3263	21128	PTTG1 TYMS UBE2C TP73 PCNA RPS8 HMGB2 RPS12 RPL17 RPS4X RPS27A RPL11 RPL34 RPS3A EEF1A1 RPL22 RPS6 RPL5 CDK1 HNRNPA2B1 KPNA2 NACA RRM2 NPM1 RPL4 HELLS RPL22L1 LARGE2 TOP2A NCL SNRPD1 RPS15A NSG1 RPS7 RPL36A MCM3 MYC RAN CENPF FOXM1 RPL37 RPS24 RPS26 RPL3 RPL10A EGFR HNRNPA1 HMGB1 RPL14 RPS13 RPL19 GLCE RPL13A RPS17 HMGB3 HSP90AB1 HNRNPC CCNA2 AURKB RPL26 SNRPG RPL7 PARP1 MCM6 RPS23 RPS3 FBL HNRNP…	415/1288	3263/21128
GO:BP	GO:0043043	peptide biosynthetic process	7.67052e-50	1288	173	772	21128	TYMS RPS8 RPS12 RPL17 RPS4X RPS27A RPL11 RPL34 RPS3A EEF1A1 RPL22 RPS6 RPL5 NACA NPM1 RPL4 RPL22L1 NCL RPS15A RPS7 RPL36A MYC RPL37 RPS24 RPS26 RPL3 RPL10A RPL14 RPS13 RPL19 RPL13A RPS17 RPL26 RPL7 RPS23 RPS3 HNRNPD RPL35A ITGA2 RPL12 RPL6 EEF2K EIF4A2 RPL30 RPS18 EIF4A1 RPS2 RPS10 C1QBP RPL7A EEF1B2 ZFP36L1 RPL23 DHX9 PASK RPL32 RPLP2 RPLP0 RPL37A HNRNPU ILF3 MRPL51 PABPC1 RPL29 RPS19 RPL28 SLBP…	173/1288	772/21128
GO:BP	GO:0006412	translation	1.51655e-49	1288	169	743	21128	TYMS RPS8 RPS12 RPL17 RPS4X RPS27A RPL11 RPL34 RPS3A EEF1A1 RPL22 RPS6 RPL5 NACA NPM1 RPL4 RPL22L1 NCL RPS15A RPS7 RPL36A MYC RPL37 RPS24 RPS26 RPL3 RPL10A RPL14 RPS13 RPL19 RPL13A RPS17 RPL26 RPL7 RPS23 RPS3 HNRNPD RPL35A ITGA2 RPL12 RPL6 EEF2K EIF4A2 RPL30 RPS18 EIF4A1 RPS2 RPS10 C1QBP RPL7A EEF1B2 ZFP36L1 RPL23 DHX9 PASK RPL32 RPLP2 RPLP0 RPL37A HNRNPU ILF3 MRPL51 PABPC1 RPL29 RPS19 RPL28 SLBP…	169/1288	743/21128
GO:BP	GO:0006518	peptide metabolic process	1.893e-44	1288	183	926	21128	TYMS RPS8 RPS12 RPL17 RPS4X RPS27A RPL11 RPL34 RPS3A EEF1A1 RPL22 RPS6 RPL5 NACA NPM1 RPL4 RPL22L1 NCL RPS15A RPS7 RPL36A MYC RPL37 RPS24 RPS26 RPL3 RPL10A RPL14 RPS13 RPL19 RPL13A RPS17 RPL26 RPL7 RPS23 RPS3 HNRNPD RPL35A ITGA2 RPL12 RPL6 EEF2K EIF4A2 PRNP RPL30 RPS18 EIF4A1 RPS2 RPS10 C1QBP RPL7A EEF1B2 ZFP36L1 RPL23 DHX9 PASK RPL32 RPLP2 RPLP0 RPL37A HNRNPU ILF3 MRPL51 PABPC1 RPL29 RPS19 RPL28…	183/1288	926/21128
GO:BP	GO:0044271	cellular nitrogen compound biosynthetic process	4.08646e-43	1288	521	4890	21128	PSAT1 TYMS TP73 TP63 CDCA7 CKS2 PCNA RPS8 PTMA HMGB2 RPS12 RPL17 RPS4X RPS27A RPL11 RPL34 RPS3A EEF1A1 PDCD4 RPL22 LGR4 PPIA RPS6 RPL5 IRX4 HNRNPA2B1 NACA NOTCH1 RRM2 NME2 NPM1 RPL4 RPL22L1 TOP2A NCL RPS15A RPS7 NAB1 RPL36A MYC TFAP2B PAICS CENPF FOXM1 CDCA7L SIM2 RPL37 TXN RPS24 RPS26 RPL3 SRSF2 RPL10A EGFR TFAP2A HNRNPA1 HMGB1 YWHAZ JAG1 RPL14 HINT1 RPS13 RPL19 RPL13A ENO1 ALDH7A1 RPS17 HMGB3 T…	521/1288	4890/21128
GO:BP	GO:0043604	amide biosynthetic process	8.49803e-43	1288	178	905	21128	TYMS RPS8 RPS12 RPL17 RPS4X RPS27A RPL11 RPL34 RPS3A EEF1A1 RPL22 RPS6 RPL5 NACA NPM1 RPL4 RPL22L1 NCL RPS15A RPS7 RPL36A MYC RPL37 RPS24 RPS26 RPL3 RPL10A RPL14 RPS13 RPL19 RPL13A RPS17 RPL26 RPL7 RPS23 RPS3 HNRNPD RPL35A ITGA2 RPL12 RPL6 EEF2K EIF4A2 RPL30 RPS18 EIF4A1 RPS2 RPS10 DEGS1 C1QBP RPL7A EEF1B2 ZFP36L1 RPL23 DHX9 PASK RPL32 RPLP2 RPLP0 RPL37A HNRNPU ILF3 MRPL51 PABPC1 RPL29 RPS19 RPL2…	178/1288	905/21128
GO:BP	GO:1901566	organonitrogen compound biosynthetic process	4.20692e-40	1288	264	1805	21128	PSAT1 TYMS RPS8 RPS12 RPL17 RPS4X RPS27A RPL11 RPL34 RPS3A EEF1A1 RPL22 RPS6 RPL5 NACA MFSD2A NME2 NPM1 RPL4 RPL22L1 LARGE2 NCL RPS15A RPS7 RPL36A MYC PAICS RPL37 RPS24 RPS26 RPL3 RPL10A ABCC5 RPL14 RPS13 RPL19 GLCE RPL13A ENO1 ALDH7A1 RPS17 SAT1 RPL26 RPL7 PARP1 RPS23 RPS3 HNRNPD RPL35A ITGA2 RPL12 RPL6 EEF2K EIF4A2 RPL30 DUT RPS18 EIF4A1 RPS2 RPS10 DEGS1 C1QBP PHGDH RPL7A EEF1B2 ZFP36L1 GOLGA7B…	264/1288	1805/21128
GO:BP	GO:0044249	cellular biosynthetic process	1.76493e-37	1288	570	5793	21128	TYRP1 PSAT1 DCT PMEL TYMS TP73 TP63 CDCA7 CKS2 PCNA RPS8 PTMA HMGB2 RPS12 RPL17 RPS4X RPS27A RPL11 RPL34 RPS3A EEF1A1 PDCD4 RPL22 LGR4 PPIA RPS6 RPL5 IRX4 HNRNPA2B1 NACA NOTCH1 MFSD2A RRM2 NME2 NPM1 RPL4 RPL22L1 LARGE2 TOP2A NCL CBR1 RPS15A RPS7 NAB1 RPL36A MYC TFAP2B PAICS CENPF FOXM1 CDCA7L SIM2 RPL37 TXN RPS24 RPS26 RPL3 SRSF2 RPL10A EGFR TFAP2A HNRNPA1 HMGB1 YWHAZ JAG1 RPL14 HINT1 RPS13 RPL19…	570/1288	5793/21128
GO:BP	GO:1901576	organic substance biosynthetic process	5.68317e-37	1288	575	5886	21128	TYRP1 PSAT1 DCT PMEL TYMS TP73 TP63 CDCA7 CKS2 PCNA RPS8 PTMA HMGB2 RPS12 RPL17 RPS4X RPS27A RPL11 RPL34 RPS3A EEF1A1 PDCD4 RPL22 LGR4 PPIA RPS6 RPL5 IRX4 HNRNPA2B1 NACA NOTCH1 MFSD2A RRM2 NME2 NPM1 RPL4 RPL22L1 LARGE2 TOP2A NCL CBR1 RPS15A RPS7 NAB1 RPL36A MYC TFAP2B PAICS CENPF FOXM1 CDCA7L SIM2 RPL37 TXN RPS24 RPS26 RPL3 SRSF2 RPL10A EGFR TFAP2A ABCC5 HNRNPA1 HMGB1 YWHAZ JAG1 RPL14 HINT1 RPS13…	575/1288	5886/21128
GO:BP	GO:0043603	amide metabolic process	1.62498e-36	1288	199	1204	21128	TYMS RPS8 RPS12 RPL17 RPS4X RPS27A RPL11 RPL34 RPS3A EEF1A1 RPL22 RPS6 RPL5 NACA NPM1 RPL4 RPL22L1 NCL RPS15A RPS7 RPL36A MYC RPL37 RPS24 RPS26 RPL3 RPL10A RPL14 RPS13 RPL19 RPL13A RPS17 RPL26 RPL7 RPS23 RPS3 HNRNPD RPL35A ITGA2 RPL12 RPL6 EEF2K EIF4A2 PRNP RPL30 RPS18 EIF4A1 RPS2 RPS10 DEGS1 C1QBP RPL7A EEF1B2 ZFP36L1 RPL23 PLPP2 DHX9 PASK RPL32 RPLP2 RPLP0 RPL37A HNRNPU ILF3 MRPL51 PABPC1 RPL29…	199/1288	1204/21128
GO:BP	GO:0009058	biosynthetic process	6.14619e-36	1288	578	5973	21128	TYRP1 PSAT1 DCT PMEL TYMS TP73 TP63 CDCA7 CKS2 PCNA RPS8 PTMA HMGB2 RPS12 RPL17 RPS4X RPS27A RPL11 RPL34 RPS3A EEF1A1 PDCD4 RPL22 LGR4 PPIA RPS6 RPL5 IRX4 HNRNPA2B1 NACA NOTCH1 MFSD2A RRM2 NME2 NPM1 RPL4 RPL22L1 LARGE2 TOP2A NCL CBR1 RPS15A RPS7 NAB1 RPL36A MYC TFAP2B PAICS CENPF FOXM1 CDCA7L SIM2 RPL37 TXN RPS24 RPS26 RPL3 SRSF2 RPL10A EGFR TFAP2A ABCC5 HNRNPA1 HMGB1 YWHAZ JAG1 RPL14 HINT1 RPS13…	578/1288	5973/21128
GO:BP	GO:0007049	cell cycle	4.35977e-32	1288	248	1818	21128	STMN1 PTTG1 UBE2C TP73 TP63 CKS2 PCNA RPS6 CDK1 NUSAP1 RRM2 NPM1 HELLS GOLGA8B TOP2A RPS15A KIF23 MCM3 MYC RAN CENPF ZWINT FOXM1 PRC1 SMC4 KIF20A SRSF2 TUBA1B EGFR RANBP1 ANLN MKI67 WEE1 CCNB1 HSP90AB1 CCNA2 AURKB ASPM NCAPG2 RPL26 BMP7 BIRC5 TUBB MCM6 RPS3 CDC25B KIF11 KIF2C CENPW MCM7 NCAPG SSX2IP SLC25A5 PRNP PBK MCM4 KIFC1 CDC20 RBBP8 PHGDH RRM1 SMARCAD1 MAD2L1 TIMELESS ZFP36L1 CDKN3 APEX1 CC…	248/1288	1818/21128
GO:BP	GO:0051276	chromosome organization	3.38266e-30	1288	127	635	21128	PTTG1 UBE2C PCNA HMGB2 CDK1 HNRNPA2B1 NUSAP1 HELLS TOP2A KIF23 MCM3 MYC RAN CENPF ZWINT PRC1 SMC4 HNRNPA1 HMGB1 HMGB3 CCNB1 HSP90AB1 HNRNPC AURKB NCAPG2 PARP1 BIRC5 MCM6 HNRNPD KIF11 KIF2C CENPW MCM7 NCAPG MCM4 KIFC1 CDC20 SUB1 MAD2L1 APEX1 MYBL2 DHX9 SMG1 XRCC3 DDX11 EZH2 HNRNPU CHTF18 BUB3 G3BP1 TACC3 PRKDC CCT6A CCT5 TCP1 NASP RFC4 XRCC5 GNL3 KPNB1 CCT8 TPX2 RFC1 FBXW7 CENPP DKC1 MZT1 RPA1 NUP…	127/1288	635/21128
GO:BP	GO:0034645	cellular macromolecule biosynthetic process	1.26858e-28	1288	184	1208	21128	TYMS RPS8 RPS12 RPL17 RPS4X RPS27A RPL11 RPL34 RPS3A EEF1A1 RPL22 RPS6 RPL5 NACA NPM1 RPL4 RPL22L1 LARGE2 NCL RPS15A RPS7 RPL36A MYC RPL37 RPS24 RPS26 RPL3 RPL10A RPL14 RPS13 RPL19 GLCE RPL13A RPS17 RPL26 RPL7 RPS23 RPS3 HNRNPD RPL35A ITGA2 RPL12 RPL6 EEF2K EIF4A2 RPL30 RPS18 EIF4A1 RPS2 RPS10 C1QBP RPL7A EEF1B2 ZFP36L1 GOLGA7B RPL23 DHX9 PASK RPL32 RPLP2 RPLP0 RPL37A HNRNPU ILF3 MRPL51 PABPC1 RP…	184/1288	1208/21128
GO:BP	GO:0009059	macromolecule biosynthetic process	4.80104e-28	1288	473	4822	21128	TYMS TP73 TP63 CDCA7 CKS2 PCNA RPS8 PTMA HMGB2 RPS12 RPL17 RPS4X RPS27A RPL11 RPL34 RPS3A EEF1A1 PDCD4 RPL22 LGR4 PPIA RPS6 RPL5 IRX4 HNRNPA2B1 NACA NOTCH1 NME2 NPM1 RPL4 RPL22L1 LARGE2 TOP2A NCL RPS15A RPS7 NAB1 RPL36A MYC TFAP2B CENPF FOXM1 CDCA7L SIM2 RPL37 TXN RPS24 RPS26 RPL3 SRSF2 RPL10A EGFR TFAP2A ABCC5 HNRNPA1 HMGB1 YWHAZ JAG1 RPL14 HINT1 RPS13 RPL19 GLCE RPL13A ENO1 RPS17 HMGB3 TFAP2C I…	473/1288	4822/21128
GO:BP	GO:1901564	organonitrogen compound metabolic process	2.31994e-26	1288	586	6538	21128	COL7A1 PSAT1 DCT PTTG1 TYMS UBE2C TP63 CKS2 RPS8 FGFR3 RPS12 RPL17 RPS4X RPS27A RPL11 RPL34 RPS3A EEF1A1 PDCD4 RPL22 PPIA RPS6 RPL5 CDK1 NACA NOTCH1 MFSD2A NME2 NPM1 RPL4 RPL22L1 LARGE2 HSPE1 NCL RPS15A NSG1 RPS7 RPL36A MYC RAN PAICS RPL37 TXN RPS24 RPS26 DDR1 RPL3 CD44 RPL10A EGFR ABCC5 HNRNPA1 HMGB1 YWHAZ RPL14 HINT1 RPS13 RPL19 GLCE RPL13A ENO1 ALDH7A1 CCDC88C RPS17 WEE1 CCNB1 IVNS1ABP HSP90AB…	586/1288	6538/21128
GO:BP	GO:0000278	mitotic cell cycle	6.81087e-26	1288	151	929	21128	STMN1 PTTG1 UBE2C TP73 CKS2 PCNA RPS6 CDK1 NUSAP1 RRM2 KIF23 MCM3 MYC RAN CENPF ZWINT FOXM1 PRC1 SMC4 KIF20A SRSF2 TUBA1B EGFR RANBP1 ANLN MKI67 WEE1 CCNB1 CCNA2 AURKB NCAPG2 RPL26 BMP7 BIRC5 TUBB MCM6 CDC25B KIF11 KIF2C CENPW NCAPG PBK MCM4 KIFC1 CDC20 RBBP8 RRM1 MAD2L1 ZFP36L1 CDKN3 APEX1 CCNB2 SAPCD2 GPNMB MYBL2 XRCC3 EZH2 GMNN HNRNPU SLC9A3R1 CKS1B PSME2 BUB3 ID2 TACC3 PRKDC UBE2S BTG3 TCF3 C…	151/1288	929/21128
GO:BP	GO:0006996	organelle organization	3.3265e-24	1288	369	3568	21128	STMN1 TYRP1 KRT15 PTTG1 PMEL KRT5 UBE2C CKS2 PCNA HMGB2 RPL11 PPIA RPL5 CDK1 HNRNPA2B1 NUSAP1 NOTCH1 NPM1 HELLS KRT14 GOLGA8B TOP2A KIF23 MCM3 MYC RAN CENPF ZWINT PRC1 DST SMC4 CSRP2 KIF20A TUBA1B FSCN1 HNRNPA1 RANBP1 HMGB1 YWHAZ ANLN CCDC88C HMGB3 MKI67 WEE1 CCNB1 HSPB11 HSP90AB1 HNRNPC PLXNB1 AURKB ASPM NCAPG2 BMP7 PARP1 BIRC5 TUBB MCM6 VAV3 RPS23 RPS3 CDC25B HNRNPD KIF11 KIF2C MGME1 CENPW MCM7…	369/1288	3568/21128
GO:BP	GO:0022402	cell cycle process	5.34525e-24	1288	180	1270	21128	STMN1 PTTG1 UBE2C TP63 CKS2 PCNA RPS6 CDK1 NUSAP1 RRM2 NPM1 GOLGA8B TOP2A KIF23 MCM3 MYC RAN CENPF ZWINT FOXM1 PRC1 SMC4 KIF20A EGFR RANBP1 ANLN MKI67 WEE1 CCNB1 CCNA2 AURKB ASPM NCAPG2 RPL26 BMP7 BIRC5 TUBB MCM6 RPS3 CDC25B KIF11 KIF2C CENPW NCAPG SSX2IP SLC25A5 PBK MCM4 KIFC1 CDC20 RBBP8 PHGDH RRM1 SMARCAD1 MAD2L1 TIMELESS ZFP36L1 CDKN3 APEX1 CCNB2 SAPCD2 GPNMB RPL23 MYBL2 XRCC3 DDX11 EZH2 GMNN…	180/1288	1270/21128
GO:BP	GO:0043484	regulation of RNA splicing	2.44199e-23	1288	58	181	21128	HNRNPA2B1 NPM1 NCL HNRNPH1 RPS26 SRSF2 HNRNPA1 RPS13 SLC38A2 SRSF3 SRSF7 DDX5 HNRNPK C1QBP SRSF6 HNRNPU TRA2B MAGOH ENY2 DDX17 AHNAK2 SRSF10 RBMX HNRNPH3 HNRNPF KAT2A ZNF326 FUS PTBP1 CCNL2 RNPS1 RBM5 RBM8A RBM39 PRPF19 SRSF5 CELF1 KHDRBS1 RBM3 GRSF1 SNRNP70 SF1 SF3B3 CLK1 MBNL1 HSPA8 TRA2A CCNL1 CLNS1A SAP18 SRSF9 RBM25 DAZAP1 SRSF4 RBM4 CLK2 TIA1 PQBP1	58/1288	181/21128
GO:BP	GO:0051171	regulation of nitrogen compound metabolic process	3.0654e-23	1288	520	5724	21128	COL7A1 PTTG1 TYMS UBE2C TP73 TP63 CDCA7 CKS2 PCNA PTMA HMGB2 FGFR3 RPS4X RPL11 EEF1A1 PDCD4 LGR4 PPIA RPL5 IRX4 CDK1 HNRNPA2B1 KPNA2 NACA NOTCH1 MFSD2A NME2 NPM1 HSPE1 TOP2A NCL RPS7 NAB1 MCM3 MYC TFAP2B CENPF FOXM1 CDCA7L HNRNPH1 SIM2 RPL37 TXN RPS26 CD44 SRSF2 EGFR TFAP2A HNRNPA1 HMGB1 YWHAZ JAG1 HINT1 RPS13 RPL13A SLC38A2 ENO1 CCDC88C HMGB3 TFAP2C CCNB1 IVNS1ABP HMGN3 HSP90AB1 HNRNPC CCNA2 CBX…	520/1288	5724/21128
GO:BP	GO:1903047	mitotic cell cycle process	1.05164e-21	1288	127	773	21128	STMN1 PTTG1 UBE2C CKS2 PCNA RPS6 CDK1 NUSAP1 RRM2 KIF23 MCM3 MYC RAN CENPF ZWINT FOXM1 PRC1 SMC4 KIF20A EGFR RANBP1 ANLN MKI67 WEE1 CCNB1 CCNA2 AURKB NCAPG2 RPL26 BMP7 BIRC5 MCM6 CDC25B KIF11 KIF2C NCAPG PBK MCM4 KIFC1 CDC20 RBBP8 RRM1 MAD2L1 ZFP36L1 CDKN3 APEX1 CCNB2 SAPCD2 GPNMB MYBL2 XRCC3 EZH2 HNRNPU CKS1B PSME2 BUB3 ID2 TACC3 PRKDC UBE2S TCF3 CKAP2 TFDP1 KPNB1 TPX2 MZT1 RPS27L RTKN NUP62 CCN…	127/1288	773/21128
GO:BP	GO:0051726	regulation of cell cycle	1.40822e-21	1288	161	1124	21128	PTTG1 UBE2C TP73 TP63 CKS2 CDK1 NUSAP1 RRM2 NPM1 RPS15A KIF23 MYC CENPF ZWINT FOXM1 PRC1 SMC4 KIF20A EGFR RANBP1 ANLN MKI67 WEE1 CCNB1 HSP90AB1 CCNA2 AURKB ASPM NCAPG2 RPL26 BMP7 BIRC5 CDC25B KIF11 KIF2C NCAPG PRNP PBK CDC20 RBBP8 RRM1 MAD2L1 TIMELESS ZFP36L1 CDKN3 APEX1 CCNB2 GPNMB RPL23 XRCC3 DDX11 EZH2 GMNN HNRNPU SLC9A3R1 CKS1B E2F2 PSME2 BUB3 ID2 TACC3 PRKDC XPO1 FGFR2 RACK1 WNT5A BTG3 DDX39…	161/1288	1124/21128
GO:BP	GO:0006259	DNA metabolic process	2.13424e-21	1288	154	1054	21128	PTTG1 TYMS TP73 PCNA HMGB2 CDK1 HNRNPA2B1 KPNA2 RRM2 NPM1 HELLS TOP2A MCM3 MYC RAN CENPF FOXM1 EGFR HNRNPA1 HMGB1 HMGB3 HSP90AB1 HNRNPC CCNA2 AURKB PARP1 MCM6 RPS3 HNRNPD MGME1 DDB2 MCM7 DUT UBE2T MCM4 SFPQ RBBP8 RRM1 SMARCAD1 SUB1 SEM1 HSPD1 TIMELESS MBD2 APEX1 SET DHX9 SMG1 XRCC3 NSD2 DDX11 EZH2 GMNN HNRNPU CHTF18 NME1 PRKDC CCT6A HNRNPAB CCT5 SSRP1 TCP1 NONO DEK NAP1L1 NASP RFC4 POLD2 TCF3 S10…	154/1288	1054/21128
GO:BP	GO:0042254	ribosome biogenesis	2.78821e-21	1288	74	311	21128	RPS8 RPL11 RPS6 RPL5 NPM1 RPS7 RAN RPS24 RPL10A NOP56 RPL14 RPS17 RPL26 RPL7 FBL RPL35A RPL6 C1QBP RPL7A RPLP0 NPM3 RPS19 PRKDC XPO1 WDR75 RPS14 DDX17 XRCC5 NOP58 NOLC1 NOB1 RPSA DKC1 RPS21 RPS27L TRMT112 PPAN MRTO4 WDR12 RBIS EBNA1BP2 RPL24 PA2G4 RPL26L1 NAT10 METTL17 RPL23A NOP16 GNL2 EXOSC10 NOP2 NHP2 ABCE1 DDX21 DIMT1 MPHOSPH6 POP5 MYBBP1A KRI1 RSL24D1 TRAF7 NSA2 PIN4 YTHDF2 DDX56 EIF2A GTF2H…	74/1288	311/21128
GO:BP	GO:0034641	cellular nitrogen compound metabolic process	3.45879e-21	1288	710	8753	21128	PSAT1 PTTG1 TYMS TP73 TP63 CDCA7 CKS2 PCNA RPS8 PTMA HMGB2 RPS12 RPL17 RPS4X RPS27A SNHG29 RPL11 RPL34 RPS3A EEF1A1 PDCD4 RPL22 GAS5 LGR4 PPIA RPS6 RPL5 IRX4 CDK1 HNRNPA2B1 KPNA2 NACA NOTCH1 RRM2 NME2 NPM1 RPL4 HELLS RPL22L1 TOP2A NCL SNRPD1 RPS15A RPS7 NAB1 RPL36A MCM3 MYC RAN TFAP2B PAICS CENPF FOXM1 CDCA7L HNRNPH1 SIM2 RPL37 TXN RPS24 RPS26 RPL3 SRSF2 RPL10A EGFR TFAP2A HNRNPA1 HMGB1 YWHAZ NOP…	710/1288	8753/21128
GO:BP	GO:0050684	regulation of mRNA processing	5.23396e-21	1288	49	142	21128	HNRNPA2B1 NPM1 NCL SRSF2 HNRNPA1 SRSF3 SRSF7 DDX5 HNRNPK C1QBP SRSF6 ZFP36L1 DHX9 HNRNPU TRA2B MAGOH DDX17 SRSF10 RBMX PTBP1 RNPS1 RBM5 RBM8A RBM39 PRPF19 CPSF6 CELF1 NCBP2 KHDRBS1 RBM3 SNRNP70 SF1 SNRPA MBNL1 HSPA8 NUDT21 TRA2A CLNS1A SAP18 SRSF9 RBM25 DAZAP1 CPSF7 SRSF4 SAFB RBM4 SAFB2 TIA1 PAPOLA	49/1288	142/21128
GO:BP	GO:0080090	regulation of primary metabolic process	7.75694e-21	1288	522	5882	21128	COL7A1 PTTG1 TYMS UBE2C TP73 TP63 CDCA7 CKS2 PCNA PTMA HMGB2 FGFR3 RPS4X RPL11 EEF1A1 PDCD4 LGR4 PPIA RPL5 IRX4 CDK1 HNRNPA2B1 KPNA2 NACA NOTCH1 MFSD2A NME2 NPM1 HSPE1 TOP2A NCL RPS7 NAB1 MCM3 MYC TFAP2B CENPF FOXM1 CDCA7L HNRNPH1 SIM2 RPL37 TXN RPS26 CD44 SRSF2 EGFR TFAP2A HNRNPA1 HMGB1 YWHAZ JAG1 HINT1 RPS13 RPL13A SLC38A2 ENO1 CCDC88C HMGB3 TFAP2C CCNB1 IVNS1ABP HMGN3 HSP90AB1 HNRNPC CCNA2 CBX…	522/1288	5882/21128
GO:BP	GO:0009987	cellular process	1.35071e-20	1288	1260	19271	21128	TP53AIP1 SLC7A1 STMN1 SLC7A5 COL7A1 MT4 TYRP1 PSAT1 KRT15 DCT LGR6 PTTG1 COL17A1 MT1G CXCL14 PMEL BOC MT1X TYMS MT2A KRT5 UBE2C ATP1B3 TP73 FGFBP1 SYT8 TP63 CDCA7 CKS2 PCNA RPS8 PTMA HMGB2 FGFR3 RPS12 S100A2 RPL17 FAM83F MT1E RPS4X RPS27A SLC1A4 IGSF9 SNHG29 RPL11 RPL34 RPS3A EEF1A1 DSC3 PDCD4 RPL22 GAS5 CA12 LGR4 PPIA RPS6 RPL5 IRX4 CDK1 HNRNPA2B1 KPNA2 VSNL1 NUSAP1 NACA NOTCH1 MFSD2A RRM2 NME2 …	1260/1288	19271/21128
GO:BP	GO:0044237	cellular metabolic process	1.37996e-20	1288	909	12122	21128	SLC7A5 TYRP1 PSAT1 DCT PTTG1 PMEL TYMS UBE2C TP73 TP63 CDCA7 CKS2 PCNA RPS8 PTMA HMGB2 FGFR3 RPS12 RPL17 RPS4X RPS27A SNHG29 RPL11 RPL34 RPS3A EEF1A1 PDCD4 RPL22 GAS5 CA12 LGR4 PPIA RPS6 RPL5 IRX4 CDK1 HNRNPA2B1 KPNA2 NACA NOTCH1 MFSD2A RRM2 NME2 NPM1 RPL4 HELLS RPL22L1 LARGE2 TOP2A NCL SNRPD1 CBR1 RPS15A NSG1 RPS7 NAB1 RPL36A MCM3 MYC RAN TFAP2B PAICS CENPF FOXM1 CDCA7L HNRNPH1 SIM2 RPL37 TXN RP…	909/1288	12122/21128
GO:BP	GO:0031323	regulation of cellular metabolic process	6.29469e-20	1288	503	5653	21128	SLC7A5 TYRP1 TYMS TP73 TP63 CDCA7 CKS2 PCNA PTMA HMGB2 FGFR3 RPS4X RPL11 EEF1A1 PDCD4 LGR4 PPIA RPL5 IRX4 CDK1 HNRNPA2B1 KPNA2 NACA NOTCH1 MFSD2A NME2 NPM1 TOP2A NCL CBR1 NSG1 RPS7 NAB1 MCM3 MYC TFAP2B CENPF FOXM1 CDCA7L HNRNPH1 SIM2 TXN RPS26 DDR1 CD44 SRSF2 DAPL1 EGFR TFAP2A HNRNPA1 HMGB1 YWHAZ JAG1 HINT1 RPS13 RPL13A SLC38A2 ENO1 CCDC88C HMGB3 TFAP2C CCNB1 HMGN3 HSP90AB1 HNRNPC CCNA2 CDH3 CBX3…	503/1288	5653/21128
GO:BP	GO:0019538	protein metabolic process	4.65769e-19	1288	488	5482	21128	COL7A1 PTTG1 TYMS UBE2C TP63 CKS2 RPS8 FGFR3 RPS12 RPL17 RPS4X RPS27A RPL11 RPL34 RPS3A EEF1A1 PDCD4 RPL22 PPIA RPS6 RPL5 CDK1 NACA NOTCH1 NME2 NPM1 RPL4 RPL22L1 LARGE2 HSPE1 NCL RPS15A NSG1 RPS7 RPL36A MYC RPL37 TXN RPS24 RPS26 DDR1 RPL3 CD44 RPL10A EGFR HNRNPA1 HMGB1 YWHAZ RPL14 HINT1 RPS13 RPL19 GLCE RPL13A ENO1 CCDC88C RPS17 WEE1 CCNB1 IVNS1ABP HSP90AB1 CCNA2 AURKB NCAPG2 RPL26 SPINT2 BMP7 AO…	488/1288	5482/21128
GO:BP	GO:1903311	regulation of mRNA metabolic process	4.89491e-19	1288	70	305	21128	HNRNPA2B1 NPM1 NCL SRSF2 HNRNPA1 HNRNPC HNRNPD SRSF3 SRSF7 DDX5 HNRNPK C1QBP HNRNPM SRSF6 ZFP36L1 APEX1 DHX9 SERBP1 HNRNPU PABPC1 TRA2B HNRNPAB MAGOH DDX17 TAF15 UPF3A SRSF10 PKP1 RBMX METTL3 TARDBP FUS PTBP1 RNPS1 RBM5 RBM8A RBM39 PRPF19 CPSF6 ZFP36L2 CELF1 NCBP2 KHDRBS1 LARP1 RBM3 SNRNP70 PUM2 SF1 SNRPA MBNL1 HSPA8 NUDT21 TRA2A CLNS1A SAP18 SRSF9 RBM25 DAZAP1 CPSF7 YTHDF2 PKP3 SRSF4 EIF4A3 SAFB…	70/1288	305/21128
GO:BP	GO:0048522	positive regulation of cellular process	1.47537e-18	1288	498	5657	21128	SLC7A1 SLC7A5 TYRP1 DCT LGR6 CXCL14 BOC UBE2C ATP1B3 TP73 FGFBP1 TP63 CKS2 PCNA PTMA HMGB2 FGFR3 RPS12 RPS4X RPL11 PDCD4 LGR4 PPIA RPS6 RPL5 CDK1 HNRNPA2B1 VSNL1 NUSAP1 NACA NOTCH1 MFSD2A RRM2 NME2 NPM1 TOP2A NCL CBR1 RPS15A NSG1 RPS7 KIF23 MYC RAN TFAP2B FOXM1 CDCA7L PRC1 CLSTN1 RPL37 TXN TNFRSF19 IGFBP2 SMC4 DDR1 CD44 EGFR TFAP2A FSCN1 HNRNPA1 RANBP1 HMGB1 JAG1 HINT1 ANLN SLC38A2 ENO1 FAM110C T…	498/1288	5657/21128
GO:BP	GO:0051301	cell division	2.05987e-18	1288	109	660	21128	STMN1 DCT PTTG1 UBE2C TP63 CKS2 CDK1 NUSAP1 NOTCH1 HELLS TOP2A KIF23 MYC RAN CENPF ZWINT CDCA7L PRC1 SMC4 KIF20A TUBA1B ANLN WEE1 CCNB1 CCNA2 AURKB ASPM NCAPG2 PTN BIRC5 TUBB RPS3 CDC25B KIF11 KIF2C CENPW NCAPG KIFC1 CDC20 RBBP8 MAD2L1 TIMELESS CCNB2 SAPCD2 CDCA3 HNRNPU CKS1B BUB3 TACC3 CDCA4 UBE2S FGFR2 RACK1 CKAP2 CSNK1A1 PKP4 GNL3 TPX2 TUBA1C MYO19 KAT2A KLHL42 RTKN NUP62 CCND1 NCAPD2 ANAPC7 S…	109/1288	660/21128
GO:BP	GO:0033554	cellular response to stress	5.24073e-18	1288	223	1941	21128	SLC7A5 PTTG1 TP73 TP63 PCNA HMGB2 PDCD4 PPIA CDK1 NOTCH1 MFSD2A NPM1 TOP2A MCM3 MYC FOXM1 TXN TNFRSF19 CD44 DAPL1 EGFR HNRNPA1 HMGB1 SLC38A2 ENO1 CCDC88C AQP3 HSP90AB1 CCNA2 SLC2A1 CBX3 RPL26 BMP7 PTN PARP1 MCM6 VAV3 RPS3 MGME1 DDB2 MCM7 SESN3 EEF2K PTPRF PBK UBE2T MCM4 SFPQ DDX5 HNRNPK HNRNPM RBBP8 RRM1 SMARCAD1 SEM1 HSPD1 TIMELESS ZFP36L1 APEX1 DHX9 SMG1 XRCC3 NSD2 DDX11 TM7SF3 EZH2 CBX5 HSBP1 …	223/1288	1941/21128
GO:BP	GO:0031324	negative regulation of cellular metabolic process	3.39704e-17	1288	245	2244	21128	SLC7A5 TYMS TP63 PCNA HMGB2 RPL11 PDCD4 LGR4 PPIA RPL5 HNRNPA2B1 NACA NOTCH1 MFSD2A NPM1 NCL RPS7 NAB1 MYC TFAP2B CENPF FOXM1 SIM2 TXN RPS26 SRSF2 DAPL1 TFAP2A HNRNPA1 HMGB1 YWHAZ RPS13 RPL13A ENO1 TFAP2C HSP90AB1 HNRNPC CBX3 AURKB ATP1A1 NCAPG2 BMP7 PARP1 BIRC5 RPS3 HNRNPD KCTD1 SRSF7 EIF4A2 PRNP ANXA2 PBK SFPQ DDX5 HNRNPK C1QBP RBBP8 SUB1 TIMELESS SRSF6 ZFP36L1 MBD2 APEX1 RPL23 SET DHX9 SMG1 PA…	245/1288	2244/21128
GO:BP	GO:0048518	positive regulation of biological process	5.77974e-17	1288	538	6348	21128	SLC7A1 SLC7A5 TYRP1 DCT LGR6 CXCL14 BOC UBE2C ATP1B3 TP73 FGFBP1 TP63 CKS2 PCNA PTMA HMGB2 FGFR3 RPS12 RPS4X RPL11 PDCD4 LGR4 PPIA RPS6 RPL5 CDK1 HNRNPA2B1 KPNA2 VSNL1 NUSAP1 NACA NOTCH1 MFSD2A RRM2 NME2 NPM1 HSPE1 TOP2A NCL CBR1 RPS15A NSG1 RPS7 KIF23 MYC RAN TFAP2B FOXM1 CDCA7L PRC1 CLSTN1 RPL37 TXN TNFRSF19 IGFBP2 SMC4 DDR1 CD44 EGFR TFAP2A FSCN1 HNRNPA1 RANBP1 HMGB1 JAG1 HINT1 WNT10A ANLN SLC…	538/1288	6348/21128
GO:BP	GO:0006807	nitrogen compound metabolic process	6.96553e-17	1288	901	12235	21128	COL7A1 PSAT1 DCT PTTG1 TYMS UBE2C TP73 TP63 CDCA7 CKS2 PCNA RPS8 PTMA HMGB2 FGFR3 RPS12 RPL17 RPS4X RPS27A SNHG29 RPL11 RPL34 RPS3A EEF1A1 PDCD4 RPL22 GAS5 LGR4 PPIA RPS6 RPL5 IRX4 CDK1 HNRNPA2B1 KPNA2 NACA NOTCH1 MFSD2A RRM2 NME2 NPM1 RPL4 HELLS RPL22L1 LARGE2 HSPE1 TOP2A NCL SNRPD1 RPS15A NSG1 RPS7 NAB1 RPL36A MCM3 MYC RAN TFAP2B PAICS CENPF FOXM1 CDCA7L HNRNPH1 SIM2 RPL37 TXN RPS24 RPS26 DDR1 …	901/1288	12235/21128
GO:BP	GO:0048024	regulation of mRNA splicing, via spliceosome	1.87638e-16	1288	39	112	21128	HNRNPA2B1 NPM1 NCL SRSF2 HNRNPA1 SRSF3 SRSF7 DDX5 HNRNPK C1QBP SRSF6 HNRNPU TRA2B MAGOH DDX17 SRSF10 RBMX PTBP1 RNPS1 RBM5 RBM8A RBM39 PRPF19 CELF1 KHDRBS1 RBM3 SNRNP70 SF1 MBNL1 HSPA8 TRA2A CLNS1A SAP18 SRSF9 RBM25 DAZAP1 SRSF4 RBM4 TIA1	39/1288	112/21128
GO:BP	GO:0051172	negative regulation of nitrogen compound metabolic process	1.91249e-16	1288	255	2401	21128	COL7A1 PTTG1 TYMS TP63 PCNA HMGB2 RPL11 PDCD4 LGR4 PPIA RPL5 HNRNPA2B1 NACA NOTCH1 NPM1 NCL RPS7 NAB1 MYC TFAP2B CENPF FOXM1 SIM2 RPL37 TXN RPS26 CD44 SRSF2 EGFR TFAP2A HNRNPA1 HMGB1 YWHAZ RPS13 RPL13A ENO1 TFAP2C IVNS1ABP HSP90AB1 HNRNPC CBX3 AURKB NCAPG2 SPINT2 BMP7 PARP1 BIRC5 RPS3 HNRNPD KCTD1 SRSF7 EIF4A2 PRNP ANXA2 SERPINE2 PBK SFPQ DDX5 CDC20 HNRNPK C1QBP RBBP8 SUB1 MAD2L1 TIMELESS SRSF6 Z…	255/1288	2401/21128
GO:BP	GO:0048523	negative regulation of cellular process	2.71006e-16	1288	427	4755	21128	STMN1 SLC7A5 PTTG1 CXCL14 TYMS TP73 FGFBP1 TP63 PCNA PTMA HMGB2 RPL11 RPS3A PDCD4 LGR4 PPIA RPS6 RPL5 CDK1 HNRNPA2B1 VSNL1 NACA NOTCH1 MFSD2A NME2 NPM1 APCDD1 HELLS TOP2A NCL RPS7 NAB1 MYC TFAP2B CENPF ZWINT FOXM1 SIM2 TXN RPS26 IGFBP2 DDR1 CD44 SRSF2 DAPL1 EGFR TFAP2A HNRNPA1 HMGB1 YWHAZ JAG1 CD9 RPS13 RPL13A ENO1 CCDC88C TFAP2C WEE1 CCNB1 IVNS1ABP HSP90AB1 HNRNPC PLXNB1 CBX3 LGALS9B AURKB ATP1A…	427/1288	4755/21128
GO:BP	GO:0033044	regulation of chromosome organization	3.08778e-16	1288	59	251	21128	PTTG1 UBE2C HNRNPA2B1 TOP2A MYC CENPF ZWINT SMC4 HNRNPA1 CCNB1 HNRNPC AURKB PARP1 BIRC5 HNRNPD NCAPG CDC20 SUB1 MAD2L1 SMG1 XRCC3 DDX11 HNRNPU BUB3 TACC3 CCT6A CCT5 TCP1 XRCC5 GNL3 CCT8 DKC1 NCAPD2 CCT3 ANAPC7 CCT4 DNMT1 PLK1 NAT10 ANAPC5 TPR NFRKB EXOSC10 NSMCE4A CCT2 ARID1A RAD21 PPHLN1 SENP6 SMARCD2 SSBP1 ZNF207 CDC16 RUVBL2 SMARCE1 YY1 SMARCA4 TRIM28 IK	59/1288	251/21128
GO:BP	GO:0006403	RNA localization	6.54193e-16	1288	52	202	21128	HNRNPA2B1 NPM1 RAN HNRNPA1 FBL SRSF3 SRSF7 HNRNPA3 SEM1 ZFP36L1 DHX9 SMG1 THOC7 HNRNPU SLBP XPO1 CCT6A HNRNPAB MAGOH CCT5 TCP1 PABPN1 DDX39B ENY2 UPF3A KPNB1 NOP58 CCT8 RTRAF SSB DKC1 NUP62 CCT3 NPIPA1 CCT4 RBM8A DDX39A CPSF6 NCBP2 KHDRBS1 TPR EXOSC10 NHP2 CCT2 TOMM20 BICD2 RUVBL2 EIF4A3 NUP188 ZNF385A NXF1 YY1	52/1288	202/21128
GO:BP	GO:0012501	programmed cell death	8.7181e-16	1288	217	1948	21128	TP53AIP1 SLC7A5 TP73 TP63 CDCA7 PTMA HMGB2 FGFR3 RPL11 RPS3A PDCD4 PPIA RPS6 CDK1 NACA NOTCH1 NME2 NPM1 HELLS TOP2A NSG1 TNS4 RPS7 MYC TFAP2B TNFRSF19 CD44 DAPL1 EGFR TFAP2A HMGB1 YWHAZ HINT1 ENO1 TNFRSF25 IVNS1ABP HSP90AB1 AURKB RPL26 BMP7 PARP1 BIRC5 S100A14 RPS3 IP6K2 ITGA6 EEF2K SLC25A5 PRNP JAG2 CARD10 SFPQ DDX5 HNRNPK C1QBP PTPRZ1 MAD2L1 HSPD1 SRSF6 ZFP36L1 APEX1 SET MYBL2 DHX9 PDCD5 TMEM14…	217/1288	1948/21128
GO:BP	GO:0006915	apoptotic process	1.41356e-15	1288	212	1894	21128	TP53AIP1 SLC7A5 TP73 TP63 CDCA7 PTMA HMGB2 FGFR3 RPL11 RPS3A PDCD4 PPIA RPS6 CDK1 NACA NOTCH1 NME2 NPM1 HELLS TOP2A NSG1 TNS4 RPS7 MYC TFAP2B TNFRSF19 CD44 DAPL1 EGFR TFAP2A HMGB1 YWHAZ HINT1 ENO1 TNFRSF25 IVNS1ABP HSP90AB1 AURKB RPL26 BMP7 PARP1 BIRC5 S100A14 RPS3 IP6K2 ITGA6 EEF2K SLC25A5 PRNP JAG2 CARD10 SFPQ DDX5 HNRNPK C1QBP PTPRZ1 MAD2L1 HSPD1 SRSF6 ZFP36L1 APEX1 SET MYBL2 PDCD5 TMEM14A PAK…	212/1288	1894/21128
GO:BP	GO:0006417	regulation of translation	1.41453e-15	1288	77	410	21128	TYMS RPS4X RPL5 NPM1 NCL MYC RPL13A RPL26 RPS3 HNRNPD ITGA2 EIF4A2 C1QBP ZFP36L1 DHX9 PASK HNRNPU ILF3 PABPC1 PRKDC MAGOH RACK1 RPS14 UPF3A NOLC1 ATF4 EIF4B MRPS27 CNBP SOX4 RPS27L METTL3 TARDBP PKM TCOF1 RBM8A DHFR ZNF706 EEF2 PA2G4 EIF4G2 ZFP36L2 SHMT2 CELF1 NCBP2 NAT10 KHDRBS1 LARP1 RBM3 TPR PTCD3 PUM2 ABCE1 CAPRIN1 IMPACT COA3 YTHDF2 EIF2A EIF3B MRPL13 EIF4A3 CDC123 RBM4 EIF4EBP1 EIF2S3 EIF3E…	77/1288	410/21128
GO:BP	GO:0019219	regulation of nucleobase-containing compound metabolic process	4.2103e-15	1288	376	4097	21128	TP73 TP63 CDCA7 CKS2 PCNA PTMA HMGB2 PDCD4 LGR4 PPIA IRX4 CDK1 HNRNPA2B1 KPNA2 NACA NOTCH1 NME2 NPM1 TOP2A NCL NAB1 MCM3 MYC TFAP2B CENPF FOXM1 CDCA7L HNRNPH1 SIM2 TXN RPS26 SRSF2 EGFR TFAP2A HNRNPA1 HMGB1 YWHAZ JAG1 HINT1 RPS13 SLC38A2 ENO1 HMGB3 TFAP2C HMGN3 HSP90AB1 HNRNPC CCNA2 CBX3 AURKB BMP7 PARP1 BIRC5 MCM6 RPS3 HNRNPD KCTD1 SRSF3 SRSF7 MCM7 HMGN1 RPL6 ITGA6 EIF4A2 PRNP ANXA2 MCM4 ZNF273 S…	376/1288	4097/21128
GO:BP	GO:0010564	regulation of cell cycle process	5.40613e-15	1288	108	720	21128	PTTG1 UBE2C TP63 CDK1 NUSAP1 RRM2 NPM1 KIF23 MYC CENPF ZWINT PRC1 SMC4 KIF20A EGFR RANBP1 ANLN MKI67 WEE1 CCNB1 AURKB NCAPG2 RPL26 BMP7 BIRC5 CDC25B KIF11 KIF2C NCAPG PBK CDC20 RBBP8 RRM1 MAD2L1 TIMELESS ZFP36L1 APEX1 GPNMB RPL23 XRCC3 DDX11 EZH2 HNRNPU PSME2 BUB3 ID2 TACC3 PRKDC XPO1 WNT5A DDX39B TCF3 SOX15 PKP4 TFDP1 TPX2 MYO19 KAT2A FBXW7 RPS27L CCNL2 NUP62 CCND1 ANAPC7 PRPF19 GPSM2 CTDSPL CCN…	108/1288	720/21128
GO:BP	GO:0034248	regulation of amide metabolic process	9.23083e-15	1288	82	469	21128	TYMS RPS4X RPL5 NPM1 NCL MYC RPL13A RPL26 RPS3 HNRNPD ITGA2 EIF4A2 PRNP C1QBP ZFP36L1 DHX9 PASK HNRNPU ILF3 PABPC1 PRKDC MAGOH RACK1 RPS14 UPF3A NOLC1 ATF4 EIF4B MRPS27 CNBP SOX4 RPS27L METTL3 TARDBP PKM TCOF1 RBM8A DHFR ZNF706 EEF2 PA2G4 EIF4G2 ZFP36L2 SHMT2 CELF1 NCBP2 NAT10 KHDRBS1 LARP1 RBM3 TPR PTCD3 PUM2 ABCE1 CAPRIN1 RTN4 IMPACT COA3 YTHDF2 TP53 EIF2A EIF3B MRPL13 PGAM1 EIF4A3 CDC123 RBM4 …	82/1288	469/21128
GO:BP	GO:0044238	primary metabolic process	1.0599e-14	1288	921	12745	21128	COL7A1 TYRP1 PSAT1 DCT PTTG1 TYMS UBE2C TP73 TP63 CDCA7 CKS2 PCNA RPS8 PTMA HMGB2 FGFR3 RPS12 RPL17 RPS4X RPS27A SNHG29 RPL11 RPL34 RPS3A EEF1A1 PDCD4 RPL22 GAS5 LGR4 PPIA RPS6 RPL5 IRX4 CDK1 HNRNPA2B1 KPNA2 NACA NOTCH1 MFSD2A RRM2 NME2 NPM1 RPL4 HELLS RPL22L1 LARGE2 HSPE1 TOP2A NCL SNRPD1 CBR1 RPS15A NSG1 RPS7 NAB1 RPL36A MCM3 MYC RAN TFAP2B PAICS CENPF FOXM1 CDCA7L HNRNPH1 SIM2 RPL37 TXN RPS24 …	921/1288	12745/21128
GO:BP	GO:0019438	aromatic compound biosynthetic process	1.83088e-14	1288	378	4161	21128	TYRP1 PSAT1 DCT PMEL TYMS TP73 TP63 CDCA7 CKS2 PCNA PTMA HMGB2 PDCD4 LGR4 PPIA IRX4 HNRNPA2B1 NACA NOTCH1 RRM2 NME2 NPM1 TOP2A NCL NAB1 MYC TFAP2B PAICS CENPF FOXM1 CDCA7L SIM2 TXN SRSF2 EGFR TFAP2A HNRNPA1 HMGB1 YWHAZ JAG1 HINT1 ENO1 HMGB3 TFAP2C IVNS1ABP HMGN3 HSP90AB1 HNRNPC CCNA2 CDH3 CBX3 AURKB NCAPG2 BMP7 PARP1 BIRC5 RPS3 HNRNPD KCTD1 HMGN1 RPL6 ITGA6 EIF4A2 PRNP ANXA2 DUT ZNF273 SFPQ DDX5 …	378/1288	4161/21128
GO:BP	GO:0008219	cell death	3.76356e-14	1288	225	2113	21128	TP53AIP1 SLC7A5 TP73 TP63 CDCA7 PTMA HMGB2 FGFR3 RPL11 RPS3A PDCD4 PPIA RPS6 CDK1 NACA NOTCH1 NME2 NPM1 HELLS TOP2A NSG1 TNS4 RPS7 MYC TFAP2B TXN TNFRSF19 CD44 DAPL1 EGFR TFAP2A HMGB1 YWHAZ HINT1 ENO1 TNFRSF25 IVNS1ABP HSP90AB1 AURKB RPL26 BMP7 PARP1 BIRC5 S100A14 RPS3 IP6K2 ITGA6 EEF2K SLC25A5 PRNP JAG2 CARD10 SFPQ DDX5 HNRNPK C1QBP PTPRZ1 MAD2L1 HSPD1 SRSF6 ZFP36L1 APEX1 GPNMB SET MYBL2 DHX9 PD…	225/1288	2113/21128
GO:BP	GO:1901362	organic cyclic compound biosynthetic process	3.81017e-14	1288	387	4307	21128	TYRP1 PSAT1 DCT PMEL TYMS TP73 TP63 CDCA7 CKS2 PCNA PTMA HMGB2 PDCD4 LGR4 PPIA IRX4 HNRNPA2B1 NACA NOTCH1 RRM2 NME2 NPM1 TOP2A NCL NAB1 MYC TFAP2B PAICS CENPF FOXM1 CDCA7L SIM2 TXN SRSF2 EGFR TFAP2A HNRNPA1 HMGB1 YWHAZ JAG1 HINT1 ENO1 HMGB3 TFAP2C IVNS1ABP HMGN3 HSP90AB1 HNRNPC CCNA2 CDH3 CBX3 AURKB ATP1A1 NCAPG2 BMP7 PARP1 BIRC5 RPS3 HNRNPD KCTD1 HMGN1 RPL6 ITGA6 EIF4A2 PRNP ANXA2 DUT ZNF273 SFP…	387/1288	4307/21128
GO:BP	GO:0051246	regulation of protein metabolic process	5.60398e-14	1288	259	2560	21128	COL7A1 PTTG1 TYMS UBE2C TP63 CKS2 FGFR3 RPS4X RPL11 EEF1A1 PDCD4 PPIA RPL5 NPM1 HSPE1 NCL RPS7 MYC RPL37 TXN CD44 EGFR HMGB1 RPL13A ENO1 CCDC88C CCNB1 IVNS1ABP HSP90AB1 CCNA2 AURKB NCAPG2 RPL26 SPINT2 BMP7 BIRC5 RPS3 CDC25B HNRNPD ITGA2 EEF2K EIF4A2 PRNP ANXA2 SERPINE2 PBK RPS2 CARD10 CDC20 C1QBP MAD2L1 HSPD1 MST1R ZFP36L1 CDKN3 CCNB2 GPNMB RPL23 SET DHX9 PDCD5 PASK EZH2 HNRNPU SLC9A3R1 CKS1B ILF…	259/1288	2560/21128
GO:BP	GO:0044772	mitotic cell cycle phase transition	1.04594e-13	1288	78	450	21128	UBE2C CKS2 RPS6 CDK1 RRM2 MYC CENPF ZWINT FOXM1 EGFR ANLN WEE1 CCNB1 CCNA2 AURKB RPL26 BIRC5 CDC25B CDC20 RBBP8 RRM1 MAD2L1 ZFP36L1 CDKN3 APEX1 CCNB2 GPNMB XRCC3 EZH2 CKS1B PSME2 BUB3 ID2 TACC3 PRKDC UBE2S TCF3 TFDP1 RPS27L CCND1 ANAPC7 CTDSPL POLE CCND2 RPL24 PLK1 ZFP36L2 ANAPC5 KHDRBS1 ID4 TPR ERCC3 ARID1A RAD21 RPA2 HSPA2 CDK10 SMARCD2 RCC2 ZNF207 CDC16 SYF2 E2F4 ENSA CUL1 TP53 XPC KLF4 PHB2 S…	78/1288	450/21128
GO:BP	GO:0016072	rRNA metabolic process	1.78373e-13	1288	57	268	21128	RPS8 RPL11 RPS6 RPL5 NCL RPS7 RPS24 RPL10A NOP56 RPL14 RPS17 RPL26 RPL7 FBL RPL35A RPL7A DDX11 NPM3 RPS19 PRKDC WDR75 RPS14 DDX17 NOP58 NOLC1 NOB1 DKC1 RPS21 TCOF1 TRMT112 PPAN MRTO4 WDR12 EBNA1BP2 PA2G4 NAT10 EXOSC10 NOP2 NHP2 TRIR DDX21 DIMT1 MPHOSPH6 POP5 KRI1 NSA2 PIN4 YTHDF2 TP53 DDX56 GTF2H5 IMP3 EIF4A3 RSL1D1 WDR46 RPS25 SMARCA4	57/1288	268/21128
GO:BP	GO:0018130	heterocycle biosynthetic process	1.98759e-13	1288	373	4150	21128	PSAT1 TYMS TP73 TP63 CDCA7 CKS2 PCNA PTMA HMGB2 PDCD4 LGR4 PPIA IRX4 HNRNPA2B1 NACA NOTCH1 RRM2 NME2 NPM1 TOP2A NCL NAB1 MYC TFAP2B PAICS CENPF FOXM1 CDCA7L SIM2 TXN SRSF2 EGFR TFAP2A HNRNPA1 HMGB1 YWHAZ JAG1 HINT1 ENO1 HMGB3 TFAP2C IVNS1ABP HMGN3 HSP90AB1 HNRNPC CCNA2 CBX3 AURKB NCAPG2 BMP7 PARP1 BIRC5 RPS3 HNRNPD KCTD1 HMGN1 RPL6 ITGA6 EIF4A2 PRNP ANXA2 DUT ZNF273 SFPQ DDX5 HNRNPK C1QBP RBBP8 C…	373/1288	4150/21128
GO:BP	GO:0010604	positive regulation of macromolecule metabolic process	2.67111e-13	1288	329	3540	21128	SLC7A5 UBE2C TP73 TP63 CKS2 PCNA PTMA HMGB2 FGFR3 RPS4X RPL11 LGR4 PPIA RPL5 CDK1 HNRNPA2B1 NACA NOTCH1 NME2 NPM1 HSPE1 TOP2A NCL NSG1 RPS7 MYC TFAP2B FOXM1 TXN CD44 EGFR TFAP2A HNRNPA1 HMGB1 JAG1 WNT10A SLC38A2 ENO1 TFAP2C CCNB1 HMGN3 HSP90AB1 HNRNPC CCNA2 CDH3 LGALS9B AURKB RPL26 BMP7 PARP1 BIRC5 RPS3 CDC25B HNRNPD ITGA2 HMGN1 ITGA6 PRNP ANXA2 RPS2 CARD10 SFPQ DDX5 CDC20 HNRNPK C1QBP RBBP8 SUB1…	329/1288	3540/21128
GO:BP	GO:0060255	regulation of macromolecule metabolic process	4.26174e-13	1288	554	6851	21128	SLC7A5 COL7A1 PTTG1 TYMS UBE2C TP73 TP63 CDCA7 CKS2 PCNA PTMA HMGB2 FGFR3 RPS4X RPL11 EEF1A1 PDCD4 LGR4 PPIA RPL5 IRX4 CDK1 HNRNPA2B1 KPNA2 NACA NOTCH1 NME2 NPM1 HELLS HSPE1 TOP2A NCL NSG1 RPS7 NAB1 MCM3 MYC RAN TFAP2B CENPF FOXM1 CDCA7L HNRNPH1 SIM2 RPL37 TXN RPS26 CD44 SRSF2 EGFR TFAP2A HNRNPA1 HMGB1 YWHAZ JAG1 HINT1 RPS13 WNT10A RPL13A SLC38A2 ENO1 CCDC88C HMGB3 TFAP2C CCNB1 IVNS1ABP HMGN3 HSP…	554/1288	6851/21128
GO:BP	GO:0007059	chromosome segregation	5.10201e-13	1288	75	434	21128	PTTG1 UBE2C NUSAP1 GOLGA8B TOP2A KIF23 RAN CENPF ZWINT PRC1 SMC4 MKI67 CCNB1 AURKB ASPM NCAPG2 BIRC5 TUBB RPS3 KIF11 KIF2C CENPW NCAPG SLC25A5 KIFC1 CDC20 SMARCAD1 MAD2L1 CCNB2 MYBL2 XRCC3 HNRNPU BUB3 TACC3 KPNB1 TPX2 MZT1 NUP62 NCAPD2 ANAPC7 SMC1A EHMT2 RGS14 GPSM2 PDS5A BANF1 PLK1 ANAPC5 TPR UBE2I TTL PUM2 CCNB1IP1 CENPX ARID1A RAD21 CIAO2A SENP6 SUN1 TOP2B SMARCD2 EML4 RMDN1 NAA50 RCC2 ZNF207 …	75/1288	434/21128
GO:BP	GO:0071840	cellular component organization or biogenesis	5.14243e-13	1288	644	8262	21128	STMN1 TYRP1 KRT15 LGR6 PTTG1 COL17A1 PMEL BOC KRT5 UBE2C TP73 TP63 CKS2 PCNA RPS8 HMGB2 IGSF9 RPL11 PPIA RPS6 RPL5 CDK1 HNRNPA2B1 NUSAP1 NOTCH1 MFSD2A RRM2 NPM1 LAMB4 HELLS KRT14 GOLGA8B TOP2A SNRPD1 NSG1 RPS7 KIF23 MCM3 MYC RAN CENPF ZWINT PRC1 CLSTN1 RPS24 DST SMC4 CSRP2 DDR1 KIF20A CD44 TUBA1B HMGN2 RPL10A EGFR FSCN1 HNRNPA1 RANBP1 HMGB1 YWHAZ NOP56 RPL14 CD9 CDHR1 ANLN RPL13A ENO1 CCDC88C FAM…	644/1288	8262/21128
GO:BP	GO:0007346	regulation of mitotic cell cycle	5.64698e-13	1288	81	492	21128	UBE2C TP73 CKS2 CDK1 NUSAP1 RRM2 CENPF ZWINT EGFR ANLN MKI67 WEE1 CCNB1 AURKB RPL26 BMP7 BIRC5 CDC25B PBK CDC20 RBBP8 RRM1 MAD2L1 ZFP36L1 APEX1 GPNMB XRCC3 EZH2 GMNN HNRNPU SLC9A3R1 CKS1B PSME2 BUB3 ID2 PRKDC BTG3 TCF3 TFDP1 YWHAE RPS27L NUP62 CCND1 ANAPC7 CTDSPL CCND2 RPA3 PLK1 ZFP36L2 ANAPC5 TPR TTL BTG1 ERCC3 ARID1A TTLL12 RAD21 HES1 MAEA RPA2 HSPA2 CDK10 SMARCD2 RCC2 ZNF207 CDC16 SYF2 TP53 XP…	81/1288	492/21128
GO:BP	GO:2000112	regulation of cellular macromolecule biosynthetic process	5.64698e-13	1288	81	492	21128	TYMS RPS4X RPL5 NPM1 NCL MYC RPL13A RPL26 RPS3 HNRNPD ITGA2 EIF4A2 C1QBP ZFP36L1 DHX9 PASK HNRNPU ILF3 PABPC1 PRKDC MAGOH RACK1 RPS14 UPF3A NOLC1 ATF4 EIF4B MRPS27 CNBP SOX4 RPS27L METTL3 TARDBP PKM TCOF1 RBM8A DHFR ZNF706 EEF2 PA2G4 EIF4G2 ZFP36L2 SHMT2 CELF1 NCBP2 NAT10 KHDRBS1 LARP1 RBM3 TPR PTCD3 DBI PUM2 ABCE1 CAPRIN1 IMPACT COA3 SLC6A9 YTHDF2 EIF2A EIF3B MRPL13 EIF4A3 KLF4 CDC123 RBM4 EIF4E…	81/1288	492/21128
GO:BP	GO:0009893	positive regulation of metabolic process	7.02794e-13	1288	350	3857	21128	SLC7A5 TYRP1 UBE2C TP73 TP63 CKS2 PCNA PTMA HMGB2 FGFR3 RPS4X RPL11 LGR4 PPIA RPL5 CDK1 HNRNPA2B1 NACA NOTCH1 MFSD2A NME2 NPM1 HSPE1 TOP2A NCL CBR1 NSG1 RPS7 MYC TFAP2B FOXM1 TXN DDR1 CD44 EGFR TFAP2A HNRNPA1 HMGB1 JAG1 WNT10A SLC38A2 ENO1 TFAP2C CCNB1 HMGN3 HSP90AB1 HNRNPC CCNA2 CDH3 LGALS9B AURKB RPL26 BMP7 PARP1 BIRC5 VAV3 RPS3 CDC25B HNRNPD ITGA2 HMGN1 ITGA6 SESN3 SLC25A5 PRNP ANXA2 RPS2 CARD…	350/1288	3857/21128
GO:BP	GO:0051173	positive regulation of nitrogen compound metabolic process	8.37293e-13	1288	299	3154	21128	UBE2C TP73 TP63 CKS2 PCNA PTMA HMGB2 FGFR3 RPS4X LGR4 PPIA RPL5 CDK1 HNRNPA2B1 NACA NOTCH1 NME2 NPM1 HSPE1 TOP2A NCL MYC TFAP2B FOXM1 TXN CD44 EGFR TFAP2A HNRNPA1 HMGB1 JAG1 SLC38A2 ENO1 TFAP2C CCNB1 HMGN3 HSP90AB1 CCNA2 AURKB RPL26 BMP7 PARP1 BIRC5 RPS3 CDC25B HNRNPD ITGA2 HMGN1 ITGA6 PRNP ANXA2 RPS2 CARD10 SFPQ DDX5 CDC20 HNRNPK C1QBP RBBP8 SUB1 HSPD1 TIMELESS MST1R ZFP36L1 MBD2 APEX1 GPNMB MYB…	299/1288	3154/21128
GO:BP	GO:0051052	regulation of DNA metabolic process	8.88157e-13	1288	85	535	21128	PCNA CDK1 HNRNPA2B1 KPNA2 NPM1 MCM3 MYC FOXM1 EGFR HNRNPA1 HMGB1 HSP90AB1 HNRNPC CCNA2 AURKB PARP1 MCM6 RPS3 HNRNPD MCM7 MCM4 RBBP8 SMARCAD1 SUB1 TIMELESS MBD2 DHX9 SMG1 NSD2 DDX11 GMNN HNRNPU CHTF18 PRKDC CCT6A HNRNPAB CCT5 TCP1 DEK RFC4 S100A11 ENY2 XRCC5 TFDP1 GNL3 CCT8 KAT2A DKC1 FUS USP1 CCT3 CCT4 KDM1A EHMT2 PTGES3 PDS5A NAT10 MPV17 NFRKB EXOSC10 ID3 NSMCE4A BRD8 MEN1 WRNIP1 CCT2 ARID1A SF3…	85/1288	535/21128
GO:BP	GO:0044770	cell cycle phase transition	9.02069e-13	1288	87	555	21128	UBE2C TP63 CKS2 RPS6 CDK1 RRM2 NPM1 MYC CENPF ZWINT FOXM1 EGFR ANLN WEE1 CCNB1 CCNA2 AURKB RPL26 BIRC5 CDC25B PBK CDC20 RBBP8 RRM1 MAD2L1 TIMELESS ZFP36L1 CDKN3 APEX1 CCNB2 GPNMB XRCC3 EZH2 CKS1B PSME2 BUB3 ID2 TACC3 PRKDC UBE2S DDX39B TCF3 TFDP1 FBXW7 RPS27L CCND1 ANAPC7 PRPF19 CTDSPL POLE CCND2 RPL24 PLK1 ZFP36L2 ANAPC5 KHDRBS1 ID4 TPR MEN1 ERCC3 ARID1A RAD21 RPA2 HSPA2 CDK10 SMARCD2 RCC2 ZNF20…	87/1288	555/21128
GO:BP	GO:0019222	regulation of metabolic process	9.28514e-13	1288	587	7386	21128	SLC7A5 COL7A1 TYRP1 PTTG1 TYMS UBE2C TP73 TP63 CDCA7 CKS2 PCNA PTMA HMGB2 FGFR3 RPS4X RPL11 EEF1A1 PDCD4 LGR4 PPIA RPL5 IRX4 CDK1 HNRNPA2B1 KPNA2 NACA NOTCH1 MFSD2A NME2 NPM1 HELLS HSPE1 TOP2A NCL CBR1 NSG1 RPS7 NAB1 MCM3 MYC RAN TFAP2B CENPF FOXM1 CDCA7L HNRNPH1 SIM2 RPL37 TXN RPS26 DDR1 CD44 SRSF2 DAPL1 EGFR TFAP2A HNRNPA1 HMGB1 YWHAZ JAG1 HINT1 RPS13 WNT10A RPL13A SLC38A2 ENO1 CCDC88C HMGB3 TF…	587/1288	7386/21128
GO:BP	GO:0006364	rRNA processing	1.05534e-12	1288	51	229	21128	RPS8 RPL11 RPS6 RPL5 RPS7 RPS24 RPL10A NOP56 RPL14 RPS17 RPL26 RPL7 FBL RPL35A RPL7A NPM3 RPS19 PRKDC WDR75 RPS14 DDX17 NOP58 NOLC1 NOB1 DKC1 RPS21 TRMT112 PPAN MRTO4 WDR12 EBNA1BP2 PA2G4 NAT10 EXOSC10 NOP2 NHP2 DDX21 DIMT1 MPHOSPH6 POP5 KRI1 NSA2 PIN4 YTHDF2 DDX56 GTF2H5 IMP3 EIF4A3 RSL1D1 WDR46 RPS25	51/1288	229/21128
GO:BP	GO:0031326	regulation of cellular biosynthetic process	1.13786e-12	1288	368	4124	21128	TYRP1 TYMS TP73 TP63 CDCA7 CKS2 PCNA PTMA HMGB2 RPS4X PDCD4 LGR4 PPIA RPL5 IRX4 HNRNPA2B1 NACA NOTCH1 MFSD2A NME2 NPM1 TOP2A NCL NAB1 MYC TFAP2B CENPF FOXM1 CDCA7L SIM2 TXN SRSF2 EGFR TFAP2A HNRNPA1 HMGB1 YWHAZ JAG1 HINT1 RPL13A ENO1 HMGB3 TFAP2C HMGN3 HSP90AB1 HNRNPC CCNA2 CDH3 CBX3 AURKB ATP1A1 RPL26 BMP7 PARP1 BIRC5 RPS3 HNRNPD KCTD1 ITGA2 HMGN1 RPL6 ITGA6 EIF4A2 PRNP ANXA2 ZNF273 SFPQ DDX5 HN…	368/1288	4124/21128
GO:BP	GO:0051253	negative regulation of RNA metabolic process	2.34012e-12	1288	165	1438	21128	TP63 PCNA HMGB2 PDCD4 LGR4 HNRNPA2B1 NACA NOTCH1 NPM1 NAB1 MYC TFAP2B CENPF FOXM1 SIM2 TXN RPS26 SRSF2 TFAP2A HMGB1 YWHAZ RPS13 ENO1 TFAP2C HNRNPC CBX3 AURKB BMP7 PARP1 BIRC5 HNRNPD KCTD1 SRSF7 EIF4A2 SFPQ DDX5 HNRNPK C1QBP RBBP8 TIMELESS SRSF6 MBD2 APEX1 RPL23 SET DHX9 NSD2 EZH2 GMNN HNRNPU CBX5 ILF3 HSBP1 PABPC1 ID2 HNRNPAB ZBED2 BASP1 FGFR2 NONO YWHAQ AJUBA WNT5A BCL11A TCF3 RPS14 SOX15 XRCC5 …	165/1288	1438/21128
GO:BP	GO:0009889	regulation of biosynthetic process	2.74506e-12	1288	371	4190	21128	TYRP1 TYMS TP73 TP63 CDCA7 CKS2 PCNA PTMA HMGB2 RPS4X PDCD4 LGR4 PPIA RPL5 IRX4 HNRNPA2B1 NACA NOTCH1 MFSD2A NME2 NPM1 TOP2A NCL NAB1 MYC TFAP2B CENPF FOXM1 CDCA7L SIM2 TXN SRSF2 EGFR TFAP2A HNRNPA1 HMGB1 YWHAZ JAG1 HINT1 RPL13A ENO1 HMGB3 TFAP2C HMGN3 HSP90AB1 HNRNPC CCNA2 CDH3 CBX3 AURKB ATP1A1 RPL26 BMP7 PARP1 BIRC5 RPS3 HNRNPD KCTD1 ITGA2 HMGN1 RPL6 ITGA6 EIF4A2 PRNP ANXA2 ZNF273 SFPQ DDX5 HN…	371/1288	4190/21128
GO:BP	GO:0009890	negative regulation of biosynthetic process	3.32647e-12	1288	180	1627	21128	TYMS TP63 PCNA HMGB2 PDCD4 LGR4 HNRNPA2B1 NACA NOTCH1 NCL NAB1 MYC TFAP2B CENPF FOXM1 SIM2 TXN SRSF2 TFAP2A HNRNPA1 HMGB1 YWHAZ RPL13A ENO1 TFAP2C HNRNPC CBX3 AURKB ATP1A1 BMP7 PARP1 BIRC5 RPS3 HNRNPD KCTD1 EIF4A2 SFPQ DDX5 HNRNPK C1QBP RBBP8 TIMELESS ZFP36L1 MBD2 APEX1 RPL23 SET DHX9 PASK NSD2 EZH2 GMNN HNRNPU CBX5 ILF3 HSBP1 PABPC1 ID2 SOD1 GSTP1 ZBED2 BASP1 FGFR2 NONO RACK1 YWHAQ AJUBA WNT5A B…	180/1288	1627/21128
GO:BP	GO:0043067	regulation of programmed cell death	4.02877e-12	1288	168	1483	21128	SLC7A5 TP73 TP63 PTMA HMGB2 RPL11 RPS3A PDCD4 PPIA RPS6 CDK1 NACA NOTCH1 NME2 NPM1 HELLS TOP2A RPS7 MYC TFAP2B CD44 EGFR TFAP2A HMGB1 YWHAZ ENO1 TNFRSF25 IVNS1ABP HSP90AB1 AURKB RPL26 BMP7 PARP1 BIRC5 RPS3 IP6K2 ITGA6 EEF2K SLC25A5 PRNP CARD10 SFPQ HNRNPK C1QBP PTPRZ1 MAD2L1 HSPD1 SRSF6 ZFP36L1 APEX1 SET MYBL2 PDCD5 TMEM14A TM7SF3 SLC9A3R1 NME1 ELL3 SOD1 GSTP1 ANP32B PRKDC NEFL TCP1 FGFR2 NONO RA…	168/1288	1483/21128
GO:BP	GO:0034654	nucleobase-containing compound biosynthetic process	4.04319e-12	1288	362	4072	21128	TYMS TP73 TP63 CDCA7 CKS2 PCNA PTMA HMGB2 PDCD4 LGR4 PPIA IRX4 HNRNPA2B1 NACA NOTCH1 RRM2 NME2 NPM1 TOP2A NCL NAB1 MYC TFAP2B PAICS CENPF FOXM1 CDCA7L SIM2 TXN SRSF2 EGFR TFAP2A HNRNPA1 HMGB1 YWHAZ JAG1 HINT1 ENO1 HMGB3 TFAP2C IVNS1ABP HMGN3 HSP90AB1 HNRNPC CCNA2 CBX3 AURKB NCAPG2 BMP7 PARP1 BIRC5 RPS3 HNRNPD KCTD1 HMGN1 RPL6 ITGA6 EIF4A2 PRNP ANXA2 DUT ZNF273 SFPQ DDX5 HNRNPK C1QBP RBBP8 COMMD6 …	362/1288	4072/21128
GO:BP	GO:0042981	regulation of apoptotic process	6.42071e-12	1288	165	1454	21128	SLC7A5 TP73 TP63 PTMA HMGB2 RPL11 RPS3A PDCD4 PPIA RPS6 CDK1 NACA NOTCH1 NME2 NPM1 HELLS TOP2A RPS7 MYC TFAP2B CD44 EGFR TFAP2A HMGB1 YWHAZ ENO1 TNFRSF25 IVNS1ABP HSP90AB1 AURKB RPL26 BMP7 PARP1 BIRC5 RPS3 IP6K2 ITGA6 EEF2K SLC25A5 PRNP CARD10 SFPQ HNRNPK C1QBP PTPRZ1 MAD2L1 HSPD1 SRSF6 ZFP36L1 APEX1 SET MYBL2 PDCD5 TMEM14A SLC9A3R1 NME1 ELL3 SOD1 GSTP1 ANP32B PRKDC NEFL TCP1 FGFR2 NONO RACK1 WNT…	165/1288	1454/21128
GO:BP	GO:0010556	regulation of macromolecule biosynthetic process	8.89978e-12	1288	353	3965	21128	TYMS TP73 TP63 CDCA7 CKS2 PCNA PTMA HMGB2 RPS4X PDCD4 LGR4 PPIA RPL5 IRX4 HNRNPA2B1 NACA NOTCH1 NME2 NPM1 TOP2A NCL NAB1 MYC TFAP2B CENPF FOXM1 CDCA7L SIM2 TXN SRSF2 EGFR TFAP2A HNRNPA1 HMGB1 YWHAZ JAG1 HINT1 RPL13A ENO1 HMGB3 TFAP2C HMGN3 HSP90AB1 HNRNPC CCNA2 CBX3 AURKB RPL26 BMP7 PARP1 BIRC5 RPS3 HNRNPD KCTD1 ITGA2 HMGN1 RPL6 ITGA6 EIF4A2 PRNP ANXA2 ZNF273 SFPQ DDX5 HNRNPK C1QBP RBBP8 COMMD6 S…	353/1288	3965/21128
GO:BP	GO:0031327	negative regulation of cellular biosynthetic process	9.89522e-12	1288	176	1596	21128	TYMS TP63 PCNA HMGB2 PDCD4 LGR4 HNRNPA2B1 NACA NOTCH1 NCL NAB1 MYC TFAP2B CENPF FOXM1 SIM2 TXN SRSF2 TFAP2A HNRNPA1 HMGB1 YWHAZ RPL13A ENO1 TFAP2C HNRNPC CBX3 AURKB ATP1A1 BMP7 PARP1 BIRC5 RPS3 HNRNPD KCTD1 EIF4A2 SFPQ DDX5 HNRNPK C1QBP RBBP8 TIMELESS ZFP36L1 MBD2 APEX1 RPL23 SET DHX9 PASK NSD2 EZH2 GMNN HNRNPU CBX5 ILF3 HSBP1 PABPC1 ID2 ZBED2 BASP1 FGFR2 NONO RACK1 YWHAQ AJUBA WNT5A BCL11A TCF3 …	176/1288	1596/21128
GO:BP	GO:0010558	negative regulation of macromolecule biosynthetic process	1.15823e-11	1288	171	1537	21128	TYMS TP63 PCNA HMGB2 PDCD4 LGR4 HNRNPA2B1 NACA NOTCH1 NCL NAB1 MYC TFAP2B CENPF FOXM1 SIM2 TXN SRSF2 TFAP2A HNRNPA1 HMGB1 YWHAZ RPL13A ENO1 TFAP2C HNRNPC CBX3 AURKB BMP7 PARP1 BIRC5 RPS3 HNRNPD KCTD1 EIF4A2 SFPQ DDX5 HNRNPK C1QBP RBBP8 TIMELESS ZFP36L1 MBD2 APEX1 RPL23 SET DHX9 PASK NSD2 EZH2 GMNN HNRNPU CBX5 ILF3 HSBP1 PABPC1 ID2 GSTP1 ZBED2 BASP1 FGFR2 NONO RACK1 YWHAQ AJUBA WNT5A BCL11A TCF3 R…	171/1288	1537/21128
GO:BP	GO:0031325	positive regulation of cellular metabolic process	1.4099e-11	1288	290	3097	21128	TYRP1 TP73 TP63 CKS2 PCNA PTMA HMGB2 FGFR3 RPS4X LGR4 PPIA RPL5 CDK1 HNRNPA2B1 NACA NOTCH1 MFSD2A NME2 NPM1 TOP2A NCL CBR1 NSG1 MYC TFAP2B FOXM1 TXN DDR1 CD44 EGFR TFAP2A HNRNPA1 HMGB1 JAG1 SLC38A2 ENO1 TFAP2C CCNB1 HMGN3 HSP90AB1 CCNA2 CDH3 AURKB RPL26 BMP7 PARP1 BIRC5 VAV3 RPS3 CDC25B HNRNPD ITGA2 HMGN1 ITGA6 SESN3 SLC25A5 PRNP ANXA2 CARD10 SFPQ DDX5 CDC20 HNRNPK C1QBP RBBP8 SUB1 TIMELESS MST1R…	290/1288	3097/21128
GO:BP	GO:0045934	negative regulation of nucleobase-containing compound metabolic process	1.41486e-11	1288	173	1565	21128	TP63 PCNA HMGB2 PDCD4 LGR4 HNRNPA2B1 NACA NOTCH1 NPM1 NAB1 MYC TFAP2B CENPF FOXM1 SIM2 TXN RPS26 SRSF2 TFAP2A HNRNPA1 HMGB1 YWHAZ RPS13 ENO1 TFAP2C HNRNPC CBX3 AURKB BMP7 PARP1 BIRC5 RPS3 HNRNPD KCTD1 SRSF7 EIF4A2 SFPQ DDX5 HNRNPK C1QBP RBBP8 SUB1 TIMELESS SRSF6 MBD2 APEX1 RPL23 SET DHX9 NSD2 EZH2 GMNN HNRNPU CBX5 ILF3 HSBP1 PABPC1 ID2 HNRNPAB ZBED2 BASP1 FGFR2 NONO YWHAQ AJUBA WNT5A BCL11A TCF3 …	173/1288	1565/21128
GO:BP	GO:0006974	cellular response to DNA damage stimulus	1.42681e-11	1288	115	881	21128	PTTG1 TP73 TP63 PCNA HMGB2 CDK1 NPM1 TOP2A MCM3 MYC FOXM1 CD44 EGFR HMGB1 CBX3 RPL26 PARP1 MCM6 VAV3 RPS3 MGME1 DDB2 MCM7 PBK UBE2T MCM4 SFPQ DDX5 HNRNPK RBBP8 RRM1 SMARCAD1 SEM1 TIMELESS APEX1 DHX9 SMG1 XRCC3 NSD2 DDX11 CBX5 ELL3 PRKDC SSRP1 NONO DEK RFC4 DDX39B POLD2 ENY2 PARK7 XRCC5 SNAI2 RFC1 KAT2A FBXW7 SOX4 RPS27L METTL3 SUMO1 UNG FUS RPA1 USP1 CCND1 SMC1A KDM1A SUPT16H PRPF19 POLE PDS5A LI…	115/1288	881/21128
GO:BP	GO:0051252	regulation of RNA metabolic process	1.64519e-11	1288	339	3783	21128	TP73 TP63 CDCA7 CKS2 PCNA PTMA HMGB2 PDCD4 LGR4 PPIA IRX4 HNRNPA2B1 NACA NOTCH1 NME2 NPM1 TOP2A NCL NAB1 MYC TFAP2B CENPF FOXM1 CDCA7L HNRNPH1 SIM2 TXN RPS26 SRSF2 EGFR TFAP2A HNRNPA1 HMGB1 YWHAZ JAG1 HINT1 RPS13 SLC38A2 ENO1 HMGB3 TFAP2C HMGN3 HNRNPC CCNA2 CBX3 AURKB BMP7 PARP1 BIRC5 RPS3 HNRNPD KCTD1 SRSF3 SRSF7 HMGN1 RPL6 ITGA6 EIF4A2 PRNP ANXA2 ZNF273 SFPQ DDX5 HNRNPK C1QBP HNRNPM RBBP8 COMMD…	339/1288	3783/21128
GO:BP	GO:0140694	non-membrane-bounded organelle assembly	1.7178e-11	1288	67	386	21128	RPL11 RPL5 NPM1 GOLGA8B KIF23 CENPF PRC1 CSRP2 FSCN1 ANLN AURKB ASPM BIRC5 TUBB RPS23 RPS3 KIF11 CENPW RPL6 KIFC1 CDC20 C1QBP CCNB2 MYBL2 RPLP0 HNRNPU RPS19 G3BP1 PRKDC RPS14 XRCC5 KPNB1 TPX2 RPSA KAT2A MZT1 RPS27L NUP62 ATXN2L PPAN MRTO4 SMC1A ACTG1 GPSM2 RPL24 PLK1 RPL23A TPR LSM3 NOP2 PUM2 CENPX SENP6 EZR TRAF7 ZNF207 E2F4 YTHDF2 EIF2A KRT8 DYNC1H1 CHMP4A TIA1 LSM4 CHMP3 RPL38 MSN	67/1288	386/21128
GO:BP	GO:0051128	regulation of cellular component organization	2.0391e-11	1288	235	2365	21128	STMN1 PTTG1 UBE2C IGSF9 HNRNPA2B1 NUSAP1 NOTCH1 MFSD2A NPM1 TOP2A MYC CENPF ZWINT CLSTN1 SMC4 DDR1 CD44 EGFR FSCN1 HNRNPA1 HMGB1 YWHAZ ANLN RPL13A ENO1 FAM110C MKI67 CCNB1 HNRNPC PLXNB1 AURKB BMP7 PTN PARP1 BIRC5 TUBB RPS3 HNRNPD ITGA2 IP6K2 ITGA6 NCAPG EEF2K SLC25A5 PRNP PTPRF ANXA2 SERPINE2 CDC20 HNRNPK TPPP3 SUB1 MAD2L1 SMG1 PDCD5 XRCC3 DDX11 TMEM14A EZH2 HNRNPU BUB3 ATP5IF1 G3BP1 TACC3 ARHGEF…	235/1288	2365/21128
GO:BP	GO:0006413	translational initiation	2.47555e-11	1288	36	131	21128	RPS3A NPM1 RPL13A RPS17 RPS3 EIF4A2 EIF4A1 SLBP ATF4 EIF4B METTL3 EIF4G2 NCBP2 KHDRBS1 LARP1 TPR ABCE1 EIF3M IMPACT EIF3L YTHDF2 EIF2B1 EIF2A EIF3B CDC123 RBM4 DENR EIF4EBP1 EIF2S3 EIF3E EIF3K EIF3D EIF3A POLR2G EIF2B5 PPP1CA	36/1288	131/21128
GO:BP	GO:0006281	DNA repair	4.01836e-11	1288	87	591	21128	PTTG1 TP73 PCNA HMGB2 CDK1 NPM1 MCM3 FOXM1 EGFR HMGB1 PARP1 MCM6 RPS3 MGME1 DDB2 MCM7 UBE2T MCM4 SFPQ RBBP8 RRM1 SMARCAD1 SEM1 TIMELESS APEX1 DHX9 SMG1 XRCC3 NSD2 DDX11 PRKDC SSRP1 NONO DEK RFC4 POLD2 ENY2 PARK7 XRCC5 RFC1 KAT2A FBXW7 SUMO1 UNG FUS RPA1 USP1 SMC1A KDM1A SUPT16H PRPF19 POLE PDS5A LIG1 RPA3 NFRKB NSMCE4A BRD8 MEN1 WRNIP1 CENPX ERCC3 ARID1A NUDT1 RAD21 SF3B3 MCM5 RPA2 SMARCD2 RPAIN …	87/1288	591/21128
GO:BP	GO:0006260	DNA replication	5.08883e-11	1288	55	285	21128	PCNA CDK1 RRM2 MCM3 EGFR CCNA2 PARP1 MCM6 MGME1 MCM7 DUT MCM4 RBBP8 RRM1 TIMELESS SET DHX9 DDX11 GMNN CHTF18 SSRP1 NAP1L1 NASP RFC4 POLD2 S100A11 CDK2AP1 RFC1 RBBP4 RPA1 EHMT2 SUPT16H POLE PDS5A LIG1 RPA3 NFRKB RBBP7 ID3 WRNIP1 CENPX MCMBP MCM5 RPA2 SSBP1 PTMS RPAIN RUVBL2 TP53 STOML2 POLG YY1 NUCKS1 PPP2CA HMGA1	55/1288	285/21128
GO:BP	GO:0000819	sister chromatid segregation	6.40555e-11	1288	51	252	21128	PTTG1 UBE2C NUSAP1 TOP2A KIF23 RAN CENPF ZWINT PRC1 SMC4 CCNB1 AURKB NCAPG2 BIRC5 KIF11 KIF2C NCAPG KIFC1 CDC20 MAD2L1 MYBL2 XRCC3 HNRNPU BUB3 TACC3 KPNB1 TPX2 MZT1 NUP62 NCAPD2 ANAPC7 SMC1A PDS5A PLK1 ANAPC5 TPR ARID1A RAD21 TOP2B SMARCD2 EML4 RMDN1 NAA50 ZNF207 CDC16 CHMP4A SMARCE1 NUDC SMARCA4 CHMP3 IK	51/1288	252/21128
GO:BP	GO:0031328	positive regulation of cellular biosynthetic process	6.85013e-11	1288	208	2037	21128	TYRP1 TP73 TP63 PCNA PTMA HMGB2 RPS4X LGR4 RPL5 NACA NOTCH1 MFSD2A NME2 NPM1 TOP2A NCL MYC TFAP2B FOXM1 EGFR TFAP2A HNRNPA1 HMGB1 JAG1 ENO1 TFAP2C HMGN3 HSP90AB1 CCNA2 CDH3 AURKB RPL26 BMP7 PARP1 HNRNPD ITGA2 HMGN1 ITGA6 ANXA2 SFPQ HNRNPK C1QBP SUB1 MBD2 APEX1 MYBL2 DHX9 PASK DDX11 PCBP2 HNRNPU CHTF18 ILF3 E2F2 GTF2I PABPC1 ID2 ELL3 PRKDC S100A10 CCT6A HNRNPAB CCT5 TCP1 FGFR2 DEK WDR75 SUMO2 RFC4…	208/1288	2037/21128
GO:BP	GO:0010941	regulation of cell death	1.0948e-10	1288	176	1638	21128	SLC7A5 TP73 TP63 PTMA HMGB2 RPL11 RPS3A PDCD4 PPIA RPS6 CDK1 NACA NOTCH1 NME2 NPM1 HELLS TOP2A RPS7 MYC TFAP2B TXN CD44 EGFR TFAP2A HMGB1 YWHAZ ENO1 TNFRSF25 IVNS1ABP HSP90AB1 AURKB RPL26 BMP7 PARP1 BIRC5 RPS3 IP6K2 ITGA6 EEF2K SLC25A5 PRNP CARD10 SFPQ HNRNPK C1QBP PTPRZ1 MAD2L1 HSPD1 SRSF6 ZFP36L1 APEX1 GPNMB SET MYBL2 PDCD5 TMEM14A TM7SF3 SLC9A3R1 NME1 ELL3 SOD1 GSTP1 ANP32B PRKDC NEFL TCP1 FGF…	176/1288	1638/21128
GO:BP	GO:0051169	nuclear transport	1.93358e-10	1288	59	330	21128	CDK1 HNRNPA2B1 KPNA2 NOTCH1 NPM1 RAN TXN HNRNPA1 RANBP1 HSP90AB1 SRSF3 SEM1 RPL23 DHX9 SMG1 THOC7 ANP32B XPO1 MAGOH PABPN1 PIK3R2 DDX39B ENY2 PARK7 KPNB1 FERMT1 NOLC1 SSB TNPO2 SMO YWHAE TARDBP SUMO1 NUP62 RANGAP1 RBM8A IPO7 RGS14 DDX39A CPSF6 IPO5 NCBP2 KHDRBS1 CSE1L TPR UBE2I IPO4 HSPA9 ABCE1 JUP SFN RPAIN TP53 EIF4A3 RBM4 PHB2 NUP188 NXF1 TRIM28	59/1288	330/21128
GO:BP	GO:0006913	nucleocytoplasmic transport	1.93358e-10	1288	59	330	21128	CDK1 HNRNPA2B1 KPNA2 NOTCH1 NPM1 RAN TXN HNRNPA1 RANBP1 HSP90AB1 SRSF3 SEM1 RPL23 DHX9 SMG1 THOC7 ANP32B XPO1 MAGOH PABPN1 PIK3R2 DDX39B ENY2 PARK7 KPNB1 FERMT1 NOLC1 SSB TNPO2 SMO YWHAE TARDBP SUMO1 NUP62 RANGAP1 RBM8A IPO7 RGS14 DDX39A CPSF6 IPO5 NCBP2 KHDRBS1 CSE1L TPR UBE2I IPO4 HSPA9 ABCE1 JUP SFN RPAIN TP53 EIF4A3 RBM4 PHB2 NUP188 NXF1 TRIM28	59/1288	330/21128
GO:BP	GO:0098813	nuclear chromosome segregation	2.15412e-10	1288	60	340	21128	PTTG1 UBE2C NUSAP1 TOP2A KIF23 RAN CENPF ZWINT PRC1 SMC4 CCNB1 AURKB ASPM NCAPG2 BIRC5 KIF11 KIF2C NCAPG KIFC1 CDC20 MAD2L1 CCNB2 MYBL2 XRCC3 HNRNPU BUB3 TACC3 KPNB1 TPX2 MZT1 NUP62 NCAPD2 ANAPC7 SMC1A EHMT2 PDS5A PLK1 ANAPC5 TPR TTL CCNB1IP1 CENPX ARID1A RAD21 SUN1 TOP2B SMARCD2 EML4 RMDN1 NAA50 RCC2 ZNF207 CDC16 DYNC1H1 CHMP4A SMARCE1 NUDC SMARCA4 CHMP3 IK	60/1288	340/21128
GO:BP	GO:0010557	positive regulation of macromolecule biosynthetic process	2.19685e-10	1288	198	1931	21128	TP73 TP63 PCNA PTMA HMGB2 RPS4X LGR4 RPL5 NACA NOTCH1 NME2 NPM1 TOP2A NCL MYC TFAP2B FOXM1 EGFR TFAP2A HNRNPA1 HMGB1 JAG1 TFAP2C HMGN3 HSP90AB1 CCNA2 AURKB RPL26 BMP7 PARP1 HNRNPD ITGA2 HMGN1 ITGA6 ANXA2 SFPQ HNRNPK C1QBP SUB1 MBD2 APEX1 MYBL2 DHX9 PASK DDX11 PCBP2 HNRNPU CHTF18 ILF3 E2F2 GTF2I PABPC1 ID2 ELL3 PRKDC S100A10 CCT6A HNRNPAB CCT5 TCP1 FGFR2 DEK WDR75 SUMO2 RFC4 WNT5A PIK3R2 DDX39B BC…	198/1288	1931/21128
GO:BP	GO:1901990	regulation of mitotic cell cycle phase transition	2.21717e-10	1288	59	331	21128	UBE2C CDK1 RRM2 CENPF ZWINT EGFR ANLN WEE1 CCNB1 AURKB RPL26 BIRC5 CDC25B CDC20 RBBP8 RRM1 MAD2L1 ZFP36L1 APEX1 GPNMB XRCC3 EZH2 PSME2 BUB3 ID2 PRKDC TCF3 TFDP1 RPS27L CCND1 ANAPC7 CTDSPL CCND2 PLK1 ZFP36L2 ANAPC5 TPR ERCC3 ARID1A RAD21 RPA2 HSPA2 CDK10 SMARCD2 RCC2 ZNF207 CDC16 SYF2 TP53 XPC KLF4 PHB2 SMARCE1 PSME1 CDK5RAP3 SMARCA4 DDB1 PPP2CA IK	59/1288	331/21128
GO:BP	GO:0009891	positive regulation of biosynthetic process	2.58901e-10	1288	209	2077	21128	TYRP1 TP73 TP63 PCNA PTMA HMGB2 RPS4X LGR4 RPL5 NACA NOTCH1 MFSD2A NME2 NPM1 TOP2A NCL MYC TFAP2B FOXM1 EGFR TFAP2A HNRNPA1 HMGB1 JAG1 ENO1 TFAP2C HMGN3 HSP90AB1 CCNA2 CDH3 AURKB RPL26 BMP7 PARP1 HNRNPD ITGA2 HMGN1 ITGA6 ANXA2 SFPQ HNRNPK C1QBP SUB1 MBD2 APEX1 MYBL2 DHX9 PASK DDX11 PCBP2 HNRNPU CHTF18 ILF3 E2F2 GTF2I PABPC1 ID2 ELL3 PRKDC S100A10 CCT6A HNRNPAB CCT5 TCP1 FGFR2 DEK WDR75 SUMO2 RFC4…	209/1288	2077/21128
GO:BP	GO:0042273	ribosomal large subunit biogenesis	4.48474e-10	1288	26	76	21128	RPL11 RPL5 NPM1 RPL10A RPL14 RPL26 RPL7 RPL35A RPL6 RPL7A RPLP0 PPAN MRTO4 WDR12 EBNA1BP2 RPL24 RPL26L1 RPL23A NOP16 NOP2 NHP2 RSL24D1 TRAF7 NSA2 RSL1D1 RPL38	26/1288	76/21128
GO:BP	GO:0000723	telomere maintenance	4.73022e-10	1288	38	158	21128	PCNA HNRNPA2B1 MYC HNRNPA1 HSP90AB1 HNRNPC AURKB PARP1 HNRNPD APEX1 SMG1 XRCC3 HNRNPU PRKDC CCT6A CCT5 TCP1 XRCC5 GNL3 CCT8 RFC1 DKC1 RPA1 CCT3 CCT4 PTGES3 RPA3 NAT10 NFRKB EXOSC10 NSMCE4A NHP2 CCT2 RPA2 RUVBL2 XRCC6 HSP90AA1 YY1	38/1288	158/21128
GO:BP	GO:0050794	regulation of cellular process	4.97222e-10	1288	805	11139	21128	SLC7A1 STMN1 SLC7A5 TYRP1 DCT LGR6 PTTG1 CXCL14 BOC TYMS KRT5 UBE2C ATP1B3 TP73 FGFBP1 SYT8 TP63 CDCA7 CKS2 PCNA PTMA HMGB2 FGFR3 RPS12 FAM83F RPS4X IGSF9 RPL11 RPS3A EEF1A1 PDCD4 LGR4 PPIA RPS6 RPL5 IRX4 CDK1 HNRNPA2B1 KPNA2 VSNL1 NUSAP1 NACA NOTCH1 MFSD2A RRM2 NME2 NPM1 APCDD1 HELLS TOP2A NCL CBR1 RPS15A NSG1 RPS7 NAB1 KIF23 MCM3 MYC RAN TFAP2B CENPF PRXL2A ZWINT FOXM1 CDCA7L PRC1 CLSTN1 HNRNPH…	805/1288	11139/21128
GO:BP	GO:0000380	alternative mRNA splicing, via spliceosome	6.21783e-10	1288	27	83	21128	SRSF2 HNRNPA1 SFPQ DDX5 HNRNPM SRSF6 DHX9 HNRNPU TRA2B MAGOH DDX17 RBMX PTBP1 RNPS1 RBM5 RBM8A KDM1A CELF1 NCBP2 KHDRBS1 MBNL1 SAP18 SRSF9 RBM25 RBM4 TIA1 PQBP1	27/1288	83/21128
GO:BP	GO:0140014	mitotic nuclear division	7.26009e-10	1288	54	294	21128	PTTG1 UBE2C NUSAP1 KIF23 RAN CENPF ZWINT PRC1 SMC4 RANBP1 ANLN MKI67 CCNB1 AURKB NCAPG2 BMP7 BIRC5 KIF11 KIF2C NCAPG KIFC1 CDC20 MAD2L1 MYBL2 XRCC3 HNRNPU BUB3 UBE2S KPNB1 TPX2 MZT1 NUP62 NCAPD2 ANAPC7 SMC1A PDS5A RPL24 BANF1 PLK1 ANAPC5 TPR UBE2I RAD21 EML4 RMDN1 NAA50 ZNF207 CDC16 REEP4 PHB2 CHMP4A NUDC CHMP3 IK	54/1288	294/21128
GO:BP	GO:0045727	positive regulation of translation	7.32045e-10	1288	36	145	21128	RPS4X RPL5 NPM1 MYC RPL26 HNRNPD ITGA2 C1QBP DHX9 PASK HNRNPU PABPC1 PRKDC UPF3A MRPS27 CNBP SOX4 RPS27L METTL3 PKM EEF2 NAT10 KHDRBS1 LARP1 RBM3 IMPACT COA3 YTHDF2 EIF4A3 CDC123 RBM4 EIF2S3 EIF3E EIF3D POLR2G EIF2B5	36/1288	145/21128
GO:BP	GO:0048519	negative regulation of biological process	9.1372e-10	1288	477	5927	21128	STMN1 SLC7A5 COL7A1 PTTG1 MT1G CXCL14 MT1X TYMS MT2A TP73 FGFBP1 TP63 PCNA PTMA HMGB2 FGFR3 MT1E RPL11 RPS3A PDCD4 LGR4 PPIA RPS6 RPL5 CDK1 HNRNPA2B1 VSNL1 NACA NOTCH1 MFSD2A NME2 NPM1 APCDD1 HELLS TOP2A NCL MT1H RPS7 NAB1 MYC RAN TFAP2B CENPF ZWINT FOXM1 SIM2 RPL37 TXN RPS26 IGFBP2 DDR1 KREMEN2 CD44 SRSF2 DAPL1 EGFR TFAP2A HNRNPA1 HMGB1 YWHAZ JAG1 CD9 RPS13 RPL13A ENO1 CCDC88C TFAP2C WEE1 CCNB1 …	477/1288	5927/21128
GO:BP	GO:0010605	negative regulation of macromolecule metabolic process	1.1063e-09	1288	301	3360	21128	SLC7A5 COL7A1 PTTG1 TYMS TP63 PCNA HMGB2 RPL11 PDCD4 LGR4 PPIA RPL5 CDK1 HNRNPA2B1 NACA NOTCH1 NPM1 HELLS NCL RPS7 NAB1 MYC RAN TFAP2B CENPF FOXM1 SIM2 RPL37 TXN RPS26 CD44 SRSF2 EGFR TFAP2A HNRNPA1 HMGB1 YWHAZ RPS13 RPL13A ENO1 TFAP2C IVNS1ABP HSP90AB1 HNRNPC CDH3 CBX3 LGALS9B AURKB NCAPG2 SPINT2 BMP7 PARP1 BIRC5 RPS3 HNRNPD KCTD1 SRSF3 SRSF7 EIF4A2 PRNP ANXA2 SERPINE2 PBK SFPQ DDX5 CDC20 BBS2 H…	301/1288	3360/21128
GO:BP	GO:0034470	ncRNA processing	1.13079e-09	1288	71	460	21128	RPS8 RPL11 RPS6 RPL5 HNRNPA2B1 RPS7 RPS24 RPL10A EGFR NOP56 RPL14 RPS17 RPL26 RPL7 FBL RPL35A SRSF3 DDX5 RPL7A NPM3 SRRT RPS19 PRKDC WDR75 RPS14 DDX17 NOP58 RTRAF NOLC1 SSB NOB1 DKC1 RPS21 METTL3 TRMT112 PPAN MRTO4 INTS10 WDR12 EBNA1BP2 PA2G4 NCBP2 NAT10 FTSJ1 GRSF1 EXOSC10 NOP2 GTPBP3 NHP2 PUM2 QTRT1 DDX21 DIMT1 MPHOSPH6 POP5 KRI1 NSA2 PIN4 DALRD3 ELAC2 YTHDF2 DGCR8 TP53 DDX56 GTF2H5 IMP3 EIF4A3…	71/1288	460/21128
GO:BP	GO:1901987	regulation of cell cycle phase transition	1.39731e-09	1288	68	432	21128	UBE2C TP63 CDK1 RRM2 NPM1 CENPF ZWINT EGFR ANLN WEE1 CCNB1 AURKB RPL26 BIRC5 CDC25B PBK CDC20 RBBP8 RRM1 MAD2L1 TIMELESS ZFP36L1 APEX1 GPNMB XRCC3 EZH2 PSME2 BUB3 ID2 PRKDC DDX39B TCF3 TFDP1 FBXW7 RPS27L CCND1 ANAPC7 PRPF19 CTDSPL CCND2 PLK1 ZFP36L2 ANAPC5 TPR MEN1 ERCC3 ARID1A RAD21 RPA2 HSPA2 CDK10 SMARCD2 RCC2 ZNF207 CDC16 SYF2 TP53 XPC KLF4 PHB2 SMARCE1 PSME1 ATP2B4 CDK5RAP3 SMARCA4 DDB1 PPP2…	68/1288	432/21128
GO:BP	GO:0009892	negative regulation of metabolic process	1.46263e-09	1288	316	3579	21128	SLC7A5 COL7A1 PTTG1 TYMS TP63 PCNA HMGB2 RPL11 PDCD4 LGR4 PPIA RPL5 CDK1 HNRNPA2B1 NACA NOTCH1 MFSD2A NPM1 HELLS NCL RPS7 NAB1 MYC RAN TFAP2B CENPF FOXM1 SIM2 RPL37 TXN RPS26 CD44 SRSF2 DAPL1 EGFR TFAP2A HNRNPA1 HMGB1 YWHAZ RPS13 RPL13A ENO1 TFAP2C IVNS1ABP HSP90AB1 HNRNPC CDH3 CBX3 LGALS9B AURKB ATP1A1 NCAPG2 SPINT2 BMP7 PARP1 BIRC5 RPS3 HNRNPD KCTD1 SRSF3 SRSF7 EIF4A2 PRNP ANXA2 SERPINE2 PBK SF…	316/1288	3579/21128
GO:BP	GO:0008283	cell population proliferation	1.64352e-09	1288	199	1985	21128	SLC7A1 SLC7A5 DCT TP73 FGFBP1 TP63 CDCA7 CKS2 HMGB2 FGFR3 RPS4X PDCD4 LGR4 RPS6 CDK1 NACA NOTCH1 NME2 NPM1 HELLS RPS15A MYC TFAP2B FOXM1 CDCA7L PRC1 IGFBP2 DDR1 EGFR TFAP2A HMGB1 JAG1 CD9 MKI67 TFAP2C CCNB1 CCNA2 PLXNB1 CDH3 LGALS9B AURKB ASPM NCAPG2 SPINT2 BMP7 PTN BIRC5 VAV3 RPS3 CDC25B ITGA2 MCM7 SLC25A5 PRNP SERPINE2 JAG2 CDC20 PTPRZ1 SHCBP1 HSPD1 MST1R SRSF6 ZFP36L1 CDKN3 MBD2 SAPCD2 GPNMB L…	199/1288	1985/21128
GO:BP	GO:0034504	protein localization to nucleus	1.65446e-09	1288	55	309	21128	RPL11 CDK1 KPNA2 NOTCH1 NPM1 RAN TXN HSP90AB1 BMP7 PARP1 CARD10 RPL23 HNRNPU XPO1 CCT6A CCT5 TCP1 PIK3R2 PARK7 KPNB1 FERMT1 CCT8 NOLC1 DKC1 TNPO2 SMO YWHAE TARDBP SUMO1 NUP62 CCT3 CCT4 TRIM29 RANGAP1 IPO7 LMNB2 IPO5 HDGF PLK1 CSE1L TPR IPO4 CCT2 SUN1 SKP1 CTNNA1 JUP RPAIN TP53 LIMK2 PHB2 NUP188 CDK5RAP3 TRIM28 LAMTOR5	55/1288	309/21128
GO:BP	GO:0000070	mitotic sister chromatid segregation	1.95144e-09	1288	43	205	21128	PTTG1 NUSAP1 KIF23 RAN CENPF ZWINT PRC1 SMC4 CCNB1 AURKB NCAPG2 BIRC5 KIF11 KIF2C NCAPG KIFC1 CDC20 MAD2L1 MYBL2 XRCC3 HNRNPU BUB3 KPNB1 TPX2 MZT1 NUP62 NCAPD2 ANAPC7 SMC1A PDS5A PLK1 ANAPC5 TPR RAD21 EML4 RMDN1 NAA50 ZNF207 CDC16 CHMP4A NUDC CHMP3 IK	43/1288	205/21128
GO:BP	GO:0033043	regulation of organelle organization	2.90554e-09	1288	135	1189	21128	STMN1 PTTG1 UBE2C HNRNPA2B1 NUSAP1 NPM1 TOP2A MYC CENPF ZWINT SMC4 FSCN1 HNRNPA1 MKI67 CCNB1 HNRNPC PLXNB1 AURKB BMP7 PARP1 BIRC5 RPS3 HNRNPD NCAPG SLC25A5 ANXA2 CDC20 SUB1 MAD2L1 SMG1 PDCD5 XRCC3 DDX11 TMEM14A HNRNPU BUB3 ATP5IF1 G3BP1 TACC3 ARHGEF19 S100A10 CCT6A ARPC2 CCT5 SDC1 CELSR1 TCP1 WNT5A PIK3R2 CKAP2 PARK7 XRCC5 GNL3 TGFBR1 CCT8 TPX2 MYO19 SDCCAG8 KAT2A FBXW7 DKC1 HRAS TRIM27 NUP62 NCA…	135/1288	1189/21128
GO:BP	GO:0008152	metabolic process	3.21998e-09	1288	990	14417	21128	SLC7A5 COL7A1 TYRP1 PSAT1 DCT PTTG1 PMEL TYMS UBE2C TP73 TP63 CDCA7 CKS2 PCNA RPS8 PTMA HMGB2 FGFR3 RPS12 RPL17 RPS4X RPS27A SNHG29 RPL11 RPL34 RPS3A EEF1A1 PDCD4 RPL22 GAS5 CA12 LGR4 PPIA RPS6 RPL5 IRX4 CDK1 HNRNPA2B1 KPNA2 NACA NOTCH1 MFSD2A RRM2 NME2 NPM1 RPL4 HELLS RPL22L1 LARGE2 HSPE1 TOP2A NCL SNRPD1 CBR1 RPS15A NSG1 RPS7 NAB1 RPL36A MCM3 MYC RAN TFAP2B PAICS CENPF FOXM1 CDCA7L HNRNPH1 SIM2…	990/1288	14417/21128
GO:BP	GO:0071897	DNA biosynthetic process	3.4659e-09	1288	42	200	21128	TYMS PCNA HNRNPA2B1 MYC CENPF HNRNPA1 HSP90AB1 HNRNPC AURKB HNRNPD RRM1 HNRNPU CHTF18 CCT6A CCT5 TCP1 RFC4 POLD2 XRCC5 TFDP1 TK1 CCT8 RFC1 DKC1 RPA1 USP1 CCT3 CCT4 POLE PTGES3 LIG1 NAT10 EXOSC10 MEN1 NHP2 WRNIP1 CCT2 TP53 KLF4 VCP HSP90AA1 POLG	42/1288	200/21128
GO:BP	GO:0006950	response to stress	4.12643e-09	1288	342	3980	21128	SLC7A5 MT4 PTTG1 MT1G CXCL14 MT1X MT2A TP73 TP63 PCNA HMGB2 MT1E PDCD4 LGR4 PPIA CDK1 NACA NOTCH1 MFSD2A NPM1 HSPE1 TOP2A MT1H MCM3 MYC FOXM1 TXN TNFRSF19 DST DDR1 CD44 HMGN2 DAPL1 EGFR HNRNPA1 HMGB1 CD9 RPL13A SLC38A2 ENO1 CCDC88C HMGB3 LTB4R AQP3 HSP90AB1 CCNA2 SLC2A1 CDH3 CBX3 LSP1 RPL26 BMP7 PTN PARP1 TUBB MCM6 VAV3 S100A14 RPS3 MGME1 ITGA2 DDB2 MCM7 SESN3 DGKA EEF2K PRNP PTPRF RPL30 ANXA2 SE…	342/1288	3980/21128
GO:BP	GO:0034660	ncRNA metabolic process	4.14437e-09	1288	86	630	21128	RPS8 RPL11 RPS6 RPL5 HNRNPA2B1 NCL RPS7 MYC RPS24 RPL10A EGFR NOP56 RPL14 RPS17 RPL26 RPL7 FBL RPL35A SRSF3 DDX5 RPL7A DDX11 NPM3 SRRT RPS19 ELL3 PRKDC WDR75 RPS14 DDX17 KLF5 GNL3 NOP58 RTRAF NOLC1 SSB NOB1 DKC1 HRAS RPS21 METTL3 TCOF1 TRMT112 PPAN MRTO4 INTS10 WDR12 EBNA1BP2 PA2G4 NCBP2 NAT10 FTSJ1 LRRC47 GRSF1 EXOSC10 NOP2 GTPBP3 NHP2 PUM2 TRIR QTRT1 DDX21 DIMT1 MPHOSPH6 POP5 KRI1 NSA2 PIN4 DAL…	86/1288	630/21128
GO:BP	GO:0045935	positive regulation of nucleobase-containing compound metabolic process	1.04111e-08	1288	201	2051	21128	TP73 TP63 PCNA PTMA HMGB2 LGR4 CDK1 HNRNPA2B1 NACA NOTCH1 NME2 NPM1 TOP2A NCL MYC TFAP2B FOXM1 EGFR TFAP2A HNRNPA1 HMGB1 JAG1 SLC38A2 ENO1 TFAP2C HMGN3 HSP90AB1 CCNA2 AURKB BMP7 PARP1 RPS3 HNRNPD HMGN1 ITGA6 ANXA2 SFPQ DDX5 HNRNPK RBBP8 SUB1 TIMELESS ZFP36L1 MBD2 APEX1 MYBL2 DHX9 NSD2 DDX11 PCBP2 HNRNPU CHTF18 ILF3 E2F2 GTF2I PABPC1 TRA2B ID2 ELL3 PRKDC S100A10 CCT6A HNRNPAB CCT5 TCP1 FGFR2 DEK W…	201/1288	2051/21128
GO:BP	GO:0002183	cytoplasmic translational initiation	1.04879e-08	1288	18	40	21128	RPL13A EIF4A2 EIF4A1 SLBP EIF4B METTL3 NCBP2 EIF3M EIF3L YTHDF2 EIF3B RBM4 DENR EIF2S3 EIF3E EIF3K EIF3D EIF3A	18/1288	40/21128
GO:BP	GO:0042127	regulation of cell population proliferation	1.24069e-08	1288	172	1677	21128	SLC7A1 SLC7A5 DCT TP73 FGFBP1 TP63 CDCA7 HMGB2 FGFR3 RPS4X PDCD4 RPS6 CDK1 NACA NOTCH1 NME2 NPM1 RPS15A MYC TFAP2B FOXM1 CDCA7L PRC1 IGFBP2 DDR1 EGFR TFAP2A HMGB1 JAG1 CD9 TFAP2C CCNB1 CCNA2 PLXNB1 CDH3 LGALS9B ASPM SPINT2 BMP7 PTN BIRC5 VAV3 RPS3 CDC25B ITGA2 SLC25A5 PRNP SERPINE2 JAG2 CDC20 PTPRZ1 SHCBP1 MST1R SRSF6 ZFP36L1 CDKN3 MBD2 SAPCD2 GPNMB LAMA5 RPL23 DHX9 PDCD5 EZH2 SULF2 HNRNPU SLC9A3…	172/1288	1677/21128
GO:BP	GO:0051983	regulation of chromosome segregation	1.25764e-08	1288	32	128	21128	PTTG1 UBE2C CENPF ZWINT SMC4 MKI67 CCNB1 AURKB NCAPG2 BIRC5 KIF2C NCAPG CDC20 MAD2L1 XRCC3 HNRNPU BUB3 TACC3 ANAPC7 PLK1 ANAPC5 TPR PUM2 ARID1A RAD21 SMARCD2 RCC2 ZNF207 CDC16 SMARCE1 SMARCA4 IK	32/1288	128/21128
GO:BP	GO:1900182	positive regulation of protein localization to nucleus	1.56723e-08	1288	26	87	21128	CDK1 NPM1 RAN HSP90AB1 PARP1 CARD10 CCT6A CCT5 TCP1 PIK3R2 PARK7 CCT8 DKC1 SMO TARDBP CCT3 CCT4 IPO5 PLK1 TPR CCT2 JUP LIMK2 CDK5RAP3 TRIM28 LAMTOR5	26/1288	87/21128
GO:BP	GO:0006119	oxidative phosphorylation	1.68592e-08	1288	36	160	21128	CDK1 CCNB1 ATP5MF ATP5F1B ATP5F1A PARK7 UQCRH NDUFA1 COX6C COX6A1 NDUFS5 ATP5MG AKR1C2 SHMT2 COX7A2 ATP5PB NDUFB3 ATP5PF NDUFAB1 UQCRC2 COA6 COX7B COX7C UQCRB ATP5PO NDUFB6 NDUFA12 VCP ATP5F1C STOML2 NDUFA6 ATP5PD NDUFC1 NDUFA10 NDUFS6 CHCHD2	36/1288	160/21128
GO:BP	GO:1903312	negative regulation of mRNA metabolic process	2.29391e-08	1288	27	95	21128	HNRNPA2B1 NPM1 HNRNPC HNRNPD SRSF7 HNRNPK C1QBP SRSF6 DHX9 HNRNPU PABPC1 HNRNPAB TAF15 UPF3A SRSF10 PKP1 RBMX TARDBP FUS PTBP1 RNPS1 LARP1 SAP18 SRSF9 PKP3 SRSF4 HNRNPA0	27/1288	95/21128
GO:BP	GO:0010628	positive regulation of gene expression	2.38202e-08	1288	130	1163	21128	SLC7A5 HMGB2 RPS4X RPL11 RPL5 CDK1 NOTCH1 NPM1 NCL RPS7 MYC EGFR TFAP2A HMGB1 WNT10A SLC38A2 ENO1 HNRNPC CDH3 LGALS9B RPL26 BMP7 RPS3 HNRNPD ITGA2 ANXA2 DDX5 C1QBP HSPD1 RPL23 DHX9 PDCD5 PASK NSD2 SULF2 HNRNPU PABPC1 TRA2B ID2 G3BP1 SOD1 PRKDC S100A10 HNRNPAB WNT5A BCL11A PARK7 LGALS9C TAF15 UPF3A FERMT1 PKP1 RBMX TGFBR1 ATF4 KAT2A MRPS27 CNBP SOX4 HRAS SMO RPS27L METTL3 TARDBP PKM HDAC2 FUS TRIM…	130/1288	1163/21128
GO:BP	GO:0034250	positive regulation of amide metabolic process	2.96603e-08	1288	37	171	21128	RPS4X RPL5 NPM1 MYC RPL26 HNRNPD ITGA2 C1QBP DHX9 PASK HNRNPU PABPC1 PRKDC UPF3A MRPS27 CNBP SOX4 RPS27L METTL3 PKM EEF2 NAT10 KHDRBS1 LARP1 RBM3 IMPACT COA3 YTHDF2 EIF4A3 CDC123 RBM4 NFE2L2 EIF2S3 EIF3E EIF3D POLR2G EIF2B5	37/1288	171/21128
GO:BP	GO:0071704	organic substance metabolic process	3.10585e-08	1288	958	13937	21128	SLC7A5 COL7A1 TYRP1 PSAT1 DCT PTTG1 PMEL TYMS UBE2C TP73 TP63 CDCA7 CKS2 PCNA RPS8 PTMA HMGB2 FGFR3 RPS12 RPL17 RPS4X RPS27A SNHG29 RPL11 RPL34 RPS3A EEF1A1 PDCD4 RPL22 GAS5 LGR4 PPIA RPS6 RPL5 IRX4 CDK1 HNRNPA2B1 KPNA2 NACA NOTCH1 MFSD2A RRM2 NME2 NPM1 RPL4 HELLS RPL22L1 LARGE2 HSPE1 TOP2A NCL SNRPD1 CBR1 RPS15A NSG1 RPS7 NAB1 RPL36A MCM3 MYC RAN TFAP2B PAICS CENPF FOXM1 CDCA7L HNRNPH1 SIM2 RPL3…	958/1288	13937/21128
GO:BP	GO:0080135	regulation of cellular response to stress	3.49716e-08	1288	91	711	21128	PCNA PDCD4 PPIA NPM1 MYC FOXM1 TXN TNFRSF19 CD44 EGFR HMGB1 SLC38A2 ENO1 RPL26 BMP7 PTN PARP1 RPS3 PTPRF PBK SFPQ DDX5 HNRNPK RBBP8 TIMELESS DHX9 SMG1 NSD2 DDX11 MAPKBP1 ELL3 SOD1 GSTP1 PRKDC NONO DEK RACK1 AJUBA WNT5A DDX39B ENY2 PARK7 SNAI2 ATF4 KAT2A FBXW7 SOX4 HRAS PRDX1 FUS USP1 PTPN2 DHFR KDM1A SMYD2 LANCL1 NFRKB EEF1E1 NSMCE4A BRD8 MEN1 WRNIP1 ARID1A SF3B3 BAX RPA2 RELL1 SMARCD2 EZR BAG5 M…	91/1288	711/21128
GO:BP	GO:0032200	telomere organization	3.88532e-08	1288	39	189	21128	PCNA HNRNPA2B1 MYC HNRNPA1 HSP90AB1 HNRNPC AURKB PARP1 HNRNPD APEX1 SMG1 XRCC3 EZH2 HNRNPU PRKDC CCT6A CCT5 TCP1 XRCC5 GNL3 CCT8 RFC1 DKC1 RPA1 CCT3 CCT4 PTGES3 RPA3 NAT10 NFRKB EXOSC10 NSMCE4A NHP2 CCT2 RPA2 RUVBL2 XRCC6 HSP90AA1 YY1	39/1288	189/21128
GO:BP	GO:0009142	nucleoside triphosphate biosynthetic process	4.69598e-08	1288	32	134	21128	TYMS NME2 ENO1 PARP1 IMPDH2 NME1 ATP5MF ATP5F1B ATP5F1A NDUFA1 CAD NDUFS5 IMPDH1 ATP5MG ATP5PB NDUFB3 ATP5PF NDUFAB1 DTYMK ATP5PO NDUFB6 NDUFA12 VCP ATP5F1C STOML2 ATP5MC3 ATP5MC2 NDUFA6 ATP5PD NDUFC1 NDUFA10 NDUFS6	32/1288	134/21128
GO:BP	GO:0033119	negative regulation of RNA splicing	5.27831e-08	1288	15	29	21128	HNRNPA2B1 NPM1 RPS26 RPS13 SRSF7 HNRNPK C1QBP SRSF6 SRSF10 RBMX PTBP1 RNPS1 SAP18 SRSF9 SRSF4	15/1288	29/21128
GO:BP	GO:0016043	cellular component organization	6.39925e-08	1288	604	8056	21128	STMN1 TYRP1 KRT15 LGR6 PTTG1 COL17A1 PMEL BOC KRT5 UBE2C TP73 TP63 CKS2 PCNA HMGB2 IGSF9 RPL11 PPIA RPL5 CDK1 HNRNPA2B1 NUSAP1 NOTCH1 MFSD2A RRM2 NPM1 LAMB4 HELLS KRT14 GOLGA8B TOP2A SNRPD1 NSG1 KIF23 MCM3 MYC RAN CENPF ZWINT PRC1 CLSTN1 DST SMC4 CSRP2 DDR1 KIF20A CD44 TUBA1B HMGN2 EGFR FSCN1 HNRNPA1 RANBP1 HMGB1 YWHAZ CD9 CDHR1 ANLN RPL13A ENO1 CCDC88C FAM110C HMGB3 MKI67 TFAP2C WEE1 CCNB1 HSPB1…	604/1288	8056/21128
GO:BP	GO:0070887	cellular response to chemical stimulus	8.56982e-08	1288	245	2697	21128	SLC7A5 MT4 MT1G CXCL14 MT1X MT2A SYT8 TP63 PCNA HMGB2 MT1E PDCD4 PPIA CDK1 VSNL1 NOTCH1 NPM1 HELLS NCL MT1H CBR1 NSG1 MYC PRXL2A TXN TNFRSF19 IGFBP2 RPL3 CD44 TUBA1B EGFR TFAP2A ABCC5 HNRNPA1 HMGB1 RPL13A SLC38A2 ENO1 TNFRSF25 HMGN3 AQP3 HSP90AB1 CCNA2 SLC2A1 CBX3 ATP1A1 LSP1 BMP7 PTN PARP1 BIRC5 VAV3 ALDH3A1 S100A14 RPS3 HNRNPD ITGA2 IP6K2 SRSF3 SRSF7 MCM7 SESN3 EEF2K SLC25A5 EIF4A2 PRNP SFPQ DD…	245/1288	2697/21128
GO:BP	GO:0051338	regulation of transferase activity	8.72794e-08	1288	107	908	21128	UBE2C CKS2 PCNA FGFR3 RPL11 EEF1A1 PDCD4 PPIA RPL5 HNRNPA2B1 NPM1 RPS7 MYC RPL37 TXN DDR1 CD44 EGFR CCNB1 HSP90AB1 CCNA2 AURKB NCAPG2 BMP7 VAV3 RPS3 CDC25B HNRNPD EIF4A2 PRNP RPS2 CARD10 CDC20 MAD2L1 MST1R CDKN3 CCNB2 RPL23 EZH2 HNRNPU SLC9A3R1 CHTF18 CKS1B BUB3 SOD1 GSTP1 UBE2S TCP1 FGFR2 RFC4 RACK1 AJUBA WNT5A PABPN1 PIK3R2 PARK7 XRCC5 RTRAF TPX2 FBXW7 DKC1 HRAS LMO4 TRIM27 NUP62 CCND1 CCT4 PTP…	107/1288	908/21128
GO:BP	GO:0000280	nuclear division	9.50496e-08	1288	66	452	21128	PTTG1 UBE2C CKS2 NUSAP1 TOP2A KIF23 RAN CENPF ZWINT PRC1 SMC4 RANBP1 ANLN MKI67 CCNB1 AURKB ASPM NCAPG2 BMP7 BIRC5 CDC25B KIF11 KIF2C NCAPG KIFC1 CDC20 MAD2L1 CCNB2 MYBL2 XRCC3 HNRNPU BUB3 UBE2S WNT5A KPNB1 TPX2 MZT1 NUP62 NCAPD2 ANAPC7 SMC1A EHMT2 PDS5A RPL24 BANF1 PLK1 ANAPC5 TPR UBE2I CCNB1IP1 CENPX RAD21 SUN1 TOP2B HSPA2 EML4 RMDN1 NAA50 ZNF207 CDC16 REEP4 PHB2 CHMP4A NUDC CHMP3 IK	66/1288	452/21128
GO:BP	GO:0032392	DNA geometric change	1.03887e-07	1288	25	87	21128	HMGB2 HNRNPA2B1 TOP2A MCM3 HMGB1 HMGB3 MCM6 MCM7 MCM4 SUB1 DHX9 DDX11 CHTF18 G3BP1 RFC4 XRCC5 RPA1 WRNIP1 ERCC3 MCM5 SSBP1 CHD4 RUVBL2 XRCC6 HMGA1	25/1288	87/21128
GO:BP	GO:0009201	ribonucleoside triphosphate biosynthetic process	1.13906e-07	1288	30	123	21128	NME2 ENO1 PARP1 IMPDH2 NME1 ATP5MF ATP5F1B ATP5F1A NDUFA1 CAD NDUFS5 IMPDH1 ATP5MG ATP5PB NDUFB3 ATP5PF NDUFAB1 ATP5PO NDUFB6 NDUFA12 VCP ATP5F1C STOML2 ATP5MC3 ATP5MC2 NDUFA6 ATP5PD NDUFC1 NDUFA10 NDUFS6	30/1288	123/21128
GO:BP	GO:0006725	cellular aromatic compound metabolic process	1.19152e-07	1288	621	8352	21128	TYRP1 PSAT1 DCT PTTG1 PMEL TYMS TP73 TP63 CDCA7 CKS2 PCNA RPS8 PTMA HMGB2 RPL17 SNHG29 RPL11 PDCD4 GAS5 LGR4 PPIA RPS6 RPL5 IRX4 CDK1 HNRNPA2B1 KPNA2 NACA NOTCH1 RRM2 NME2 NPM1 RPL4 HELLS TOP2A NCL SNRPD1 RPS7 NAB1 MCM3 MYC RAN TFAP2B PAICS CENPF FOXM1 CDCA7L HNRNPH1 SIM2 TXN RPS24 RPS26 SRSF2 RPL10A EGFR TFAP2A HNRNPA1 HMGB1 YWHAZ NOP56 JAG1 RPL14 HINT1 RPS13 SLC38A2 ENO1 RPS17 HMGB3 TFAP2C SNHG…	621/1288	8352/21128
GO:BP	GO:0010468	regulation of gene expression	1.20932e-07	1288	437	5494	21128	SLC7A5 TYMS TP73 TP63 CDCA7 CKS2 PCNA PTMA HMGB2 RPS4X RPL11 PDCD4 LGR4 PPIA RPL5 IRX4 CDK1 HNRNPA2B1 NACA NOTCH1 NME2 NPM1 HELLS TOP2A NCL RPS7 NAB1 MYC RAN TFAP2B CENPF FOXM1 CDCA7L HNRNPH1 SIM2 TXN RPS26 SRSF2 EGFR TFAP2A HNRNPA1 HMGB1 YWHAZ JAG1 HINT1 RPS13 WNT10A RPL13A SLC38A2 ENO1 HMGB3 TFAP2C HMGN3 HSP90AB1 HNRNPC CCNA2 CDH3 CBX3 LGALS9B AURKB RPL26 BMP7 PARP1 BIRC5 RPS3 HNRNPD KCTD1 ITGA…	437/1288	5494/21128
GO:BP	GO:0050658	RNA transport	1.34001e-07	1288	35	163	21128	HNRNPA2B1 NPM1 RAN HNRNPA1 SRSF3 SRSF7 HNRNPA3 SEM1 ZFP36L1 DHX9 SMG1 THOC7 SLBP XPO1 MAGOH PABPN1 DDX39B ENY2 UPF3A KPNB1 RTRAF SSB NUP62 NPIPA1 RBM8A DDX39A CPSF6 NCBP2 KHDRBS1 TPR TOMM20 BICD2 EIF4A3 NUP188 NXF1	35/1288	163/21128
GO:BP	GO:0050657	nucleic acid transport	1.34001e-07	1288	35	163	21128	HNRNPA2B1 NPM1 RAN HNRNPA1 SRSF3 SRSF7 HNRNPA3 SEM1 ZFP36L1 DHX9 SMG1 THOC7 SLBP XPO1 MAGOH PABPN1 DDX39B ENY2 UPF3A KPNB1 RTRAF SSB NUP62 NPIPA1 RBM8A DDX39A CPSF6 NCBP2 KHDRBS1 TPR TOMM20 BICD2 EIF4A3 NUP188 NXF1	35/1288	163/21128
GO:BP	GO:0071103	DNA conformation change	1.41981e-07	1288	26	95	21128	HMGB2 HNRNPA2B1 TOP2A MCM3 HMGB1 HMGB3 MCM6 MCM7 MCM4 SUB1 DHX9 DDX11 CHTF18 G3BP1 RFC4 XRCC5 RPA1 WRNIP1 ERCC3 MCM5 TOP2B SSBP1 CHD4 RUVBL2 XRCC6 HMGA1	26/1288	95/21128
GO:BP	GO:1901360	organic cyclic compound metabolic process	1.45e-07	1288	635	8584	21128	TYRP1 PSAT1 DCT PTTG1 PMEL TYMS TP73 TP63 CDCA7 CKS2 PCNA RPS8 PTMA HMGB2 RPL17 SNHG29 RPL11 PDCD4 GAS5 LGR4 PPIA RPS6 RPL5 IRX4 CDK1 HNRNPA2B1 KPNA2 NACA NOTCH1 RRM2 NME2 NPM1 RPL4 HELLS TOP2A NCL SNRPD1 CBR1 RPS7 NAB1 MCM3 MYC RAN TFAP2B PAICS CENPF FOXM1 CDCA7L HNRNPH1 SIM2 TXN RPS24 RPS26 SRSF2 RPL10A EGFR TFAP2A HNRNPA1 HMGB1 YWHAZ NOP56 JAG1 RPL14 HINT1 RPS13 SLC38A2 ENO1 RPS17 HMGB3 TFAP2C…	635/1288	8584/21128
GO:BP	GO:0009206	purine ribonucleoside triphosphate biosynthetic process	1.57492e-07	1288	29	117	21128	NME2 ENO1 PARP1 IMPDH2 NME1 ATP5MF ATP5F1B ATP5F1A NDUFA1 NDUFS5 IMPDH1 ATP5MG ATP5PB NDUFB3 ATP5PF NDUFAB1 ATP5PO NDUFB6 NDUFA12 VCP ATP5F1C STOML2 ATP5MC3 ATP5MC2 NDUFA6 ATP5PD NDUFC1 NDUFA10 NDUFS6	29/1288	117/21128
GO:BP	GO:0051168	nuclear export	1.9201e-07	1288	35	165	21128	HNRNPA2B1 NPM1 RAN TXN HNRNPA1 SRSF3 SEM1 DHX9 SMG1 THOC7 ANP32B XPO1 MAGOH PABPN1 DDX39B ENY2 PARK7 SSB YWHAE NUP62 RANGAP1 RBM8A DDX39A CPSF6 NCBP2 KHDRBS1 CSE1L TPR UBE2I HSPA9 ABCE1 SFN EIF4A3 NUP188 NXF1	35/1288	165/21128
GO:BP	GO:0097193	intrinsic apoptotic signaling pathway	1.94918e-07	1288	50	299	21128	TP73 TP63 RPL11 PPIA HELLS RPS7 MYC CD44 HINT1 ENO1 IVNS1ABP RPL26 PARP1 RPS3 SFPQ DDX5 HNRNPK SLC9A3R1 E2F2 ELL3 SOD1 PRKDC NONO RACK1 PARK7 SNAI2 ATF4 FBXW7 HRAS RPS27L PTPN2 KDM1A PERP VDAC2 BAX IFI16 URI1 MYBBP1A BAG5 MIF CUL1 SFN TP53 NFE2L2 ZNF385A ERP29 STK24 DNAJA1 TRAP1 BCAP31	50/1288	299/21128
GO:BP	GO:0051054	positive regulation of DNA metabolic process	1.94918e-07	1288	50	299	21128	PCNA CDK1 HNRNPA2B1 MYC FOXM1 EGFR HNRNPA1 HMGB1 HSP90AB1 AURKB PARP1 RPS3 HNRNPD RBBP8 TIMELESS DHX9 NSD2 DDX11 CHTF18 PRKDC CCT6A HNRNPAB CCT5 TCP1 RFC4 XRCC5 GNL3 CCT8 DKC1 FUS USP1 CCT3 CCT4 PTGES3 NFRKB BRD8 CCT2 ARID1A BAX SMARCD2 SSBP1 RUVBL2 KLF4 SMARCE1 HSP90AA1 STOML2 YY1 SMARCA4 MORF4L2 TRIM28	50/1288	299/21128
GO:BP	GO:0009145	purine nucleoside triphosphate biosynthetic process	1.96804e-07	1288	29	118	21128	NME2 ENO1 PARP1 IMPDH2 NME1 ATP5MF ATP5F1B ATP5F1A NDUFA1 NDUFS5 IMPDH1 ATP5MG ATP5PB NDUFB3 ATP5PF NDUFAB1 ATP5PO NDUFB6 NDUFA12 VCP ATP5F1C STOML2 ATP5MC3 ATP5MC2 NDUFA6 ATP5PD NDUFC1 NDUFA10 NDUFS6	29/1288	118/21128
GO:BP	GO:0007051	spindle organization	2.01101e-07	1288	39	199	21128	STMN1 GOLGA8B KIF23 RAN PRC1 RANBP1 CCNB1 AURKB ASPM BIRC5 TUBB RPS3 KIF11 KIFC1 CDC20 CCNB2 MYBL2 HNRNPU TACC3 KPNB1 TPX2 MZT1 NUP62 SMC1A RGS14 GPSM2 PLK1 TPR SENP6 RMDN1 EZR ZNF207 LIMK2 DYNC1H1 CHMP4A VCP NUDC MYH9 CHMP3	39/1288	199/21128
GO:BP	GO:0051236	establishment of RNA localization	2.29284e-07	1288	35	166	21128	HNRNPA2B1 NPM1 RAN HNRNPA1 SRSF3 SRSF7 HNRNPA3 SEM1 ZFP36L1 DHX9 SMG1 THOC7 SLBP XPO1 MAGOH PABPN1 DDX39B ENY2 UPF3A KPNB1 RTRAF SSB NUP62 NPIPA1 RBM8A DDX39A CPSF6 NCBP2 KHDRBS1 TPR TOMM20 BICD2 EIF4A3 NUP188 NXF1	35/1288	166/21128
GO:BP	GO:2001242	regulation of intrinsic apoptotic signaling pathway	3.25388e-07	1288	35	168	21128	RPL11 PPIA HELLS RPS7 MYC CD44 ENO1 IVNS1ABP RPL26 PARP1 RPS3 SFPQ HNRNPK SLC9A3R1 ELL3 SOD1 NONO RACK1 PARK7 SNAI2 FBXW7 PTPN2 KDM1A VDAC2 BAX URI1 BAG5 MIF TP53 NFE2L2 ZNF385A ERP29 DNAJA1 TRAP1 BCAP31	35/1288	168/21128
GO:BP	GO:0042255	ribosome assembly	3.42636e-07	1288	20	59	21128	RPL11 RPL5 NPM1 RPL6 C1QBP RPLP0 RPS19 PRKDC RPS14 XRCC5 RPSA RPS27L PPAN MRTO4 RPL24 RPL23A NOP2 TRAF7 EIF2A RPL38	20/1288	59/21128
GO:BP	GO:0048285	organelle fission	3.67382e-07	1288	69	498	21128	PTTG1 UBE2C CKS2 NUSAP1 TOP2A KIF23 RAN CENPF ZWINT PRC1 SMC4 RANBP1 ANLN MKI67 CCNB1 AURKB ASPM NCAPG2 BMP7 BIRC5 CDC25B KIF11 KIF2C NCAPG KIFC1 CDC20 MAD2L1 CCNB2 MYBL2 XRCC3 HNRNPU BUB3 UBE2S WNT5A KPNB1 TPX2 MYO19 MZT1 NUP62 NCAPD2 ANAPC7 SMC1A VPS35 EHMT2 PDS5A RPL24 BANF1 PLK1 ANAPC5 TPR UBE2I CCNB1IP1 CENPX FAM49B RAD21 SUN1 TOP2B HSPA2 EML4 RMDN1 NAA50 ZNF207 CDC16 REEP4 PHB2 CHMP4A NUDC …	69/1288	498/21128
GO:BP	GO:2001252	positive regulation of chromosome organization	3.68149e-07	1288	27	106	21128	HNRNPA2B1 SMC4 HNRNPA1 AURKB HNRNPD NCAPG DDX11 CCT6A CCT5 TCP1 XRCC5 GNL3 CCT8 DKC1 NCAPD2 CCT3 CCT4 DNMT1 TPR NFRKB CCT2 RAD21 PPHLN1 SSBP1 RUVBL2 YY1 TRIM28	27/1288	106/21128
GO:BP	GO:1903507	negative regulation of nucleic acid-templated transcription	4.06711e-07	1288	138	1313	21128	TP63 PCNA HMGB2 PDCD4 LGR4 HNRNPA2B1 NACA NOTCH1 NAB1 MYC TFAP2B CENPF FOXM1 SIM2 TXN SRSF2 TFAP2A HMGB1 YWHAZ ENO1 TFAP2C CBX3 AURKB BMP7 PARP1 BIRC5 KCTD1 EIF4A2 SFPQ DDX5 HNRNPK C1QBP RBBP8 TIMELESS MBD2 APEX1 RPL23 SET NSD2 EZH2 GMNN HNRNPU CBX5 ILF3 HSBP1 ID2 ZBED2 BASP1 FGFR2 NONO YWHAQ AJUBA WNT5A BCL11A TCF3 RPS14 SOX15 XRCC5 KLF5 SNAI2 HES2 ATF4 RFC1 RBBP4 CNBP SMO SUMO1 HDAC2 TRIM27 CCN…	138/1288	1313/21128
GO:BP	GO:0046483	heterocycle metabolic process	4.46519e-07	1288	614	8296	21128	PSAT1 PTTG1 TYMS TP73 TP63 CDCA7 CKS2 PCNA RPS8 PTMA HMGB2 RPL17 SNHG29 RPL11 PDCD4 GAS5 LGR4 PPIA RPS6 RPL5 IRX4 CDK1 HNRNPA2B1 KPNA2 NACA NOTCH1 RRM2 NME2 NPM1 RPL4 HELLS TOP2A NCL SNRPD1 RPS7 NAB1 MCM3 MYC RAN TFAP2B PAICS CENPF FOXM1 CDCA7L HNRNPH1 SIM2 TXN RPS24 RPS26 SRSF2 RPL10A EGFR TFAP2A HNRNPA1 HMGB1 YWHAZ NOP56 JAG1 RPL14 HINT1 RPS13 SLC38A2 ENO1 RPS17 HMGB3 TFAP2C SNHG1 SNHG3 IVNS1AB…	614/1288	8296/21128
GO:BP	GO:0044265	cellular macromolecule catabolic process	4.50843e-07	1288	115	1030	21128	UBE2C RPS27A RPL11 RPL5 NPM1 RPS7 HSP90AB1 HNRNPC HNRNPD PBK RNF7 DDX5 CDC20 HNRNPM SEM1 GPC1 ZFP36L1 APEX1 RPL23 DHX9 SMG1 SERBP1 PCBP2 HNRNPU PABPC1 XPO1 HNRNPAB MAGOH UBE2S SUMO2 RACK1 PARK7 TAF15 CSNK1A1 UPF3A LSM7 PKP1 SSB KLHL42 FBXW7 DKC1 SLIRP METTL3 TARDBP SUMO1 FUS LSM2 USP1 RNPS1 NDFIP2 ANAPC7 MRTO4 PSMA4 RBM8A GCLC PLK1 UBE2G2 ZFP36L2 FBXO2 USP48 CELF1 NCBP2 ANAPC5 UBE3C LARP1 PSMA6 U…	115/1288	1030/21128
GO:BP	GO:0009057	macromolecule catabolic process	4.51956e-07	1288	144	1391	21128	UBE2C RPS27A RPL11 EEF1A1 RPL5 NOTCH1 NPM1 RPS7 CD44 EGFR HSP90AB1 HNRNPC HNRNPD ANXA2 SERPINE2 PBK RNF7 DDX5 CDC20 HNRNPM SEM1 MAD2L1 GPC1 ZFP36L1 APEX1 RPL23 DHX9 SMG1 SERBP1 PCBP2 HNRNPU PSME2 PABPC1 ATP5IF1 XPO1 HNRNPAB MAGOH UBE2S SUMO2 RACK1 WNT5A PARK7 TAF15 CSNK1A1 UPF3A LSM7 PKP1 SSB KLHL42 FBXW7 DKC1 SLIRP METTL3 TARDBP SUMO1 FUS LSM2 USP1 RNPS1 NDFIP2 ANAPC7 MRTO4 PSMA4 RBM8A VPS35 GCL…	144/1288	1391/21128
GO:BP	GO:1900180	regulation of protein localization to nucleus	5.11662e-07	1288	31	138	21128	CDK1 NPM1 RAN HSP90AB1 PARP1 CARD10 CCT6A CCT5 TCP1 PIK3R2 PARK7 FERMT1 CCT8 NOLC1 DKC1 SMO TARDBP SUMO1 CCT3 CCT4 TRIM29 IPO5 PLK1 TPR CCT2 CTNNA1 JUP LIMK2 CDK5RAP3 TRIM28 LAMTOR5	31/1288	138/21128
GO:BP	GO:0010033	response to organic substance	5.43331e-07	1288	239	2664	21128	SLC7A5 MT1X TYMS MT2A TP73 TP63 PCNA HMGB2 RPS4X PDCD4 CDK1 VSNL1 NOTCH1 NPM1 HELLS HSPE1 NCL NSG1 TNFRSF19 IGFBP2 RPL3 CD44 SRSF2 TUBA1B EGFR HMGB1 JAG1 CD9 RPL13A TNFRSF25 HMGN3 AQP3 HSP90AB1 CCNA2 SLC2A1 CBX3 ATP1A1 LSP1 BMP7 PARP1 BIRC5 S100A14 RPS3 HNRNPD ITGA2 IP6K2 SRSF3 SRSF7 MCM7 SESN3 EEF2K SLC25A5 EIF4A2 PRNP DDX5 BBS2 HSPD1 TIMELESS MST1R SRSF6 ZFP36L1 MBD2 APEX1 RPL23 MYBL2 DHX9 XRCC…	239/1288	2664/21128
GO:BP	GO:0048025	negative regulation of mRNA splicing, via spliceosome	5.58015e-07	1288	13	24	21128	HNRNPA2B1 NPM1 SRSF7 HNRNPK C1QBP SRSF6 SRSF10 RBMX PTBP1 RNPS1 SAP18 SRSF9 SRSF4	13/1288	24/21128
GO:BP	GO:0009152	purine ribonucleotide biosynthetic process	6.04367e-07	1288	41	224	21128	NME2 PAICS ENO1 PARP1 IMPDH2 NME1 MTHFD1 ATP5MF ATP5F1B ATP5F1A ACOT7 NDUFA1 PRPS2 ADSS AK2 NDUFS5 IMPDH1 ATP5MG GART ATP5PB PPCS ACSL3 NDUFB3 ATP5PF NDUFAB1 ATP5PO NDUFB6 NDUFA12 VCP ATP5F1C STOML2 ATP5MC3 APRT ATP5MC2 NDUFA6 ATP5PD COASY PDHA1 NDUFC1 NDUFA10 NDUFS6	41/1288	224/21128
GO:BP	GO:0060341	regulation of cellular localization	6.31604e-07	1288	109	963	21128	KRT5 PPIA CDK1 VSNL1 NACA NPM1 RAN TFAP2B TXN EGFR HMGN3 HSP90AB1 BTF3 PARP1 BIRC5 PRNP ANXA2 CARD10 GPC1 ZFP36L1 SAPCD2 DHX9 PDCD5 NSD2 TM7SF3 ATP5IF1 ANP32B ANO1 XPO1 CCT6A HNRNPAB CCT5 TCP1 RACK1 WNT5A PIK3R2 GLUD1 PARK7 GNL3 FERMT1 CCT8 NOLC1 FBXW7 DKC1 SOX4 HRAS SMO YWHAE TARDBP SUMO1 LGALS3 AP2M1 TRIM27 NUP62 NDFIP2 CCT3 ITGA3 MTCL1 CCT4 TRIM29 RANGAP1 DYNLL1 KDM1A VPS35 GPSM2 CPSF6 IPO5 PL…	109/1288	963/21128
GO:BP	GO:0045892	negative regulation of DNA-templated transcription	7.05013e-07	1288	137	1311	21128	TP63 PCNA HMGB2 PDCD4 LGR4 HNRNPA2B1 NACA NOTCH1 NAB1 MYC TFAP2B CENPF FOXM1 SIM2 TXN SRSF2 TFAP2A HMGB1 YWHAZ ENO1 TFAP2C CBX3 AURKB BMP7 PARP1 BIRC5 KCTD1 SFPQ DDX5 HNRNPK C1QBP RBBP8 TIMELESS MBD2 APEX1 RPL23 SET NSD2 EZH2 GMNN HNRNPU CBX5 ILF3 HSBP1 ID2 ZBED2 BASP1 FGFR2 NONO YWHAQ AJUBA WNT5A BCL11A TCF3 RPS14 SOX15 XRCC5 KLF5 SNAI2 HES2 ATF4 RFC1 RBBP4 CNBP SMO SUMO1 HDAC2 TRIM27 CCND1 CREB…	137/1288	1311/21128
GO:BP	GO:0090068	positive regulation of cell cycle process	7.43117e-07	1288	44	253	21128	UBE2C TP63 CDK1 NUSAP1 RRM2 NPM1 KIF23 SMC4 EGFR RANBP1 CCNB1 AURKB NCAPG2 BIRC5 CDC25B NCAPG PBK RRM1 MAD2L1 APEX1 XRCC3 DDX11 EZH2 HNRNPU WNT5A DDX39B SOX15 PKP4 TFDP1 NUP62 CCND1 ANAPC7 GPSM2 CCND2 ANAPC5 TPR RAD21 HSPA2 CDK10 RCC2 CDC16 PHB2 DYNC1H1 CHMP3	44/1288	253/21128
GO:BP	GO:0006401	RNA catabolic process	7.57623e-07	1288	48	291	21128	NPM1 HNRNPC HNRNPD DDX5 HNRNPM ZFP36L1 APEX1 DHX9 SMG1 SERBP1 HNRNPU PABPC1 HNRNPAB MAGOH TAF15 UPF3A LSM7 PKP1 SSB DKC1 SLIRP METTL3 TARDBP FUS LSM2 RNPS1 MRTO4 RBM8A ZFP36L2 CELF1 NCBP2 LARP1 LSM5 GRSF1 EXOSC10 PUM2 TRIR ELAC2 YTHDF2 PKP3 EIF4A3 EIF3E HNRNPA0 GSPT1 SND1 WDR82 LSM4 POLR2G	48/1288	291/21128
GO:BP	GO:1902679	negative regulation of RNA biosynthetic process	8.367e-07	1288	138	1327	21128	TP63 PCNA HMGB2 PDCD4 LGR4 HNRNPA2B1 NACA NOTCH1 NAB1 MYC TFAP2B CENPF FOXM1 SIM2 TXN SRSF2 TFAP2A HMGB1 YWHAZ ENO1 TFAP2C CBX3 AURKB BMP7 PARP1 BIRC5 KCTD1 EIF4A2 SFPQ DDX5 HNRNPK C1QBP RBBP8 TIMELESS MBD2 APEX1 RPL23 SET NSD2 EZH2 GMNN HNRNPU CBX5 ILF3 HSBP1 ID2 ZBED2 BASP1 FGFR2 NONO YWHAQ AJUBA WNT5A BCL11A TCF3 RPS14 SOX15 XRCC5 KLF5 SNAI2 HES2 ATF4 RFC1 RBBP4 CNBP SMO SUMO1 HDAC2 TRIM27 CCN…	138/1288	1327/21128
GO:BP	GO:0006405	RNA export from nucleus	8.4469e-07	1288	24	88	21128	HNRNPA2B1 NPM1 RAN HNRNPA1 SRSF3 SEM1 DHX9 SMG1 THOC7 MAGOH PABPN1 DDX39B ENY2 SSB NUP62 RBM8A DDX39A CPSF6 NCBP2 KHDRBS1 TPR EIF4A3 NUP188 NXF1	24/1288	88/21128
GO:BP	GO:0009141	nucleoside triphosphate metabolic process	8.6701e-07	1288	46	273	21128	TYMS NME2 RAN ENO1 PARP1 DUT IMPDH2 ATP5IF1 NME1 ATP5MF ATP5F1B ATP5F1A NDUFA1 CAD AK2 PKM LDHA NDUFS5 IMPDH1 ATP5MG BPGM OGT GIT1 HSPA8 ATP5PB NDUFB3 ATP5PF DCTPP1 NDUFAB1 DTYMK ITPA PGAM1 ATP5PO NDUFB6 NDUFA12 VCP OLA1 ATP5F1C STOML2 ATP5MC3 ATP5MC2 NDUFA6 ATP5PD NDUFC1 NDUFA10 NDUFS6	46/1288	273/21128
GO:BP	GO:2000278	regulation of DNA biosynthetic process	8.69914e-07	1288	29	125	21128	PCNA HNRNPA2B1 MYC HNRNPA1 HSP90AB1 HNRNPC AURKB HNRNPD HNRNPU CHTF18 CCT6A CCT5 TCP1 RFC4 XRCC5 TFDP1 CCT8 DKC1 USP1 CCT3 CCT4 PTGES3 NAT10 EXOSC10 MEN1 CCT2 TP53 KLF4 HSP90AA1	29/1288	125/21128
GO:BP	GO:0009060	aerobic respiration	9.21449e-07	1288	39	209	21128	CDK1 CCNB1 ATP5MF ATP5F1B ATP5F1A PARK7 UQCRH NDUFA1 COX6C COX6A1 NDUFS5 ATP5MG AKR1C2 SHMT2 COX7A2 ATP5PB NDUFB3 ATP5PF NDUFAB1 UQCRC2 COA6 IDH3B COX7B COX7C UQCRB ATP5PO NDUFB6 NDUFA12 VCP ATP5F1C STOML2 OXA1L NDUFA6 ATP5PD PDHA1 NDUFC1 NDUFA10 NDUFS6 CHCHD2	39/1288	209/21128
GO:BP	GO:0044843	cell cycle G1/S phase transition	9.64419e-07	1288	44	255	21128	TP63 RPS6 RRM2 MYC EGFR WEE1 CCNA2 RPL26 RBBP8 RRM1 CDKN3 APEX1 GPNMB EZH2 PSME2 ID2 PRKDC TCF3 TFDP1 FBXW7 RPS27L CCND1 CTDSPL POLE CCND2 KHDRBS1 ID4 MEN1 ARID1A RPA2 CDK10 SMARCD2 E2F4 CUL1 TP53 KLF4 PHB2 SMARCE1 EIF4EBP1 GSPT1 PSME1 ATP2B4 SMARCA4 PPP2CA	44/1288	255/21128
GO:BP	GO:0060548	negative regulation of cell death	1.43408e-06	1288	111	1001	21128	SLC7A5 PTMA HMGB2 RPS3A PDCD4 PPIA RPS6 CDK1 NACA NOTCH1 NME2 NPM1 HELLS MYC TFAP2B TXN CD44 EGFR TFAP2A YWHAZ ENO1 IVNS1ABP HSP90AB1 AURKB BMP7 BIRC5 ITGA6 EEF2K SLC25A5 PRNP HNRNPK PTPRZ1 MAD2L1 HSPD1 SRSF6 GPNMB SET TMEM14A TM7SF3 ELL3 SOD1 GSTP1 PRKDC NEFL FGFR2 NONO RACK1 WNT5A PARK7 TGFBR1 SNAI2 BCL11B ATF4 SOX4 HRAS SMO LGALS3 HDAC2 UNG NUP62 CCND1 ARL6IP1 ANXA4 ID1 SLC25A6 DNMT1 KDM1A VPS…	111/1288	1001/21128
GO:BP	GO:0006139	nucleobase-containing compound metabolic process	1.48554e-06	1288	600	8125	21128	PTTG1 TYMS TP73 TP63 CDCA7 CKS2 PCNA RPS8 PTMA HMGB2 RPL17 SNHG29 RPL11 PDCD4 GAS5 LGR4 PPIA RPS6 RPL5 IRX4 CDK1 HNRNPA2B1 KPNA2 NACA NOTCH1 RRM2 NME2 NPM1 RPL4 HELLS TOP2A NCL SNRPD1 RPS7 NAB1 MCM3 MYC RAN TFAP2B PAICS CENPF FOXM1 CDCA7L HNRNPH1 SIM2 TXN RPS24 RPS26 SRSF2 RPL10A EGFR TFAP2A HNRNPA1 HMGB1 YWHAZ NOP56 JAG1 RPL14 HINT1 RPS13 SLC38A2 ENO1 RPS17 HMGB3 TFAP2C SNHG1 SNHG3 IVNS1ABP HMGN…	600/1288	8125/21128
GO:BP	GO:0046390	ribose phosphate biosynthetic process	1.4881e-06	1288	43	249	21128	NME2 PAICS ENO1 PARP1 IMPDH2 NME1 MTHFD1 ATP5MF ATP5F1B ATP5F1A ACOT7 NDUFA1 PRPS2 ADSS CAD AK2 NDUFS5 IMPDH1 ATP5MG TKT GART ATP5PB PPCS ACSL3 NDUFB3 ATP5PF NDUFAB1 ATP5PO NDUFB6 NDUFA12 VCP ATP5F1C STOML2 ATP5MC3 APRT ATP5MC2 NDUFA6 ATP5PD COASY PDHA1 NDUFC1 NDUFA10 NDUFS6	43/1288	249/21128
GO:BP	GO:0042274	ribosomal small subunit biogenesis	1.74048e-06	1288	22	77	21128	RPS8 RPS6 NPM1 RPS7 RPS24 RPS17 RPS19 PRKDC RPS14 XRCC5 NOB1 RPSA RPS21 RPS27L NAT10 METTL17 KRI1 GTF2H5 IMP3 WDR46 RPS25 RPL38	22/1288	77/21128
GO:BP	GO:0000381	regulation of alternative mRNA splicing, via spliceosome	1.7942e-06	1288	20	64	21128	SRSF2 HNRNPA1 DDX5 SRSF6 HNRNPU TRA2B MAGOH DDX17 RBMX PTBP1 RNPS1 RBM5 RBM8A CELF1 KHDRBS1 MBNL1 SAP18 RBM25 RBM4 TIA1	20/1288	64/21128
GO:BP	GO:0010833	telomere maintenance via telomere lengthening	1.81167e-06	1288	23	84	21128	HNRNPA2B1 HNRNPA1 HSP90AB1 HNRNPC AURKB PARP1 HNRNPU CCT6A CCT5 TCP1 XRCC5 CCT8 RFC1 DKC1 RPA1 CCT3 CCT4 PTGES3 NAT10 EXOSC10 NHP2 CCT2 HSP90AA1	23/1288	84/21128
GO:BP	GO:0009260	ribonucleotide biosynthetic process	2.01533e-06	1288	42	242	21128	NME2 PAICS ENO1 PARP1 IMPDH2 NME1 MTHFD1 ATP5MF ATP5F1B ATP5F1A ACOT7 NDUFA1 PRPS2 ADSS CAD AK2 NDUFS5 IMPDH1 ATP5MG GART ATP5PB PPCS ACSL3 NDUFB3 ATP5PF NDUFAB1 ATP5PO NDUFB6 NDUFA12 VCP ATP5F1C STOML2 ATP5MC3 APRT ATP5MC2 NDUFA6 ATP5PD COASY PDHA1 NDUFC1 NDUFA10 NDUFS6	42/1288	242/21128
GO:BP	GO:0006402	mRNA catabolic process	2.01533e-06	1288	42	242	21128	NPM1 HNRNPC HNRNPD DDX5 HNRNPM ZFP36L1 APEX1 DHX9 SMG1 SERBP1 HNRNPU PABPC1 HNRNPAB MAGOH TAF15 UPF3A LSM7 PKP1 SSB METTL3 TARDBP FUS LSM2 RNPS1 MRTO4 RBM8A ZFP36L2 CELF1 NCBP2 LARP1 LSM5 EXOSC10 PUM2 YTHDF2 PKP3 EIF4A3 EIF3E HNRNPA0 GSPT1 SND1 LSM4 POLR2G	42/1288	242/21128
GO:BP	GO:0050686	negative regulation of mRNA processing	2.07241e-06	1288	13	26	21128	HNRNPA2B1 NPM1 SRSF7 HNRNPK C1QBP SRSF6 SRSF10 RBMX PTBP1 RNPS1 SAP18 SRSF9 SRSF4	13/1288	26/21128
GO:BP	GO:0007004	telomere maintenance via telomerase	2.1035e-06	1288	21	71	21128	HNRNPA1 HSP90AB1 HNRNPC AURKB HNRNPU CCT6A CCT5 TCP1 XRCC5 CCT8 RFC1 DKC1 RPA1 CCT3 CCT4 PTGES3 NAT10 EXOSC10 NHP2 CCT2 HSP90AA1	21/1288	71/21128
GO:BP	GO:0015986	proton motive force-driven ATP synthesis	2.28582e-06	1288	22	78	21128	ATP5MF ATP5F1B ATP5F1A NDUFA1 NDUFS5 ATP5MG ATP5PB NDUFB3 ATP5PF NDUFAB1 ATP5PO NDUFB6 NDUFA12 ATP5F1C STOML2 ATP5MC3 ATP5MC2 NDUFA6 ATP5PD NDUFC1 NDUFA10 NDUFS6	22/1288	78/21128
GO:BP	GO:1904872	regulation of telomerase RNA localization to Cajal body	2.4629e-06	1288	11	18	21128	CCT6A CCT5 TCP1 CCT8 DKC1 CCT3 CCT4 EXOSC10 NHP2 CCT2 RUVBL2	11/1288	18/21128
GO:BP	GO:0065009	regulation of molecular function	2.47527e-06	1288	264	3059	21128	STMN1 COL7A1 PTTG1 UBE2C ATP1B3 TP63 CKS2 PCNA HMGB2 FGFR3 RPL11 EEF1A1 PDCD4 PPIA RPL5 HNRNPA2B1 NOTCH1 NPM1 HSPE1 RPS7 MYC RAN RPL37 TXN DDR1 CD44 ARHGAP11A EGFR RANBP1 HMGB1 CCDC88C CCNB1 HSP90AB1 CCNA2 PLXNB1 CDH3 AURKB NCAPG2 SPINT2 BMP7 PTN PARP1 BIRC5 VAV3 RPS3 CDC25B HNRNPD ITGA2 ITGA6 EIF4A2 PRNP PTPRF ANXA2 SERPINE2 RPS2 CARD10 CDC20 HNRNPK COMMD6 SUB1 MAD2L1 HSPD1 MST1R EEF1B2 CDKN3 MB…	264/1288	3059/21128
GO:BP	GO:0032880	regulation of protein localization	2.60309e-06	1288	98	854	21128	KRT5 PPIA CDK1 VSNL1 NACA NPM1 RAN TFAP2B TXN EGFR HMGN3 HSP90AB1 BTF3 PARP1 BIRC5 PRNP CARD10 GPC1 SAPCD2 PDCD5 NSD2 TM7SF3 ATP5IF1 ANP32B ANO1 XPO1 CCT6A CCT5 TCP1 RACK1 WNT5A PIK3R2 GLUD1 PARK7 GNL3 FERMT1 CCT8 NOLC1 FBXW7 DKC1 SOX4 HRAS SMO YWHAE TARDBP SUMO1 LGALS3 AP2M1 TRIM27 NUP62 NDFIP2 CCT3 ITGA3 MTCL1 CCT4 TRIM29 RANGAP1 DYNLL1 KDM1A VPS35 GPSM2 IPO5 PLK1 UBE2G2 AACS TPR CCT2 GDI2 RTN4…	98/1288	854/21128
GO:BP	GO:0006278	RNA-templated DNA biosynthetic process	2.80033e-06	1288	21	72	21128	HNRNPA1 HSP90AB1 HNRNPC AURKB HNRNPU CCT6A CCT5 TCP1 XRCC5 CCT8 RFC1 DKC1 RPA1 CCT3 CCT4 PTGES3 NAT10 EXOSC10 NHP2 CCT2 HSP90AA1	21/1288	72/21128
GO:BP	GO:0010035	response to inorganic substance	2.84946e-06	1288	72	555	21128	MT4 MT1G MT1X MT2A SYT8 PCNA MT1E CDK1 MT1H TXN IGFBP2 EGFR TFAP2A HNRNPA1 SLC38A2 AQP3 CCNA2 BMP7 PARP1 RPS3 HNRNPD EEF2K PRNP TIMELESS APEX1 DDX11 EZH2 SOD1 NEFL S100A16 SDC1 RACK1 WNT5A ATP5F1A PARK7 ADSS PDCD6 ATF4 PRDX1 SUMO1 HDAC2 CCND1 DHFR ACTG1 GCLC IMPA2 GSS NET1 GART NUDT1 PLEKHA1 BAP1 ADNP NQO1 IMPACT CPNE1 ALAD D2HGDH KRT8 EIF4A3 NFE2L2 VCP PRDX3 ATP2B4 STK24 IQGAP1 TRAP1 CUTA CAPN2 …	72/1288	555/21128
GO:BP	GO:0045787	positive regulation of cell cycle	3.04195e-06	1288	53	353	21128	UBE2C TP63 CKS2 CDK1 NUSAP1 RRM2 NPM1 RPS15A KIF23 SMC4 EGFR RANBP1 CCNB1 AURKB NCAPG2 BIRC5 CDC25B NCAPG PBK RRM1 MAD2L1 APEX1 XRCC3 DDX11 EZH2 HNRNPU CKS1B FGFR2 WNT5A DDX39B TCF3 SOX15 PKP4 TFDP1 LFNG NUP62 CCND1 ANAPC7 GPSM2 CCND2 ANAPC5 TPR TTL RAD21 HES1 HSPA2 CDK10 RCC2 CDC16 PHB2 DYNC1H1 EIF4EBP1 CHMP3	53/1288	353/21128
GO:BP	GO:2001020	regulation of response to DNA damage stimulus	3.1055e-06	1288	49	313	21128	PCNA NPM1 MYC FOXM1 CD44 EGFR HMGB1 RPL26 PARP1 RPS3 PBK DDX5 HNRNPK RBBP8 TIMELESS DHX9 SMG1 NSD2 DDX11 ELL3 PRKDC DEK DDX39B ENY2 SNAI2 KAT2A SOX4 FUS USP1 KDM1A SMYD2 NFRKB EEF1E1 NSMCE4A BRD8 WRNIP1 ARID1A SF3B3 RPA2 SMARCD2 MIF RUVBL2 TP53 SMARCE1 ZNF385A YY1 SMARCA4 MORF4L2 TRIM28	49/1288	313/21128
GO:BP	GO:1903829	positive regulation of protein localization	3.45735e-06	1288	63	459	21128	PPIA CDK1 VSNL1 NPM1 RAN EGFR HSP90AB1 PARP1 PRNP CARD10 PDCD5 TM7SF3 ANP32B ANO1 CCT6A CCT5 TCP1 RACK1 WNT5A PIK3R2 GLUD1 PARK7 GNL3 CCT8 FBXW7 DKC1 SOX4 HRAS SMO YWHAE TARDBP LGALS3 NUP62 CCT3 ITGA3 MTCL1 CCT4 DYNLL1 VPS35 GPSM2 IPO5 PLK1 AACS TPR CCT2 RTN4 BAP1 ACSL3 EZR JUP SAE1 SFN NPTN LIMK2 SRI ATP2B4 ARF6 CDK5RAP3 EXPH5 TRIM28 MSN LAMTOR5 BCAP31	63/1288	459/21128
GO:BP	GO:0051247	positive regulation of protein metabolic process	3.69995e-06	1288	149	1499	21128	UBE2C CKS2 FGFR3 RPS4X PPIA RPL5 NPM1 HSPE1 MYC TXN CD44 EGFR HMGB1 ENO1 CCNB1 HSP90AB1 AURKB RPL26 BMP7 BIRC5 RPS3 CDC25B HNRNPD ITGA2 PRNP ANXA2 RPS2 CARD10 CDC20 C1QBP HSPD1 MST1R GPNMB DHX9 PDCD5 PASK EZH2 HNRNPU CKS1B PSME2 PABPC1 ATP5IF1 ANP32B PRKDC S100A10 UBE2S DEK SUMO2 RACK1 AJUBA WNT5A AUTS2 PARK7 XRCC5 CSNK1A1 UPF3A GNL3 TGFBR1 SNAI2 TPX2 PDCD6 CDK2AP1 KAT2A FBXW7 MRPS27 CNBP SOX4 HR…	149/1288	1499/21128
GO:BP	GO:0072331	signal transduction by p53 class mediator	4.1669e-06	1288	34	175	21128	TP73 TP63 RPL11 RPL5 NPM1 RPS7 MYC FOXM1 RPL37 CD44 HINT1 AURKB RPL26 DDX5 HNRNPK RPL23 E2F2 ELL3 SNAI2 SOX4 RPS27L KDM1A PERP SMYD2 EEF1E1 NOP2 BAX IFI16 MYBBP1A MIF TP53 ZNF385A CDK5RAP3 RPS20	34/1288	175/21128
GO:BP	GO:0032204	regulation of telomere maintenance	4.23839e-06	1288	25	102	21128	HNRNPA2B1 MYC HNRNPA1 HNRNPC AURKB PARP1 HNRNPD SMG1 HNRNPU CCT6A CCT5 TCP1 XRCC5 GNL3 CCT8 DKC1 CCT3 CCT4 NAT10 NFRKB EXOSC10 NSMCE4A CCT2 RUVBL2 YY1	25/1288	102/21128
GO:BP	GO:1904874	positive regulation of telomerase RNA localization to Cajal body	4.31299e-06	1288	10	15	21128	CCT6A CCT5 TCP1 CCT8 DKC1 CCT3 CCT4 NHP2 CCT2 RUVBL2	10/1288	15/21128
GO:BP	GO:0043069	negative regulation of programmed cell death	4.78101e-06	1288	101	900	21128	SLC7A5 PTMA HMGB2 RPS3A PDCD4 PPIA RPS6 CDK1 NACA NOTCH1 NME2 NPM1 HELLS MYC TFAP2B CD44 EGFR TFAP2A YWHAZ ENO1 IVNS1ABP HSP90AB1 AURKB BMP7 BIRC5 ITGA6 EEF2K SLC25A5 PRNP HNRNPK PTPRZ1 MAD2L1 HSPD1 SRSF6 SET TMEM14A TM7SF3 ELL3 SOD1 GSTP1 PRKDC NEFL FGFR2 NONO WNT5A PARK7 TGFBR1 SNAI2 BCL11B HRAS SMO LGALS3 HDAC2 UNG NUP62 CCND1 ARL6IP1 ANXA4 ID1 SLC25A6 DNMT1 KDM1A GCLC CCND2 HDGF PA2G4 PLK1 KI…	101/1288	900/21128
GO:BP	GO:0051304	chromosome separation	5.02924e-06	1288	22	81	21128	PTTG1 CENPF ZWINT SMC4 CCNB1 AURKB NCAPG2 BIRC5 NCAPG CDC20 SMARCAD1 MAD2L1 XRCC3 BUB3 ANAPC7 PLK1 ANAPC5 TPR RAD21 ZNF207 CDC16 IK	22/1288	81/21128
GO:BP	GO:0097190	apoptotic signaling pathway	5.42898e-06	1288	75	597	21128	TP73 TP63 HMGB2 FGFR3 RPL11 PPIA HELLS RPS7 MYC CD44 DAPL1 HINT1 ENO1 TNFRSF25 IVNS1ABP RPL26 PARP1 RPS3 ITGA6 SLC25A5 SFPQ DDX5 HNRNPK PDCD5 TMEM14A SLC9A3R1 E2F2 ATP5IF1 ELL3 SOD1 GSTP1 PRKDC NONO RACK1 PARK7 TGFBR1 SNAI2 PDCD6 ATF4 FBXW7 HRAS RPS27L LGALS3 PTPN2 SLC25A6 KDM1A GCLC RTL10 PERP BLOC1S2 EEF1E1 VDAC2 MAZ BAX IFI16 URI1 MYBBP1A TRAF7 CTNNA1 BAG5 MIF GGCT CUL1 SFN TP53 KRT8 NFE2L2 ZN…	75/1288	597/21128
GO:BP	GO:0090670	RNA localization to Cajal body	5.526e-06	1288	11	19	21128	CCT6A CCT5 TCP1 CCT8 DKC1 CCT3 CCT4 EXOSC10 NHP2 CCT2 RUVBL2	11/1288	19/21128
GO:BP	GO:0090671	telomerase RNA localization to Cajal body	5.526e-06	1288	11	19	21128	CCT6A CCT5 TCP1 CCT8 DKC1 CCT3 CCT4 EXOSC10 NHP2 CCT2 RUVBL2	11/1288	19/21128
GO:BP	GO:0090685	RNA localization to nucleus	5.526e-06	1288	11	19	21128	CCT6A CCT5 TCP1 CCT8 DKC1 CCT3 CCT4 EXOSC10 NHP2 CCT2 RUVBL2	11/1288	19/21128
GO:BP	GO:0090672	telomerase RNA localization	5.526e-06	1288	11	19	21128	CCT6A CCT5 TCP1 CCT8 DKC1 CCT3 CCT4 EXOSC10 NHP2 CCT2 RUVBL2	11/1288	19/21128
GO:BP	GO:0042776	proton motive force-driven mitochondrial ATP synthesis	5.94005e-06	1288	20	68	21128	ATP5MF ATP5F1B ATP5F1A NDUFA1 NDUFS5 ATP5MG ATP5PB NDUFB3 ATP5PF NDUFAB1 ATP5PO NDUFB6 NDUFA12 ATP5F1C STOML2 NDUFA6 ATP5PD NDUFC1 NDUFA10 NDUFS6	20/1288	68/21128
GO:BP	GO:1905818	regulation of chromosome separation	6.39265e-06	1288	21	75	21128	PTTG1 CENPF ZWINT SMC4 CCNB1 AURKB NCAPG2 BIRC5 NCAPG CDC20 MAD2L1 XRCC3 BUB3 ANAPC7 PLK1 ANAPC5 TPR RAD21 ZNF207 CDC16 IK	21/1288	75/21128
GO:BP	GO:0043066	negative regulation of apoptotic process	6.51196e-06	1288	99	881	21128	SLC7A5 PTMA HMGB2 RPS3A PDCD4 PPIA RPS6 CDK1 NACA NOTCH1 NME2 NPM1 HELLS MYC TFAP2B CD44 EGFR TFAP2A YWHAZ ENO1 IVNS1ABP HSP90AB1 AURKB BMP7 BIRC5 ITGA6 EEF2K SLC25A5 PRNP HNRNPK PTPRZ1 MAD2L1 HSPD1 SRSF6 SET TMEM14A ELL3 SOD1 GSTP1 PRKDC NEFL FGFR2 NONO WNT5A PARK7 TGFBR1 SNAI2 BCL11B HRAS SMO LGALS3 HDAC2 UNG NUP62 CCND1 ARL6IP1 ANXA4 ID1 SLC25A6 DNMT1 KDM1A GCLC CCND2 HDGF PA2G4 PLK1 KIFAP3 VD…	99/1288	881/21128
GO:BP	GO:1903320	regulation of protein modification by small protein conjugation or removal	7.1436e-06	1288	42	252	21128	UBE2C RPL11 PPIA RPL5 NPM1 RPS7 RPL37 IVNS1ABP HSP90AB1 RPS3 RPS2 CDC20 MAD2L1 RPL23 BUB3 UBE2S PARK7 GNL3 TGFBR1 PDCD6 FBXW7 SOX4 NDFIP2 KDM1A GCLC PLK1 FBXO2 UBE2I UBA2 CENPX OGT SKP1 SAE1 BAG5 VCP HSP90AA1 CDK5RAP3 WASHC1 RPS20 RBX1 DNAJA1 HMG20B	42/1288	252/21128
GO:BP	GO:1901293	nucleoside phosphate biosynthetic process	7.37625e-06	1288	49	321	21128	TYMS RRM2 NME2 PAICS ENO1 PARP1 DUT RRM1 IMPDH2 NME1 MTHFD1 ATP5MF ATP5F1B ATP5F1A ACOT7 TK1 NDUFA1 PRPS2 ADSS CAD AK2 NDUFS5 IMPDH1 ATP5MG GART ATP5PB PPCS ACSL3 NDUFB3 ATP5PF NDUFAB1 DTYMK DCTD ATP5PO NDUFB6 NDUFA12 VCP ATP5F1C STOML2 ATP5MC3 APRT ATP5MC2 NDUFA6 ATP5PD COASY PDHA1 NDUFC1 NDUFA10 NDUFS6	49/1288	321/21128
GO:BP	GO:0051248	negative regulation of protein metabolic process	7.80224e-06	1288	111	1031	21128	COL7A1 PTTG1 TYMS RPL11 PDCD4 PPIA RPL5 NPM1 NCL RPS7 RPL37 CD44 EGFR RPL13A IVNS1ABP HSP90AB1 NCAPG2 SPINT2 BMP7 BIRC5 RPS3 HNRNPD PRNP ANXA2 SERPINE2 PBK CDC20 MAD2L1 ZFP36L1 RPL23 SET DHX9 HNRNPU ILF3 BUB3 PABPC1 GSTP1 PRKDC RACK1 PARK7 PEBP1 RTRAF ATF4 SOX4 YWHAE CD109 METTL3 TARDBP LGALS3 HDAC2 TRIM27 NUP62 ARL6IP1 PTPN2 IPO7 DHFR KDM1A VPS35 RGS14 GCLC CTDSPL IPO5 PLK1 ZFP36L2 SHMT2 CELF1 L…	111/1288	1031/21128
GO:BP	GO:0006091	generation of precursor metabolites and energy	8.92695e-06	1288	68	525	21128	TYRP1 CDK1 MYC ENO1 CCNB1 DEGS1 PHGDH PASK ALDH2 ATP5IF1 ATP5MF ATP5F1B ATP5F1A PARK7 UQCRH NDUFA1 PRPS2 COX6C PKM LDHA SRD5A1 COX6A1 NDUFS5 ATP5MG PTGES3 AKR1C2 ALDH4A1 SHMT2 AACS BPGM COX7A2 TKT PUM2 OGT GIT1 PGD ATP5PB MYBBP1A NDUFB3 P4HA2 ATP5PF NDUFAB1 UQCRC2 COA6 IDH3B COX7B ADH5 TP53 COX7C PGAM1 UQCRB ATP5PO NDUFB6 NDUFA12 PHB2 VCP ATP5F1C STOML2 OXA1L NDUFA6 ATP5PD TRAP1 PDHA1 NDUFC1 NDUF…	68/1288	525/21128
GO:BP	GO:0042221	response to chemical	9.59824e-06	1288	332	4088	21128	SLC7A5 MT4 LGR6 MT1G CXCL14 BOC MT1X TYMS MT2A TP73 SYT8 TP63 PCNA HMGB2 MT1E RPS4X IGSF9 PDCD4 PPIA CDK1 VSNL1 NOTCH1 NPM1 HELLS HSPE1 NCL MT1H CBR1 NSG1 MYC TFAP2B CENPF PRXL2A TXN TNFRSF19 IGFBP2 RPL3 CD44 SRSF2 TUBA1B DAPL1 EGFR TFAP2A ABCC5 HNRNPA1 HMGB1 JAG1 CD9 RPL13A SLC38A2 ENO1 TNFRSF25 HMGN3 AQP3 HSP90AB1 CCNA2 SLC2A1 PLXNB1 CDH3 CBX3 ATP1A1 LSP1 BMP7 PTN PARP1 BIRC5 VAV3 ALDH3A1 S100A…	332/1288	4088/21128
GO:BP	GO:0006754	ATP biosynthetic process	9.99616e-06	1288	25	106	21128	ENO1 PARP1 ATP5MF ATP5F1B ATP5F1A NDUFA1 NDUFS5 ATP5MG ATP5PB NDUFB3 ATP5PF NDUFAB1 ATP5PO NDUFB6 NDUFA12 VCP ATP5F1C STOML2 ATP5MC3 ATP5MC2 NDUFA6 ATP5PD NDUFC1 NDUFA10 NDUFS6	25/1288	106/21128
GO:BP	GO:0033045	regulation of sister chromatid segregation	9.99616e-06	1288	25	106	21128	PTTG1 UBE2C CENPF ZWINT CCNB1 AURKB BIRC5 CDC20 MAD2L1 XRCC3 HNRNPU BUB3 TACC3 ANAPC7 PLK1 ANAPC5 TPR ARID1A RAD21 SMARCD2 ZNF207 CDC16 SMARCE1 SMARCA4 IK	25/1288	106/21128
GO:BP	GO:0006446	regulation of translational initiation	1.06228e-05	1288	22	84	21128	NPM1 RPL13A EIF4A2 ATF4 EIF4B METTL3 EIF4G2 NCBP2 KHDRBS1 LARP1 TPR IMPACT YTHDF2 EIF3B CDC123 RBM4 EIF4EBP1 EIF3E EIF3K POLR2G EIF2B5 PPP1CA	22/1288	84/21128
GO:BP	GO:0015931	nucleobase-containing compound transport	1.09152e-05	1288	39	227	21128	HNRNPA2B1 NPM1 RAN ABCC5 HNRNPA1 SRSF3 SRSF7 HNRNPA3 SLC25A5 SEM1 ZFP36L1 DHX9 SMG1 THOC7 SLBP XPO1 MAGOH PABPN1 DDX39B ENY2 UPF3A KPNB1 RTRAF SSB NUP62 NPIPA1 SLC25A6 RBM8A DDX39A CPSF6 NCBP2 KHDRBS1 TPR CD47 TOMM20 BICD2 EIF4A3 NUP188 NXF1	39/1288	227/21128
GO:BP	GO:0007005	mitochondrion organization	1.11613e-05	1288	69	539	21128	PARP1 MGME1 SLC25A5 RRM1 MICOS10 CXADR HSPD1 PDCD5 TMEM14A ATP5IF1 TOMM6 PARK7 NDUFA1 MYO19 KAT2A FBXW7 SLIRP SLC25A6 IMMP1L VPS35 NDUFS5 GCLC RTL10 BLOC1S2 MPV17 TOMM5 COX7A2 VDAC2 TOMM40 PUM2 TIMM13 HSPA9 FAM49B OGT BAP1 TTC19 BAX MTCH2 COA3 NDUFB3 SSBP1 MFN2 NDUFAB1 SAE1 TOMM20 GGCT SFN TP53 NDUFB6 NDUFA12 PHB2 PRDX3 HSP90AA1 STOML2 CLUH TOMM22 POLG COA4 COX20 OXA1L NDUFA6 MARCKS NDUFC1 NDUFA1…	69/1288	539/21128
GO:BP	GO:0045333	cellular respiration	1.15871e-05	1288	42	256	21128	CDK1 CCNB1 ATP5MF ATP5F1B ATP5F1A PARK7 UQCRH NDUFA1 COX6C COX6A1 NDUFS5 ATP5MG AKR1C2 SHMT2 COX7A2 PUM2 ATP5PB MYBBP1A NDUFB3 ATP5PF NDUFAB1 UQCRC2 COA6 IDH3B COX7B COX7C UQCRB ATP5PO NDUFB6 NDUFA12 VCP ATP5F1C STOML2 OXA1L NDUFA6 ATP5PD TRAP1 PDHA1 NDUFC1 NDUFA10 NDUFS6 CHCHD2	42/1288	256/21128
GO:BP	GO:0009199	ribonucleoside triphosphate metabolic process	1.15871e-05	1288	42	256	21128	NME2 RAN ENO1 PARP1 IMPDH2 ATP5IF1 NME1 ATP5MF ATP5F1B ATP5F1A NDUFA1 CAD AK2 PKM LDHA NDUFS5 IMPDH1 ATP5MG BPGM OGT GIT1 HSPA8 ATP5PB NDUFB3 ATP5PF NDUFAB1 ITPA PGAM1 ATP5PO NDUFB6 NDUFA12 VCP OLA1 ATP5F1C STOML2 ATP5MC3 ATP5MC2 NDUFA6 ATP5PD NDUFC1 NDUFA10 NDUFS6	42/1288	256/21128
GO:BP	GO:0051716	cellular response to stimulus	1.24167e-05	1288	554	7491	21128	STMN1 SLC7A5 MT4 LGR6 PTTG1 MT1G CXCL14 BOC MT1X MT2A TP73 FGFBP1 SYT8 TP63 PCNA HMGB2 FGFR3 RPS12 FAM83F MT1E RPL11 PDCD4 LGR4 PPIA RPS6 RPL5 CDK1 KPNA2 VSNL1 NOTCH1 MFSD2A NME2 NPM1 APCDD1 HELLS TOP2A NCL MT1H CBR1 NSG1 RPS7 MCM3 MYC TFAP2B CENPF PRXL2A ZWINT FOXM1 RPL37 TXN TNFRSF19 DST IGFBP2 DDR1 RPL3 KREMEN2 CD44 ARHGAP11A TUBA1B DAPL1 EGFR TFAP2A ABCC5 HNRNPA1 RANBP1 HMGB1 YWHAZ JAG1 CD9 H…	554/1288	7491/21128
GO:BP	GO:0034655	nucleobase-containing compound catabolic process	1.25303e-05	1288	58	420	21128	NPM1 HINT1 HNRNPC HNRNPD DUT DDX5 HNRNPM ZFP36L1 APEX1 DHX9 SMG1 SERBP1 HNRNPU PABPC1 HNRNPAB MAGOH TAF15 ACOT7 UPF3A LSM7 PKP1 SSB DKC1 SLIRP METTL3 TARDBP UNG FUS LSM2 RNPS1 MRTO4 RBM8A ZFP36L2 CELF1 NCBP2 LARP1 LSM5 GRSF1 EXOSC10 PUM2 TRIR NUDT1 BAX DCTPP1 ELAC2 ITPA YTHDF2 PKP3 EIF4A3 VCP EIF3E HNRNPA0 GSPT1 SND1 WDR82 LSM4 POLR2G DNPH1	58/1288	420/21128
GO:BP	GO:0009165	nucleotide biosynthetic process	1.55331e-05	1288	48	318	21128	TYMS RRM2 NME2 PAICS ENO1 PARP1 DUT RRM1 IMPDH2 NME1 MTHFD1 ATP5MF ATP5F1B ATP5F1A ACOT7 NDUFA1 PRPS2 ADSS CAD AK2 NDUFS5 IMPDH1 ATP5MG GART ATP5PB PPCS ACSL3 NDUFB3 ATP5PF NDUFAB1 DTYMK DCTD ATP5PO NDUFB6 NDUFA12 VCP ATP5F1C STOML2 ATP5MC3 APRT ATP5MC2 NDUFA6 ATP5PD COASY PDHA1 NDUFC1 NDUFA10 NDUFS6	48/1288	318/21128
GO:BP	GO:0008544	epidermis development	1.5596e-05	1288	54	380	21128	STMN1 COL7A1 KRT15 DCT COL17A1 KRT5 TP63 LGR4 NOTCH1 NME2 APCDD1 KRT14 NAB1 TNFRSF19 EGFR JAG1 WNT10A AQP3 CDH3 JAG2 LAMB3 LAMA3 SRSF6 DSP ZFP36L1 LAMA5 EZH2 SLC9A3R1 PTHLH SOD1 CELSR1 ZBED2 FGFR2 WNT5A FABP5 TFDP1 FERMT1 BCL11B SMO CD109 IRF6 HDAC2 PITX2 PUM2 ERCC3 HES1 PPHLN1 EMP1 SFN KRT8 KLF4 PALLD EXPH5 EVPL	54/1288	380/21128
GO:BP	GO:0009205	purine ribonucleoside triphosphate metabolic process	1.58693e-05	1288	41	249	21128	NME2 RAN ENO1 PARP1 IMPDH2 ATP5IF1 NME1 ATP5MF ATP5F1B ATP5F1A NDUFA1 AK2 PKM LDHA NDUFS5 IMPDH1 ATP5MG BPGM OGT GIT1 HSPA8 ATP5PB NDUFB3 ATP5PF NDUFAB1 ITPA PGAM1 ATP5PO NDUFB6 NDUFA12 VCP OLA1 ATP5F1C STOML2 ATP5MC3 ATP5MC2 NDUFA6 ATP5PD NDUFC1 NDUFA10 NDUFS6	41/1288	249/21128
GO:BP	GO:1904816	positive regulation of protein localization to chromosome, telomeric region	1.7981e-05	1288	9	13	21128	CCT6A CCT5 TCP1 GNL3 CCT8 DKC1 CCT3 CCT4 CCT2	9/1288	13/21128
GO:BP	GO:0022900	electron transport chain	1.83947e-05	1288	33	176	21128	CDK1 CCNB1 DEGS1 PHGDH ALDH2 PARK7 UQCRH NDUFA1 COX6C SRD5A1 COX6A1 NDUFS5 ALDH4A1 COX7A2 PUM2 MYBBP1A NDUFB3 P4HA2 NDUFAB1 UQCRC2 COA6 IDH3B COX7B ADH5 COX7C UQCRB NDUFB6 NDUFA12 NDUFA6 NDUFC1 NDUFA10 NDUFS6 CHCHD2	33/1288	176/21128
GO:BP	GO:0051254	positive regulation of RNA metabolic process	1.96718e-05	1288	172	1843	21128	TP73 TP63 PTMA HMGB2 LGR4 NACA NOTCH1 NME2 NPM1 TOP2A NCL MYC TFAP2B FOXM1 EGFR TFAP2A HMGB1 JAG1 SLC38A2 TFAP2C HMGN3 CCNA2 BMP7 PARP1 HNRNPD HMGN1 ITGA6 ANXA2 SFPQ DDX5 HNRNPK SUB1 ZFP36L1 MBD2 APEX1 MYBL2 DHX9 DDX11 PCBP2 HNRNPU ILF3 E2F2 GTF2I PABPC1 TRA2B ID2 ELL3 PRKDC S100A10 HNRNPAB FGFR2 DEK WDR75 SUMO2 WNT5A PIK3R2 DDX39B BCL11A TCF3 SOX15 AUTS2 ENY2 DDX17 CKAP2 PARK7 TAF15 TFDP1 KLF5 G…	172/1288	1843/21128
GO:BP	GO:0009636	response to toxic substance	2.05372e-05	1288	39	232	21128	MT4 MT1G MT1X TYMS MT2A MT1E CDK1 MT1H PRXL2A TXN BMP7 TXNDC17 SOD1 GSTP1 NEFL SDC1 PARK7 ATF4 PRDX1 PTGS1 SRD5A1 DHFR KDM1A EHMT2 BLMH DHX15 EPHX2 GSTO2 BAX NQO1 SRSF9 AKR1A1 ALAD PTPN13 ADH5 NFE2L2 PRDX3 MGST2 PRDX5	39/1288	232/21128
GO:BP	GO:1904851	positive regulation of establishment of protein localization to telomere	2.09123e-05	1288	8	10	21128	CCT6A CCT5 TCP1 CCT8 DKC1 CCT3 CCT4 CCT2	8/1288	10/21128
GO:BP	GO:0046822	regulation of nucleocytoplasmic transport	2.25149e-05	1288	25	110	21128	CDK1 RAN TXN HSP90AB1 DHX9 ANP32B XPO1 PIK3R2 PARK7 FERMT1 NOLC1 SMO YWHAE TARDBP SUMO1 RANGAP1 CPSF6 IPO5 NCBP2 KHDRBS1 TPR JUP SFN RBM4 TRIM28	25/1288	110/21128
GO:BP	GO:0007091	metaphase/anaphase transition of mitotic cell cycle	2.45031e-05	1288	23	95	21128	UBE2C CENPF ZWINT CCNB1 AURKB BIRC5 CDC20 MAD2L1 XRCC3 BUB3 TACC3 ANAPC7 PLK1 ANAPC5 TPR ARID1A RAD21 SMARCD2 ZNF207 CDC16 SMARCE1 SMARCA4 IK	23/1288	95/21128
GO:BP	GO:0050790	regulation of catalytic activity	2.50659e-05	1288	209	2356	21128	STMN1 COL7A1 PTTG1 UBE2C TP63 CKS2 PCNA HMGB2 FGFR3 RPL11 EEF1A1 PDCD4 PPIA RPL5 HNRNPA2B1 NOTCH1 NPM1 HSPE1 RPS7 MYC RPL37 TXN DDR1 CD44 ARHGAP11A EGFR RANBP1 HMGB1 CCDC88C CCNB1 HSP90AB1 CCNA2 PLXNB1 CDH3 AURKB NCAPG2 SPINT2 BMP7 PTN PARP1 BIRC5 VAV3 RPS3 CDC25B HNRNPD ITGA2 ITGA6 EIF4A2 PRNP ANXA2 SERPINE2 RPS2 CARD10 CDC20 MAD2L1 HSPD1 MST1R EEF1B2 CDKN3 CCNB2 RPL23 SET PPP1R14B DHX9 PDCD5 DD…	209/1288	2356/21128
GO:BP	GO:0007052	mitotic spindle organization	2.55856e-05	1288	28	135	21128	STMN1 KIF23 RAN PRC1 CCNB1 AURKB BIRC5 KIF11 KIFC1 CDC20 MYBL2 HNRNPU TACC3 KPNB1 TPX2 MZT1 NUP62 SMC1A GPSM2 PLK1 TPR RMDN1 ZNF207 DYNC1H1 CHMP4A VCP NUDC CHMP3	28/1288	135/21128
GO:BP	GO:0006325	chromatin organization	2.57142e-05	1288	79	665	21128	TP63 HMGB2 NPM1 HELLS MYC HMGN2 HMGB1 MKI67 TFAP2C HMGN3 HNRNPC CBX3 CENPW HMGN1 RCCD1 SMARCAD1 MBD2 SET NSD2 DDX11 EZH2 HNRNPU NPM3 CBX5 ANP32B SSRP1 DEK NAP1L1 NASP SOX15 ENY2 KAT2A CENPP RBBP4 METTL3 HP1BP3 HDAC2 TRIM27 CREBZF DNAJC9 DNMT1 KDM1A HDAC11 EHMT2 SUPT16H LMNB2 BANF1 SMYD2 TPR NFRKB RBBP7 EXOSC10 BRD8 MEN1 ARID1A OGT RAD21 DDX21 PPHLN1 BAP1 SF3B1 IFI16 MYBBP1A SMARCD2 CTBP1 C17orf49…	79/1288	665/21128
GO:BP	GO:0006753	nucleoside phosphate metabolic process	2.73233e-05	1288	76	631	21128	TYMS RRM2 NME2 RAN PAICS HINT1 ENO1 PARP1 DUT RRM1 IMPDH2 ATP5IF1 NME1 PTHLH MTHFD1 ATP5MF ATP5F1B ATP5F1A PARK7 ACOT7 TK1 NDUFA1 PRPS2 ADSS CAD AK2 PKM LDHA UNG NDUFS5 IMPDH1 ATP5MG BPGM TKT GART HMGCS1 OGT GIT1 PGD HSPA8 FAR1 ATP5PB NQO1 PPCS HSD17B4 ACSL3 NDUFB3 ATP5PF DCTPP1 NDUFAB1 IDH3B DTYMK ITPA TP53 LDHB GPAT4 DCTD PGAM1 ATP5PO NDUFB6 NDUFA12 VCP OLA1 ATP5F1C STOML2 ATP5MC3 APRT ATP5MC2 …	76/1288	631/21128
GO:BP	GO:0000082	G1/S transition of mitotic cell cycle	2.79826e-05	1288	38	225	21128	RPS6 RRM2 MYC EGFR WEE1 RPL26 RBBP8 RRM1 CDKN3 APEX1 GPNMB EZH2 PSME2 ID2 PRKDC TCF3 TFDP1 RPS27L CCND1 CTDSPL POLE CCND2 KHDRBS1 ID4 ARID1A RPA2 CDK10 SMARCD2 E2F4 CUL1 TP53 KLF4 SMARCE1 EIF4EBP1 GSPT1 PSME1 SMARCA4 PPP2CA	38/1288	225/21128
GO:BP	GO:0060429	epithelium development	2.83849e-05	1288	124	1220	21128	STMN1 KRT15 TYMS KRT5 TP73 TP63 PCNA LGR4 CDK1 NOTCH1 MFSD2A NME2 APCDD1 KRT14 CBR1 RPS7 MYC TFAP2B TNFRSF19 DDR1 CD44 EGFR TFAP2A JAG1 WNT10A CCDC88C AQP3 CDH3 SPINT2 BMP7 TUBB ITGA2 SERPINE2 JAG2 PHGDH LAMA3 TIMELESS SRSF6 DSP ZFP36L1 SAPCD2 LAMA5 EZH2 SLC9A3R1 ID2 SOD1 MTHFD1 ARHGEF19 PRKDC SDC1 CELSR1 ZBED2 BASP1 FGFR2 AJUBA WNT5A KLF5 FERMT1 LFNG SNAI2 BCL11B HNRNPH3 ATF4 AKR1C1 KAT2A ANXA7 …	124/1288	1220/21128
GO:BP	GO:0009144	purine nucleoside triphosphate metabolic process	2.86502e-05	1288	41	254	21128	NME2 RAN ENO1 PARP1 IMPDH2 ATP5IF1 NME1 ATP5MF ATP5F1B ATP5F1A NDUFA1 AK2 PKM LDHA NDUFS5 IMPDH1 ATP5MG BPGM OGT GIT1 HSPA8 ATP5PB NDUFB3 ATP5PF NDUFAB1 ITPA PGAM1 ATP5PO NDUFB6 NDUFA12 VCP OLA1 ATP5F1C STOML2 ATP5MC3 ATP5MC2 NDUFA6 ATP5PD NDUFC1 NDUFA10 NDUFS6	41/1288	254/21128
GO:BP	GO:0032508	DNA duplex unwinding	2.91454e-05	1288	21	81	21128	TOP2A MCM3 MCM6 MCM7 MCM4 SUB1 DHX9 DDX11 CHTF18 G3BP1 RFC4 XRCC5 RPA1 WRNIP1 ERCC3 MCM5 SSBP1 CHD4 RUVBL2 XRCC6 HMGA1	21/1288	81/21128
GO:BP	GO:0010638	positive regulation of organelle organization	2.98323e-05	1288	65	507	21128	HNRNPA2B1 NUSAP1 SMC4 FSCN1 HNRNPA1 AURKB RPS3 HNRNPD NCAPG SLC25A5 ANXA2 PDCD5 DDX11 ATP5IF1 G3BP1 S100A10 CCT6A ARPC2 CCT5 SDC1 TCP1 WNT5A PARK7 XRCC5 GNL3 TGFBR1 CCT8 DKC1 HRAS TRIM27 NUP62 NCAPD2 CCT3 ANAPC7 CCT4 ID1 DYNLL1 DNMT1 VPS35 GPSM2 ANAPC5 TPR NFRKB CCT2 RAD21 GIT1 PPHLN1 BAX SSBP1 CDC16 CD47 RUVBL2 TP53 PFDN2 DYNC1H1 PFN1 STOML2 DSTN ARF6 YY1 TRIM28 BAIAP2 SEPTIN9 MSN VDAC1	65/1288	507/21128
GO:BP	GO:0007010	cytoskeleton organization	3.00845e-05	1288	146	1507	21128	STMN1 KRT15 KRT5 CDK1 NUSAP1 NPM1 KRT14 GOLGA8B KIF23 RAN PRC1 DST CSRP2 KIF20A TUBA1B FSCN1 RANBP1 ANLN CCDC88C WEE1 CCNB1 PLXNB1 AURKB ASPM BIRC5 TUBB RPS3 KIF11 KIF2C SSX2IP KIFC1 CDC20 BBS2 TPPP3 CXADR MAD2L1 DSP CCNB2 SAPCD2 MYBL2 XRCC3 PAK6 HNRNPU SLC9A3R1 EFS SOD1 TACC3 ARHGEF19 XPO1 S100A10 ARPC2 NEFL CELSR1 AJUBA PIK3R2 AUTS2 CKAP2 CSNK1A1 KPNB1 PKP1 TGFBR1 TPX2 TUBA1C MYO19 SDCCAG8 KAT2…	146/1288	1507/21128
GO:BP	GO:0009117	nucleotide metabolic process	3.04556e-05	1288	75	621	21128	TYMS RRM2 NME2 RAN PAICS HINT1 ENO1 PARP1 DUT RRM1 IMPDH2 ATP5IF1 NME1 PTHLH MTHFD1 ATP5MF ATP5F1B ATP5F1A PARK7 ACOT7 NDUFA1 PRPS2 ADSS CAD AK2 PKM LDHA UNG NDUFS5 IMPDH1 ATP5MG BPGM TKT GART HMGCS1 OGT GIT1 PGD HSPA8 FAR1 ATP5PB NQO1 PPCS HSD17B4 ACSL3 NDUFB3 ATP5PF DCTPP1 NDUFAB1 IDH3B DTYMK ITPA TP53 LDHB GPAT4 DCTD PGAM1 ATP5PO NDUFB6 NDUFA12 VCP OLA1 ATP5F1C STOML2 ATP5MC3 APRT ATP5MC2 NDUF…	75/1288	621/21128
GO:BP	GO:0009888	tissue development	3.67757e-05	1288	182	1995	21128	STMN1 COL7A1 KRT15 DCT COL17A1 TYMS KRT5 TP73 TP63 PCNA FGFR3 PDCD4 LGR4 CDK1 NACA NOTCH1 MFSD2A NME2 LAMB4 APCDD1 KRT14 CBR1 RPS7 NAB1 MYC TFAP2B CENPF TNFRSF19 CSRP2 DDR1 CD44 EGFR TFAP2A JAG1 WNT10A CCDC88C AQP3 CDH3 SPINT2 BMP7 PTN PARP1 TUBB ITGA2 ITGA6 SERPINE2 JAG2 LAMB3 DDX5 BBS2 ITGB4 TPPP3 PHGDH LAMA3 CXADR TIMELESS SRSF6 DSP GPC1 ZFP36L1 SAPCD2 LAMA5 EZH2 SULF2 HNRNPU SLC9A3R1 HSBP1 ID…	182/1288	1995/21128
GO:BP	GO:0072332	intrinsic apoptotic signaling pathway by p53 class mediator	3.69479e-05	1288	21	82	21128	TP73 TP63 RPL11 RPS7 MYC CD44 HINT1 RPL26 DDX5 HNRNPK E2F2 ELL3 RPS27L KDM1A PERP BAX IFI16 MYBBP1A MIF TP53 ZNF385A	21/1288	82/21128
GO:BP	GO:2000573	positive regulation of DNA biosynthetic process	3.856e-05	1288	20	75	21128	PCNA MYC HNRNPA1 HSP90AB1 AURKB CHTF18 CCT6A CCT5 TCP1 RFC4 XRCC5 CCT8 DKC1 USP1 CCT3 CCT4 PTGES3 CCT2 KLF4 HSP90AA1	20/1288	75/21128
GO:BP	GO:1901796	regulation of signal transduction by p53 class mediator	3.95984e-05	1288	24	105	21128	RPL11 RPL5 NPM1 RPS7 MYC RPL37 CD44 AURKB RPL26 DDX5 HNRNPK RPL23 ELL3 SNAI2 SOX4 KDM1A SMYD2 EEF1E1 NOP2 MIF TP53 ZNF385A CDK5RAP3 RPS20	24/1288	105/21128
GO:BP	GO:0044085	cellular component biogenesis	4.10514e-05	1288	384	4919	21128	STMN1 COL17A1 KRT5 UBE2C TP73 TP63 RPS8 HMGB2 RPL11 RPS6 RPL5 CDK1 NOTCH1 MFSD2A RRM2 NPM1 LAMB4 HELLS KRT14 GOLGA8B SNRPD1 NSG1 RPS7 KIF23 RAN CENPF PRC1 CLSTN1 RPS24 DST CSRP2 RPL10A EGFR FSCN1 HMGB1 YWHAZ NOP56 RPL14 CD9 ANLN RPL13A FAM110C RPS17 HSPB11 HSP90AB1 THSD4 SLC2A1 PLXNB1 AURKB ASPM RPL26 BMP7 SNRPG RPL7 PARP1 BIRC5 TUBB VAV3 RPS23 RPS3 FBL KIF11 KCTD1 RPL35A ITGA2 CENPW RPL6 ITGA6 E…	384/1288	4919/21128
GO:BP	GO:0006457	protein folding	4.3187e-05	1288	37	219	21128	PPIA HSPE1 HSP90AB1 HSPD1 PDCD5 CCT6A CCT5 TCP1 TBCA CCT8 CCT3 CCT4 PTGES3 NUDCD2 SNRNP70 HSPA9 NKTR CCT2 BAG1 HSPH1 HSPA8 HSPA2 FKBP9 PDIA6 BAG5 RUVBL2 PFDN2 HSP90B1 DNAJB1 HSP90AA1 NUDC ERP29 CANX DNAJA1 PDIA3 TRAP1 ST13	37/1288	219/21128
GO:BP	GO:0048863	stem cell differentiation	4.4206e-05	1288	40	248	21128	TP63 NOTCH1 KRT14 RPS7 JAG1 WNT10A BMP7 PTN LAMA5 EZH2 HNRNPU ELL3 PRKDC FGFR2 XRCC5 NOLC1 SNAI2 PDCD6 RBBP4 SMO METTL3 HDAC2 TCOF1 PITX2 OCIAD1 ZFP36L2 RBBP7 HSPA9 EFNB1 HES1 N4BP2L2 NUDT21 MTCH2 SEMA4B CHD4 YTHDF2 TP53 NFE2L2 EPCAM SEMA3F	40/1288	248/21128
GO:BP	GO:0051028	mRNA transport	4.54505e-05	1288	27	130	21128	HNRNPA2B1 HNRNPA1 SRSF3 SRSF7 HNRNPA3 SEM1 ZFP36L1 DHX9 SMG1 THOC7 SLBP XPO1 MAGOH PABPN1 DDX39B ENY2 UPF3A NUP62 NPIPA1 RBM8A DDX39A NCBP2 TPR BICD2 EIF4A3 NUP188 NXF1	27/1288	130/21128
GO:BP	GO:0031396	regulation of protein ubiquitination	4.55641e-05	1288	36	210	21128	UBE2C RPL11 PPIA RPL5 NPM1 RPS7 RPL37 IVNS1ABP HSP90AB1 RPS3 RPS2 CDC20 MAD2L1 RPL23 BUB3 UBE2S PARK7 TGFBR1 PDCD6 FBXW7 SOX4 NDFIP2 KDM1A GCLC PLK1 FBXO2 CENPX OGT SKP1 BAG5 HSP90AA1 CDK5RAP3 WASHC1 RPS20 RBX1 DNAJA1	36/1288	210/21128
GO:BP	GO:2001251	negative regulation of chromosome organization	4.62672e-05	1288	23	98	21128	PTTG1 TOP2A CENPF ZWINT HNRNPA1 CCNB1 HNRNPC AURKB PARP1 BIRC5 CDC20 SUB1 MAD2L1 XRCC3 HNRNPU BUB3 PLK1 NAT10 TPR EXOSC10 RAD21 ZNF207 IK	23/1288	98/21128
GO:BP	GO:0044784	metaphase/anaphase transition of cell cycle	4.62672e-05	1288	23	98	21128	UBE2C CENPF ZWINT CCNB1 AURKB BIRC5 CDC20 MAD2L1 XRCC3 BUB3 TACC3 ANAPC7 PLK1 ANAPC5 TPR ARID1A RAD21 SMARCD2 ZNF207 CDC16 SMARCE1 SMARCA4 IK	23/1288	98/21128
GO:BP	GO:0010965	regulation of mitotic sister chromatid separation	4.73198e-05	1288	18	62	21128	PTTG1 CENPF ZWINT CCNB1 AURKB BIRC5 CDC20 MAD2L1 XRCC3 BUB3 ANAPC7 PLK1 ANAPC5 TPR RAD21 ZNF207 CDC16 IK	18/1288	62/21128
GO:BP	GO:0000226	microtubule cytoskeleton organization	5.13198e-05	1288	77	652	21128	STMN1 CDK1 NUSAP1 NPM1 GOLGA8B KIF23 RAN PRC1 DST KIF20A TUBA1B RANBP1 CCDC88C WEE1 CCNB1 AURKB ASPM BIRC5 TUBB RPS3 KIF11 KIF2C SSX2IP KIFC1 CDC20 BBS2 TPPP3 MAD2L1 CCNB2 SAPCD2 MYBL2 XRCC3 HNRNPU TACC3 XPO1 NEFL CKAP2 KPNB1 TPX2 TUBA1C SDCCAG8 KAT2A MZT1 CCNL2 NUP62 TUBB4B MTCL1 SMC1A RGS14 GPSM2 BLOC1S2 PLK1 NAT10 TPR TTL CFL1 GAS2L1 GIT1 SYNE2 SENP6 SUN1 EML4 RMDN1 CCNL1 EZR ZNF207 UXT E2F4 B…	77/1288	652/21128
GO:BP	GO:1904666	regulation of ubiquitin protein ligase activity	5.13487e-05	1288	12	27	21128	UBE2C RPL11 RPL5 RPS7 RPL37 CDC20 MAD2L1 RPL23 UBE2S PLK1 SKP1 RPS20	12/1288	27/21128
GO:BP	GO:0055086	nucleobase-containing small molecule metabolic process	5.4268e-05	1288	81	700	21128	TYMS RRM2 NME2 RAN PAICS HINT1 ENO1 PARP1 DUT RRM1 IMPDH2 ATP5IF1 NME1 PTHLH MTHFD1 ATP5MF ATP5F1B ATP5F1A PARK7 ACOT7 TK1 NDUFA1 PRPS2 ADSS CAD AK2 PKM LDHA UNG ERH KDM1A NDUFS5 IMPDH1 ATP5MG SHMT2 BPGM TKT GART HMGCS1 OGT NUDT1 GIT1 PGD HSPA8 FAR1 ATP5PB NQO1 PPCS HSD17B4 ACSL3 GNPAT NDUFB3 ATP5PF DCTPP1 NDUFAB1 IDH3B DTYMK ITPA TP53 LDHB GPAT4 DCTD PGAM1 ATP5PO NDUFB6 NDUFA12 VCP OLA1 ATP5F1C …	81/1288	700/21128
GO:BP	GO:0009895	negative regulation of catabolic process	5.72526e-05	1288	48	331	21128	SLC7A5 RPL11 RPL5 MFSD2A RPS7 DAPL1 EGFR HSP90AB1 HNRNPC HNRNPD ANXA2 SERPINE2 PBK MAD2L1 RPL23 DHX9 SMG1 HNRNPU PABPC1 HNRNPAB PARK7 TAF15 UPF3A PKP1 DKC1 SLIRP TARDBP FUS VPS35 EHMT2 EIF4G2 LARP1 SNRNP70 OGT GIT1 SF3B3 NQO1 AZIN1 BAG5 ALAD PKP3 TP53 CHMP4A HNRNPA0 ATP2B4 TBC1D14 CDK5RAP3 WASHC1	48/1288	331/21128
GO:BP	GO:0030071	regulation of mitotic metaphase/anaphase transition	6.54763e-05	1288	22	92	21128	UBE2C CENPF ZWINT CCNB1 AURKB BIRC5 CDC20 MAD2L1 XRCC3 BUB3 ANAPC7 PLK1 ANAPC5 TPR ARID1A RAD21 SMARCD2 ZNF207 CDC16 SMARCE1 SMARCA4 IK	22/1288	92/21128
GO:BP	GO:0042773	ATP synthesis coupled electron transport	6.95906e-05	1288	23	100	21128	CDK1 CCNB1 PARK7 UQCRH NDUFA1 COX6C COX6A1 NDUFS5 COX7A2 NDUFB3 NDUFAB1 UQCRC2 COA6 COX7B COX7C UQCRB NDUFB6 NDUFA12 NDUFA6 NDUFC1 NDUFA10 NDUFS6 CHCHD2	23/1288	100/21128
GO:BP	GO:0042775	mitochondrial ATP synthesis coupled electron transport	6.95906e-05	1288	23	100	21128	CDK1 CCNB1 PARK7 UQCRH NDUFA1 COX6C COX6A1 NDUFS5 COX7A2 NDUFB3 NDUFAB1 UQCRC2 COA6 COX7B COX7C UQCRB NDUFB6 NDUFA12 NDUFA6 NDUFC1 NDUFA10 NDUFS6 CHCHD2	23/1288	100/21128
GO:BP	GO:0070203	regulation of establishment of protein localization to telomere	7.25532e-05	1288	8	11	21128	CCT6A CCT5 TCP1 CCT8 DKC1 CCT3 CCT4 CCT2	8/1288	11/21128
GO:BP	GO:1904869	regulation of protein localization to Cajal body	7.25532e-05	1288	8	11	21128	CCT6A CCT5 TCP1 CCT8 DKC1 CCT3 CCT4 CCT2	8/1288	11/21128
GO:BP	GO:1904871	positive regulation of protein localization to Cajal body	7.25532e-05	1288	8	11	21128	CCT6A CCT5 TCP1 CCT8 DKC1 CCT3 CCT4 CCT2	8/1288	11/21128
GO:BP	GO:1902850	microtubule cytoskeleton organization involved in mitosis	7.73448e-05	1288	31	168	21128	STMN1 NUSAP1 KIF23 RAN PRC1 CCNB1 AURKB BIRC5 KIF11 KIFC1 CDC20 MAD2L1 SAPCD2 MYBL2 HNRNPU TACC3 KPNB1 TPX2 MZT1 NUP62 SMC1A GPSM2 PLK1 TPR RMDN1 ZNF207 DYNC1H1 CHMP4A VCP NUDC CHMP3	31/1288	168/21128
GO:BP	GO:0051444	negative regulation of ubiquitin-protein transferase activity	7.87579e-05	1288	11	23	21128	RPL11 RPL5 RPS7 RPL37 CDC20 MAD2L1 RPL23 BUB3 PARK7 BAG5 RPS20	11/1288	23/21128
GO:BP	GO:2001233	regulation of apoptotic signaling pathway	7.93765e-05	1288	51	366	21128	TP63 HMGB2 RPL11 PPIA HELLS RPS7 MYC CD44 ENO1 IVNS1ABP RPL26 PARP1 RPS3 ITGA6 SLC25A5 SFPQ HNRNPK TMEM14A SLC9A3R1 ELL3 SOD1 GSTP1 NONO RACK1 PARK7 TGFBR1 SNAI2 FBXW7 LGALS3 PTPN2 SLC25A6 KDM1A GCLC EEF1E1 VDAC2 MAZ BAX URI1 TRAF7 CTNNA1 BAG5 MIF TP53 NFE2L2 ZNF385A ERP29 DNAJA1 PDIA3 TRAP1 BCAP31 PPP1CA	51/1288	366/21128
GO:BP	GO:1901361	organic cyclic compound catabolic process	8.16486e-05	1288	64	509	21128	NPM1 HINT1 HNRNPC HNRNPD DUT DDX5 HNRNPM ZFP36L1 APEX1 DHX9 SMG1 SERBP1 HNRNPU PABPC1 MOXD1 HNRNPAB MAGOH TAF15 ACOT7 UPF3A LSM7 PKP1 SSB DKC1 SLIRP METTL3 TARDBP UNG FUS LSM2 RNPS1 MRTO4 SRD5A1 RBM8A ZFP36L2 CELF1 NCBP2 LARP1 EPHX2 LSM5 GRSF1 EXOSC10 PUM2 TRIR NUDT1 BAX DCTPP1 ELAC2 ITPA YTHDF2 PKP3 EIF4A3 NFE2L2 VCP EIF3E HNRNPA0 GSPT1 COMT SND1 WDR82 LSM4 POLR2G YWHAH DNPH1	64/1288	509/21128
GO:BP	GO:0033036	macromolecule localization	9.21447e-05	1288	264	3177	21128	KRT5 ATP1B3 RPL11 PPIA CDK1 HNRNPA2B1 KPNA2 VSNL1 NACA NOTCH1 MFSD2A NPM1 NSG1 TNS4 RAN TFAP2B CENPF CLSTN1 TXN KIF20A EGFR HNRNPA1 YWHAZ HSPB11 HMGN3 HSP90AB1 SLC2A1 SYTL1 AURKB BTF3 BMP7 PTN PARP1 BIRC5 FBL ITGA2 SRSF3 SRSF7 HNRNPA3 PRNP ANXA2 CARD10 BBS2 SEM1 HSPD1 DSP GPC1 ZFP36L1 GOLGA7B SAPCD2 LAMA5 RPL23 DHX9 SMG1 PDCD5 NSD2 TM7SF3 EZH2 THOC7 HNRNPU SLC9A3R1 BUB3 ATP5IF1 SLBP ANP32B ANO1 A…	264/1288	3177/21128
GO:BP	GO:0032502	developmental process	0.000105156	1288	481	6446	21128	STMN1 SLC7A5 COL7A1 TYRP1 KRT15 DCT LGR6 PTTG1 COL17A1 MT1G CXCL14 BOC TYMS KRT5 TP73 FGFBP1 TP63 PCNA HMGB2 FGFR3 IGSF9 RPS3A DSC3 PDCD4 LGR4 RPS6 IRX4 CDK1 NACA NOTCH1 MFSD2A RRM2 NME2 LAMB4 APCDD1 HELLS HSPE1 KRT14 TOP2A NCL CBR1 RPS7 NAB1 MYC TFAP2B CENPF PRXL2A CLSTN1 SIM2 TNFRSF19 IGFBP2 CSRP2 DDR1 KREMEN2 CD44 DAPL1 EGFR TFAP2A HMGB1 YWHAZ JAG1 CD9 WNT10A CDHR1 ANLN RPL13A SLC38A2 CCDC88C …	481/1288	6446/21128
GO:BP	GO:0051306	mitotic sister chromatid separation	0.000107021	1288	18	65	21128	PTTG1 CENPF ZWINT CCNB1 AURKB BIRC5 CDC20 MAD2L1 XRCC3 BUB3 ANAPC7 PLK1 ANAPC5 TPR RAD21 ZNF207 CDC16 IK	18/1288	65/21128
GO:BP	GO:1904814	regulation of protein localization to chromosome, telomeric region	0.000112552	1288	9	15	21128	CCT6A CCT5 TCP1 GNL3 CCT8 DKC1 CCT3 CCT4 CCT2	9/1288	15/21128
GO:BP	GO:0006261	DNA-templated DNA replication	0.000118569	1288	30	162	21128	PCNA MCM3 PARP1 MCM6 MGME1 MCM7 MCM4 RBBP8 RRM1 TIMELESS DDX11 GMNN CHTF18 RFC4 POLD2 CDK2AP1 RFC1 RPA1 POLE LIG1 WRNIP1 CENPX MCMBP MCM5 SSBP1 RPAIN STOML2 POLG NUCKS1 HMGA1	30/1288	162/21128
GO:BP	GO:1902099	regulation of metaphase/anaphase transition of cell cycle	0.000122193	1288	22	95	21128	UBE2C CENPF ZWINT CCNB1 AURKB BIRC5 CDC20 MAD2L1 XRCC3 BUB3 ANAPC7 PLK1 ANAPC5 TPR ARID1A RAD21 SMARCD2 ZNF207 CDC16 SMARCE1 SMARCA4 IK	22/1288	95/21128
GO:BP	GO:0043588	skin development	0.000125671	1288	45	308	21128	STMN1 KRT5 TP63 LGR4 NOTCH1 NME2 APCDD1 KRT14 TFAP2B TNFRSF19 EGFR JAG1 WNT10A AQP3 CDH3 ITGA2 ITGA6 ITGB4 SRSF6 DSP ZFP36L1 LAMA5 EZH2 CELSR1 ZBED2 FGFR2 WNT5A FERMT1 BCL11B SMO CD109 IRF6 HDAC2 ITGA3 PTGES3 PUM2 PPHLN1 JUP DHCR24 SFN KRT8 KLF4 PALLD EXPH5 EVPL	45/1288	308/21128
GO:BP	GO:0006796	phosphate-containing compound metabolic process	0.000125699	1288	240	2843	21128	TYMS CKS2 FGFR3 EEF1A1 PDCD4 PPIA CDK1 MFSD2A RRM2 NME2 NPM1 NCL RAN PAICS TXN DDR1 CD44 EGFR YWHAZ HINT1 ENO1 CCDC88C WEE1 CCNB1 HSP90AB1 CCNA2 AURKB NCAPG2 BMP7 PARP1 BIRC5 VAV3 RPS3 CDC25B ITGA2 IP6K2 MCM7 ITGA6 DGKA EEF2K PRNP PTPRF DUT PBK CARD10 PTPRZ1 RRM1 MST1R CDKN3 CCNB2 GPNMB PLPP2 PPP1R14B SMG1 PASK IMPDH2 EZH2 PAK6 HNRNPU SLC9A3R1 CKS1B ILF3 ATP5IF1 NME1 SLC44A1 PTHLH SOD1 GSTP1 MTHF…	240/1288	2843/21128
GO:BP	GO:0045930	negative regulation of mitotic cell cycle	0.000128587	1288	37	228	21128	CDK1 CENPF ZWINT WEE1 CCNB1 AURKB RPL26 BMP7 BIRC5 PBK CDC20 RBBP8 MAD2L1 ZFP36L1 GPNMB XRCC3 EZH2 SLC9A3R1 BUB3 PRKDC BTG3 RPS27L CCND1 CTDSPL PLK1 ZFP36L2 TPR BTG1 RAD21 RPA2 ZNF207 SYF2 TP53 XPC KLF4 CDK5RAP3 IK	37/1288	228/21128
GO:BP	GO:0050821	protein stabilization	0.000131942	1288	35	209	21128	ATP1B3 RPL11 RPL5 NPM1 RPS7 HSP90AB1 HSPD1 RPL23 CCT6A CCT5 TCP1 PARK7 CCT8 FBXW7 SOX4 SMO SUMO1 CCT3 CCT4 PTGES3 CCT2 BAG1 RTN4 URI1 DVL3 ZNF207 UXT BAG5 CTNND1 RUVBL2 TP53 PFDN2 PHB2 PFN1 HSP90AA1	35/1288	209/21128
GO:BP	GO:0051438	regulation of ubiquitin-protein transferase activity	0.000133485	1288	17	59	21128	UBE2C RPL11 RPL5 RPS7 RPL37 RPS2 CDC20 MAD2L1 RPL23 BUB3 UBE2S PARK7 FBXW7 PLK1 SKP1 BAG5 RPS20	17/1288	59/21128
GO:BP	GO:0051098	regulation of binding	0.000135425	1288	51	372	21128	STMN1 HMGB2 RPL11 RAN TXN HMGB1 HSP90AB1 AURKB PARP1 ITGA2 PTPRF ANXA2 SUB1 MBD2 DHX9 DDX11 GMNN NME1 S100A10 RACK1 WNT5A PARK7 CSNK1A1 TGFBR1 LFNG FBXW7 SMO SUMO1 HDAC2 SPPL3 ID1 KDM1A PLK1 MEN1 HES1 BAX ADNP IFI16 CPNE1 LDLRAP1 SRI EIF4A3 KLF4 EIF3E EIF3D TRIM28 NUCKS1 PPP2CA LAMTOR5 PPP1CA TLE5	51/1288	372/21128
GO:BP	GO:0019439	aromatic compound catabolic process	0.000136076	1288	61	482	21128	NPM1 HINT1 HNRNPC HNRNPD DUT DDX5 HNRNPM ZFP36L1 APEX1 DHX9 SMG1 SERBP1 HNRNPU PABPC1 MOXD1 HNRNPAB MAGOH TAF15 ACOT7 UPF3A LSM7 PKP1 SSB DKC1 SLIRP METTL3 TARDBP UNG FUS LSM2 RNPS1 MRTO4 RBM8A ZFP36L2 CELF1 NCBP2 LARP1 EPHX2 LSM5 GRSF1 EXOSC10 PUM2 TRIR NUDT1 BAX DCTPP1 ELAC2 ITPA YTHDF2 PKP3 EIF4A3 VCP EIF3E HNRNPA0 GSPT1 COMT SND1 WDR82 LSM4 POLR2G DNPH1	61/1288	482/21128
GO:BP	GO:0046700	heterocycle catabolic process	0.000140271	1288	59	460	21128	NPM1 HINT1 HNRNPC HNRNPD DUT DDX5 HNRNPM ZFP36L1 APEX1 DHX9 SMG1 SERBP1 HNRNPU PABPC1 HNRNPAB MAGOH TAF15 ACOT7 UPF3A LSM7 PKP1 SSB DKC1 SLIRP METTL3 TARDBP UNG FUS LSM2 RNPS1 MRTO4 RBM8A ZFP36L2 CELF1 NCBP2 LARP1 LSM5 GRSF1 EXOSC10 PUM2 TRIR NUDT1 BAX DCTPP1 ELAC2 ITPA YTHDF2 PKP3 EIF4A3 NFE2L2 VCP EIF3E HNRNPA0 GSPT1 SND1 WDR82 LSM4 POLR2G DNPH1	59/1288	460/21128
GO:BP	GO:0006275	regulation of DNA replication	0.000145343	1288	27	137	21128	PCNA CDK1 MCM3 EGFR CCNA2 MCM6 MCM7 MCM4 TIMELESS DHX9 GMNN CHTF18 RFC4 S100A11 EHMT2 PDS5A NFRKB ID3 WRNIP1 MCM5 SSBP1 RUVBL2 TP53 STOML2 YY1 NUCKS1 PPP2CA	27/1288	137/21128
GO:BP	GO:0071310	cellular response to organic substance	0.000151059	1288	179	1993	21128	SLC7A5 MT1X MT2A TP63 HMGB2 PDCD4 CDK1 VSNL1 NOTCH1 NPM1 HELLS NCL NSG1 TNFRSF19 IGFBP2 RPL3 CD44 TUBA1B EGFR HMGB1 RPL13A TNFRSF25 HMGN3 HSP90AB1 CCNA2 CBX3 ATP1A1 LSP1 BMP7 PARP1 BIRC5 RPS3 HNRNPD ITGA2 SRSF3 SRSF7 MCM7 SESN3 EEF2K SLC25A5 EIF4A2 PRNP DDX5 BBS2 HSPD1 TIMELESS MST1R ZFP36L1 MBD2 APEX1 RPL23 MYBL2 DHX9 DDX11 IMPDH2 TM7SF3 EZH2 HNRNPU SLC9A3R1 PLP2 ITPR2 TXNDC17 TRA2B SOD1 GSTP1 A…	179/1288	1993/21128
GO:BP	GO:2000736	regulation of stem cell differentiation	0.000158656	1288	20	81	21128	NOTCH1 JAG1 PTN EZH2 HNRNPU PRKDC RBBP4 METTL3 HDAC2 OCIAD1 ZFP36L2 RBBP7 HSPA9 HES1 N4BP2L2 NUDT21 MTCH2 CHD4 YTHDF2 NFE2L2	20/1288	81/21128
GO:BP	GO:0051225	spindle assembly	0.000158839	1288	26	129	21128	GOLGA8B KIF23 PRC1 AURKB ASPM BIRC5 TUBB RPS3 KIF11 KIFC1 CDC20 CCNB2 MYBL2 HNRNPU KPNB1 TPX2 MZT1 SMC1A GPSM2 PLK1 TPR SENP6 ZNF207 DYNC1H1 CHMP4A CHMP3	26/1288	129/21128
GO:BP	GO:0050789	regulation of biological process	0.00016341	1288	845	12378	21128	SLC7A1 STMN1 SLC7A5 COL7A1 TYRP1 DCT LGR6 PTTG1 MT1G CXCL14 BOC MT1X TYMS MT2A KRT5 UBE2C ATP1B3 TP73 FGFBP1 SYT8 TP63 CDCA7 CKS2 PCNA PTMA HMGB2 FGFR3 RPS12 FAM83F MT1E RPS4X IGSF9 RPL11 RPS3A EEF1A1 PDCD4 LGR4 PPIA RPS6 RPL5 IRX4 CDK1 HNRNPA2B1 KPNA2 VSNL1 NUSAP1 NACA NOTCH1 MFSD2A RRM2 NME2 NPM1 APCDD1 HELLS HSPE1 TOP2A NCL MT1H CBR1 RPS15A NSG1 RPS7 NAB1 KIF23 MCM3 MYC RAN TFAP2B CENPF PRXL2A…	845/1288	12378/21128
GO:BP	GO:0016032	viral process	0.000168212	1288	55	418	21128	SLC7A1 EEF1A1 PPIA CDK1 KPNA2 NOTCH1 TOP2A RAN EGFR HMGB1 HSP90AB1 ITGA2 CXADR DHX9 PCBP2 ILF3 PABPC1 DEK CSNK1A1 SSB RPSA TARDBP PTBP1 TRIM27 SLC3A2 BANF1 JPT2 LARP1 CFL1 HSPA8 TOP2B IFI16 ITGB5 EIF3L CTBP1 TP53 DDX56 EIF3B NECTIN1 SPCS1 CHMP4A MGAT4B VCP DENR CANX SMARCA4 PCBP1 EIF3D CHMP3 TRIM28 EIF3A NUCKS1 DDB1 LAMTOR5 PRMT1	55/1288	418/21128
GO:BP	GO:0022904	respiratory electron transport chain	0.000170514	1288	25	121	21128	CDK1 CCNB1 PARK7 UQCRH NDUFA1 COX6C COX6A1 NDUFS5 COX7A2 PUM2 MYBBP1A NDUFB3 NDUFAB1 UQCRC2 COA6 COX7B COX7C UQCRB NDUFB6 NDUFA12 NDUFA6 NDUFC1 NDUFA10 NDUFS6 CHCHD2	25/1288	121/21128
GO:BP	GO:2001022	positive regulation of response to DNA damage stimulus	0.000182041	1288	30	165	21128	PCNA MYC FOXM1 EGFR HMGB1 RPL26 PARP1 RPS3 PBK DDX5 RBBP8 TIMELESS DHX9 DDX11 PRKDC FUS USP1 NFRKB EEF1E1 NSMCE4A BRD8 ARID1A SMARCD2 RUVBL2 SMARCE1 ZNF385A YY1 SMARCA4 MORF4L2 TRIM28	30/1288	165/21128
GO:BP	GO:0033365	protein localization to organelle	0.000183284	1288	115	1144	21128	RPL11 CDK1 KPNA2 NACA NOTCH1 NPM1 RAN TXN HSP90AB1 AURKB BTF3 BMP7 PARP1 CARD10 BBS2 HSPD1 RPL23 DHX9 PDCD5 EZH2 HNRNPU BUB3 ATP5IF1 XPO1 TOMM6 CCT6A CCT5 TCP1 PIK3R2 PARK7 XRCC5 GNL3 KPNB1 FERMT1 CCT8 NOLC1 SSB FBXW7 DKC1 TNPO2 HRAS SMO YWHAE TARDBP SUMO1 RPA1 NUP62 CCT3 CCT4 TRIM29 IMMP1L RANGAP1 IPO7 VPS35 LMNB2 IPO5 HDGF PLK1 SEC61G CSE1L TOMM5 TPR IPO4 TOMM40 GAS2L1 TIMM13 SRP14 CCT2 RAD21 P…	115/1288	1144/21128
GO:BP	GO:0051130	positive regulation of cellular component organization	0.00019714	1288	108	1056	21128	HNRNPA2B1 NUSAP1 CLSTN1 SMC4 FSCN1 HNRNPA1 ANLN PLXNB1 AURKB BMP7 PTN RPS3 HNRNPD ITGA2 ITGA6 NCAPG EEF2K SLC25A5 ANXA2 CDC20 HNRNPK TPPP3 PDCD5 DDX11 EZH2 ATP5IF1 G3BP1 S100A10 CCT6A ARPC2 NEFL CCT5 SDC1 TCP1 RACK1 AJUBA WNT5A BCL11A AUTS2 PARK7 XRCC5 GNL3 FERMT1 TGFBR1 CCT8 KAT2A DKC1 HRAS SUMO1 LGALS3 AP2M1 TRIM27 NUP62 NCAPD2 CCT3 ITGA3 ANAPC7 CCT4 ID1 SHTN1 DYNLL1 DNMT1 KDM1A VPS35 TNN GPSM2…	108/1288	1056/21128
GO:BP	GO:0044093	positive regulation of molecular function	0.000202579	1288	148	1580	21128	STMN1 UBE2C ATP1B3 CKS2 PCNA HMGB2 FGFR3 RPL11 PPIA HNRNPA2B1 NPM1 HSPE1 MYC RAN TXN DDR1 CD44 ARHGAP11A EGFR HMGB1 CCNB1 HSP90AB1 PLXNB1 CDH3 AURKB PARP1 VAV3 RPS3 CDC25B HNRNPD ITGA2 ITGA6 PRNP ANXA2 RPS2 CARD10 CDC20 HNRNPK SUB1 HSPD1 MST1R MBD2 DHX9 PDCD5 DDX11 EZH2 GMNN HNRNPU CHTF18 CKS1B PSME2 NME1 SOD1 ARHGEF19 ANP32B S100A10 UBE2S TCP1 FGFR2 RFC4 RACK1 AJUBA WNT5A PABPN1 TCF3 PARK7 XRCC5…	148/1288	1580/21128
GO:BP	GO:0070202	regulation of establishment of protein localization to chromosome	0.000205958	1288	8	12	21128	CCT6A CCT5 TCP1 CCT8 DKC1 CCT3 CCT4 CCT2	8/1288	12/21128
GO:BP	GO:1904867	protein localization to Cajal body	0.000205958	1288	8	12	21128	CCT6A CCT5 TCP1 CCT8 DKC1 CCT3 CCT4 CCT2	8/1288	12/21128
GO:BP	GO:1903405	protein localization to nuclear body	0.000205958	1288	8	12	21128	CCT6A CCT5 TCP1 CCT8 DKC1 CCT3 CCT4 CCT2	8/1288	12/21128
GO:BP	GO:0046824	positive regulation of nucleocytoplasmic transport	0.000229888	1288	17	61	21128	CDK1 RAN HSP90AB1 DHX9 ANP32B PIK3R2 SMO YWHAE TARDBP CPSF6 IPO5 NCBP2 KHDRBS1 TPR JUP SFN TRIM28	17/1288	61/21128
GO:BP	GO:0000027	ribosomal large subunit assembly	0.000231785	1288	11	25	21128	RPL11 RPL5 RPL6 RPLP0 PPAN MRTO4 RPL24 RPL23A NOP2 TRAF7 RPL38	11/1288	25/21128
GO:BP	GO:0006793	phosphorus metabolic process	0.000262949	1288	240	2868	21128	TYMS CKS2 FGFR3 EEF1A1 PDCD4 PPIA CDK1 MFSD2A RRM2 NME2 NPM1 NCL RAN PAICS TXN DDR1 CD44 EGFR YWHAZ HINT1 ENO1 CCDC88C WEE1 CCNB1 HSP90AB1 CCNA2 AURKB NCAPG2 BMP7 PARP1 BIRC5 VAV3 RPS3 CDC25B ITGA2 IP6K2 MCM7 ITGA6 DGKA EEF2K PRNP PTPRF DUT PBK CARD10 PTPRZ1 RRM1 MST1R CDKN3 CCNB2 GPNMB PLPP2 PPP1R14B SMG1 PASK IMPDH2 EZH2 PAK6 HNRNPU SLC9A3R1 CKS1B ILF3 ATP5IF1 NME1 SLC44A1 PTHLH SOD1 GSTP1 MTHF…	240/1288	2868/21128
GO:BP	GO:0009150	purine ribonucleotide metabolic process	0.00026307	1288	58	457	21128	NME2 RAN PAICS HINT1 ENO1 PARP1 IMPDH2 ATP5IF1 NME1 PTHLH MTHFD1 ATP5MF ATP5F1B ATP5F1A ACOT7 NDUFA1 PRPS2 ADSS AK2 PKM LDHA NDUFS5 IMPDH1 ATP5MG BPGM GART HMGCS1 OGT GIT1 HSPA8 FAR1 ATP5PB PPCS HSD17B4 ACSL3 NDUFB3 ATP5PF NDUFAB1 ITPA GPAT4 PGAM1 ATP5PO NDUFB6 NDUFA12 VCP OLA1 ATP5F1C STOML2 ATP5MC3 APRT ATP5MC2 NDUFA6 ATP5PD COASY PDHA1 NDUFC1 NDUFA10 NDUFS6	58/1288	457/21128
GO:BP	GO:1901575	organic substance catabolic process	0.000268502	1288	189	2148	21128	UBE2C RPS27A RPL11 EEF1A1 RPL5 NOTCH1 MFSD2A NPM1 RPS7 CD44 EGFR HINT1 ENO1 ALDH7A1 HSP90AB1 HNRNPC SAT1 HNRNPD ANXA2 DUT SERPINE2 PBK RNF7 DDX5 CDC20 HNRNPM SEM1 MAD2L1 GPC1 ZFP36L1 APEX1 RPL23 DHX9 SMG1 SERBP1 PCBP2 ALDH2 HNRNPU PSME2 PABPC1 ATP5IF1 SLC44A1 MOXD1 XPO1 HNRNPAB MAGOH UBE2S SUMO2 RACK1 WNT5A GLUD1 OAT PARK7 TAF15 CSNK1A1 ACOT7 UPF3A LSM7 PKP1 SSB KLHL42 FBXW7 DKC1 SLIRP METTL3 TAR…	189/1288	2148/21128
GO:BP	GO:0031330	negative regulation of cellular catabolic process	0.000289027	1288	38	245	21128	SLC7A5 RPL11 RPL5 MFSD2A RPS7 DAPL1 HSP90AB1 HNRNPC HNRNPD ANXA2 PBK RPL23 DHX9 SMG1 HNRNPU PABPC1 HNRNPAB PARK7 TAF15 UPF3A PKP1 DKC1 SLIRP TARDBP FUS EHMT2 EIF4G2 LARP1 SNRNP70 OGT BAG5 PKP3 TP53 CHMP4A HNRNPA0 ATP2B4 TBC1D14 WASHC1	38/1288	245/21128
GO:BP	GO:1901991	negative regulation of mitotic cell cycle phase transition	0.000306657	1288	31	178	21128	CDK1 CENPF ZWINT WEE1 CCNB1 AURKB RPL26 BIRC5 CDC20 RBBP8 MAD2L1 ZFP36L1 GPNMB XRCC3 EZH2 BUB3 PRKDC RPS27L CCND1 CTDSPL PLK1 ZFP36L2 TPR RAD21 RPA2 ZNF207 SYF2 TP53 KLF4 CDK5RAP3 IK	31/1288	178/21128
GO:BP	GO:0050896	response to stimulus	0.00031556	1288	641	9039	21128	STMN1 SLC7A5 MT4 DCT LGR6 PTTG1 MT1G CXCL14 BOC MT1X TYMS MT2A KRT5 TP73 FGFBP1 SYT8 TP63 PCNA HMGB2 FGFR3 RPS12 FAM83F MT1E RPS4X IGSF9 RPL11 EEF1A1 PDCD4 LGR4 PPIA RPS6 RPL5 CDK1 KPNA2 VSNL1 NACA NOTCH1 MFSD2A NME2 NPM1 APCDD1 HELLS HSPE1 TOP2A NCL MT1H CBR1 RPS15A NSG1 RPS7 MCM3 MYC TFAP2B CENPF PRXL2A ZWINT FOXM1 RPL37 TXN TNFRSF19 DST IGFBP2 DDR1 RPL3 KREMEN2 CD44 SRSF2 ARHGAP11A TUBA1B HMGN…	641/1288	9039/21128
GO:BP	GO:0051641	cellular localization	0.000333285	1288	289	3588	21128	KRT5 ATP1B3 SYT8 RPL11 PPIA CDK1 HNRNPA2B1 KPNA2 VSNL1 NUSAP1 NACA NOTCH1 NPM1 NSG1 TNS4 RAN TFAP2B CENPF ZWINT CLSTN1 TXN DST KIF20A TUBA1B EGFR HNRNPA1 RANBP1 YWHAZ SLC38A2 CCDC88C CCNB1 HSPB11 HMGN3 AQP3 HSP90AB1 SYTL1 CDH3 AURKB ASPM BTF3 BMP7 PTN PARP1 BIRC5 TUBB KIF2C ITGA2 SRSF3 SSX2IP SLC25A5 PRNP ANXA2 CARD10 KIFC1 BBS2 SEM1 MAD2L1 HSPD1 DSP GPC1 ZFP36L1 GOLGA7B SAPCD2 LAMA5 RPL23 DHX9 S…	289/1288	3588/21128
GO:BP	GO:0072522	purine-containing compound biosynthetic process	0.000334943	1288	42	287	21128	NME2 PAICS ENO1 PARP1 IMPDH2 NME1 MTHFD1 ATP5MF ATP5F1B ATP5F1A ACOT7 NDUFA1 PRPS2 ADSS AK2 NDUFS5 IMPDH1 ATP5MG SHMT2 GART ATP5PB PPCS ACSL3 NDUFB3 ATP5PF NDUFAB1 ATP5PO NDUFB6 NDUFA12 VCP ATP5F1C STOML2 ATP5MC3 APRT ATP5MC2 NDUFA6 ATP5PD COASY PDHA1 NDUFC1 NDUFA10 NDUFS6	42/1288	287/21128
GO:BP	GO:0072521	purine-containing compound metabolic process	0.000340372	1288	69	587	21128	NME2 RAN PAICS HINT1 ENO1 PARP1 IMPDH2 ATP5IF1 NME1 PTHLH MTHFD1 ATP5MF ATP5F1B ATP5F1A ACOT7 NDUFA1 PRPS2 ADSS AK2 PKM LDHA KDM1A NDUFS5 IMPDH1 ATP5MG SHMT2 BPGM SLC16A9 TKT GART HMGCS1 OGT NUDT1 GIT1 PGD HSPA8 FAR1 ATP5PB NQO1 PPCS HSD17B4 ACSL3 NDUFB3 ATP5PF NDUFAB1 IDH3B ITPA TP53 LDHB GPAT4 PGAM1 ATP5PO NDUFB6 NDUFA12 VCP OLA1 ATP5F1C STOML2 ATP5MC3 APRT ATP5MC2 NDUFA6 ATP5PD COASY PDHA1 NDU…	69/1288	587/21128
GO:BP	GO:0009894	regulation of catabolic process	0.000357571	1288	102	992	21128	SLC7A5 RPL11 EEF1A1 RPL5 MFSD2A NPM1 RPS7 DAPL1 EGFR HMGB1 HSP90AB1 HNRNPC HNRNPD SESN3 SLC25A5 ANXA2 SERPINE2 PBK CDC20 HNRNPM MAD2L1 ZFP36L1 APEX1 RPL23 DHX9 SMG1 SERBP1 HNRNPU PSME2 PABPC1 XPO1 HNRNPAB MAGOH SUMO2 RACK1 WNT5A PIK3R2 PARK7 TAF15 CSNK1A1 UPF3A PKP1 FBXW7 DKC1 SLIRP METTL3 TARDBP SUMO1 FUS TRIM27 MTCL1 RBM8A VPS35 EHMT2 GCLC PLK1 EIF4G2 ZFP36L2 CELF1 LARP1 GRSF1 SNRNP70 SNX1 PUM2…	102/1288	992/21128
GO:BP	GO:0032986	protein-DNA complex disassembly	0.000361173	1288	10	21	21128	MYC RPL23 SET SSRP1 SUPT16H ARID1A SMARCD2 SMARCE1 SMARCA4 HMGA1	10/1288	21/21128
GO:BP	GO:0061077	chaperone-mediated protein folding	0.00037247	1288	18	70	21128	HSPE1 PDCD5 CCT6A CCT5 TCP1 CCT8 CCT3 CCT4 PTGES3 HSPA9 CCT2 BAG1 HSPH1 HSPA8 HSPA2 DNAJB1 TRAP1 ST13	18/1288	70/21128
GO:BP	GO:0033047	regulation of mitotic sister chromatid segregation	0.000376397	1288	16	56	21128	PTTG1 CENPF ZWINT CCNB1 AURKB BIRC5 CDC20 MAD2L1 XRCC3 HNRNPU BUB3 PLK1 TPR RAD21 ZNF207 IK	16/1288	56/21128
GO:BP	GO:1902806	regulation of cell cycle G1/S phase transition	0.000378174	1288	32	189	21128	TP63 RRM2 EGFR WEE1 RPL26 RRM1 APEX1 GPNMB EZH2 PSME2 ID2 PRKDC TCF3 TFDP1 FBXW7 RPS27L CCND1 CTDSPL CCND2 MEN1 ARID1A RPA2 CDK10 SMARCD2 TP53 KLF4 PHB2 SMARCE1 PSME1 ATP2B4 SMARCA4 PPP2CA	32/1288	189/21128
GO:BP	GO:0006164	purine nucleotide biosynthetic process	0.000380727	1288	41	278	21128	NME2 PAICS ENO1 PARP1 IMPDH2 NME1 MTHFD1 ATP5MF ATP5F1B ATP5F1A ACOT7 NDUFA1 PRPS2 ADSS AK2 NDUFS5 IMPDH1 ATP5MG GART ATP5PB PPCS ACSL3 NDUFB3 ATP5PF NDUFAB1 ATP5PO NDUFB6 NDUFA12 VCP ATP5F1C STOML2 ATP5MC3 APRT ATP5MC2 NDUFA6 ATP5PD COASY PDHA1 NDUFC1 NDUFA10 NDUFS6	41/1288	278/21128
GO:BP	GO:0044270	cellular nitrogen compound catabolic process	0.000383257	1288	58	462	21128	NPM1 HINT1 HNRNPC HNRNPD DUT DDX5 HNRNPM ZFP36L1 APEX1 DHX9 SMG1 SERBP1 HNRNPU PABPC1 HNRNPAB MAGOH TAF15 ACOT7 UPF3A LSM7 PKP1 SSB DKC1 SLIRP METTL3 TARDBP UNG FUS LSM2 RNPS1 MRTO4 RBM8A ZFP36L2 CELF1 NCBP2 LARP1 LSM5 GRSF1 EXOSC10 PUM2 TRIR NUDT1 BAX DCTPP1 ELAC2 ITPA YTHDF2 PKP3 EIF4A3 VCP EIF3E HNRNPA0 GSPT1 SND1 WDR82 LSM4 POLR2G DNPH1	58/1288	462/21128
GO:BP	GO:1904356	regulation of telomere maintenance via telomere lengthening	0.00038621	1288	17	63	21128	HNRNPA2B1 HNRNPA1 HNRNPC AURKB PARP1 HNRNPU CCT6A CCT5 TCP1 XRCC5 CCT8 DKC1 CCT3 CCT4 NAT10 EXOSC10 CCT2	17/1288	63/21128
GO:BP	GO:0043065	positive regulation of apoptotic process	0.000425268	1288	62	509	21128	TP73 TP63 RPL11 PDCD4 RPS6 NOTCH1 TOP2A RPS7 MYC TFAP2B TFAP2A HMGB1 RPL26 BMP7 RPS3 IP6K2 ITGA6 PRNP SFPQ C1QBP HSPD1 MYBL2 PDCD5 SLC9A3R1 SOD1 PRKDC RACK1 WNT5A PARK7 TGFBR1 ATF4 NSMAF FBXW7 SOX4 RNPS1 RBM5 PTPN2 NET1 CCAR1 EEF1E1 ID3 BTG1 ERCC3 BAX MYBBP1A NQO1 MTCH2 SAP18 TRAF7 CTNNA1 MFN2 TP53 PDCD2 BRMS1 TOMM22 DNAJA1 PDIA3 CAPN2 EIF2B5 BCAP31 PPP1CA TLE5	62/1288	509/21128
GO:BP	GO:0097659	nucleic acid-templated transcription	0.00045137	1288	288	3585	21128	TP73 TP63 CDCA7 CKS2 PCNA PTMA HMGB2 PDCD4 LGR4 PPIA IRX4 HNRNPA2B1 NACA NOTCH1 NME2 NPM1 TOP2A NCL NAB1 MYC TFAP2B CENPF FOXM1 CDCA7L SIM2 TXN SRSF2 EGFR TFAP2A HMGB1 YWHAZ JAG1 HINT1 ENO1 HMGB3 TFAP2C IVNS1ABP HMGN3 CCNA2 CBX3 AURKB NCAPG2 BMP7 PARP1 BIRC5 RPS3 HNRNPD KCTD1 HMGN1 RPL6 ITGA6 EIF4A2 PRNP ANXA2 ZNF273 SFPQ DDX5 HNRNPK C1QBP RBBP8 COMMD6 SUB1 TIMELESS MBD2 APEX1 RPL23 SET MYBL2 DHX…	288/1288	3585/21128
GO:BP	GO:0051972	regulation of telomerase activity	0.000454247	1288	15	50	21128	HNRNPA2B1 MYC HSP90AB1 AURKB HNRNPD TCP1 XRCC5 DKC1 CCT4 PTGES3 MEN1 CCT2 TP53 KLF4 HSP90AA1	15/1288	50/21128
GO:BP	GO:0080134	regulation of response to stress	0.00047141	1288	136	1441	21128	PCNA HMGB2 PDCD4 LGR4 PPIA NPM1 MYC FOXM1 TXN TNFRSF19 CD44 EGFR HMGB1 CD9 SLC38A2 ENO1 RPL26 BMP7 PTN PARP1 S100A14 RPS3 ITGA2 SESN3 PTPRF ANXA2 SERPINE2 PBK SFPQ DDX5 HNRNPK C1QBP RBBP8 HSPD1 TIMELESS SRSF6 DHX9 SMG1 NSD2 DDX11 PCBP2 MAPKBP1 RPS19 ELL3 SOD1 GSTP1 PRKDC NONO DEK RACK1 AJUBA WNT5A DDX39B ENY2 PARK7 XRCC5 FERMT1 SNAI2 ATF4 NINJ1 KAT2A FBXW7 SOX4 HRAS CD109 METTL3 PRDX1 FUS USP1 F1…	136/1288	1441/21128
GO:BP	GO:0043068	positive regulation of programmed cell death	0.000471424	1288	63	522	21128	TP73 TP63 RPL11 PDCD4 RPS6 NOTCH1 TOP2A RPS7 MYC TFAP2B TFAP2A HMGB1 RPL26 BMP7 PARP1 RPS3 IP6K2 ITGA6 PRNP SFPQ C1QBP HSPD1 MYBL2 PDCD5 SLC9A3R1 SOD1 PRKDC RACK1 WNT5A PARK7 TGFBR1 ATF4 NSMAF FBXW7 SOX4 RNPS1 RBM5 PTPN2 NET1 CCAR1 EEF1E1 ID3 BTG1 ERCC3 BAX MYBBP1A NQO1 MTCH2 SAP18 TRAF7 CTNNA1 MFN2 TP53 PDCD2 BRMS1 TOMM22 DNAJA1 PDIA3 CAPN2 EIF2B5 BCAP31 PPP1CA TLE5	63/1288	522/21128
GO:BP	GO:0006979	response to oxidative stress	0.000476024	1288	54	420	21128	PCNA PPIA CDK1 TXN EGFR BMP7 PARP1 RPS3 SESN3 PRNP SFPQ HNRNPM APEX1 EZH2 SOD1 GSTP1 SDC1 NONO RACK1 PARK7 ATF4 FBXW7 PRDX1 HDAC2 PTGS1 DHFR PDLIM1 RGS14 GCLC BANF1 GSS MPV17 LANCL1 NET1 ERCC3 NUDT1 PLEKHA1 NQO1 IMPACT BAG5 ALAD AGAP3 DHCR24 TP53 RCAN1 NDUFA12 NFE2L2 PRDX3 STK24 NDUFA6 TRAP1 CAPN2 PRDX5 CHCHD2	54/1288	420/21128
GO:BP	GO:0019693	ribose phosphate metabolic process	0.000523109	1288	60	489	21128	NME2 RAN PAICS HINT1 ENO1 PARP1 IMPDH2 ATP5IF1 NME1 PTHLH MTHFD1 ATP5MF ATP5F1B ATP5F1A ACOT7 NDUFA1 PRPS2 ADSS CAD AK2 PKM LDHA NDUFS5 IMPDH1 ATP5MG BPGM TKT GART HMGCS1 OGT GIT1 HSPA8 FAR1 ATP5PB PPCS HSD17B4 ACSL3 NDUFB3 ATP5PF NDUFAB1 ITPA GPAT4 PGAM1 ATP5PO NDUFB6 NDUFA12 VCP OLA1 ATP5F1C STOML2 ATP5MC3 APRT ATP5MC2 NDUFA6 ATP5PD COASY PDHA1 NDUFC1 NDUFA10 NDUFS6	60/1288	489/21128
GO:BP	GO:0032774	RNA biosynthetic process	0.000548195	1288	290	3622	21128	TP73 TP63 CDCA7 CKS2 PCNA PTMA HMGB2 PDCD4 LGR4 PPIA IRX4 HNRNPA2B1 NACA NOTCH1 NME2 NPM1 TOP2A NCL NAB1 MYC TFAP2B CENPF FOXM1 CDCA7L SIM2 TXN SRSF2 EGFR TFAP2A HMGB1 YWHAZ JAG1 HINT1 ENO1 HMGB3 TFAP2C IVNS1ABP HMGN3 CCNA2 CBX3 AURKB NCAPG2 BMP7 PARP1 BIRC5 RPS3 HNRNPD KCTD1 HMGN1 RPL6 ITGA6 EIF4A2 PRNP ANXA2 ZNF273 SFPQ DDX5 HNRNPK C1QBP RBBP8 COMMD6 SUB1 TIMELESS MBD2 APEX1 RPL23 SET MYBL2 DHX…	290/1288	3622/21128
GO:BP	GO:0048856	anatomical structure development	0.000592649	1288	438	5861	21128	STMN1 SLC7A5 COL7A1 KRT15 DCT LGR6 COL17A1 MT1G CXCL14 BOC TYMS KRT5 TP73 FGFBP1 TP63 PCNA HMGB2 FGFR3 IGSF9 DSC3 PDCD4 LGR4 RPS6 IRX4 CDK1 NACA NOTCH1 MFSD2A RRM2 NME2 LAMB4 APCDD1 HELLS KRT14 TOP2A NCL CBR1 RPS7 NAB1 MYC TFAP2B CENPF PRXL2A CLSTN1 SIM2 TNFRSF19 CSRP2 DDR1 KREMEN2 CD44 EGFR TFAP2A HMGB1 YWHAZ JAG1 CD9 WNT10A CDHR1 ANLN RPL13A SLC38A2 CCDC88C TFAP2C WEE1 CCNB1 HSPB11 AQP3 HSP90AB…	438/1288	5861/21128
GO:BP	GO:0033046	negative regulation of sister chromatid segregation	0.00060742	1288	15	51	21128	PTTG1 CENPF ZWINT CCNB1 AURKB BIRC5 CDC20 MAD2L1 XRCC3 BUB3 PLK1 TPR RAD21 ZNF207 IK	15/1288	51/21128
GO:BP	GO:2000816	negative regulation of mitotic sister chromatid separation	0.00060742	1288	15	51	21128	PTTG1 CENPF ZWINT CCNB1 AURKB BIRC5 CDC20 MAD2L1 XRCC3 BUB3 PLK1 TPR RAD21 ZNF207 IK	15/1288	51/21128
GO:BP	GO:0033048	negative regulation of mitotic sister chromatid segregation	0.00060742	1288	15	51	21128	PTTG1 CENPF ZWINT CCNB1 AURKB BIRC5 CDC20 MAD2L1 XRCC3 BUB3 PLK1 TPR RAD21 ZNF207 IK	15/1288	51/21128
GO:BP	GO:0009259	ribonucleotide metabolic process	0.000622264	1288	59	480	21128	NME2 RAN PAICS HINT1 ENO1 PARP1 IMPDH2 ATP5IF1 NME1 PTHLH MTHFD1 ATP5MF ATP5F1B ATP5F1A ACOT7 NDUFA1 PRPS2 ADSS CAD AK2 PKM LDHA NDUFS5 IMPDH1 ATP5MG BPGM GART HMGCS1 OGT GIT1 HSPA8 FAR1 ATP5PB PPCS HSD17B4 ACSL3 NDUFB3 ATP5PF NDUFAB1 ITPA GPAT4 PGAM1 ATP5PO NDUFB6 NDUFA12 VCP OLA1 ATP5F1C STOML2 ATP5MC3 APRT ATP5MC2 NDUFA6 ATP5PD COASY PDHA1 NDUFC1 NDUFA10 NDUFS6	59/1288	480/21128
GO:BP	GO:0006351	DNA-templated transcription	0.000641491	1288	287	3584	21128	TP73 TP63 CDCA7 CKS2 PCNA PTMA HMGB2 PDCD4 LGR4 PPIA IRX4 HNRNPA2B1 NACA NOTCH1 NME2 NPM1 TOP2A NCL NAB1 MYC TFAP2B CENPF FOXM1 CDCA7L SIM2 TXN SRSF2 EGFR TFAP2A HMGB1 YWHAZ JAG1 HINT1 ENO1 HMGB3 TFAP2C IVNS1ABP HMGN3 CCNA2 CBX3 AURKB NCAPG2 BMP7 PARP1 BIRC5 RPS3 HNRNPD KCTD1 HMGN1 RPL6 ITGA6 PRNP ANXA2 ZNF273 SFPQ DDX5 HNRNPK C1QBP RBBP8 COMMD6 SUB1 TIMELESS MBD2 APEX1 RPL23 SET MYBL2 DHX9 POLR3…	287/1288	3584/21128
GO:BP	GO:0015980	energy derivation by oxidation of organic compounds	0.000648381	1288	47	347	21128	CDK1 MYC CCNB1 PASK ATP5MF ATP5F1B ATP5F1A PARK7 UQCRH NDUFA1 COX6C COX6A1 NDUFS5 ATP5MG PTGES3 AKR1C2 SHMT2 COX7A2 PUM2 ATP5PB MYBBP1A NDUFB3 ATP5PF NDUFAB1 UQCRC2 COA6 IDH3B COX7B TP53 COX7C UQCRB ATP5PO NDUFB6 NDUFA12 VCP ATP5F1C STOML2 OXA1L NDUFA6 ATP5PD TRAP1 PDHA1 NDUFC1 NDUFA10 NDUFS6 CHCHD2 PPP1CA	47/1288	347/21128
GO:BP	GO:1904951	positive regulation of establishment of protein localization	0.000654153	1288	44	315	21128	PPIA CDK1 VSNL1 RAN HSP90AB1 PRNP PDCD5 TM7SF3 ANP32B ANO1 CCT6A CCT5 TCP1 RACK1 PIK3R2 GLUD1 CCT8 FBXW7 DKC1 SOX4 HRAS SMO YWHAE TARDBP CCT3 MTCL1 CCT4 DYNLL1 VPS35 IPO5 AACS TPR CCT2 BAP1 ACSL3 EZR JUP SAE1 SFN SRI ARF6 EXPH5 TRIM28 BCAP31	44/1288	315/21128
GO:BP	GO:0006310	DNA recombination	0.000675711	1288	45	326	21128	HMGB2 KPNA2 TOP2A MCM3 HMGB1 HMGB3 PARP1 MCM6 MCM7 MCM4 SFPQ RBBP8 SMARCAD1 SEM1 HSPD1 TIMELESS APEX1 XRCC3 NSD2 PRKDC NONO TCF3 XRCC5 BCL11B UNG FUS RPA1 KDM1A LIG1 RPA3 NFRKB NSMCE4A BRD8 CCNB1IP1 CENPX RAD21 MCM5 RPA2 TOP2B RPAIN RUVBL2 XRCC6 YY1 MORF4L2 NUCKS1	45/1288	326/21128
GO:BP	GO:0046034	ATP metabolic process	0.000759834	1288	35	224	21128	ENO1 PARP1 ATP5IF1 ATP5MF ATP5F1B ATP5F1A NDUFA1 AK2 PKM LDHA NDUFS5 ATP5MG BPGM OGT GIT1 HSPA8 ATP5PB NDUFB3 ATP5PF NDUFAB1 PGAM1 ATP5PO NDUFB6 NDUFA12 VCP OLA1 ATP5F1C STOML2 ATP5MC3 ATP5MC2 NDUFA6 ATP5PD NDUFC1 NDUFA10 NDUFS6	35/1288	224/21128
GO:BP	GO:2000113	negative regulation of cellular macromolecule biosynthetic process	0.000789454	1288	32	195	21128	TYMS NCL RPL13A RPS3 HNRNPD ZFP36L1 DHX9 PASK HNRNPU ILF3 PABPC1 RACK1 ATF4 METTL3 TARDBP DHFR ZFP36L2 SHMT2 CELF1 LARP1 TPR DBI CAPRIN1 YTHDF2 MRPL13 EIF4A3 RBM4 EIF4EBP1 EIF3E TIA1 POLR2G SRP9	32/1288	195/21128
GO:BP	GO:0017148	negative regulation of translation	0.000793967	1288	30	176	21128	TYMS NCL RPL13A RPS3 HNRNPD ZFP36L1 DHX9 HNRNPU ILF3 PABPC1 RACK1 ATF4 METTL3 TARDBP DHFR ZFP36L2 SHMT2 CELF1 LARP1 TPR CAPRIN1 YTHDF2 MRPL13 EIF4A3 RBM4 EIF4EBP1 EIF3E TIA1 POLR2G SRP9	30/1288	176/21128
GO:BP	GO:0046686	response to cadmium ion	0.000833411	1288	16	59	21128	MT4 MT1G MT1X MT2A PCNA MT1E CDK1 MT1H EGFR PRNP SOD1 SUMO1 GCLC GSS NUDT1 ALAD	16/1288	59/21128
GO:BP	GO:0019081	viral translation	0.000924768	1288	9	18	21128	DHX9 PCBP2 SSB PTBP1 EIF3L EIF3B DENR EIF3D EIF3A	9/1288	18/21128
GO:BP	GO:0072091	regulation of stem cell proliferation	0.00101825	1288	20	90	21128	TP63 HMGB2 NOTCH1 ZFP36L1 HNRNPU ELL3 WNT5A FERMT1 SNAI2 CD109 IRF6 KDM1A ID4 N4BP2L2 SFN DGCR8 TP53 PDCD2 TIAL1 EPCAM	20/1288	90/21128
GO:BP	GO:0032206	positive regulation of telomere maintenance	0.00101902	1288	17	67	21128	HNRNPA2B1 HNRNPA1 AURKB HNRNPD CCT6A CCT5 TCP1 XRCC5 GNL3 CCT8 DKC1 CCT3 CCT4 NFRKB CCT2 RUVBL2 YY1	17/1288	67/21128
GO:BP	GO:0006163	purine nucleotide metabolic process	0.00102667	1288	65	557	21128	NME2 RAN PAICS HINT1 ENO1 PARP1 IMPDH2 ATP5IF1 NME1 PTHLH MTHFD1 ATP5MF ATP5F1B ATP5F1A ACOT7 NDUFA1 PRPS2 ADSS AK2 PKM LDHA NDUFS5 IMPDH1 ATP5MG BPGM TKT GART HMGCS1 OGT GIT1 PGD HSPA8 FAR1 ATP5PB NQO1 PPCS HSD17B4 ACSL3 NDUFB3 ATP5PF NDUFAB1 IDH3B ITPA TP53 LDHB GPAT4 PGAM1 ATP5PO NDUFB6 NDUFA12 VCP OLA1 ATP5F1C STOML2 ATP5MC3 APRT ATP5MC2 NDUFA6 ATP5PD COASY PDHA1 NDUFC1 NDUFA10 NDUFS6 DNPH1	65/1288	557/21128
GO:BP	GO:0051985	negative regulation of chromosome segregation	0.00106087	1288	15	53	21128	PTTG1 CENPF ZWINT CCNB1 AURKB BIRC5 CDC20 MAD2L1 XRCC3 BUB3 PLK1 TPR RAD21 ZNF207 IK	15/1288	53/21128
GO:BP	GO:1905819	negative regulation of chromosome separation	0.00106087	1288	15	53	21128	PTTG1 CENPF ZWINT CCNB1 AURKB BIRC5 CDC20 MAD2L1 XRCC3 BUB3 PLK1 TPR RAD21 ZNF207 IK	15/1288	53/21128
GO:BP	GO:0051129	negative regulation of cellular component organization	0.00109493	1288	77	702	21128	STMN1 PTTG1 NOTCH1 NPM1 TOP2A CENPF ZWINT HNRNPA1 HMGB1 RPL13A CCNB1 HNRNPC AURKB BMP7 PARP1 BIRC5 SLC25A5 PRNP ANXA2 CDC20 SUB1 MAD2L1 XRCC3 TMEM14A HNRNPU BUB3 WNT5A BCL11A CKAP2 PARK7 XRCC5 TPX2 KAT2A LGALS3 HDAC2 LMO4 ITGA3 ID1 SLC25A6 VPS35 EHMT2 GCLC NGEF PLK1 NAT10 TPR CAPZA1 VDAC2 EXOSC10 FAM49B RAD21 HES1 GDI2 RTN4 HSPA8 HSPA2 IMPACT CDK10 SEMA4B RCC2 ZNF207 BAG5 PTPN13 TP53 LIMK2 PFDN2 …	77/1288	702/21128
GO:BP	GO:0070201	regulation of establishment of protein localization	0.0011074	1288	62	523	21128	PPIA CDK1 VSNL1 RAN TFAP2B TXN HMGN3 HSP90AB1 BIRC5 PRNP PDCD5 NSD2 TM7SF3 ATP5IF1 ANP32B ANO1 XPO1 CCT6A CCT5 TCP1 RACK1 PIK3R2 GLUD1 PARK7 FERMT1 CCT8 NOLC1 FBXW7 DKC1 SOX4 HRAS SMO YWHAE TARDBP SUMO1 NDFIP2 CCT3 MTCL1 CCT4 RANGAP1 DYNLL1 VPS35 IPO5 UBE2G2 AACS TPR CCT2 BAP1 HSPA8 ACSL3 EZR JUP SAE1 ENSA SFN SRI ERP29 ARF6 DNAJA1 EXPH5 TRIM28 BCAP31	62/1288	523/21128
GO:BP	GO:1990173	protein localization to nucleoplasm	0.00111887	1288	8	14	21128	CCT6A CCT5 TCP1 CCT8 DKC1 CCT3 CCT4 CCT2	8/1288	14/21128
GO:BP	GO:0034249	negative regulation of amide metabolic process	0.0011252	1288	32	198	21128	TYMS NCL RPL13A RPS3 HNRNPD PRNP ZFP36L1 DHX9 HNRNPU ILF3 PABPC1 RACK1 ATF4 METTL3 TARDBP DHFR ZFP36L2 SHMT2 CELF1 LARP1 TPR CAPRIN1 RTN4 YTHDF2 MRPL13 EIF4A3 RBM4 EIF4EBP1 EIF3E TIA1 POLR2G SRP9	32/1288	198/21128
GO:BP	GO:0090307	mitotic spindle assembly	0.00114776	1288	18	75	21128	KIF23 PRC1 AURKB BIRC5 KIF11 KIFC1 CDC20 MYBL2 HNRNPU KPNB1 TPX2 MZT1 SMC1A PLK1 TPR ZNF207 CHMP4A CHMP3	18/1288	75/21128
GO:BP	GO:0051099	positive regulation of binding	0.001157	1288	30	179	21128	STMN1 HMGB2 RPL11 RAN TXN HMGB1 HSP90AB1 PARP1 ITGA2 ANXA2 SUB1 MBD2 DHX9 DDX11 GMNN NME1 S100A10 WNT5A PARK7 LFNG SPPL3 KDM1A MEN1 HES1 KLF4 EIF3E EIF3D TRIM28 PPP2CA LAMTOR5	30/1288	179/21128
GO:BP	GO:0046907	intracellular transport	0.00124266	1288	161	1806	21128	RPL11 CDK1 HNRNPA2B1 KPNA2 NACA NOTCH1 NPM1 NSG1 RAN TXN DST TUBA1B HNRNPA1 RANBP1 YWHAZ CCDC88C HSPB11 HSP90AB1 SYTL1 TUBB SRSF3 SSX2IP SLC25A5 PRNP ANXA2 SEM1 HSPD1 GOLGA7B RPL23 DHX9 SMG1 PDCD5 TMEM14A THOC7 HNRNPU SLC9A3R1 HSBP1 ATP5IF1 SOD1 ANP32B XPO1 TOMM6 MAGOH NEFL YWHAQ PABPN1 PIK3R2 DDX39B ENY2 PARK7 SRSF10 KPNB1 FERMT1 NOLC1 SSB TUBA1C MYO19 PDCD6 FBXW7 TNPO2 HRAS SMO YWHAE TARDBP SUM…	161/1288	1806/21128
GO:BP	GO:0048869	cellular developmental process	0.00129047	1288	334	4312	21128	STMN1 SLC7A5 COL7A1 TYRP1 KRT15 DCT LGR6 MT1G CXCL14 BOC TYMS KRT5 TP73 TP63 PCNA HMGB2 FGFR3 IGSF9 RPS3A PDCD4 LGR4 RPS6 IRX4 CDK1 NACA NOTCH1 MFSD2A NME2 APCDD1 HSPE1 KRT14 TOP2A CBR1 RPS7 NAB1 MYC TFAP2B CENPF PRXL2A SIM2 CSRP2 DDR1 CD44 DAPL1 EGFR TFAP2A HMGB1 YWHAZ JAG1 CD9 WNT10A CDHR1 ANLN CCDC88C WEE1 HSPB11 AQP3 HSP90AB1 HNRNPC PLXNB1 CDH3 ASPM NCAPG2 SPINT2 BMP7 PTN PARP1 TUBB CDC25B FB…	334/1288	4312/21128
GO:BP	GO:0032210	regulation of telomere maintenance via telomerase	0.00138656	1288	15	54	21128	HNRNPA1 HNRNPC AURKB HNRNPU CCT6A CCT5 TCP1 XRCC5 CCT8 DKC1 CCT3 CCT4 NAT10 EXOSC10 CCT2	15/1288	54/21128
GO:BP	GO:0051348	negative regulation of transferase activity	0.00145144	1288	39	271	21128	RPL11 PDCD4 PPIA RPL5 NPM1 RPS7 RPL37 NCAPG2 BMP7 EIF4A2 CDC20 MAD2L1 RPL23 HNRNPU BUB3 GSTP1 RACK1 AJUBA PARK7 RTRAF TRIM27 NUP62 PTPN2 IPO7 RGS14 IPO5 BANF1 PLK1 MEN1 DUSP7 BAG5 SFN TP53 PRDX3 CDK5RAP3 WASHC1 RPS20 DNAJA1 CAMK2N1	39/1288	271/21128
GO:BP	GO:0034502	protein localization to chromosome	0.00145682	1288	23	117	21128	CDK1 AURKB EZH2 BUB3 CCT6A CCT5 TCP1 XRCC5 GNL3 CCT8 DKC1 RPA1 CCT3 CCT4 PLK1 CCT2 RAD21 PPHLN1 RPA2 RCC2 RUVBL2 VCP IK	23/1288	117/21128
GO:BP	GO:0050685	positive regulation of mRNA processing	0.00156183	1288	12	35	21128	NCL TRA2B RBMX PRPF19 NCBP2 RBM3 SNRNP70 HSPA8 NUDT21 TRA2A CLNS1A DAZAP1	12/1288	35/21128
GO:BP	GO:0090407	organophosphate biosynthetic process	0.00162817	1288	70	624	21128	TYMS MFSD2A RRM2 NME2 PAICS ENO1 PARP1 IP6K2 DGKA DUT RRM1 SMG1 IMPDH2 NME1 SLC44A1 MTHFD1 ATP5MF AJUBA ATP5F1B PIK3R2 FABP5 ATP5F1A ACOT7 CKB TK1 NDUFA1 PRPS2 ADSS CAD AK2 NDUFS5 IMPDH1 PGAP2 SH3YL1 ATP5MG IMPA2 TKT GART PTDSS1 HMGCS1 FAR1 ATP5PB PPCS PI4KA ACSL3 GNPAT NDUFB3 ATP5PF NDUFAB1 AKR1A1 DTYMK GPAT4 DCTD ATP5PO NDUFB6 NDUFA12 VCP ATP5F1C STOML2 ATP5MC3 APRT ATP5MC2 NDUFA6 ATP5PD COASY …	70/1288	624/21128
GO:BP	GO:1903241	U2-type prespliceosome assembly	0.00169637	1288	10	24	21128	SNRPD1 SNRPG SNRPE SNRPF SNRPD2 SF3B6 SNRPA1 SNRPB SF3B3 SF3B1	10/1288	24/21128
GO:BP	GO:1903506	regulation of nucleic acid-templated transcription	0.00198589	1288	276	3467	21128	TP73 TP63 CDCA7 CKS2 PCNA PTMA HMGB2 PDCD4 LGR4 PPIA IRX4 HNRNPA2B1 NACA NOTCH1 NME2 NPM1 TOP2A NCL NAB1 MYC TFAP2B CENPF FOXM1 CDCA7L SIM2 TXN SRSF2 EGFR TFAP2A HMGB1 YWHAZ JAG1 HINT1 ENO1 HMGB3 TFAP2C HMGN3 CCNA2 CBX3 AURKB BMP7 PARP1 BIRC5 RPS3 HNRNPD KCTD1 HMGN1 RPL6 ITGA6 EIF4A2 PRNP ANXA2 ZNF273 SFPQ DDX5 HNRNPK C1QBP RBBP8 COMMD6 SUB1 TIMELESS MBD2 APEX1 RPL23 SET MYBL2 DHX9 NSD2 DDX11 EZH…	276/1288	3467/21128
GO:BP	GO:0035556	intracellular signal transduction	0.00202641	1288	221	2667	21128	STMN1 TP73 TP63 FGFR3 RPL11 PDCD4 PPIA RPS6 RPL5 CDK1 NOTCH1 NPM1 HELLS RPS7 MYC CENPF ZWINT FOXM1 RPL37 TXN TNFRSF19 CD44 ARHGAP11A EGFR HMGB1 YWHAZ HINT1 ENO1 CCDC88C FAM110C CCNB1 IVNS1ABP HSP90AB1 CCNA2 PLXNB1 AURKB RPL26 BMP7 PARP1 BIRC5 VAV3 RPS3 SESN3 DGKA SSX2IP PRNP SERPINE2 PBK CARD10 SFPQ DDX5 CDC20 HNRNPK C1QBP RBBP8 SUB1 MAD2L1 TIMELESS MST1R ZFP36L1 GPNMB RPL23 SMG1 PASK XRCC3 EZH2 …	221/1288	2667/21128
GO:BP	GO:1901798	positive regulation of signal transduction by p53 class mediator	0.00213982	1288	11	30	21128	RPL11 RPS7 MYC RPL37 RPL26 DDX5 RPL23 EEF1E1 ZNF385A CDK5RAP3 RPS20	11/1288	30/21128
GO:BP	GO:0006271	DNA strand elongation involved in DNA replication	0.00226895	1288	8	15	21128	PCNA MCM3 MCM7 MCM4 RFC4 POLD2 POLE LIG1	8/1288	15/21128
GO:BP	GO:0075522	IRES-dependent viral translational initiation	0.0022717	1288	7	11	21128	PCBP2 SSB PTBP1 EIF3B DENR EIF3D EIF3A	7/1288	11/21128
GO:BP	GO:0045841	negative regulation of mitotic metaphase/anaphase transition	0.00227887	1288	14	49	21128	CENPF ZWINT CCNB1 AURKB BIRC5 CDC20 MAD2L1 XRCC3 BUB3 PLK1 TPR RAD21 ZNF207 IK	14/1288	49/21128
GO:BP	GO:2001141	regulation of RNA biosynthetic process	0.00243328	1288	277	3490	21128	TP73 TP63 CDCA7 CKS2 PCNA PTMA HMGB2 PDCD4 LGR4 PPIA IRX4 HNRNPA2B1 NACA NOTCH1 NME2 NPM1 TOP2A NCL NAB1 MYC TFAP2B CENPF FOXM1 CDCA7L SIM2 TXN SRSF2 EGFR TFAP2A HMGB1 YWHAZ JAG1 HINT1 ENO1 HMGB3 TFAP2C HMGN3 CCNA2 CBX3 AURKB BMP7 PARP1 BIRC5 RPS3 HNRNPD KCTD1 HMGN1 RPL6 ITGA6 EIF4A2 PRNP ANXA2 ZNF273 SFPQ DDX5 HNRNPK C1QBP RBBP8 COMMD6 SUB1 TIMELESS MBD2 APEX1 RPL23 SET MYBL2 DHX9 NSD2 DDX11 EZH…	277/1288	3490/21128
GO:BP	GO:0050793	regulation of developmental process	0.00250609	1288	207	2474	21128	SLC7A5 DCT CXCL14 BOC TP73 TP63 HMGB2 FGFR3 PDCD4 LGR4 CDK1 NACA NOTCH1 MFSD2A NME2 APCDD1 NAB1 MYC TFAP2B CENPF PRXL2A CLSTN1 CD44 EGFR TFAP2A HMGB1 YWHAZ JAG1 WNT10A AQP3 HSP90AB1 PLXNB1 CDH3 ASPM BMP7 PTN PARP1 EEF2K PTPRF ANXA2 SERPINE2 DDX5 CDC20 BBS2 C1QBP PTPRZ1 LAMA3 SRSF6 GPC1 ZFP36L1 SAPCD2 GPNMB LAMA5 NSD2 EZH2 HNRNPU SLC9A3R1 SRRT E2F2 GTF2I ID2 RPS19 ELL3 PTHLH SOD1 ARHGEF19 ANP32B P…	207/1288	2474/21128
GO:BP	GO:1901988	negative regulation of cell cycle phase transition	0.00253548	1288	37	256	21128	CDK1 CENPF ZWINT WEE1 CCNB1 AURKB RPL26 BIRC5 PBK CDC20 RBBP8 MAD2L1 TIMELESS ZFP36L1 GPNMB XRCC3 EZH2 BUB3 PRKDC DDX39B RPS27L CCND1 PRPF19 CTDSPL PLK1 ZFP36L2 TPR MEN1 RAD21 RPA2 ZNF207 SYF2 TP53 XPC KLF4 CDK5RAP3 IK	37/1288	256/21128
GO:BP	GO:0043170	macromolecule metabolic process	0.00265717	1288	834	12344	21128	SLC7A5 COL7A1 PTTG1 TYMS UBE2C TP73 TP63 CDCA7 CKS2 PCNA RPS8 PTMA HMGB2 FGFR3 RPS12 RPL17 RPS4X RPS27A SNHG29 RPL11 RPL34 RPS3A EEF1A1 PDCD4 RPL22 GAS5 LGR4 PPIA RPS6 RPL5 IRX4 CDK1 HNRNPA2B1 KPNA2 NACA NOTCH1 RRM2 NME2 NPM1 RPL4 HELLS RPL22L1 LARGE2 HSPE1 TOP2A NCL SNRPD1 RPS15A NSG1 RPS7 NAB1 RPL36A MCM3 MYC RAN TFAP2B CENPF FOXM1 CDCA7L HNRNPH1 SIM2 RPL37 TXN RPS24 RPS26 DDR1 RPL3 CD44 SRSF2 …	834/1288	12344/21128
GO:BP	GO:0006355	regulation of DNA-templated transcription	0.00271708	1288	275	3465	21128	TP73 TP63 CDCA7 CKS2 PCNA PTMA HMGB2 PDCD4 LGR4 PPIA IRX4 HNRNPA2B1 NACA NOTCH1 NME2 NPM1 TOP2A NCL NAB1 MYC TFAP2B CENPF FOXM1 CDCA7L SIM2 TXN SRSF2 EGFR TFAP2A HMGB1 YWHAZ JAG1 HINT1 ENO1 HMGB3 TFAP2C HMGN3 CCNA2 CBX3 AURKB BMP7 PARP1 BIRC5 RPS3 HNRNPD KCTD1 HMGN1 RPL6 ITGA6 PRNP ANXA2 ZNF273 SFPQ DDX5 HNRNPK C1QBP RBBP8 COMMD6 SUB1 TIMELESS MBD2 APEX1 RPL23 SET MYBL2 DHX9 NSD2 DDX11 EZH2 PAK6 …	275/1288	3465/21128
GO:BP	GO:0031647	regulation of protein stability	0.00282615	1288	43	321	21128	ATP1B3 RPL11 RPL5 NPM1 RPS7 CCDC88C HSP90AB1 PRNP HSPD1 RPL23 PRKDC CCT6A CCT5 TCP1 PARK7 CCT8 KAT2A FBXW7 SOX4 SMO TARDBP SUMO1 CCT3 CCT4 VPS35 PTGES3 PLK1 CCT2 BAG1 RTN4 HSPA8 URI1 DVL3 ZNF207 UXT BAG5 CTNND1 RUVBL2 TP53 PFDN2 PHB2 PFN1 HSP90AA1	43/1288	321/21128
GO:BP	GO:0045839	negative regulation of mitotic nuclear division	0.00297275	1288	15	57	21128	CENPF ZWINT CCNB1 AURKB BMP7 BIRC5 CDC20 MAD2L1 XRCC3 BUB3 PLK1 TPR RAD21 ZNF207 IK	15/1288	57/21128
GO:BP	GO:0006302	double-strand break repair	0.00297439	1288	41	300	21128	HMGB2 MCM3 FOXM1 HMGB1 PARP1 MCM6 MCM7 MCM4 SFPQ RBBP8 SMARCAD1 SEM1 TIMELESS XRCC3 NSD2 DDX11 PRKDC DEK XRCC5 FUS RPA1 KDM1A PRPF19 RPA3 NSMCE4A BRD8 ARID1A RAD21 MCM5 RPA2 SMARCD2 RUVBL2 TP53 VCP SMARCE1 XRCC6 YY1 SMARCA4 PAXX MORF4L2 NUCKS1	41/1288	300/21128
GO:BP	GO:0010948	negative regulation of cell cycle process	0.00297439	1288	41	300	21128	PTTG1 CDK1 NPM1 CENPF ZWINT WEE1 CCNB1 AURKB RPL26 BMP7 BIRC5 PBK CDC20 RBBP8 MAD2L1 TIMELESS ZFP36L1 GPNMB XRCC3 EZH2 BUB3 PRKDC DDX39B KAT2A RPS27L CCND1 PRPF19 CTDSPL PLK1 ZFP36L2 TPR MEN1 RAD21 RPA2 ZNF207 SYF2 TP53 XPC KLF4 CDK5RAP3 IK	41/1288	300/21128
GO:BP	GO:0022616	DNA strand elongation	0.00309415	1288	12	37	21128	PCNA MCM3 MCM7 MCM4 RFC4 POLD2 POLE LIG1 NFRKB RUVBL2 YY1 NUCKS1	12/1288	37/21128
GO:BP	GO:1904358	positive regulation of telomere maintenance via telomere lengthening	0.00309415	1288	12	37	21128	HNRNPA2B1 HNRNPA1 AURKB CCT6A CCT5 TCP1 XRCC5 CCT8 DKC1 CCT3 CCT4 CCT2	12/1288	37/21128
GO:BP	GO:0034644	cellular response to UV	0.00316912	1288	19	88	21128	PCNA NPM1 MYC AURKB RPL26 PARP1 DDB2 PBK ATF4 METTL3 KDM1A BAX IMPACT RUVBL2 TP53 XPC YY1 RBX1 DDB1	19/1288	88/21128
GO:BP	GO:0090304	nucleic acid metabolic process	0.0031791	1288	540	7545	21128	PTTG1 TYMS TP73 TP63 CDCA7 CKS2 PCNA RPS8 PTMA HMGB2 RPL17 SNHG29 RPL11 PDCD4 GAS5 LGR4 PPIA RPS6 RPL5 IRX4 CDK1 HNRNPA2B1 KPNA2 NACA NOTCH1 RRM2 NME2 NPM1 RPL4 HELLS TOP2A NCL SNRPD1 RPS7 NAB1 MCM3 MYC RAN TFAP2B CENPF FOXM1 CDCA7L HNRNPH1 SIM2 TXN RPS24 RPS26 SRSF2 RPL10A EGFR TFAP2A HNRNPA1 HMGB1 YWHAZ NOP56 JAG1 RPL14 HINT1 RPS13 SLC38A2 ENO1 RPS17 HMGB3 TFAP2C SNHG1 SNHG3 IVNS1ABP HMGN3 HSP9…	540/1288	7545/21128
GO:BP	GO:0036261	7-methylguanosine cap hypermethylation	0.00354866	1288	6	8	21128	SNRPD1 SNRPG SNRPE SNRPF SNRPD2 SNRPB	6/1288	8/21128
GO:BP	GO:0070727	cellular macromolecule localization	0.00372169	1288	223	2718	21128	KRT5 ATP1B3 RPL11 PPIA CDK1 KPNA2 VSNL1 NACA NOTCH1 NPM1 NSG1 TNS4 RAN TFAP2B CENPF CLSTN1 TXN KIF20A EGFR YWHAZ HSPB11 HMGN3 HSP90AB1 SYTL1 AURKB BTF3 BMP7 PTN PARP1 BIRC5 ITGA2 PRNP CARD10 BBS2 HSPD1 DSP GPC1 ZFP36L1 GOLGA7B SAPCD2 LAMA5 RPL23 DHX9 PDCD5 NSD2 TM7SF3 EZH2 HNRNPU SLC9A3R1 BUB3 ATP5IF1 ANP32B ANO1 XPO1 S100A10 TOMM6 CCT6A HNRNPAB CCT5 CELSR1 TCP1 NASP RACK1 YWHAQ AJUBA WNT5A PIK3R…	223/1288	2718/21128
GO:BP	GO:1902100	negative regulation of metaphase/anaphase transition of cell cycle	0.00388938	1288	14	51	21128	CENPF ZWINT CCNB1 AURKB BIRC5 CDC20 MAD2L1 XRCC3 BUB3 PLK1 TPR RAD21 ZNF207 IK	14/1288	51/21128
GO:BP	GO:0030154	cell differentiation	0.00398685	1288	329	4287	21128	STMN1 SLC7A5 COL7A1 TYRP1 KRT15 DCT LGR6 MT1G CXCL14 BOC TYMS KRT5 TP73 TP63 PCNA HMGB2 FGFR3 IGSF9 RPS3A PDCD4 LGR4 RPS6 IRX4 CDK1 NACA NOTCH1 MFSD2A NME2 APCDD1 HSPE1 KRT14 TOP2A CBR1 RPS7 NAB1 MYC TFAP2B CENPF PRXL2A SIM2 CSRP2 DDR1 DAPL1 EGFR TFAP2A HMGB1 YWHAZ JAG1 CD9 WNT10A CDHR1 ANLN CCDC88C WEE1 HSPB11 AQP3 HSP90AB1 HNRNPC PLXNB1 CDH3 ASPM NCAPG2 SPINT2 BMP7 PTN PARP1 TUBB CDC25B FBL ITG…	329/1288	4287/21128
GO:BP	GO:0065007	biological regulation	0.00401449	1288	867	12926	21128	SLC7A1 STMN1 SLC7A5 COL7A1 TYRP1 DCT LGR6 PTTG1 MT1G CXCL14 BOC MT1X TYMS MT2A KRT5 UBE2C ATP1B3 TP73 FGFBP1 SYT8 TP63 CDCA7 CKS2 PCNA PTMA HMGB2 FGFR3 RPS12 FAM83F MT1E RPS4X IGSF9 RPL11 RPS3A EEF1A1 PDCD4 LGR4 PPIA RPS6 RPL5 IRX4 CDK1 HNRNPA2B1 KPNA2 VSNL1 NUSAP1 NACA NOTCH1 MFSD2A RRM2 NME2 NPM1 APCDD1 HELLS HSPE1 TOP2A NCL MT1H CBR1 RPS15A NSG1 RPS7 NAB1 KIF23 MCM3 MYC RAN TFAP2B CENPF PRXL2A…	867/1288	12926/21128
GO:BP	GO:0048026	positive regulation of mRNA splicing, via spliceosome	0.00410598	1288	10	26	21128	NCL TRA2B RBMX PRPF19 RBM3 SNRNP70 HSPA8 TRA2A CLNS1A DAZAP1	10/1288	26/21128
GO:BP	GO:1901989	positive regulation of cell cycle phase transition	0.0041419	1288	22	115	21128	UBE2C TP63 CDK1 RRM2 NPM1 EGFR CCNB1 CDC25B RRM1 APEX1 EZH2 DDX39B TFDP1 CCND1 ANAPC7 CCND2 ANAPC5 HSPA2 CDK10 RCC2 CDC16 PHB2	22/1288	115/21128
GO:BP	GO:2000045	regulation of G1/S transition of mitotic cell cycle	0.00426408	1288	27	161	21128	RRM2 EGFR WEE1 RPL26 RRM1 APEX1 GPNMB EZH2 PSME2 ID2 PRKDC TCF3 TFDP1 RPS27L CCND1 CTDSPL CCND2 ARID1A RPA2 CDK10 SMARCD2 TP53 KLF4 SMARCE1 PSME1 SMARCA4 PPP2CA	27/1288	161/21128
GO:BP	GO:1901701	cellular response to oxygen-containing compound	0.00436536	1288	113	1191	21128	SLC7A5 PCNA HMGB2 PDCD4 CDK1 VSNL1 NCL NSG1 TXN EGFR HMGB1 SLC38A2 HMGN3 CCNA2 CBX3 BMP7 PARP1 BIRC5 RPS3 HNRNPD ITGA2 IP6K2 SESN3 EEF2K PRNP TIMELESS ZFP36L1 APEX1 RPL23 DDX11 EZH2 SLC9A3R1 ITPR2 TRA2B SOD1 GSTP1 ANO1 PRKDC HNRNPAB FGFR2 RACK1 WNT5A PABPN1 PIK3R2 BCL11A ATP5F1A PARK7 XRCC5 CKB SNAI2 ATF4 AKR1C1 SOX4 SMO PRDX1 PKM HDAC2 PTPN2 SRD5A1 ID1 RANGAP1 DYNLL1 DHFR DNMT1 KDM1A VPS35 EHMT2…	113/1288	1191/21128
GO:BP	GO:0031329	regulation of cellular catabolic process	0.00437122	1288	82	790	21128	SLC7A5 RPL11 EEF1A1 RPL5 MFSD2A NPM1 RPS7 DAPL1 HMGB1 HSP90AB1 HNRNPC HNRNPD SESN3 SLC25A5 ANXA2 PBK CDC20 HNRNPM ZFP36L1 APEX1 RPL23 DHX9 SMG1 SERBP1 HNRNPU PABPC1 XPO1 HNRNPAB MAGOH SUMO2 RACK1 PIK3R2 PARK7 TAF15 CSNK1A1 UPF3A PKP1 FBXW7 DKC1 SLIRP METTL3 TARDBP SUMO1 FUS TRIM27 MTCL1 RBM8A VPS35 EHMT2 GCLC PLK1 EIF4G2 ZFP36L2 CELF1 LARP1 GRSF1 SNRNP70 PUM2 SNX5 OGT BAX IFI16 BAG5 YTHDF2 PKP3 T…	82/1288	790/21128
GO:BP	GO:0009719	response to endogenous stimulus	0.00443533	1288	150	1692	21128	SLC7A5 MT1G TYMS FGFBP1 TP63 PCNA HMGB2 FGFR3 EEF1A1 PDCD4 NOTCH1 NCL NSG1 MYC TFAP2B IGFBP2 CD44 EGFR CD9 WNT10A HSP90AB1 CCNA2 SLC2A1 CBX3 ATP1A1 SPINT2 BMP7 PARP1 HNRNPD ITGA2 MCM7 SESN3 EEF2K PRNP DDX5 BBS2 SHCBP1 TIMELESS SRSF6 GPC1 ZFP36L1 APEX1 RPL23 PDCD5 DDX11 EZH2 SULF2 HNRNPU SLC9A3R1 ITPR2 SOD1 ANO1 PRKDC HNRNPAB NEFL SDC1 FGFR2 RACK1 WNT5A PIK3R2 BCL11A ATP5F1A DDX17 PARK7 CKB HSD11B…	150/1288	1692/21128
GO:BP	GO:1902253	regulation of intrinsic apoptotic signaling pathway by p53 class mediator	0.00451336	1288	11	32	21128	RPL11 RPS7 MYC CD44 RPL26 HNRNPK ELL3 KDM1A MIF TP53 ZNF385A	11/1288	32/21128
GO:BP	GO:0007093	mitotic cell cycle checkpoint signaling	0.00471398	1288	25	143	21128	CDK1 CENPF ZWINT CCNB1 AURKB RPL26 BIRC5 PBK CDC20 RBBP8 MAD2L1 XRCC3 BUB3 PRKDC RPS27L CCND1 PLK1 TPR RPA2 ZNF207 SYF2 TP53 XPC CDK5RAP3 IK	25/1288	143/21128
GO:BP	GO:0007006	mitochondrial membrane organization	0.0048208	1288	22	116	21128	SLC25A5 MICOS10 PDCD5 TMEM14A ATP5IF1 TOMM6 SLC25A6 GCLC RTL10 BLOC1S2 TOMM5 VDAC2 TOMM40 TIMM13 HSPA9 BAX MFN2 TOMM20 TP53 HSP90AA1 TOMM22 OXA1L	22/1288	116/21128
GO:BP	GO:0044092	negative regulation of molecular function	0.00497642	1288	107	1115	21128	STMN1 COL7A1 PTTG1 RPL11 PDCD4 PPIA RPL5 NOTCH1 NPM1 RPS7 RPL37 CD44 AURKB NCAPG2 SPINT2 BMP7 PTN BIRC5 EIF4A2 PRNP PTPRF ANXA2 SERPINE2 CDC20 COMMD6 MAD2L1 RPL23 SET PPP1R14B DDX11 EZH2 HNRNPU SLC9A3R1 BUB3 ATP5IF1 ID2 GSTP1 RACK1 AJUBA PARK7 TFDP1 PEBP1 RTRAF PPP1R14C FBXW7 HRAS SMO YWHAE CD109 SUMO1 LGALS3 HDAC2 RTKN TRIM27 NUP62 NDFIP2 ARL6IP1 ANXA4 PTPN2 ID1 IPO7 KDM1A RGS14 IPO5 BANF1 PLK1 …	107/1288	1115/21128
GO:BP	GO:0048513	animal organ development	0.00519002	1288	249	3109	21128	STMN1 SLC7A5 DCT CXCL14 TYMS KRT5 TP73 TP63 PCNA HMGB2 FGFR3 PDCD4 LGR4 RPS6 IRX4 CDK1 NACA NOTCH1 MFSD2A NME2 LAMB4 APCDD1 HELLS KRT14 RPS7 NAB1 MYC TFAP2B CENPF SIM2 TNFRSF19 DDR1 CD44 EGFR TFAP2A YWHAZ JAG1 WNT10A RPL13A SLC38A2 TFAP2C HSPB11 AQP3 HSP90AB1 CCNA2 SLC2A1 PLXNB1 CDH3 ASPM SPINT2 BMP7 PTN PARP1 HNRNPD ITGA2 ITGA6 ANXA2 SERPINE2 JAG2 LAMB3 DDX5 BBS2 ITGB4 TPPP3 PHGDH LAMA3 CXADR TI…	249/1288	3109/21128
GO:BP	GO:0051347	positive regulation of transferase activity	0.00538028	1288	65	584	21128	UBE2C CKS2 PCNA FGFR3 PPIA HNRNPA2B1 NPM1 MYC TXN DDR1 CD44 EGFR CCNB1 HSP90AB1 AURKB VAV3 RPS3 CDC25B HNRNPD PRNP RPS2 CARD10 CDC20 MST1R EZH2 CHTF18 CKS1B UBE2S TCP1 FGFR2 RFC4 AJUBA WNT5A PABPN1 PARK7 XRCC5 TPX2 FBXW7 DKC1 HRAS LMO4 CCND1 CCT4 PILRB CCND2 PTGES3 PLK1 UBE2I DBI CCT2 ADNP SKP1 DVL3 MIF ZFP91 KLF4 PHB2 XRCC6 HSP90AA1 ERP29 ATP2B4 EPHB4 IQGAP1 PPP2CA JTB	65/1288	584/21128
GO:BP	GO:0098754	detoxification	0.00555797	1288	24	135	21128	MT4 MT1G MT1X MT2A MT1E MT1H PRXL2A TXN BMP7 TXNDC17 SOD1 GSTP1 PARK7 PRDX1 PTGS1 DHFR GSTO2 NQO1 AKR1A1 ADH5 NFE2L2 PRDX3 MGST2 PRDX5	24/1288	135/21128
GO:BP	GO:0031397	negative regulation of protein ubiquitination	0.00563443	1288	18	83	21128	RPL11 PPIA RPL5 RPS7 RPL37 IVNS1ABP RPS3 CDC20 MAD2L1 RPL23 BUB3 PARK7 SOX4 GCLC OGT BAG5 RPS20 DNAJA1	18/1288	83/21128
GO:BP	GO:0045739	positive regulation of DNA repair	0.00563996	1288	23	126	21128	PCNA FOXM1 EGFR HMGB1 PARP1 RPS3 RBBP8 TIMELESS DHX9 DDX11 PRKDC FUS USP1 NFRKB BRD8 ARID1A SMARCD2 RUVBL2 SMARCE1 YY1 SMARCA4 MORF4L2 TRIM28	23/1288	126/21128
GO:BP	GO:0043516	regulation of DNA damage response, signal transduction by p53 class mediator	0.0058297	1288	12	39	21128	NPM1 CD44 RPL26 DDX5 SNAI2 SOX4 KDM1A SMYD2 EEF1E1 MIF TP53 ZNF385A	12/1288	39/21128
GO:BP	GO:0033120	positive regulation of RNA splicing	0.0058297	1288	12	39	21128	NCL SLC38A2 TRA2B RBMX PRPF19 SRSF5 RBM3 SNRNP70 HSPA8 TRA2A CLNS1A DAZAP1	12/1288	39/21128
GO:BP	GO:2001244	positive regulation of intrinsic apoptotic signaling pathway	0.0060312	1288	15	60	21128	RPL11 RPS7 MYC RPL26 RPS3 SFPQ SLC9A3R1 SOD1 RACK1 PARK7 FBXW7 PTPN2 BAX TP53 BCAP31	15/1288	60/21128
GO:BP	GO:0050767	regulation of neurogenesis	0.00607848	1288	47	375	21128	SLC7A5 DCT TP73 HMGB2 NOTCH1 PLXNB1 ASPM BMP7 PTN EEF2K ANXA2 SERPINE2 PTPRZ1 EZH2 SRRT ID2 ELL3 S100A10 NEFL TENM4 NAP1L1 WNT5A BCL11A XRCC5 HES2 SMO HDAC2 ID1 SHTN1 KDM1A RGS14 PRPF19 ID4 KIFAP3 PARP6 CAPRIN1 HES1 RTN4 ADNP SEMA4B CTNNA1 YTHDF2 TP53 NPTN BAIAP2 YWHAH SEMA3F	47/1288	375/21128
GO:BP	GO:2000737	negative regulation of stem cell differentiation	0.00616521	1288	10	27	21128	NOTCH1 JAG1 EZH2 HNRNPU ZFP36L2 HSPA9 HES1 N4BP2L2 YTHDF2 NFE2L2	10/1288	27/21128
GO:BP	GO:0009056	catabolic process	0.00652108	1288	214	2609	21128	SLC7A5 UBE2C RPS27A RPL11 EEF1A1 RPL5 NOTCH1 MFSD2A NPM1 RPS7 CD44 DAPL1 EGFR HMGB1 HINT1 ENO1 ALDH7A1 HSP90AB1 HNRNPC SAT1 HNRNPD SESN3 SLC25A5 ANXA2 DUT SERPINE2 PBK RNF7 DDX5 CDC20 ITGB4 HNRNPM SEM1 MAD2L1 GPC1 ZFP36L1 APEX1 RPL23 DHX9 SMG1 SERBP1 PCBP2 ALDH2 HNRNPU PSME2 PABPC1 ATP5IF1 SLC44A1 MOXD1 XPO1 HNRNPAB MAGOH UBE2S SUMO2 RACK1 WNT5A PIK3R2 GLUD1 OAT PARK7 TAF15 CSNK1A1 ACOT7 UPF3A LS…	214/1288	2609/21128
GO:BP	GO:0031399	regulation of protein modification process	0.00685638	1288	138	1540	21128	UBE2C CKS2 FGFR3 RPL11 PDCD4 PPIA RPL5 NPM1 NCL RPS7 RPL37 TXN CD44 EGFR CCDC88C CCNB1 IVNS1ABP HSP90AB1 CCNA2 AURKB NCAPG2 BMP7 BIRC5 RPS3 CDC25B EEF2K PRNP PBK RPS2 CARD10 CDC20 MAD2L1 MST1R CDKN3 CCNB2 GPNMB RPL23 SET EZH2 SLC9A3R1 CKS1B BUB3 SOD1 GSTP1 PRKDC UBE2S DEK RACK1 AJUBA WNT5A AUTS2 PARK7 XRCC5 GNL3 TGFBR1 RTRAF SNAI2 TPX2 PDCD6 CDK2AP1 KAT2A FBXW7 SOX4 HRAS YWHAE CD109 TARDBP LGALS3…	138/1288	1540/21128
GO:BP	GO:0008284	positive regulation of cell population proliferation	0.00692065	1288	94	953	21128	SLC7A1 SLC7A5 DCT FGFBP1 TP63 HMGB2 FGFR3 RPS4X RPS6 CDK1 NACA NOTCH1 NME2 NPM1 RPS15A MYC TFAP2B FOXM1 CDCA7L PRC1 IGFBP2 EGFR HMGB1 CCNB1 CCNA2 CDH3 ASPM PTN BIRC5 VAV3 RPS3 CDC25B ITGA2 SLC25A5 CDC20 MST1R SRSF6 SAPCD2 RPL23 DHX9 EZH2 HNRNPU ID2 NME1 ELL3 PTHLH FGFR2 NAP1L1 WNT5A TCF3 SOX15 TGFBR1 NOLC1 PDCD6 CNBP SOX4 HRAS SMO HDAC2 CCND1 ID1 SSBP3 DNMT1 NRARP KDM1A TNC CCND2 BLOC1S2 AKR1C2 S…	94/1288	953/21128
GO:BP	GO:0031400	negative regulation of protein modification process	0.00713536	1288	57	493	21128	RPL11 PDCD4 PPIA RPL5 NPM1 RPS7 RPL37 IVNS1ABP NCAPG2 BMP7 RPS3 PRNP PBK CDC20 MAD2L1 RPL23 SET BUB3 GSTP1 PRKDC RACK1 PARK7 RTRAF SOX4 YWHAE CD109 TARDBP LGALS3 HDAC2 TRIM27 NUP62 PTPN2 IPO7 KDM1A RGS14 GCLC CTDSPL IPO5 PLK1 DBI MEN1 OGT BAX IMPACT DUSP7 BAG5 CTBP1 ENSA SFN PTPN13 ATP2B4 CDK5RAP3 RPS20 DNAJA1 CAMK2N1 HMG20B PPP2CA	57/1288	493/21128
GO:BP	GO:0000956	nuclear-transcribed mRNA catabolic process	0.00746781	1288	23	128	21128	HNRNPD DDX5 ZFP36L1 DHX9 SMG1 HNRNPU PABPC1 HNRNPAB MAGOH UPF3A LSM7 SSB RNPS1 MRTO4 RBM8A ZFP36L2 NCBP2 EXOSC10 EIF4A3 EIF3E GSPT1 LSM4 POLR2G	23/1288	128/21128
GO:BP	GO:0030855	epithelial cell differentiation	0.00752435	1288	75	713	21128	KRT15 TYMS KRT5 TP73 TP63 PCNA CDK1 NOTCH1 NME2 KRT14 CBR1 JAG1 CCDC88C AQP3 CDH3 SPINT2 BMP7 TUBB ITGA2 JAG2 SRSF6 DSP ZFP36L1 EZH2 SLC9A3R1 ID2 SOD1 SDC1 ZBED2 BASP1 FGFR2 WNT5A KLF5 BCL11B HNRNPH3 ATF4 AKR1C1 ANXA7 SOX4 SMO CD109 IRF6 LGALS3 HDAC2 CCND1 ANXA4 PITX2 ID1 MAF AKR1C2 ID3 MEN1 BTG1 ERCC3 PRKX HES1 PPHLN1 HSD17B4 EZR E2F4 SH3BP1 SFN GPAT4 KRT8 RAB13 KLF4 RBM4 SAFB2 PALLD IQGAP1 EXPH…	75/1288	713/21128
GO:BP	GO:0070200	establishment of protein localization to telomere	0.00767745	1288	8	17	21128	CCT6A CCT5 TCP1 CCT8 DKC1 CCT3 CCT4 CCT2	8/1288	17/21128
GO:BP	GO:0009790	embryo development	0.00804471	1288	108	1140	21128	COL7A1 TP63 DSC3 RPS6 CDK1 NOTCH1 RRM2 TOP2A RPS7 SIM2 EGFR TFAP2A JAG1 CCNB1 NCAPG2 BTF3 SPINT2 BMP7 ITGA2 JAG2 LAMB3 ITGB4 RBBP8 PHGDH LAMA3 ZFP36L1 MBD2 CCNB2 LAMA5 SULF2 SLC9A3R1 HSBP1 TRA2B ID2 SOD1 MTHFD1 PRKDC CELSR1 LPAR6 BASP1 TENM4 FGFR2 NASP RACK1 WNT5A SOX15 SF3B6 UPF3A TGFBR1 LFNG NOLC1 PDCD6 ATF4 KAT2A SOX4 SMO HDAC2 LMO4 TCOF1 TRIP6 SMPD4 ITGA3 PITX2 SSBP3 DNMT1 NRARP POLE CELF1 NF…	108/1288	1140/21128
GO:BP	GO:0071174	mitotic spindle checkpoint signaling	0.00841312	1288	13	47	21128	CENPF ZWINT CCNB1 AURKB BIRC5 CDC20 MAD2L1 XRCC3 BUB3 PLK1 TPR ZNF207 IK	13/1288	47/21128
GO:BP	GO:0071173	spindle assembly checkpoint signaling	0.00841312	1288	13	47	21128	CENPF ZWINT CCNB1 AURKB BIRC5 CDC20 MAD2L1 XRCC3 BUB3 PLK1 TPR ZNF207 IK	13/1288	47/21128
GO:BP	GO:0007094	mitotic spindle assembly checkpoint signaling	0.00841312	1288	13	47	21128	CENPF ZWINT CCNB1 AURKB BIRC5 CDC20 MAD2L1 XRCC3 BUB3 PLK1 TPR ZNF207 IK	13/1288	47/21128
GO:BP	GO:0051973	positive regulation of telomerase activity	0.00893815	1288	11	34	21128	MYC HSP90AB1 AURKB TCP1 XRCC5 DKC1 CCT4 PTGES3 CCT2 KLF4 HSP90AA1	11/1288	34/21128
GO:BP	GO:0032212	positive regulation of telomere maintenance via telomerase	0.00893815	1288	11	34	21128	HNRNPA1 AURKB CCT6A CCT5 TCP1 XRCC5 CCT8 DKC1 CCT3 CCT4 CCT2	11/1288	34/21128
GO:BP	GO:0009411	response to UV	0.00899026	1288	25	148	21128	PCNA NPM1 MYC EGFR AURKB RPL26 PARP1 DDB2 PBK ATF4 METTL3 USP1 CCND1 KDM1A MEN1 ERCC3 BAX IMPACT RPAIN RUVBL2 TP53 XPC YY1 RBX1 DDB1	25/1288	148/21128
GO:BP	GO:0008104	protein localization	0.00900177	1288	220	2708	21128	KRT5 ATP1B3 RPL11 PPIA CDK1 KPNA2 VSNL1 NACA NOTCH1 NPM1 NSG1 TNS4 RAN TFAP2B CENPF CLSTN1 TXN KIF20A EGFR YWHAZ HSPB11 HMGN3 HSP90AB1 SYTL1 AURKB BTF3 BMP7 PTN PARP1 BIRC5 ITGA2 PRNP CARD10 BBS2 HSPD1 DSP GPC1 GOLGA7B SAPCD2 LAMA5 RPL23 DHX9 PDCD5 NSD2 TM7SF3 EZH2 HNRNPU SLC9A3R1 BUB3 ATP5IF1 ANP32B ANO1 XPO1 S100A10 TOMM6 CCT6A CCT5 CELSR1 TCP1 NASP RACK1 YWHAQ AJUBA WNT5A PIK3R2 GLUD1 ENY2 PAR…	220/1288	2708/21128
GO:BP	GO:0007008	outer mitochondrial membrane organization	0.0105969	1288	7	13	21128	PDCD5 TOMM6 TOMM5 TOMM40 TOMM20 HSP90AA1 TOMM22	7/1288	13/21128
GO:BP	GO:1904667	negative regulation of ubiquitin protein ligase activity	0.0105969	1288	7	13	21128	RPL11 RPL5 RPS7 RPL37 MAD2L1 RPL23 RPS20	7/1288	13/21128
GO:BP	GO:0045040	protein insertion into mitochondrial outer membrane	0.0105969	1288	7	13	21128	PDCD5 TOMM6 TOMM5 TOMM40 TOMM20 HSP90AA1 TOMM22	7/1288	13/21128
GO:BP	GO:0045786	negative regulation of cell cycle	0.0108842	1288	47	383	21128	PTTG1 CDK1 NPM1 CENPF ZWINT WEE1 CCNB1 AURKB RPL26 BMP7 BIRC5 PBK CDC20 RBBP8 MAD2L1 TIMELESS ZFP36L1 GPNMB XRCC3 EZH2 GMNN SLC9A3R1 BUB3 PRKDC BTG3 DDX39B KAT2A RPS27L CCND1 IPO7 PRPF19 CTDSPL IPO5 PLK1 ZFP36L2 TPR MEN1 BTG1 RAD21 RPA2 ZNF207 SYF2 TP53 XPC KLF4 CDK5RAP3 IK	47/1288	383/21128
GO:BP	GO:0031577	spindle checkpoint signaling	0.0108976	1288	13	48	21128	CENPF ZWINT CCNB1 AURKB BIRC5 CDC20 MAD2L1 XRCC3 BUB3 PLK1 TPR ZNF207 IK	13/1288	48/21128
GO:BP	GO:0032388	positive regulation of intracellular transport	0.0112052	1288	30	199	21128	CDK1 RAN HSP90AB1 PRNP ANXA2 DHX9 PDCD5 ANP32B PIK3R2 FBXW7 HRAS SMO YWHAE TARDBP MTCL1 CPSF6 IPO5 NCBP2 KHDRBS1 TPR BAP1 EZR JUP SAE1 SFN LDLRAP1 DYNC1H1 TRIM28 MSN BCAP31	30/1288	199/21128
GO:BP	GO:1901700	response to oxygen-containing compound	0.0112822	1288	146	1665	21128	SLC7A5 TYMS PCNA HMGB2 RPS4X PDCD4 CDK1 VSNL1 NOTCH1 NCL NSG1 TXN IGFBP2 SRSF2 EGFR HMGB1 JAG1 RPL13A SLC38A2 HMGN3 AQP3 HSP90AB1 CCNA2 SLC2A1 CBX3 ATP1A1 BMP7 PARP1 BIRC5 S100A14 RPS3 HNRNPD ITGA2 IP6K2 SESN3 EEF2K PRNP TIMELESS SRSF6 ZFP36L1 MBD2 APEX1 RPL23 DDX11 EZH2 SLC9A3R1 ITPR2 TRA2B SOD1 GSTP1 ANO1 PRKDC HNRNPAB NEFL SDC1 FGFR2 NASP RACK1 WNT5A PABPN1 PIK3R2 BCL11A ATP5F1A PARK7 XRCC5 CK…	146/1288	1665/21128
GO:BP	GO:0010629	negative regulation of gene expression	0.0115241	1288	139	1569	21128	SLC7A5 TYMS HMGB2 PDCD4 LGR4 CDK1 HNRNPA2B1 NOTCH1 NPM1 HELLS NCL RAN RPS26 EGFR HMGB1 RPS13 RPL13A HSP90AB1 HNRNPC CDH3 CBX3 LGALS9B RPS3 HNRNPD SRSF3 SRSF7 PRNP SERPINE2 DDX5 BBS2 HNRNPK C1QBP HNRNPM SRSF6 ZFP36L1 MBD2 APEX1 GPNMB DHX9 SMG1 SERBP1 EZH2 HNRNPU ILF3 SRRT PABPC1 ID2 MAPKBP1 GSTP1 HNRNPAB MAGOH RACK1 AJUBA DDX17 PARK7 LGALS9C TAF15 UPF3A LSM7 SRSF10 FERMT1 PKP1 RBMX SSB ATF4 FBXW7 …	139/1288	1569/21128
GO:BP	GO:0007017	microtubule-based process	0.0116888	1288	92	939	21128	STMN1 CDK1 NUSAP1 NPM1 GOLGA8B KIF23 RAN PRC1 DST KIF20A TUBA1B RANBP1 CCDC88C WEE1 CCNB1 HSPB11 AURKB ASPM BIRC5 TUBB RPS3 KIF11 KIF2C SSX2IP KIFC1 CDC20 BBS2 TPPP3 MAD2L1 CCNB2 SAPCD2 MYBL2 XRCC3 HNRNPU SLC9A3R1 HSBP1 SOD1 TACC3 XPO1 NEFL CKAP2 KPNB1 TPX2 TUBA1C SDCCAG8 KAT2A KLHL42 MZT1 SLIRP CCNL2 NUP62 TUBB4B MTCL1 SMC1A DYNLL1 RGS14 GPSM2 BLOC1S2 PLK1 NAT10 TPR TTL CFAP298 KIFAP3 CFL1 GAS2L…	92/1288	939/21128
GO:BP	GO:0010467	gene expression	0.0121132	1288	627	9017	21128	SLC7A5 TYMS TP73 TP63 CDCA7 CKS2 PCNA RPS8 PTMA HMGB2 RPS12 RPL17 RPS4X RPS27A SNHG29 RPL11 RPL34 RPS3A EEF1A1 PDCD4 RPL22 GAS5 LGR4 PPIA RPS6 RPL5 IRX4 CDK1 HNRNPA2B1 NACA NOTCH1 NME2 NPM1 RPL4 HELLS RPL22L1 TOP2A NCL SNRPD1 RPS15A RPS7 NAB1 RPL36A MYC RAN TFAP2B CENPF FOXM1 CDCA7L HNRNPH1 SIM2 RPL37 TXN RPS24 RPS26 RPL3 SRSF2 RPL10A EGFR TFAP2A HNRNPA1 HMGB1 YWHAZ NOP56 JAG1 RPL14 HINT1 RPS13 R…	627/1288	9017/21128
GO:BP	GO:0051170	import into nucleus	0.0124142	1288	27	170	21128	CDK1 KPNA2 NOTCH1 RAN HNRNPA1 HSP90AB1 RPL23 PIK3R2 KPNB1 FERMT1 NOLC1 TNPO2 SMO TARDBP SUMO1 NUP62 IPO7 IPO5 CSE1L TPR IPO4 JUP RPAIN TP53 PHB2 NUP188 TRIM28	27/1288	170/21128
GO:BP	GO:1903321	negative regulation of protein modification by small protein conjugation or removal	0.0125387	1288	19	96	21128	RPL11 PPIA RPL5 RPS7 RPL37 IVNS1ABP RPS3 CDC20 MAD2L1 RPL23 BUB3 PARK7 SOX4 GCLC OGT BAG5 RPS20 DNAJA1 HMG20B	19/1288	96/21128
GO:BP	GO:1902680	positive regulation of RNA biosynthetic process	0.0125802	1288	149	1710	21128	TP73 TP63 PTMA HMGB2 LGR4 NACA NOTCH1 NME2 NPM1 TOP2A NCL MYC TFAP2B FOXM1 EGFR TFAP2A HMGB1 JAG1 TFAP2C HMGN3 CCNA2 BMP7 PARP1 HNRNPD HMGN1 ITGA6 ANXA2 SFPQ HNRNPK SUB1 MBD2 APEX1 MYBL2 DHX9 DDX11 PCBP2 HNRNPU ILF3 E2F2 GTF2I ID2 ELL3 PRKDC S100A10 HNRNPAB FGFR2 DEK WDR75 SUMO2 WNT5A PIK3R2 DDX39B BCL11A TCF3 SOX15 AUTS2 ENY2 DDX17 CKAP2 PARK7 TAF15 TFDP1 KLF5 GNL3 RBMX TGFBR1 RTRAF NOLC1 ILF2 B…	149/1288	1710/21128
GO:BP	GO:1903313	positive regulation of mRNA metabolic process	0.0128329	1288	23	132	21128	NCL HNRNPD ZFP36L1 DHX9 HNRNPU PABPC1 TRA2B RBMX METTL3 TARDBP PRPF19 ZFP36L2 CELF1 NCBP2 RBM3 SNRNP70 HSPA8 NUDT21 TRA2A CLNS1A DAZAP1 YTHDF2 POLR2G	23/1288	132/21128
GO:BP	GO:1902531	regulation of intracellular signal transduction	0.0130261	1288	150	1725	21128	STMN1 TP73 FGFR3 RPL11 PDCD4 PPIA RPL5 NOTCH1 NPM1 HELLS RPS7 MYC FOXM1 RPL37 TXN TNFRSF19 CD44 ARHGAP11A EGFR HMGB1 YWHAZ HINT1 ENO1 FAM110C CCNB1 IVNS1ABP HSP90AB1 PLXNB1 AURKB RPL26 BMP7 PARP1 BIRC5 VAV3 RPS3 SESN3 SSX2IP PRNP SERPINE2 PBK SFPQ DDX5 HNRNPK C1QBP MAD2L1 MST1R GPNMB RPL23 XRCC3 EZH2 PAK6 SLC9A3R1 MAPKBP1 ELL3 SOD1 GSTP1 ARHGEF19 ARHGEF4 LPAR6 FGFR2 NONO RACK1 AJUBA WNT5A PIK3R2 …	150/1288	1725/21128
GO:BP	GO:1902175	regulation of oxidative stress-induced intrinsic apoptotic signaling pathway	0.0130843	1288	10	29	21128	PPIA PARP1 SFPQ SOD1 NONO PARK7 FBXW7 BAG5 NFE2L2 TRAP1	10/1288	29/21128
GO:BP	GO:2000765	regulation of cytoplasmic translation	0.0130843	1288	10	29	21128	RPL13A HNRNPD DHX9 HNRNPU PABPC1 CNBP METTL3 PKM YTHDF2 ZNF385A	10/1288	29/21128
GO:BP	GO:0072089	stem cell proliferation	0.0132206	1288	22	123	21128	TP63 HMGB2 NOTCH1 ZFP36L1 HNRNPU ELL3 WNT5A XRCC5 FERMT1 SNAI2 CD109 IRF6 KDM1A ID4 N4BP2L2 SFN YTHDF2 DGCR8 TP53 PDCD2 TIAL1 EPCAM	22/1288	123/21128
GO:BP	GO:0044087	regulation of cellular component biogenesis	0.0133005	1288	93	955	21128	STMN1 NOTCH1 NPM1 CLSTN1 FSCN1 HMGB1 ANLN RPL13A FAM110C BMP7 PARP1 RPS3 EEF2K TPPP3 HNRNPU G3BP1 S100A10 ARPC2 SDC1 RACK1 AJUBA WNT5A PIK3R2 BCL11A AUTS2 PARK7 XRCC5 KLF5 FERMT1 TGFBR1 SNAI2 SDCCAG8 KAT2A HRAS SUMO1 LGALS3 LMO4 NUP62 ID1 DYNLL1 DNMT1 VPS35 EHMT2 ACTG1 GPSM2 SH3YL1 PLK1 CAND1 ARPC3 TPR CAPZA1 VDAC2 FAM49B HES1 GIT1 PPHLN1 SYNE2 GDI2 SENP6 BAX HSPA8 ADNP HSPA2 IMPACT CDK10 EZR PSM…	93/1288	955/21128
GO:BP	GO:0019637	organophosphate metabolic process	0.0133424	1288	101	1060	21128	TYMS MFSD2A RRM2 NME2 RAN PAICS HINT1 ENO1 PARP1 IP6K2 DGKA DUT RRM1 PLPP2 SMG1 IMPDH2 ATP5IF1 NME1 SLC44A1 PTHLH MTHFD1 ATP5MF AJUBA ATP5F1B PIK3R2 FABP5 ATP5F1A PARK7 ACOT7 CKB TK1 NDUFA1 PRPS2 ADSS CAD AK2 PKM LDHA UNG SMPD4 NDUFS5 IMPDH1 PGAP2 SH3YL1 ATP5MG IMPA2 BPGM PLA2G12A TKT TKFC GART DBI PTDSS1 PLCH2 HMGCS1 OGT GIT1 PGD HSPA8 FAR1 ATP5PB NQO1 PPCS PI4KA HSD17B4 ACSL3 GNPAT NDUFB3 ATP5P…	101/1288	1060/21128
GO:BP	GO:0006282	regulation of DNA repair	0.0134434	1288	31	211	21128	PCNA FOXM1 EGFR HMGB1 PARP1 RPS3 RBBP8 TIMELESS DHX9 NSD2 DDX11 PRKDC DEK ENY2 KAT2A FUS USP1 KDM1A NFRKB BRD8 WRNIP1 ARID1A SF3B3 RPA2 SMARCD2 RUVBL2 SMARCE1 YY1 SMARCA4 MORF4L2 TRIM28	31/1288	211/21128
GO:BP	GO:0010942	positive regulation of cell death	0.0135095	1288	64	588	21128	TP73 TP63 RPL11 PDCD4 RPS6 NOTCH1 TOP2A RPS7 MYC TFAP2B TFAP2A HMGB1 RPL26 BMP7 PARP1 RPS3 IP6K2 ITGA6 PRNP SFPQ C1QBP HSPD1 MYBL2 PDCD5 SLC9A3R1 SOD1 PRKDC RACK1 WNT5A PARK7 TGFBR1 ATF4 NSMAF FBXW7 SOX4 RNPS1 RBM5 PTPN2 CELF1 NET1 CCAR1 EEF1E1 ID3 BTG1 ERCC3 BAX MYBBP1A NQO1 MTCH2 SAP18 TRAF7 CTNNA1 MFN2 TP53 PDCD2 BRMS1 TOMM22 DNAJA1 PDIA3 CAPN2 EIF2B5 BCAP31 PPP1CA TLE5	64/1288	588/21128
GO:BP	GO:0034614	cellular response to reactive oxygen species	0.013901	1288	24	142	21128	PCNA CDK1 TXN EGFR BMP7 RPS3 APEX1 EZH2 SOD1 RACK1 PARK7 PRDX1 HDAC2 DHFR MPV17 NET1 PLEKHA1 NQO1 IMPACT AGAP3 NFE2L2 PRDX3 TRAP1 PRDX5	24/1288	142/21128
GO:BP	GO:0016925	protein sumoylation	0.0143676	1288	15	64	21128	SUMO2 BCL11A PARK7 GNL3 SUMO1 TRIM27 RANGAP1 NFATC2IP UBE2I NSMCE4A UBA2 SENP6 SAE1 TRIM28 HMG20B	15/1288	64/21128
GO:BP	GO:0051784	negative regulation of nuclear division	0.0143676	1288	15	64	21128	CENPF ZWINT CCNB1 AURKB BMP7 BIRC5 CDC20 MAD2L1 XRCC3 BUB3 PLK1 TPR RAD21 ZNF207 IK	15/1288	64/21128
GO:BP	GO:0048468	cell development	0.015021	1288	220	2728	21128	STMN1 SLC7A5 DCT LGR6 MT1G BOC TYMS TP73 TP63 HMGB2 IGSF9 PDCD4 RPS6 IRX4 CDK1 NACA NOTCH1 MFSD2A TOP2A MYC PRXL2A CSRP2 DDR1 HMGB1 YWHAZ JAG1 CDHR1 ANLN CCDC88C WEE1 HSP90AB1 PLXNB1 ASPM NCAPG2 SPINT2 BMP7 PTN PARP1 CDC25B ITGA6 EEF2K SLC25A5 PTPRF ANXA2 SERPINE2 JAG2 CDC20 BBS2 ITGB4 PTPRZ1 PHGDH LAMA3 CXADR ZFP36L1 LAMA5 EZH2 PAK6 SULF2 HNRNPU SLC9A3R1 SRRT ATP5IF1 ID2 RPS19 ELL3 COL27A1 PTHLH…	220/1288	2728/21128
GO:BP	GO:0044248	cellular catabolic process	0.0150653	1288	179	2138	21128	SLC7A5 UBE2C RPS27A RPL11 EEF1A1 RPL5 MFSD2A NPM1 RPS7 DAPL1 HMGB1 HINT1 HSP90AB1 HNRNPC HNRNPD SESN3 SLC25A5 ANXA2 DUT PBK RNF7 DDX5 CDC20 ITGB4 HNRNPM SEM1 GPC1 ZFP36L1 APEX1 RPL23 DHX9 SMG1 SERBP1 PCBP2 ALDH2 HNRNPU PABPC1 ATP5IF1 MOXD1 XPO1 HNRNPAB MAGOH UBE2S SUMO2 RACK1 PIK3R2 GLUD1 OAT PARK7 TAF15 CSNK1A1 ACOT7 UPF3A LSM7 PKP1 SSB KLHL42 FBXW7 ANXA7 DKC1 EI24 SLIRP METTL3 PRDX1 TARDBP SUMO…	179/1288	2138/21128
GO:BP	GO:1903508	positive regulation of nucleic acid-templated transcription	0.0156637	1288	148	1703	21128	TP73 TP63 PTMA HMGB2 LGR4 NACA NOTCH1 NME2 NPM1 TOP2A NCL MYC TFAP2B FOXM1 EGFR TFAP2A HMGB1 JAG1 TFAP2C HMGN3 CCNA2 BMP7 PARP1 HNRNPD HMGN1 ITGA6 ANXA2 SFPQ HNRNPK SUB1 MBD2 APEX1 MYBL2 DHX9 DDX11 PCBP2 HNRNPU ILF3 E2F2 GTF2I ID2 ELL3 PRKDC S100A10 HNRNPAB FGFR2 DEK WDR75 SUMO2 WNT5A PIK3R2 DDX39B BCL11A TCF3 SOX15 AUTS2 ENY2 DDX17 CKAP2 PARK7 TAF15 TFDP1 KLF5 GNL3 RBMX TGFBR1 RTRAF NOLC1 ILF2 B…	148/1288	1703/21128
GO:BP	GO:0045893	positive regulation of DNA-templated transcription	0.0156637	1288	148	1703	21128	TP73 TP63 PTMA HMGB2 LGR4 NACA NOTCH1 NME2 NPM1 TOP2A NCL MYC TFAP2B FOXM1 EGFR TFAP2A HMGB1 JAG1 TFAP2C HMGN3 CCNA2 BMP7 PARP1 HNRNPD HMGN1 ITGA6 ANXA2 SFPQ HNRNPK SUB1 MBD2 APEX1 MYBL2 DHX9 DDX11 PCBP2 HNRNPU ILF3 E2F2 GTF2I ID2 ELL3 PRKDC S100A10 HNRNPAB FGFR2 DEK WDR75 SUMO2 WNT5A PIK3R2 DDX39B BCL11A TCF3 SOX15 AUTS2 ENY2 DDX17 CKAP2 PARK7 TAF15 TFDP1 KLF5 GNL3 RBMX TGFBR1 RTRAF NOLC1 ILF2 B…	148/1288	1703/21128
GO:BP	GO:0051649	establishment of localization in cell	0.0159109	1288	193	2340	21128	SYT8 RPL11 CDK1 HNRNPA2B1 KPNA2 VSNL1 NUSAP1 NACA NOTCH1 NPM1 NSG1 RAN CENPF ZWINT TXN DST TUBA1B HNRNPA1 RANBP1 YWHAZ SLC38A2 CCDC88C CCNB1 HSPB11 HMGN3 AQP3 HSP90AB1 SYTL1 CDH3 AURKB BIRC5 TUBB KIF2C SRSF3 SSX2IP SLC25A5 PRNP ANXA2 KIFC1 BBS2 SEM1 MAD2L1 HSPD1 GOLGA7B SAPCD2 RPL23 DHX9 SMG1 PDCD5 TMEM14A THOC7 HNRNPU SLC9A3R1 HSBP1 ATP5IF1 SOD1 ANP32B ANO1 XPO1 TOMM6 MAGOH NEFL SDC1 YWHAQ PABPN…	193/1288	2340/21128
GO:BP	GO:0071407	cellular response to organic cyclic compound	0.0161684	1288	63	579	21128	TP63 CDK1 NPM1 NSG1 EGFR HSP90AB1 CCNA2 CBX3 ATP1A1 BMP7 PARP1 HNRNPD ITGA2 EEF2K DDX5 ZFP36L1 MBD2 APEX1 DHX9 EZH2 HNRNPU SLC9A3R1 ITPR2 SOD1 ATP5F1A DDX17 PARK7 CKB SNAI2 ATF4 SMO HDAC2 SRD5A1 ID1 DNMT1 KDM1A VPS35 EHMT2 GCLC PTGES3 ZFP36L2 LARP1 ID3 ARID1A HSPA8 URI1 IMPACT PGRMC2 EZR CTNNA1 JUP GNB1 RUVBL2 SAFB PHB2 HSP90B1 SAFB2 ATP2B4 PQBP1 SMARCA4 DNAJA1 YWHAH MSN	63/1288	579/21128
GO:BP	GO:0007275	multicellular organism development	0.0163384	1288	347	4627	21128	STMN1 SLC7A5 COL7A1 DCT LGR6 BOC TYMS TP73 FGFBP1 TP63 PCNA HMGB2 FGFR3 IGSF9 DSC3 PDCD4 LGR4 RPS6 IRX4 CDK1 NACA NOTCH1 MFSD2A RRM2 NME2 APCDD1 HELLS TOP2A NCL RPS7 NAB1 MYC TFAP2B CENPF PRXL2A CLSTN1 SIM2 DDR1 KREMEN2 CD44 EGFR TFAP2A HMGB1 YWHAZ JAG1 CD9 WNT10A CDHR1 RPL13A SLC38A2 TFAP2C WEE1 CCNB1 HSPB11 AQP3 HSP90AB1 SLC2A1 PLXNB1 SAT1 CDH3 AURKB ASPM NCAPG2 BTF3 SPINT2 BMP7 PTN VAV3 HNRNPD…	347/1288	4627/21128
GO:BP	GO:0006338	chromatin remodeling	0.0171091	1288	48	401	21128	TP63 HMGB2 NPM1 HELLS MYC HMGB1 HNRNPC CBX3 CENPW SMARCAD1 MBD2 SET EZH2 NPM3 ANP32B SSRP1 DEK NAP1L1 NASP KAT2A CENPP RBBP4 HP1BP3 HDAC2 DNAJC9 DNMT1 KDM1A SUPT16H LMNB2 TPR NFRKB RBBP7 ARID1A DDX21 PPHLN1 SF3B1 MYBBP1A SMARCD2 CTBP1 NAP1L4 CHD4 RUVBL2 TP53 SMARCE1 YY1 SMARCA4 TRIM28 HMGA1	48/1288	401/21128
GO:BP	GO:0061013	regulation of mRNA catabolic process	0.0173974	1288	28	183	21128	NPM1 HNRNPC HNRNPD HNRNPM ZFP36L1 APEX1 DHX9 SERBP1 HNRNPU PABPC1 HNRNPAB MAGOH TAF15 UPF3A PKP1 METTL3 TARDBP FUS RBM8A ZFP36L2 CELF1 LARP1 PUM2 YTHDF2 PKP3 EIF4A3 HNRNPA0 POLR2G	28/1288	183/21128
GO:BP	GO:0051310	metaphase plate congression	0.0178334	1288	16	73	21128	CENPF CCNB1 AURKB BIRC5 KIF2C KIFC1 HNRNPU KPNB1 NUP62 TTL EML4 RMDN1 DYNC1H1 CHMP4A NUDC CHMP3	16/1288	73/21128
GO:BP	GO:0000122	negative regulation of transcription by RNA polymerase II	0.0179073	1288	93	962	21128	TP63 PCNA HMGB2 HNRNPA2B1 NACA NOTCH1 MYC TFAP2B FOXM1 SIM2 TXN TFAP2A HMGB1 YWHAZ ENO1 TFAP2C CBX3 AURKB PARP1 SFPQ DDX5 C1QBP MBD2 RPL23 NSD2 EZH2 HNRNPU CBX5 HSBP1 ID2 ZBED2 FGFR2 AJUBA BCL11A TCF3 RPS14 SOX15 KLF5 SNAI2 HES2 ATF4 RFC1 RBBP4 CNBP SMO HDAC2 TRIM27 CCND1 PITX2 TRIM29 PTPN2 ID1 DNMT1 NRARP MAF KDM1A EHMT2 HDGF PLK1 SMYD2 KHDRBS1 ID4 TPR UBE2I MXD3 RBBP7 ID3 MEN1 OGT HES1 MAZ N4BP…	93/1288	962/21128
GO:BP	GO:0071495	cellular response to endogenous stimulus	0.0180517	1288	129	1445	21128	SLC7A5 MT1G FGFBP1 TP63 FGFR3 EEF1A1 PDCD4 NOTCH1 NCL NSG1 TFAP2B IGFBP2 CD44 EGFR WNT10A HSP90AB1 CCNA2 CBX3 ATP1A1 SPINT2 BMP7 PARP1 HNRNPD MCM7 SESN3 EEF2K PRNP DDX5 BBS2 SHCBP1 TIMELESS GPC1 ZFP36L1 APEX1 RPL23 PDCD5 DDX11 EZH2 SULF2 HNRNPU SLC9A3R1 ITPR2 SOD1 ANO1 PRKDC HNRNPAB FGFR2 RACK1 WNT5A PIK3R2 BCL11A ATP5F1A DDX17 PARK7 CKB FERMT1 TGFBR1 SNAI2 PDCD6 ATF4 AKR1C1 KAT2A RBBP4 CD109 PKM…	129/1288	1445/21128
GO:BP	GO:0000184	nuclear-transcribed mRNA catabolic process, nonsense-mediated decay	0.018217	1288	12	43	21128	SMG1 PABPC1 HNRNPAB MAGOH UPF3A RNPS1 RBM8A NCBP2 EXOSC10 EIF4A3 EIF3E GSPT1	12/1288	43/21128
GO:BP	GO:0031344	regulation of cell projection organization	0.0188621	1288	69	656	21128	MFSD2A CD44 FSCN1 ANLN FAM110C PLXNB1 BMP7 PTN ITGA2 ITGA6 EEF2K PRNP PTPRF CDC20 EZH2 ARPC2 NEFL WNT5A BCL11A AUTS2 KLF5 TGFBR1 SDCCAG8 KAT2A HRAS HDAC2 ACAP3 ITGA3 ID1 SHTN1 DYNLL1 KDM1A VPS35 TNN SH3YL1 NGEF CFL1 PARP6 CAPRIN1 HES1 SYNE2 GDI2 RTN4 ADNP CDK10 EZR SEMA4B RCC2 DVL3 BAG5 NPTN DDX56 LIMK2 TSKU KLF4 PFN1 NFE2L2 PRKCSH PQBP1 ARF6 DPYSL3 WASHC1 STK24 BAIAP2 SEPTIN9 YWHAH EPS8L2 SEMA3F…	69/1288	656/21128
GO:BP	GO:0000302	response to reactive oxygen species	0.0190877	1288	29	194	21128	PCNA CDK1 TXN EGFR BMP7 RPS3 SESN3 APEX1 EZH2 SOD1 GSTP1 SDC1 RACK1 PARK7 PRDX1 HDAC2 DHFR MPV17 NET1 PLEKHA1 NQO1 IMPACT AGAP3 NFE2L2 PRDX3 STK24 TRAP1 CAPN2 PRDX5	29/1288	194/21128
GO:BP	GO:0010273	detoxification of copper ion	0.0200749	1288	7	14	21128	MT4 MT1G MT1X MT2A MT1E MT1H PARK7	7/1288	14/21128
GO:BP	GO:1990169	stress response to copper ion	0.0200749	1288	7	14	21128	MT4 MT1G MT1X MT2A MT1E MT1H PARK7	7/1288	14/21128
GO:BP	GO:0032386	regulation of intracellular transport	0.0206018	1288	42	335	21128	CDK1 RAN TXN HSP90AB1 PRNP ANXA2 DHX9 PDCD5 ATP5IF1 ANP32B XPO1 PIK3R2 PARK7 FERMT1 NOLC1 FBXW7 HRAS SMO YWHAE TARDBP SUMO1 MTCL1 RANGAP1 VPS35 CPSF6 IPO5 UBE2G2 NCBP2 KHDRBS1 TPR BAP1 EZR JUP SAE1 SFN LDLRAP1 RBM4 DYNC1H1 CHMP3 TRIM28 MSN BCAP31	42/1288	335/21128
GO:BP	GO:0006337	nucleosome disassembly	0.0213835	1288	8	19	21128	SET SSRP1 SUPT16H ARID1A SMARCD2 SMARCE1 SMARCA4 HMGA1	8/1288	19/21128
GO:BP	GO:0006606	protein import into nucleus	0.0214568	1288	26	165	21128	CDK1 KPNA2 NOTCH1 RAN HSP90AB1 RPL23 PIK3R2 KPNB1 FERMT1 NOLC1 TNPO2 SMO TARDBP SUMO1 NUP62 IPO7 IPO5 CSE1L TPR IPO4 JUP RPAIN TP53 PHB2 NUP188 TRIM28	26/1288	165/21128
GO:BP	GO:0006406	mRNA export from nucleus	0.0215456	1288	15	66	21128	HNRNPA2B1 SRSF3 SEM1 SMG1 THOC7 MAGOH PABPN1 DDX39B ENY2 RBM8A DDX39A NCBP2 TPR EIF4A3 NXF1	15/1288	66/21128
GO:BP	GO:1901992	positive regulation of mitotic cell cycle phase transition	0.0223958	1288	18	91	21128	UBE2C CDK1 RRM2 EGFR CCNB1 CDC25B RRM1 APEX1 TFDP1 CCND1 ANAPC7 CCND2 ANAPC5 HSPA2 CDK10 RCC2 CDC16 PHB2	18/1288	91/21128
GO:BP	GO:0043085	positive regulation of catalytic activity	0.0234376	1288	109	1181	21128	UBE2C CKS2 PCNA HMGB2 FGFR3 PPIA HNRNPA2B1 NPM1 HSPE1 MYC TXN DDR1 CD44 ARHGAP11A EGFR HMGB1 CCNB1 HSP90AB1 PLXNB1 CDH3 AURKB VAV3 RPS3 CDC25B HNRNPD ITGA2 ITGA6 PRNP RPS2 CARD10 CDC20 HSPD1 MST1R DHX9 PDCD5 DDX11 EZH2 HNRNPU CHTF18 CKS1B PSME2 SOD1 ARHGEF19 ANP32B S100A10 UBE2S TCP1 FGFR2 RFC4 RACK1 AJUBA WNT5A PABPN1 PARK7 XRCC5 PKP4 TPX2 PDCD6 FBXW7 DKC1 HRAS RPS27L LMO4 CCND1 CCT4 RANGAP1 DHF…	109/1288	1181/21128
GO:BP	GO:0002934	desmosome organization	0.023925	1288	6	10	21128	DSP SNAI2 PERP JUP PKP3 NECTIN1	6/1288	10/21128
GO:BP	GO:0001649	osteoblast differentiation	0.0251994	1288	32	228	21128	TP63 LGR4 NOTCH1 HSPE1 JAG1 HNRNPC BMP7 FBL DDX5 DHX9 HNRNPU PTHLH FGFR2 TMEM64 ATP5F1B RBMX SNAI2 ATF4 SMO TNN TNC ID4 CLIC1 ID3 MEN1 DDX21 CBFB MYBBP1A HSD17B4 RSL1D1 SNRNP200 SND1	32/1288	228/21128
GO:BP	GO:0070198	protein localization to chromosome, telomeric region	0.0259004	1288	10	31	21128	CCT6A CCT5 TCP1 XRCC5 GNL3 CCT8 DKC1 CCT3 CCT4 CCT2	10/1288	31/21128
GO:BP	GO:0019646	aerobic electron transport chain	0.0262755	1288	18	92	21128	PARK7 UQCRH NDUFA1 COX6C COX6A1 NDUFS5 COX7A2 NDUFB3 NDUFAB1 UQCRC2 COX7B COX7C UQCRB NDUFB6 NDUFA6 NDUFC1 NDUFA10 NDUFS6	18/1288	92/21128
GO:BP	GO:0007088	regulation of mitotic nuclear division	0.026812	1288	21	119	21128	NUSAP1 CENPF ZWINT MKI67 CCNB1 AURKB BMP7 BIRC5 CDC20 MAD2L1 XRCC3 BUB3 NUP62 ANAPC7 PLK1 ANAPC5 TPR RAD21 ZNF207 CDC16 IK	21/1288	119/21128
GO:BP	GO:0014070	response to organic cyclic compound	0.0275483	1288	90	933	21128	TYMS TP63 PCNA HMGB2 CDK1 NOTCH1 NPM1 NSG1 IGFBP2 SRSF2 EGFR AQP3 HSP90AB1 CCNA2 CBX3 ATP1A1 BMP7 PARP1 HNRNPD ITGA2 EEF2K DDX5 ZFP36L1 MBD2 APEX1 DHX9 EZH2 HNRNPU SLC9A3R1 ITPR2 LY6D SOD1 NEFL SDC1 NASP ATP5F1A DDX17 PARK7 CKB HSD11B2 TGFBR1 SNAI2 ADSS ATF4 KAT2A SMO HDAC2 CCND1 SRD5A1 ID1 SLC3A2 DHFR DNMT1 KDM1A VPS35 EHMT2 GCLC PTGES3 ZFP36L2 LARP1 TPR RBBP7 PSMB2 ID3 ARID1A HES1 DDX21 HSPA8 U…	90/1288	933/21128
GO:BP	GO:0071478	cellular response to radiation	0.0324455	1288	28	189	21128	PCNA NPM1 MYC AURKB RPL26 PARP1 DDB2 PBK XRCC5 SNAI2 ATF4 HRAS METTL3 KDM1A CCND2 NET1 BAX IFI16 IMPACT RUVBL2 TP53 XPC GTF2H5 XRCC6 YY1 RBX1 NUCKS1 DDB1	28/1288	189/21128
GO:BP	GO:1901698	response to nitrogen compound	0.0329216	1288	104	1123	21128	SLC7A5 TYMS TP73 PCNA CDK1 NOTCH1 NPM1 NCL NSG1 TXN IGFBP2 EGFR JAG1 CD9 HSP90AB1 CCNA2 SLC2A1 BMP7 PARP1 HNRNPD ITGA2 SESN3 EEF2K PRNP TIMELESS SRSF6 ZFP36L1 APEX1 RPL23 DHX9 DDX11 EZH2 SLC9A3R1 ITPR2 SOD1 ANO1 PRKDC HNRNPAB NEFL SDC1 PIK3R2 BCL11A ATP5F1A HSD11B2 ADSS ATF4 PKM HDAC2 CCND1 PTPN2 SRD5A1 ID1 RANGAP1 SLC3A2 DHFR DNMT1 KDM1A VPS35 EHMT2 MYO5A GCLC SRSF5 DHX15 IPO5 UBE2G2 FBXO2 LARP1…	104/1288	1123/21128
GO:BP	GO:2001235	positive regulation of apoptotic signaling pathway	0.0332777	1288	22	130	21128	TP63 RPL11 RPS7 MYC RPL26 RPS3 SFPQ SLC9A3R1 SOD1 RACK1 PARK7 TGFBR1 FBXW7 PTPN2 EEF1E1 BAX TRAF7 CTNNA1 TP53 PDIA3 BCAP31 PPP1CA	22/1288	130/21128
GO:BP	GO:0051303	establishment of chromosome localization	0.0340373	1288	17	85	21128	CENPF CCNB1 AURKB BIRC5 KIF2C KIFC1 HNRNPU KPNB1 NUP62 TTL SUN1 EML4 RMDN1 DYNC1H1 CHMP4A NUDC CHMP3	17/1288	85/21128
GO:BP	GO:0045931	positive regulation of mitotic cell cycle	0.034997	1288	21	121	21128	UBE2C CDK1 RRM2 EGFR CCNB1 CDC25B RRM1 APEX1 TFDP1 CCND1 ANAPC7 CCND2 ANAPC5 TTL HES1 HSPA2 CDK10 RCC2 CDC16 PHB2 EIF4EBP1	21/1288	121/21128
GO:BP	GO:0046685	response to arsenic-containing substance	0.0356218	1288	10	32	21128	HNRNPA1 SLC38A2 SRRT NEFL ATF4 GCLC GSTO2 ALAD RBM4 VCP	10/1288	32/21128
GO:BP	GO:0030174	regulation of DNA-templated DNA replication initiation	0.0356552	1288	7	15	21128	MCM3 MCM6 MCM7 MCM4 GMNN WRNIP1 MCM5	7/1288	15/21128
GO:BP	GO:0062197	cellular response to chemical stress	0.0379617	1288	41	332	21128	PCNA PPIA CDK1 TXN EGFR SLC2A1 BMP7 PARP1 RPS3 SFPQ ZFP36L1 APEX1 EZH2 SOD1 NONO RACK1 PARK7 XRCC5 LRRC8D ATF4 FBXW7 PRDX1 HDAC2 DHFR MPV17 LANCL1 NET1 PLEKHA1 NQO1 IMPACT BAG5 AGAP3 TP53 NFE2L2 PRDX3 RBX1 STK24 DNAJA1 TRAP1 PRDX5 CHCHD2	41/1288	332/21128
GO:BP	GO:0031145	anaphase-promoting complex-dependent catabolic process	0.0380809	1288	9	26	21128	UBE2C RNF7 CDC20 UBE2S ANAPC7 PLK1 ANAPC5 CDC16 ANAPC16	9/1288	26/21128
GO:BP	GO:0000075	cell cycle checkpoint signaling	0.0396434	1288	28	191	21128	CDK1 CENPF ZWINT CCNB1 AURKB RPL26 BIRC5 PBK CDC20 RBBP8 MAD2L1 TIMELESS XRCC3 BUB3 PRKDC DDX39B RPS27L CCND1 PRPF19 PLK1 TPR RPA2 ZNF207 SYF2 TP53 XPC CDK5RAP3 IK	28/1288	191/21128
GO:BP	GO:0045595	regulation of cell differentiation	0.0414329	1288	136	1567	21128	SLC7A5 DCT CXCL14 BOC TP73 TP63 HMGB2 PDCD4 CDK1 NACA NOTCH1 NME2 MYC TFAP2B PRXL2A EGFR TFAP2A HMGB1 JAG1 AQP3 HSP90AB1 PLXNB1 ASPM BMP7 PTN PARP1 EEF2K ANXA2 SERPINE2 DDX5 PTPRZ1 SRSF6 GPC1 ZFP36L1 EZH2 HNRNPU SRRT ID2 RPS19 ELL3 PTHLH SOD1 ANP32B PRKDC S100A10 NEFL ZBED2 TENM4 FGFR2 NAP1L1 TMEM64 WNT5A BCL11A TCF3 DDX17 XRCC5 KLF5 TGFBR1 SNAI2 HES2 BCL11B ATF4 KAT2A FBXW7 RBBP4 SOX4 SMO CD109 …	136/1288	1567/21128
GO:BP	GO:0009653	anatomical structure morphogenesis	0.0422762	1288	215	2697	21128	STMN1 SLC7A5 COL7A1 LGR6 BOC FGFBP1 TP63 FGFR3 IGSF9 PDCD4 LGR4 RPS6 IRX4 NACA NOTCH1 MFSD2A LAMB4 APCDD1 NCL RPS7 NAB1 MYC TFAP2B CSRP2 DDR1 CD44 EGFR TFAP2A YWHAZ JAG1 CD9 WNT10A CDHR1 RPL13A CCDC88C WEE1 AQP3 HSP90AB1 PLXNB1 SAT1 SPINT2 BMP7 PTN VAV3 ITGA2 ITGA6 EEF2K ANXA2 SERPINE2 JAG2 LAMB3 CARD10 BBS2 ITGB4 PTPRZ1 LAMA3 TIMELESS SRSF6 DSP GPC1 ZFP36L1 SAPCD2 GPNMB LAMA5 NSD2 PAK6 SULF2 GMN…	215/1288	2697/21128
GO:BP	GO:0070925	organelle assembly	0.0433516	1288	90	944	21128	RPL11 RPL5 NOTCH1 NPM1 GOLGA8B KIF23 CENPF PRC1 CSRP2 FSCN1 ANLN HSPB11 AURKB ASPM BIRC5 TUBB RPS23 RPS3 KIF11 CENPW RPL6 SSX2IP KIFC1 CDC20 BBS2 C1QBP CCNB2 LAMA5 MYBL2 RPLP0 HNRNPU RPS19 G3BP1 PRKDC SDC1 RPS14 XRCC5 KPNB1 TPX2 SDCCAG8 RPSA KAT2A MZT1 RPS27L NUP62 ATXN2L PPAN MRTO4 SMC1A DYNLL1 EHMT2 ACTG1 GPSM2 WDR90 RAB7B RPL24 PLK1 TMEM237 RPL23A TPR CFAP298 LSM3 NOP2 PUM2 CENPX SYNE2 GDI2 SE…	90/1288	944/21128
GO:BP	GO:0098727	maintenance of cell number	0.0450099	1288	27	182	21128	TP63 NOTCH1 MYC JAG1 ASPM BMP7 PTN EZH2 SRRT GNL3 KAT2A RBBP4 SOX4 SMO METTL3 HDAC2 SMC1A ZNF706 ZFP36L2 RBBP7 ARID1A OGT HES1 KLF4 BRMS1 SMARCE1 SMARCA4	27/1288	182/21128
GO:BP	GO:0016477	cell migration	0.0476167	1288	131	1502	21128	LGR6 CXCL14 KRT5 FGFBP1 HMGB2 S100A2 PPIA CDK1 NOTCH1 LAMB4 APCDD1 DDR1 CD44 EGFR FSCN1 HMGB1 JAG1 CD9 ANLN RPL13A FAM110C FAT2 PLXNB1 ASPM BMP7 PTN VAV3 S100A14 ITGA2 ITGA6 PTPRF SERPINE2 LAMB3 CARD10 C1QBP ITGB4 LAMA3 CXADR MST1R GPC1 APEX1 GPNMB LAMA5 SLC9A3R1 RPS19 EFS SDC1 CELSR1 RACK1 AJUBA WNT5A ATP5F1B AUTS2 S100A11 ATP5F1A FERMT1 TGFBR1 SNAI2 MMP28 PDCD6 BCL11B SDCCAG8 NINJ1 FBXW7 RBBP4 …	131/1288	1502/21128
GO:BP	GO:0042771	intrinsic apoptotic signaling pathway in response to DNA damage by p53 class mediator	0.0494604	1288	12	47	21128	TP73 TP63 CD44 RPL26 HNRNPK ELL3 RPS27L KDM1A IFI16 MIF TP53 ZNF385A	12/1288	47/21128
GO:CC	GO:0005737	cytoplasm	2.4401e-85	1305	1058	12321	22112	TP53AIP1 STMN1 SLC7A5 COL7A1 MT4 TYRP1 PSAT1 KRT15 DCT LGR6 PTTG1 COL17A1 MT1G CXCL14 PMEL MT1X TYMS MLANA MT2A KRT5 UBE2C ATP1B3 TP73 SYT8 TP63 CDCA7 RPS8 PTMA HMGB2 FGFR3 RPS12 RPL17 MT1E RPS4X RPS27A SLC1A4 RPL11 RPL34 RPS3A EEF1A1 DSC3 PDCD4 RPL22 PPIA RPS6 RPL5 CDK1 HNRNPA2B1 KPNA2 VSNL1 NUSAP1 NACA NOTCH1 MFSD2A RRM2 NME2 NPM1 RPL4 LARGE2 HSPE1 KRT14 GOLGA8B TOP2A NCL SNRPD1 MT1H CBR1 RPS15…	1058/1305	12321/22112
GO:CC	GO:0005654	nucleoplasm	5.69301e-76	1305	531	4203	22112	UBE2C TP73 TP63 CDCA7 PCNA RPS8 PTMA HMGB2 RPS12 RPS4X RPS27A RPL11 RPS3A RPS6 RPL5 CDK1 HNRNPA2B1 KPNA2 NOTCH1 NPM1 TOP2A NCL SNRPD1 RPS15A RPS7 NAB1 KIF23 MCM3 MYC RAN TFAP2B CENPF ZWINT FOXM1 CDCA7L PRC1 HNRNPH1 SIM2 TXN RPS24 DST RPS26 SMC4 KIF20A SRSF2 TFAP2A HNRNPA1 HMGB1 YWHAZ NOP56 HINT1 RPS13 ANLN RPS17 MKI67 TFAP2C WEE1 CCNB1 IVNS1ABP HMGN3 AQP3 HSP90AB1 HNRNPC CCNA2 CBX3 AURKB NCAPG2 R…	531/1305	4203/22112
GO:CC	GO:0031974	membrane-enclosed lumen	7.03655e-75	1305	704	6627	22112	TP53AIP1 COL7A1 COL17A1 TYMS UBE2C TP73 TP63 CDCA7 PCNA RPS8 PTMA HMGB2 RPS12 RPL17 RPS4X RPS27A SNHG29 RPL11 RPS3A EEF1A1 GAS5 PPIA RPS6 RPL5 CDK1 HNRNPA2B1 KPNA2 NUSAP1 NOTCH1 NME2 NPM1 RPL4 HSPE1 TOP2A NCL SNRPD1 RPS15A NSG1 RPS7 NAB1 KIF23 MCM3 MYC RAN TFAP2B CENPF ZWINT FOXM1 CDCA7L PRC1 HNRNPH1 SIM2 TXN RPS24 DST RPS26 SMC4 RPL3 KIF20A SRSF2 EGFR TFAP2A ABCC5 HNRNPA1 HMGB1 YWHAZ NOP56 HINT1…	704/1305	6627/22112
GO:CC	GO:0043233	organelle lumen	7.03655e-75	1305	704	6627	22112	TP53AIP1 COL7A1 COL17A1 TYMS UBE2C TP73 TP63 CDCA7 PCNA RPS8 PTMA HMGB2 RPS12 RPL17 RPS4X RPS27A SNHG29 RPL11 RPS3A EEF1A1 GAS5 PPIA RPS6 RPL5 CDK1 HNRNPA2B1 KPNA2 NUSAP1 NOTCH1 NME2 NPM1 RPL4 HSPE1 TOP2A NCL SNRPD1 RPS15A NSG1 RPS7 NAB1 KIF23 MCM3 MYC RAN TFAP2B CENPF ZWINT FOXM1 CDCA7L PRC1 HNRNPH1 SIM2 TXN RPS24 DST RPS26 SMC4 RPL3 KIF20A SRSF2 EGFR TFAP2A ABCC5 HNRNPA1 HMGB1 YWHAZ NOP56 HINT1…	704/1305	6627/22112
GO:CC	GO:0070013	intracellular organelle lumen	7.03655e-75	1305	704	6627	22112	TP53AIP1 COL7A1 COL17A1 TYMS UBE2C TP73 TP63 CDCA7 PCNA RPS8 PTMA HMGB2 RPS12 RPL17 RPS4X RPS27A SNHG29 RPL11 RPS3A EEF1A1 GAS5 PPIA RPS6 RPL5 CDK1 HNRNPA2B1 KPNA2 NUSAP1 NOTCH1 NME2 NPM1 RPL4 HSPE1 TOP2A NCL SNRPD1 RPS15A NSG1 RPS7 NAB1 KIF23 MCM3 MYC RAN TFAP2B CENPF ZWINT FOXM1 CDCA7L PRC1 HNRNPH1 SIM2 TXN RPS24 DST RPS26 SMC4 RPL3 KIF20A SRSF2 EGFR TFAP2A ABCC5 HNRNPA1 HMGB1 YWHAZ NOP56 HINT1…	704/1305	6627/22112
GO:CC	GO:0005829	cytosol	4.08344e-68	1305	607	5440	22112	STMN1 SLC7A5 PSAT1 KRT15 DCT PTTG1 TYMS MT2A KRT5 UBE2C TP73 CDCA7 RPS8 PTMA RPS12 RPL17 RPS4X RPS27A RPL11 RPL34 RPS3A EEF1A1 PDCD4 RPL22 PPIA RPS6 RPL5 CDK1 KPNA2 VSNL1 NOTCH1 RRM2 NME2 NPM1 RPL4 KRT14 GOLGA8B SNRPD1 CBR1 RPS15A TNS4 RPS7 RPL36A KIF23 RAN PAICS CENPF ZWINT CDCA7L PRC1 HNRNPH1 RPL37 TXN RPS24 DST RPS26 SMC4 RPL3 CD44 SRSF2 ARHGAP11A RPL10A FSCN1 RANBP1 YWHAZ RPL14 HINT1 RPS13 RP…	607/1305	5440/22112
GO:CC	GO:0031981	nuclear lumen	2.52278e-66	1305	607	5495	22112	TYMS UBE2C TP73 TP63 CDCA7 PCNA RPS8 PTMA HMGB2 RPS12 RPL17 RPS4X RPS27A SNHG29 RPL11 RPS3A EEF1A1 GAS5 RPS6 RPL5 CDK1 HNRNPA2B1 KPNA2 NUSAP1 NOTCH1 NPM1 RPL4 TOP2A NCL SNRPD1 RPS15A RPS7 NAB1 KIF23 MCM3 MYC RAN TFAP2B CENPF ZWINT FOXM1 CDCA7L PRC1 HNRNPH1 SIM2 TXN RPS24 DST RPS26 SMC4 RPL3 KIF20A SRSF2 TFAP2A HNRNPA1 HMGB1 YWHAZ NOP56 HINT1 RPS13 RPL19 ANLN RPL13A RPS17 MKI67 TFAP2C WEE1 CCNB1 S…	607/1305	5495/22112
GO:CC	GO:0022626	cytosolic ribosome	6.49535e-58	1305	70	105	22112	RPS8 RPS12 RPL17 RPS4X RPS27A RPL11 RPL34 RPS3A RPL22 RPS6 RPL5 RPL4 RPS15A RPS7 RPL36A RPL37 RPS24 RPS26 RPL3 RPL10A RPL14 RPS13 RPL19 RPL13A RPS17 RPL26 RPL7 RPS23 RPS3 RPL35A RPL12 RPL6 RPL30 RPS18 RPS2 RPS10 RPL7A RPL23 RPL32 RPLP2 RPLP0 RPL37A RPL29 RPS19 RPL28 RACK1 RPL31 RPL39 RPS14 RPL36AL RPS29 RPSA RPS21 RPS27L RPL9 RPS4Y1 RPL24 RPL26L1 RPL23A RPL41 RPL15 RPL27A RPL8 RPL36 UBA52 EIF2A R…	70/1305	105/22112
GO:CC	GO:0044391	ribosomal subunit	2.78562e-54	1305	89	195	22112	RPS8 RPS12 RPL17 RPS4X RPS27A RPL11 RPL34 RPS3A RPL22 RPS6 RPL5 NPM1 RPL4 RPS15A RPS7 RPL36A RPL37 RPS24 RPS26 RPL3 RPL10A RPL14 RPS13 RPL19 RPL13A RPS17 RPL26 RPL7 RPS23 RPS3 RPL35A RPL12 RPL6 RPL30 RPS18 RPS2 RPS10 RPL7A RPL23 RPL32 RPLP2 RPLP0 RPL37A MRPL51 RPL29 RPS19 RPL28 RACK1 RPL31 RPL39 RPS14 RPL36AL RPS29 RPSA MRPS27 RPS21 RPS27L RPL9 MRPS25 RPS4Y1 RPL24 RPL26L1 RPL23A RBM3 PTCD3 RPL41 …	89/1305	195/22112
GO:CC	GO:0070062	extracellular exosome	7.66007e-53	1305	310	2109	22112	STMN1 SLC7A5 PSAT1 KRT15 PMEL KRT5 ATP1B3 PCNA RPS8 RPS4X RPS27A SLC1A4 RPL11 RPL34 RPS3A EEF1A1 RPL22 PPIA RPL5 CDK1 HNRNPA2B1 NACA NME2 RPL4 HSPE1 KRT14 NCL CBR1 RPS15A RAN PAICS TXN RPS26 IGFBP2 DDR1 RPL3 CD44 RPL10A FSCN1 HNRNPA1 YWHAZ RPL14 CD9 HINT1 RPS13 ENO1 ALDH7A1 FAT2 HSP90AB1 HNRNPC THSD4 SLC2A1 SYTL1 ATP1A1 LSP1 RPL26 TUBB S100A14 RPS3 FBL RPL35A SRSF7 RPL12 PRNP PTPRF RPL30 ANXA2 DU…	310/1305	2109/22112
GO:CC	GO:1903561	extracellular vesicle	9.3832e-53	1305	312	2133	22112	STMN1 SLC7A5 PSAT1 KRT15 PMEL KRT5 ATP1B3 PCNA RPS8 RPS4X RPS27A SLC1A4 RPL11 RPL34 RPS3A EEF1A1 RPL22 PPIA RPL5 CDK1 HNRNPA2B1 NACA NME2 RPL4 HSPE1 KRT14 NCL CBR1 RPS15A RAN PAICS TXN RPS26 IGFBP2 DDR1 RPL3 CD44 RPL10A FSCN1 HNRNPA1 YWHAZ RPL14 CD9 HINT1 RPS13 ENO1 ALDH7A1 FAT2 HSP90AB1 HNRNPC THSD4 SLC2A1 SYTL1 ATP1A1 LSP1 RPL26 TUBB S100A14 RPS3 FBL RPL35A SRSF7 RPL12 PRNP PTPRF RPL30 ANXA2 DU…	312/1305	2133/22112
GO:CC	GO:0043230	extracellular organelle	1.04465e-52	1305	312	2134	22112	STMN1 SLC7A5 PSAT1 KRT15 PMEL KRT5 ATP1B3 PCNA RPS8 RPS4X RPS27A SLC1A4 RPL11 RPL34 RPS3A EEF1A1 RPL22 PPIA RPL5 CDK1 HNRNPA2B1 NACA NME2 RPL4 HSPE1 KRT14 NCL CBR1 RPS15A RAN PAICS TXN RPS26 IGFBP2 DDR1 RPL3 CD44 RPL10A FSCN1 HNRNPA1 YWHAZ RPL14 CD9 HINT1 RPS13 ENO1 ALDH7A1 FAT2 HSP90AB1 HNRNPC THSD4 SLC2A1 SYTL1 ATP1A1 LSP1 RPL26 TUBB S100A14 RPS3 FBL RPL35A SRSF7 RPL12 PRNP PTPRF RPL30 ANXA2 DU…	312/1305	2134/22112
GO:CC	GO:0065010	extracellular membrane-bounded organelle	1.04465e-52	1305	312	2134	22112	STMN1 SLC7A5 PSAT1 KRT15 PMEL KRT5 ATP1B3 PCNA RPS8 RPS4X RPS27A SLC1A4 RPL11 RPL34 RPS3A EEF1A1 RPL22 PPIA RPL5 CDK1 HNRNPA2B1 NACA NME2 RPL4 HSPE1 KRT14 NCL CBR1 RPS15A RAN PAICS TXN RPS26 IGFBP2 DDR1 RPL3 CD44 RPL10A FSCN1 HNRNPA1 YWHAZ RPL14 CD9 HINT1 RPS13 ENO1 ALDH7A1 FAT2 HSP90AB1 HNRNPC THSD4 SLC2A1 SYTL1 ATP1A1 LSP1 RPL26 TUBB S100A14 RPS3 FBL RPL35A SRSF7 RPL12 PRNP PTPRF RPL30 ANXA2 DU…	312/1305	2134/22112
GO:CC	GO:0043227	membrane-bounded organelle	4.16811e-46	1305	1141	15667	22112	TP53AIP1 STMN1 SLC7A5 COL7A1 MT4 TYRP1 PSAT1 KRT15 DCT LGR6 PTTG1 COL17A1 MT1G CXCL14 PMEL MT1X TYMS MLANA MT2A KRT5 UBE2C ATP1B3 TP73 SYT8 TP63 CDCA7 PCNA RPS8 PTMA HMGB2 FGFR3 RPS12 RPL17 MT1E RPS4X RPS27A SLC1A4 SNHG29 RPL11 RPL34 RPS3A EEF1A1 PDCD4 RPL22 GAS5 PPIA RPS6 RPL5 IRX4 CDK1 HNRNPA2B1 KPNA2 NUSAP1 NACA NOTCH1 MFSD2A RRM2 NME2 NPM1 RPL4 HELLS LARGE2 HSPE1 KRT14 GOLGA8B TOP2A NCL SNRPD…	1141/1305	15667/22112
GO:CC	GO:0005622	intracellular anatomical structure	4.06283e-44	1305	1229	17853	22112	TP53AIP1 STMN1 SLC7A5 COL7A1 MT4 TYRP1 PSAT1 KRT15 DCT LGR6 PTTG1 COL17A1 MT1G CXCL14 PMEL MT1X TYMS MLANA MT2A KRT5 UBE2C ATP1B3 TP73 SYT8 TP63 CDCA7 PCNA RPS8 PTMA HMGB2 FGFR3 RPS12 RPL17 MT1E RPS4X RPS27A SLC1A4 SNHG29 RPL11 RPL34 RPS3A EEF1A1 DSC3 PDCD4 RPL22 GAS5 PPIA RPS6 RPL5 IRX4 CDK1 HNRNPA2B1 KPNA2 VSNL1 NUSAP1 NACA NOTCH1 MFSD2A RRM2 NME2 NPM1 RPL4 HELLS RPL22L1 LARGE2 HSPE1 KRT14 GOLG…	1229/1305	17853/22112
GO:CC	GO:0043226	organelle	5.27495e-43	1305	1183	16765	22112	TP53AIP1 STMN1 SLC7A5 COL7A1 MT4 TYRP1 PSAT1 KRT15 DCT LGR6 PTTG1 COL17A1 MT1G CXCL14 PMEL MT1X TYMS MLANA MT2A KRT5 UBE2C ATP1B3 TP73 SYT8 TP63 CDCA7 PCNA RPS8 PTMA HMGB2 FGFR3 RPS12 RPL17 MT1E RPS4X RPS27A SLC1A4 SNHG29 RPL11 RPL34 RPS3A EEF1A1 PDCD4 RPL22 GAS5 PPIA RPS6 RPL5 IRX4 CDK1 HNRNPA2B1 KPNA2 NUSAP1 NACA NOTCH1 MFSD2A RRM2 NME2 NPM1 RPL4 HELLS RPL22L1 LARGE2 HSPE1 KRT14 GOLGA8B TOP2A N…	1183/1305	16765/22112
GO:CC	GO:0043231	intracellular membrane-bounded organelle	3.62062e-41	1305	1080	14610	22112	TP53AIP1 SLC7A5 COL7A1 MT4 TYRP1 KRT15 DCT LGR6 PTTG1 COL17A1 MT1G CXCL14 PMEL MT1X TYMS MLANA MT2A KRT5 UBE2C ATP1B3 TP73 SYT8 TP63 CDCA7 PCNA RPS8 PTMA HMGB2 FGFR3 RPS12 RPL17 MT1E RPS4X RPS27A SLC1A4 SNHG29 RPL11 RPL34 RPS3A EEF1A1 PDCD4 RPL22 GAS5 PPIA RPS6 RPL5 IRX4 CDK1 HNRNPA2B1 KPNA2 NUSAP1 NACA NOTCH1 MFSD2A RRM2 NME2 NPM1 RPL4 HELLS LARGE2 HSPE1 KRT14 GOLGA8B TOP2A NCL SNRPD1 MT1H RPS15…	1080/1305	14610/22112
GO:CC	GO:0043232	intracellular non-membrane-bounded organelle	8.02832e-41	1305	615	6537	22112	STMN1 KRT15 TYMS KRT5 TP73 TP63 PCNA RPS8 HMGB2 RPS12 RPL17 RPS4X RPS27A SLC1A4 SNHG29 RPL11 RPL34 RPS3A EEF1A1 RPL22 GAS5 RPS6 RPL5 IRX4 CDK1 HNRNPA2B1 NUSAP1 NPM1 RPL4 HELLS RPL22L1 KRT14 TOP2A NCL RPS15A TNS4 RPS7 RPL36A KIF23 MCM3 MYC RAN TFAP2B CENPF ZWINT FOXM1 CDCA7L PRC1 SIM2 RPL37 RPS24 DST RPS26 SMC4 CSRP2 RPL3 KIF20A SRSF2 TUBA1B HMGN2 RPL10A TFAP2A FSCN1 HNRNPA1 RANBP1 HMGB1 NOP56 RPL…	615/1305	6537/22112
GO:CC	GO:0043228	non-membrane-bounded organelle	8.47091e-41	1305	615	6538	22112	STMN1 KRT15 TYMS KRT5 TP73 TP63 PCNA RPS8 HMGB2 RPS12 RPL17 RPS4X RPS27A SLC1A4 SNHG29 RPL11 RPL34 RPS3A EEF1A1 RPL22 GAS5 RPS6 RPL5 IRX4 CDK1 HNRNPA2B1 NUSAP1 NPM1 RPL4 HELLS RPL22L1 KRT14 TOP2A NCL RPS15A TNS4 RPS7 RPL36A KIF23 MCM3 MYC RAN TFAP2B CENPF ZWINT FOXM1 CDCA7L PRC1 SIM2 RPL37 RPS24 DST RPS26 SMC4 CSRP2 RPL3 KIF20A SRSF2 TUBA1B HMGN2 RPL10A TFAP2A FSCN1 HNRNPA1 RANBP1 HMGB1 NOP56 RPL…	615/1305	6538/22112
GO:CC	GO:0043229	intracellular organelle	3.48978e-40	1305	1143	15991	22112	TP53AIP1 STMN1 SLC7A5 COL7A1 MT4 TYRP1 KRT15 DCT LGR6 PTTG1 COL17A1 MT1G CXCL14 PMEL MT1X TYMS MLANA MT2A KRT5 UBE2C ATP1B3 TP73 SYT8 TP63 CDCA7 PCNA RPS8 PTMA HMGB2 FGFR3 RPS12 RPL17 MT1E RPS4X RPS27A SLC1A4 SNHG29 RPL11 RPL34 RPS3A EEF1A1 PDCD4 RPL22 GAS5 PPIA RPS6 RPL5 IRX4 CDK1 HNRNPA2B1 KPNA2 NUSAP1 NACA NOTCH1 MFSD2A RRM2 NME2 NPM1 RPL4 HELLS RPL22L1 LARGE2 HSPE1 KRT14 GOLGA8B TOP2A NCL SNR…	1143/1305	15991/22112
GO:CC	GO:0005634	nucleus	2.20562e-39	1305	833	10111	22112	MT4 KRT15 PTTG1 MT1G MT1X TYMS MT2A KRT5 UBE2C TP73 TP63 CDCA7 PCNA RPS8 PTMA HMGB2 FGFR3 RPS12 RPL17 MT1E RPS4X RPS27A SNHG29 RPL11 RPS3A EEF1A1 PDCD4 RPL22 GAS5 PPIA RPS6 RPL5 IRX4 CDK1 HNRNPA2B1 KPNA2 NUSAP1 NACA NOTCH1 RRM2 NME2 NPM1 RPL4 HELLS KRT14 TOP2A NCL SNRPD1 MT1H RPS15A NSG1 RPS7 NAB1 KIF23 MCM3 MYC RAN TFAP2B CENPF ZWINT FOXM1 CDCA7L PRC1 CLSTN1 HNRNPH1 SIM2 TXN RPS24 DST RPS26 SMC4…	833/1305	10111/22112
GO:CC	GO:0022625	cytosolic large ribosomal subunit	1.14868e-37	1305	42	56	22112	RPL17 RPL11 RPL34 RPL22 RPL5 RPL4 RPL36A RPL37 RPL3 RPL10A RPL14 RPL19 RPL13A RPL26 RPL7 RPL35A RPL12 RPL6 RPL30 RPL7A RPL23 RPL32 RPLP2 RPLP0 RPL37A RPL29 RPL28 RPL31 RPL39 RPL36AL RPL9 RPL24 RPL26L1 RPL23A RPL41 RPL15 RPL27A RPL8 RPL36 UBA52 RPL21 RPL38	42/1305	56/22112
GO:CC	GO:0015934	large ribosomal subunit	2.30927e-30	1305	52	117	22112	RPL17 RPL11 RPL34 RPL22 RPL5 NPM1 RPL4 RPL36A RPL37 RPL3 RPL10A RPL14 RPL19 RPL13A RPL26 RPL7 RPL35A RPL12 RPL6 RPL30 RPL7A RPL23 RPL32 RPLP2 RPLP0 RPL37A MRPL51 RPL29 RPL28 RPL31 RPL39 RPL36AL RPL9 RPL24 RPL26L1 RPL23A RBM3 RPL41 RPL15 MRPL27 RPL27A MRPL32 NDUFAB1 RPL8 MRPL17 RPL36 UBA52 MRPL13 RPL21 MRPL36 RPL38 MRPL52	52/1305	117/22112
GO:CC	GO:0032991	protein-containing complex	1.89835e-29	1305	670	7939	22112	SLC7A1 SLC7A5 COL7A1 COL17A1 UBE2C ATP1B3 TP63 CKS2 PCNA RPS8 HMGB2 FGFR3 RPS12 RPL17 RPS4X RPS27A RPL11 RPL34 RPS3A EEF1A1 RPL22 PPIA RPS6 RPL5 CDK1 HNRNPA2B1 KPNA2 NACA NOTCH1 RRM2 NPM1 LAMB4 RPL4 RPL22L1 TOP2A NCL SNRPD1 RPS15A RPS7 RPL36A KIF23 MCM3 MYC RAN CENPF HNRNPH1 RPL37 RPS24 RPS26 SMC4 DDR1 RPL3 KIF20A CD44 SRSF2 RPL10A EGFR HNRNPA1 RANBP1 HMGB1 NOP56 RPL14 CD9 HINT1 RPS13 RPL19 RPL13…	670/1305	7939/22112
GO:CC	GO:0005681	spliceosomal complex	3.99491e-29	1305	65	196	22112	HNRNPA2B1 NCL SNRPD1 HNRNPH1 SRSF2 HNRNPA1 IVNS1ABP HNRNPC SNRPG HNRNPA3 SNRPE SNRPF HNRNPDL DDX5 HNRNPK HNRNPM PNN HNRNPU PABPC1 TRA2B LUC7L3 MAGOH SRRM2 DDX39B SNRPD2 SF3B6 LSM7 RBMX HNRNPH3 HNRNPF LGALS3 LSM2 RBM5 RBM8A SNRPA1 SNRPB PRPF19 DHX15 RBM3 LSM5 HNRNPR SNRNP70 PRPF38A LSM3 SF1 SNRPA SF3B3 LSM8 PRPF40A HSPA8 SF3B1 SNRNP40 TRA2A PRPF4B CLNS1A PRPF31 SREK1 SYF2 PRPF38B TXNL4A EIF4A3 SNR…	65/1305	196/22112
GO:CC	GO:0031982	vesicle	6.47163e-28	1305	399	3973	22112	STMN1 SLC7A5 COL7A1 TYRP1 PSAT1 KRT15 DCT LGR6 PMEL MLANA KRT5 ATP1B3 SYT8 PCNA RPS8 FGFR3 RPS4X RPS27A SLC1A4 RPL11 RPL34 RPS3A EEF1A1 RPL22 PPIA RPL5 CDK1 HNRNPA2B1 NACA NOTCH1 NME2 RPL4 HSPE1 KRT14 NCL CBR1 RPS15A NSG1 RAN PAICS CLSTN1 TXN DST RPS26 IGFBP2 DDR1 RPL3 KREMEN2 CD44 RPL10A EGFR FSCN1 ABCC5 HNRNPA1 HMGB1 YWHAZ RPL14 CD9 HINT1 RPS13 ENO1 ALDH7A1 FAT2 HSP90AB1 HNRNPC THSD4 SLC2A1 SYT…	399/1305	3973/22112
GO:CC	GO:0005615	extracellular space	1.7421e-27	1305	354	3379	22112	STMN1 SLC7A5 COL7A1 PSAT1 KRT15 COL17A1 CXCL14 PMEL KRT5 ATP1B3 FGFBP1 PCNA RPS8 HMGB2 RPS4X RPS27A SLC1A4 RPL11 RPL34 RPS3A EEF1A1 RPL22 PPIA RPL5 CDK1 HNRNPA2B1 NACA NME2 RPL4 HSPE1 KRT14 NCL CBR1 RPS15A RAN PAICS TXN RPS26 IGFBP2 DDR1 RPL3 CD44 HMGN2 RPL10A EGFR FSCN1 HNRNPA1 HMGB1 YWHAZ RPL14 CD9 HINT1 RPS13 WNT10A ENO1 ALDH7A1 FAT2 HSP90AB1 HNRNPC THSD4 SLC2A1 SYTL1 ATP1A1 LSP1 RPL26 BMP7 PT…	354/1305	3379/22112
GO:CC	GO:1902494	catalytic complex	1.17422e-26	1305	225	1778	22112	UBE2C CKS2 PCNA CDK1 HNRNPA2B1 RRM2 TOP2A SNRPD1 MCM3 HNRNPH1 HNRNPA1 HINT1 ENO1 CCNB1 HNRNPC CCNA2 SNRPG DDB2 HNRNPA3 SNRPE SNRPF RNF7 DDX5 CDC20 HNRNPK HNRNPM RRM1 SEM1 GOLGA7B PNN MBD2 CCNB2 DHX9 POLR3E EZH2 HNRNPU CBX5 CKS1B PSME2 PABPC1 PRKDC HR HNRNPAB MAGOH UBE2S ATP5MF DEK RFC4 ATP5F1B SRRM2 PIK3R2 BCL11A POLD2 SNRPD2 ENY2 ATP5F1A XRCC5 SF3B6 CSNK1A1 UQCRH LSM7 MAT2A RBMX TGFBR1 NDUFA1 RT…	225/1305	1778/22112
GO:CC	GO:0030055	cell-substrate junction	2.80969e-26	1305	94	434	22112	COL17A1 RPS8 FGFR3 RPS4X RPS3A RPL22 PPIA RPL5 NPM1 RPL4 TNS4 RPS7 KIF23 DST CSRP2 RPL3 CD44 RPL10A EGFR YWHAZ CD9 RPS13 RPL19 RPL13A RPS17 RPL7 RPS3 ITGA2 RPL12 RPL6 ITGA6 RPL30 RPS18 RPS2 HNRNPK RPS10 ITGB4 RPL7A LAMA3 RPL23 RPLP2 RPLP0 RPL37A PCBP2 PABPC1 RPS19 EFS G3BP1 ARPC2 YWHAQ RPL31 AJUBA PIK3R2 RPS14 FERMT1 RPS29 YWHAE TRIP6 RPL9 ITGA3 PDLIM1 ACTG1 EPPK1 TNC ARPC3 ZNF185 CFL1 HSPA9 GIT1…	94/1305	434/22112
GO:CC	GO:0005925	focal adhesion	4.47887e-25	1305	91	424	22112	RPS8 FGFR3 RPS4X RPS3A RPL22 PPIA RPL5 NPM1 RPL4 TNS4 RPS7 KIF23 DST CSRP2 RPL3 CD44 RPL10A EGFR YWHAZ CD9 RPS13 RPL19 RPL13A RPS17 RPL7 RPS3 ITGA2 RPL12 RPL6 ITGA6 RPL30 RPS18 RPS2 HNRNPK RPS10 ITGB4 RPL7A RPL23 RPLP2 RPLP0 RPL37A PCBP2 PABPC1 RPS19 EFS G3BP1 ARPC2 YWHAQ RPL31 AJUBA PIK3R2 RPS14 FERMT1 RPS29 YWHAE TRIP6 RPL9 ITGA3 PDLIM1 ACTG1 TNC ARPC3 ZNF185 CFL1 HSPA9 GIT1 SYNE2 GDI2 HSPA8 PI…	91/1305	424/22112
GO:CC	GO:0015935	small ribosomal subunit	7.63729e-24	1305	39	82	22112	RPS8 RPS12 RPS4X RPS27A RPS3A RPS6 NPM1 RPS15A RPS7 RPS24 RPS26 RPS13 RPS17 RPS23 RPS3 RPS18 RPS2 RPS10 RPS19 RACK1 RPS14 RPS29 RPSA MRPS27 RPS21 RPS27L MRPS25 RPS4Y1 PTCD3 MRPS18C MRPS26 UBA52 EIF2A MRPS23 MRPS34 MRPS21 MRPS6 RPS25 RPS20	39/1305	82/22112
GO:CC	GO:0005840	ribosome	4.64105e-22	1305	97	518	22112	RPS8 RPS12 RPL17 RPS4X RPS27A RPL11 RPL34 RPS3A RPL22 RPS6 RPL5 NPM1 RPL4 RPL22L1 RPS15A RPS7 RPL36A RPL37 RPS24 RPS26 RPL3 RPL10A RPL14 RPS13 RPL19 RPL13A RPS17 RPL26 BTF3 RPL7 RPS23 RPS3 RPL35A RPL12 RPL6 RPL30 RPS18 RPS2 RPS10 RPL7A APEX1 RPL23 DHX9 RPL32 RPLP2 RPLP0 RPL37A MRPL51 RPL29 RPS19 RPL28 RACK1 RPL31 RPL39 RPS14 RPL36AL RPS29 RPSA MRPS27 RPS21 RPS27L RPL9 MRPS25 RPS4Y1 RPL24 RPL26L1 …	97/1305	518/22112
GO:CC	GO:0022627	cytosolic small ribosomal subunit	2.27023e-21	1305	29	48	22112	RPS8 RPS12 RPS4X RPS27A RPS3A RPS6 RPS15A RPS7 RPS24 RPS26 RPS13 RPS17 RPS23 RPS3 RPS18 RPS2 RPS10 RPS19 RACK1 RPS14 RPS29 RPSA RPS21 RPS27L RPS4Y1 UBA52 EIF2A RPS25 RPS20	29/1305	48/22112
GO:CC	GO:0070161	anchoring junction	3.39351e-21	1305	142	983	22112	COL17A1 RPS8 FGFR3 RPS4X RPS3A DSC3 RPL22 PPIA RPL5 NOTCH1 NPM1 RPL4 VSIG10L2 TNS4 RPS7 KIF23 CLSTN1 DST CSRP2 RPL3 CD44 RPL10A EGFR FSCN1 YWHAZ JAG1 CD9 RPS13 RPL19 RPL13A CCDC88C RPS17 FAT2 AQP3 SLC2A1 CDH3 RPL7 RPS3 ITGA2 RPL12 RPL6 ITGA6 SSX2IP RPL30 ANXA2 RPS18 RPS2 HNRNPK RPS10 ITGB4 RPL7A LAMA3 CXADR DSP PNN SAPCD2 RPL23 RPLP2 RPLP0 CDCA3 DSG3 RPL37A PCBP2 CLCA2 PABPC1 RPS19 EFS G3BP1 ARPC…	142/1305	983/22112
GO:CC	GO:0071013	catalytic step 2 spliceosome	3.84741e-19	1305	36	88	22112	HNRNPA2B1 SNRPD1 HNRNPH1 HNRNPA1 HNRNPC SNRPG HNRNPA3 SNRPE SNRPF DDX5 HNRNPK HNRNPM PNN HNRNPU PABPC1 MAGOH SRRM2 SNRPD2 SF3B6 LSM7 RBMX HNRNPF LSM2 RBM8A SNRPA1 SNRPB PRPF19 HNRNPR LSM3 SF3B3 SF3B1 SNRNP40 PRPF4B SYF2 EIF4A3 SNRNP200	36/1305	88/22112
GO:CC	GO:0005576	extracellular region	5.01856e-19	1305	388	4234	22112	STMN1 SLC7A5 COL7A1 PSAT1 KRT15 COL17A1 CXCL14 PMEL KRT5 ATP1B3 FGFBP1 PCNA RPS8 HMGB2 FGFR3 RPS4X RPS27A SLC1A4 RPL11 RPL34 RPS3A EEF1A1 DSC3 RPL22 PPIA RPL5 CDK1 HNRNPA2B1 NACA NOTCH1 NME2 LAMB4 RPL4 HSPE1 KRT14 NCL CBR1 RPS15A RAN PAICS PRXL2A CLSTN1 TXN RPS26 IGFBP2 DDR1 RPL3 CD44 HMGN2 RPL10A EGFR FSCN1 HNRNPA1 HMGB1 YWHAZ JAG1 RPL14 CD9 HINT1 RPS13 WNT10A ENO1 TNFRSF25 ALDH7A1 FAT2 HSP90AB1…	388/1305	4234/22112
GO:CC	GO:0042788	polysomal ribosome	9.72616e-18	1305	22	32	22112	RPL11 RPL36A RPS26 RPL10A RPL19 BTF3 RPS23 RPL6 RPL30 RPL7A DHX9 RPL32 RPL31 RPL39 RPS29 RPS21 RPL24 LARP1 RPL41 RPL8 RPL36 RPL38	22/1305	32/22112
GO:CC	GO:0030054	cell junction	2.03596e-17	1305	228	2122	22112	COL17A1 TP73 SYT8 RPS8 FGFR3 RPS4X SLC1A4 IGSF9 RPS3A DSC3 RPL22 PPIA RPL5 KPNA2 NOTCH1 NPM1 RPL4 VSIG10L2 NSG1 TNS4 RPS7 KIF23 CLSTN1 RPL37 DST CSRP2 RPL3 CD44 RPL10A EGFR FSCN1 YWHAZ JAG1 RPL14 CD9 RPS13 RPL19 RPL13A CCDC88C RPS17 FAT2 AQP3 SLC2A1 CDH3 ATP1A1 RPL7 RPS23 RPS3 HNRNPD ITGA2 DDB2 IP6K2 RPL12 HNRNPA3 RPL6 ITGA6 EEF2K SSX2IP PRNP RPL30 ANXA2 SERPINE2 RPS18 RPS2 HNRNPK RPS10 C1QBP ITG…	228/1305	2122/22112
GO:CC	GO:0098687	chromosomal region	2.78288e-17	1305	75	392	22112	PCNA CDK1 HNRNPA2B1 HELLS TOP2A MCM3 CENPF ZWINT SMC4 CCNB1 CBX3 AURKB PARP1 BIRC5 MCM6 KIF2C CENPW MCM7 NCAPG MCM4 MAD2L1 APEX1 XRCC3 EZH2 THOC7 HNRNPU CBX5 BUB3 PRKDC XPO1 XRCC5 CSNK1A1 SSB CENPP RBBP4 HDAC2 RPA1 POLR2B NCAPD2 RANGAP1 SMC1A DYNLL1 DNMT1 KDM1A PTGES3 PDS5A PLK1 NAT10 NUDCD2 TPR RBBP7 NSMCE4A MEN1 NHP2 WRNIP1 CENPX RAD21 MCM5 RPA2 SMARCD2 RCC2 ZNF207 ZNF276 CHD4 CHMP4A SMARCE1 XR…	75/1305	392/22112
GO:CC	GO:0031975	envelope	3.49636e-17	1305	158	1268	22112	TYMS RPS27A MYC RAN CENPF DST EGFR RANBP1 ENO1 CBX3 PARP1 TUBB RPS3 SLC25A5 PRNP DEGS1 ITGB4 MICOS10 MAD2L1 HSPD1 TMEM14A CLCA2 CBX5 MRPL51 TRA2B SLC44A1 SOD1 XPO1 TOMM6 ATP5MF JPT1 ATP5F1B ENY2 ATP5F1A PARK7 UQCRH KPNB1 NDUFA1 MYO19 TMPO OSBPL3 MRPS27 AK2 EI24 COX6C SUMO1 LGALS3 TRIM27 MYOF NUP62 CCND1 SMPD4 SLC25A3 ANXA4 NPIPA1 SLC25A6 IMMP1L MRPS25 COX6A1 RANGAP1 IPO7 TMEM43 NDUFS5 ATP5MG CCND…	158/1305	1268/22112
GO:CC	GO:0031967	organelle envelope	3.49636e-17	1305	158	1268	22112	TYMS RPS27A MYC RAN CENPF DST EGFR RANBP1 ENO1 CBX3 PARP1 TUBB RPS3 SLC25A5 PRNP DEGS1 ITGB4 MICOS10 MAD2L1 HSPD1 TMEM14A CLCA2 CBX5 MRPL51 TRA2B SLC44A1 SOD1 XPO1 TOMM6 ATP5MF JPT1 ATP5F1B ENY2 ATP5F1A PARK7 UQCRH KPNB1 NDUFA1 MYO19 TMPO OSBPL3 MRPS27 AK2 EI24 COX6C SUMO1 LGALS3 TRIM27 MYOF NUP62 CCND1 SMPD4 SLC25A3 ANXA4 NPIPA1 SLC25A6 IMMP1L MRPS25 COX6A1 RANGAP1 IPO7 TMEM43 NDUFS5 ATP5MG CCND…	158/1305	1268/22112
GO:CC	GO:0005694	chromosome	3.50353e-17	1305	212	1927	22112	TP73 TP63 PCNA HMGB2 IRX4 CDK1 HNRNPA2B1 NUSAP1 HELLS TOP2A NCL MCM3 MYC RAN TFAP2B CENPF ZWINT FOXM1 PRC1 SIM2 SMC4 SRSF2 HMGN2 TFAP2A HMGB1 HMGB3 MKI67 TFAP2C CCNB1 HMGN3 HNRNPC CBX3 AURKB NCAPG2 PARP1 BIRC5 MCM6 KIF2C DDB2 CENPW MCM7 HMGN1 NCAPG MCM4 RCCD1 SFPQ HNRNPK RBBP8 SMARCAD1 MAD2L1 TIMELESS MBD2 APEX1 SET DHX9 XRCC3 NSD2 DDX11 EZH2 THOC7 HNRNPU CBX5 CHTF18 E2F2 BUB3 ID2 ELL3 PRKDC XPO1…	212/1305	1927/22112
GO:CC	GO:0005739	mitochondrion	9.95554e-17	1305	192	1693	22112	TP53AIP1 TYMS RPS27A CDK1 HSPE1 ALDH7A1 TFAP2C CCNB1 HSP90AB1 PARP1 RPS3 MGME1 SLC25A5 DUT DEGS1 C1QBP RRM1 MICOS10 HSPD1 APEX1 XRCC3 TMEM14A ALDH2 ILF3 MRPL51 ATP5IF1 SLC44A1 SOD1 GSTP1 MTHFD1 TOMM6 ATP5MF RACK1 ATP5F1B GLUD1 OAT ENY2 ATP5F1A PARK7 UQCRH ACOT7 CKB NDUFA1 ADSS MYO19 FBXW7 MRPS27 AK2 SOX4 COX6C SLIRP TARDBP PKM LGALS3 UNG CREBZF NDFIP2 SLC25A3 SLC25A6 IMMP1L MRPS25 COX6A1 DYNLL1 D…	192/1305	1693/22112
GO:CC	GO:0005844	polysome	4.97833e-16	1305	30	72	22112	RPS4X RPL11 RPS6 RPL36A RPS26 RPL10A RPL19 BTF3 RPS23 RPS3 RPL6 RPL30 RPL7A DHX9 RPL32 RPL31 RPL39 RPS29 RPS21 RPS4Y1 EEF2 RPL24 LARP1 PSMA6 RPL41 IMPACT RPL8 RPL36 PSMA1 RPL38	30/1305	72/22112
GO:CC	GO:0098798	mitochondrial protein-containing complex	4.15115e-15	1305	62	309	22112	SLC25A5 MICOS10 MRPL51 TOMM6 ATP5MF ATP5F1B ATP5F1A UQCRH NDUFA1 MRPS27 COX6C SLC25A6 IMMP1L MRPS25 COX6A1 NDUFS5 ATP5MG TOMM5 COX7A2 PTCD3 TOMM40 TIMM13 HSPA9 MRPS18C BAX MRPS26 ATP5PB MRPL27 NDUFB3 ATP5PF MRPL32 NDUFAB1 UQCRC2 MRPL17 TOMM20 IDH3B COX7B COX7C MRPL13 UQCRB MRPS23 ATP5PO NDUFB6 NDUFA12 MRPS34 PHB2 MRPS21 MRPS6 ATP5F1C TOMM22 POLG ATP5MC3 MRPL36 ATP5MC2 NDUFA6 ATP5PD PDHA1 NDUFC1 N…	62/1305	309/22112
GO:CC	GO:0005819	spindle	8.68887e-15	1305	75	432	22112	CDK1 NUSAP1 NPM1 KIF23 CENPF PRC1 KIF20A FAM110C CCNB1 CBX3 AURKB ASPM BIRC5 TUBB RPS3 CDC25B KIF11 KIF2C SLC25A5 KIFC1 CDC20 SHCBP1 MAD2L1 DDX11 HNRNPU MAPKBP1 TACC3 CKAP2 CSNK1A1 PKP4 RTRAF TPX2 TAF1D KAT2A KLHL42 MZT1 NUP62 TUBB4B ANAPC7 MTCL1 RANGAP1 SMC1A DYNLL1 RGS14 PRPF19 GPSM2 PLK1 ANAPC5 NUDCD2 TPR CEP95 TTL KIFAP3 TTLL12 RAD21 GIT1 MAEA HSPA2 EML4 RMDN1 RCC2 PIN4 ZNF207 CDC16 UXT CIAO1…	75/1305	432/22112
GO:CC	GO:0005684	U2-type spliceosomal complex	2.03397e-14	1305	32	92	22112	SNRPD1 SNRPG SNRPE SNRPF LUC7L3 SRRM2 SNRPD2 SF3B6 LSM7 LSM2 RBM8A SNRPA1 SNRPB PRPF19 DHX15 LSM5 SNRNP70 PRPF38A LSM3 SF3B3 LSM8 PRPF40A SF3B1 SNRNP40 PRPF31 SYF2 TXNL4A EIF4A3 SNRNP200 SNRPC LSM4 IK	32/1305	92/22112
GO:CC	GO:0071011	precatalytic spliceosome	1.04237e-12	1305	23	52	22112	SNRPD1 SNRPG SNRPE SNRPF SRRM2 SNRPD2 SF3B6 LSM7 LSM2 SNRPA1 SNRPB LSM5 PRPF38A LSM3 SF3B3 LSM8 SF3B1 PRPF31 PRPF38B TXNL4A SNRNP200 LSM4 IK	23/1305	52/22112
GO:CC	GO:0016604	nuclear body	8.03027e-12	1305	111	882	22112	PCNA HNRNPA2B1 NPM1 ZWINT SIM2 SMC4 SRSF2 MKI67 NCAPG2 PARP1 FBL SRSF3 SRSF7 SFPQ DDX5 HNRNPM SRSF6 PNN APEX1 DHX9 THOC7 HNRNPU CBX5 SRRT ELL3 LUC7L3 XPO1 MAGOH BASP1 NONO SUMO2 PABPN1 SRRM2 DDX39B DDX17 PARK7 CSNK1A1 GNL3 SRSF10 NOP58 NOLC1 ATF4 DKC1 METTL3 HP1BP3 SUMO1 RPA1 TRIM27 CCNL2 RNPS1 ATXN2L FNBP4 SUGP2 RBM8A SNRPA1 EHMT2 RGS14 RBM39 PRPF19 ZNF638 SRSF5 DDX39A DHX15 CPSF6 UBE2I ZNF395 S…	111/1305	882/22112
GO:CC	GO:0099080	supramolecular complex	1.25514e-11	1305	154	1408	22112	STMN1 COL7A1 KRT15 KRT5 RPS4X SLC1A4 RPS6 CDK1 NUSAP1 KRT14 NCL KIF23 CENPF ZWINT PRC1 DST CSRP2 KIF20A TUBA1B ENO1 FAM110C CCNB1 THSD4 SLC2A1 AURKB ASPM SNRPG BIRC5 TUBB KIF11 KIF2C CENPW HNRNPA3 RPL6 KIFC1 HNRNPK TPPP3 MAD2L1 DSP ZFP36L1 PNN DHX9 SMG1 RPLP0 HNRNPU CBX5 BUB3 PABPC1 COL27A1 G3BP1 RPL28 XPO1 CCT6A HNRNPAB NEFL CCT5 TCP1 DEK TBCA AJUBA COL4A5 CKAP2 CSNK1A1 KPNB1 PKP1 CCT8 TPX2 TUBA…	154/1305	1408/22112
GO:CC	GO:0016607	nuclear speck	1.38787e-11	1305	68	423	22112	NPM1 SMC4 SRSF2 NCAPG2 SRSF3 SRSF7 SFPQ DDX5 SRSF6 PNN APEX1 THOC7 HNRNPU ELL3 LUC7L3 MAGOH BASP1 NONO PABPN1 SRRM2 DDX39B DDX17 CSNK1A1 SRSF10 ATF4 METTL3 HP1BP3 SUMO1 CCNL2 RNPS1 ATXN2L FNBP4 RBM8A SNRPA1 EHMT2 RBM39 PRPF19 ZNF638 SRSF5 DDX39A DHX15 CPSF6 ZNF395 SNRNP70 SRSF11 PRPF40A DDX42 SF3B1 IFI16 SNRNP40 CCNL1 PRPF4B SAP18 SRSF9 PRPF31 TAP2 SREK1 SYF2 RBM25 POMP SRSF4 EIF4A3 RBM4 CLK2 NXF…	68/1305	423/22112
GO:CC	GO:0005730	nucleolus	2.24136e-11	1305	197	1975	22112	TYMS HMGB2 RPL17 RPS27A SNHG29 RPL11 RPS3A EEF1A1 GAS5 RPS6 RPL5 NUSAP1 NPM1 RPL4 TOP2A NCL RPS7 MYC RAN CDCA7L RPL3 NOP56 RPS13 RPL19 RPL13A MKI67 WEE1 SNHG1 SNHG3 SNHG8 RPL26 AOPEP RPL7 PARP1 RPS3 FBL KCTD1 IP6K2 CENPW RPL12 HMGN1 EIF4A2 UBE2T EIF4A1 DDX5 RPS10 C1QBP ITGB4 HNRNPM RPL7A SUB1 DANCR APEX1 SAPCD2 SNHG12 RPL23 DHX9 NSD2 DDX11 PAK6 NPM3 CBX5 ILF3 MAPKBP1 RPS19 ELL3 SLBP ANP32B PRKDC …	197/1305	1975/22112
GO:CC	GO:0048770	pigment granule	5.90221e-11	1305	31	111	22112	TYRP1 DCT PMEL MLANA ATP1B3 SLC1A4 RAN YWHAZ HSP90AB1 SLC2A1 SYTL1 ATP1A1 ANXA2 GPNMB NAP1L1 YWHAE PRDX1 CCT4 SLC3A2 MYO5A AHCY HSPA8 PDIA6 MFSD12 HSP90B1 HSP90AA1 ERP29 CANX SND1 PDIA3 SYPL1	31/1305	111/22112
GO:CC	GO:0042470	melanosome	5.90221e-11	1305	31	111	22112	TYRP1 DCT PMEL MLANA ATP1B3 SLC1A4 RAN YWHAZ HSP90AB1 SLC2A1 SYTL1 ATP1A1 ANXA2 GPNMB NAP1L1 YWHAE PRDX1 CCT4 SLC3A2 MYO5A AHCY HSPA8 PDIA6 MFSD12 HSP90B1 HSP90AA1 ERP29 CANX SND1 PDIA3 SYPL1	31/1305	111/22112
GO:CC	GO:0071005	U2-type precatalytic spliceosome	5.91935e-11	1305	21	50	22112	SNRPD1 SNRPG SNRPE SNRPF SRRM2 SNRPD2 LSM7 LSM2 SNRPA1 SNRPB LSM5 PRPF38A LSM3 SF3B3 LSM8 SF3B1 PRPF31 TXNL4A SNRNP200 LSM4 IK	21/1305	50/22112
GO:CC	GO:0015630	microtubule cytoskeleton	1.78493e-10	1305	148	1378	22112	STMN1 PCNA SLC1A4 CDK1 NUSAP1 NPM1 TOP2A RPS7 KIF23 MCM3 RAN CENPF PRC1 DST KIF20A TUBA1B RANBP1 CCDC88C FAM110C CCNB1 HSPB11 CBX3 AURKB ASPM BIRC5 TUBB RPS3 CDC25B KIF11 KCTD1 KIF2C SSX2IP SLC25A5 KIFC1 CDC20 BBS2 TPPP3 SHCBP1 MAD2L1 APEX1 CCNB2 DHX9 DDX11 HNRNPU MAPKBP1 TACC3 CCT6A CCT5 TCP1 TBCA AJUBA CKAP2 CSNK1A1 PKP4 CCT8 RTRAF TPX2 TUBA1C TAF1D ATF4 SDCCAG8 KAT2A KLHL42 MZT1 SMO NUP62 TUBB…	148/1305	1378/22112
GO:CC	GO:0000228	nuclear chromosome	1.95959e-09	1305	44	233	22112	PCNA TOP2A MCM3 SMC4 SRSF2 NCAPG2 PARP1 BIRC5 MCM6 MCM7 NCAPG MCM4 SMARCAD1 TIMELESS DHX9 HNRNPU POLD2 RBBP4 HDAC2 RPA1 NCAPD2 SMC1A PRPF19 POLE CPSF6 RPA3 PLK1 NFRKB UBE2I KIFAP3 RBBP7 BRD8 CCNB1IP1 OGT ZMIZ2 RAD21 MCM5 RPA2 HSPA2 RUVBL2 BRMS1 SMARCE1 YY1 IK	44/1305	233/22112
GO:CC	GO:0034399	nuclear periphery	2.70781e-09	1305	34	150	22112	PCNA HNRNPA2B1 CENPF CENPW ANXA2 SFPQ HNRNPM HNRNPU S100A10 BASP1 NONO BCL11A ATF4 CAD ZNF326 SMC1A LMNB2 EBNA1BP2 PSMA6 TPR CFL1 MEN1 RAD21 HES1 PRPF40A MAEA SMARCD2 RUVBL2 TP53 KRT8 PHB2 SMARCE1 YY1 SMARCA4	34/1305	150/22112
GO:CC	GO:0005740	mitochondrial envelope	3.43972e-09	1305	98	812	22112	TYMS RPS27A RPS3 SLC25A5 DEGS1 MICOS10 HSPD1 TMEM14A MRPL51 SLC44A1 SOD1 TOMM6 ATP5MF ATP5F1B ATP5F1A PARK7 UQCRH NDUFA1 MYO19 MRPS27 AK2 COX6C LGALS3 SLC25A3 SLC25A6 IMMP1L MRPS25 COX6A1 NDUFS5 ATP5MG SHMT2 MPV17 TOMM5 COX7A2 PTCD3 VDAC2 TOMM40 TIMM13 HSPA9 QTRT1 OGT MRPS18C TTC19 BAX MRPS26 ATP5PB MTCH2 MRPL27 ACSL3 GNPAT COA3 NDUFB3 ATP5PF MRPL32 MFN2 NDUFAB1 UQCRC2 COA6 MRPL17 TOMM20 STARD7 C…	98/1305	812/22112
GO:CC	GO:0000781	chromosome, telomeric region	3.7938e-09	1305	36	168	22112	PCNA CDK1 HNRNPA2B1 MCM3 CBX3 PARP1 MCM6 MCM7 MCM4 APEX1 XRCC3 EZH2 THOC7 CBX5 PRKDC XRCC5 SSB RBBP4 HDAC2 RPA1 POLR2B KDM1A PTGES3 NAT10 RBBP7 NSMCE4A MEN1 NHP2 WRNIP1 MCM5 RPA2 CHD4 XRCC6 WDR82 DDB1 PPP1CA	36/1305	168/22112
GO:CC	GO:1904949	ATPase complex	7.13963e-09	1305	34	155	22112	MBD2 ATP5MF DEK ATP5F1B BCL11A ATP5F1A BCL11B RBBP4 HDAC2 ATP5MG NFRKB RBBP7 BRD8 ARID1A DDX21 SF3B1 ATP5PB MYBBP1A SMARCD2 ATP5PF C17orf49 CHD4 RUVBL2 ATP5PO VCP SMARCE1 ATP5F1C ATP5MC3 ATP5MC2 YY1 SMARCA4 ATP5PD ATP6V1G1 ATP6V1F	34/1305	155/22112
GO:CC	GO:0005856	cytoskeleton	1.62892e-08	1305	217	2399	22112	STMN1 KRT15 KRT5 PCNA SLC1A4 EEF1A1 CDK1 NUSAP1 NPM1 KRT14 TOP2A TNS4 RPS7 KIF23 MCM3 RAN CENPF PRC1 DST KIF20A TUBA1B FSCN1 RANBP1 HINT1 ANLN CCDC88C FAM110C CCNB1 IVNS1ABP HSPB11 HNRNPC SLC2A1 CBX3 AURKB ASPM LSP1 BIRC5 TUBB RPS3 CDC25B KIF11 KCTD1 KIF2C SSX2IP SLC25A5 KIFC1 CDC20 BBS2 HNRNPK TPPP3 SHCBP1 MAD2L1 MST1R DSP PNN APEX1 CCNB2 DHX9 DDX11 RIN1 HNRNPU NPM3 SLC9A3R1 HSBP1 MAPKBP1 TACC3 …	217/1305	2399/22112
GO:CC	GO:0072686	mitotic spindle	1.6749e-08	1305	37	185	22112	CDK1 NUSAP1 KIF23 PRC1 AURKB ASPM TUBB RPS3 KIF11 KIFC1 MAD2L1 HNRNPU MAPKBP1 TACC3 CKAP2 PKP4 RTRAF TPX2 TAF1D KAT2A NUP62 TUBB4B RANGAP1 SMC1A DYNLL1 GPSM2 PLK1 NUDCD2 TPR GIT1 EML4 RMDN1 RCC2 CDC16 LIMK2 NUDC IK	37/1305	185/22112
GO:CC	GO:0098800	inner mitochondrial membrane protein complex	3.65827e-08	1305	34	164	22112	MICOS10 ATP5MF ATP5F1B ATP5F1A UQCRH NDUFA1 COX6C SLC25A6 IMMP1L COX6A1 NDUFS5 ATP5MG COX7A2 HSPA9 ATP5PB NDUFB3 ATP5PF NDUFAB1 UQCRC2 COX7B COX7C UQCRB ATP5PO NDUFB6 NDUFA12 PHB2 ATP5F1C ATP5MC3 ATP5MC2 NDUFA6 ATP5PD NDUFC1 NDUFA10 NDUFS6	34/1305	164/22112
GO:CC	GO:0031966	mitochondrial membrane	7.2713e-08	1305	90	761	22112	TYMS RPS27A RPS3 SLC25A5 DEGS1 MICOS10 HSPD1 TMEM14A MRPL51 SLC44A1 TOMM6 ATP5MF ATP5F1B ATP5F1A UQCRH NDUFA1 MYO19 MRPS27 COX6C LGALS3 SLC25A3 SLC25A6 IMMP1L MRPS25 COX6A1 NDUFS5 ATP5MG SHMT2 MPV17 TOMM5 COX7A2 PTCD3 VDAC2 TOMM40 TIMM13 HSPA9 QTRT1 OGT MRPS18C TTC19 BAX MRPS26 ATP5PB MTCH2 MRPL27 ACSL3 GNPAT COA3 NDUFB3 ATP5PF MRPL32 MFN2 NDUFAB1 UQCRC2 MRPL17 TOMM20 STARD7 COX7B UBA52 LDHB COX7…	90/1305	761/22112
GO:CC	GO:0016363	nuclear matrix	7.64815e-08	1305	29	127	22112	HNRNPA2B1 CENPF CENPW ANXA2 SFPQ HNRNPM HNRNPU S100A10 BASP1 NONO BCL11A CAD ZNF326 SMC1A PSMA6 CFL1 MEN1 RAD21 HES1 PRPF40A MAEA SMARCD2 RUVBL2 TP53 KRT8 PHB2 SMARCE1 YY1 SMARCA4	29/1305	127/22112
GO:CC	GO:0000793	condensed chromosome	1.61073e-07	1305	45	275	22112	HMGB2 TOP2A CENPF ZWINT SMC4 HMGB1 MKI67 CCNB1 CBX3 AURKB NCAPG2 BIRC5 KIF2C CENPW NCAPG MAD2L1 HNRNPU CBX5 BUB3 XPO1 CSNK1A1 NCAPD2 RANGAP1 SMC1A DYNLL1 BANF1 PLK1 NUDCD2 TPR UBE2I KIFAP3 NSMCE4A CCNB1IP1 CENPX RAD21 HSPA2 SMARCD2 ZNF207 ZNF276 CHMP4A SMARCE1 DYNC1LI2 SMARCA4 CHMP3 ANAPC16	45/1305	275/22112
GO:CC	GO:0019866	organelle inner membrane	1.68519e-07	1305	72	563	22112	TYMS CBX3 RPS3 SLC25A5 MICOS10 HSPD1 MRPL51 TRA2B ATP5MF ATP5F1B ATP5F1A UQCRH NDUFA1 TMPO MRPS27 COX6C LGALS3 SLC25A3 SLC25A6 IMMP1L MRPS25 COX6A1 TMEM43 NDUFS5 ATP5MG SHMT2 MPV17 COX7A2 PTCD3 TOMM40 TIMM13 HSPA9 MRPS18C TTC19 SUN1 MRPS26 ATP5PB MRPL27 COA3 NDUFB3 ATP5PF MRPL32 NDUFAB1 UQCRC2 MRPL17 COX7B LDHB COX7C MRPL13 UQCRB MRPS23 ATP5PO NDUFB6 NDUFA12 MRPS34 PHB2 MRPS21 MRPS6 ATP5F1C STOML…	72/1305	563/22112
GO:CC	GO:0005743	mitochondrial inner membrane	1.7145e-07	1305	67	507	22112	TYMS RPS3 SLC25A5 MICOS10 HSPD1 MRPL51 ATP5MF ATP5F1B ATP5F1A UQCRH NDUFA1 MRPS27 COX6C LGALS3 SLC25A3 SLC25A6 IMMP1L MRPS25 COX6A1 NDUFS5 ATP5MG SHMT2 MPV17 COX7A2 PTCD3 TOMM40 TIMM13 HSPA9 MRPS18C TTC19 MRPS26 ATP5PB MRPL27 COA3 NDUFB3 ATP5PF MRPL32 NDUFAB1 UQCRC2 MRPL17 COX7B LDHB COX7C MRPL13 UQCRB MRPS23 ATP5PO NDUFB6 NDUFA12 MRPS34 PHB2 MRPS21 MRPS6 ATP5F1C STOML2 ATP5MC3 MRPL36 ATP5MC2 COX…	67/1305	507/22112
GO:CC	GO:0101031	chaperone complex	1.7255e-07	1305	16	41	22112	HSP90AB1 CCT6A CCT5 TCP1 CCT8 PSMG1 CCT3 CCT4 DNAJC9 PTGES3 CCT2 HSPA8 URI1 UXT RUVBL2 PFDN2	16/1305	41/22112
GO:CC	GO:1904813	ficolin-1-rich granule lumen	2.0524e-07	1305	28	124	22112	EEF1A1 PPIA NME2 HMGB1 HSP90AB1 IMPDH2 GSTP1 KPNB1 CCT8 ILF2 PKM IMPDH1 EEF2 CAND1 SRP14 HSPA8 COMMD3 JUP ALAD MIF PGAM1 VCP XRCC6 HSP90AA1 PDAP1 PSMD6 ARPC5 PSMB1	28/1305	124/22112
GO:CC	GO:0035770	ribonucleoprotein granule	2.25337e-07	1305	44	268	22112	RPS4X RPS6 NCL SNRPG TUBB HNRNPA3 RPL6 HNRNPK ZFP36L1 DHX9 SMG1 RPLP0 HNRNPU PABPC1 G3BP1 RPL28 HNRNPAB AJUBA KPNB1 TARDBP SUMO1 LSM2 ATXN2L PSMA4 CELF1 LARP1 PSMA6 GRSF1 LSM3 PUM2 CAPRIN1 MBNL1 YTHDF2 EIF3B RBM4 VCP TIAL1 TIA1 NXF1 PQBP1 PCBP1 LSM4 IQGAP1 POLR2G	44/1305	268/22112
GO:CC	GO:0000775	chromosome, centromeric region	3.43651e-07	1305	42	252	22112	HELLS TOP2A CENPF ZWINT SMC4 CCNB1 CBX3 AURKB BIRC5 KIF2C CENPW NCAPG MAD2L1 EZH2 HNRNPU CBX5 BUB3 XPO1 CSNK1A1 CENPP NCAPD2 RANGAP1 SMC1A DYNLL1 DNMT1 PDS5A PLK1 NUDCD2 TPR CENPX RAD21 SMARCD2 RCC2 ZNF207 ZNF276 CHMP4A SMARCE1 DYNC1LI2 SMARCA4 CHMP3 ANAPC16 PPP2CA	42/1305	252/22112
GO:CC	GO:0030496	midbody	4.68584e-07	1305	37	207	22112	CDK1 KIF23 RAN CENPF PRC1 KIF20A ANLN SLC2A1 AURKB ASPM BIRC5 ANXA2 SHCBP1 DDX11 HNRNPU RACK1 PKP4 GNL3 NUP62 MTCL1 ERH PLK1 NAT10 TTLL12 RAD21 TTC19 EML4 RCC2 CTNND1 SAFB CHMP4A HSP90B1 NUDC ARF6 CHMP3 IQGAP1 JTB	37/1305	207/22112
GO:CC	GO:0034709	methylosome	5.45721e-07	1305	9	12	22112	SNRPD1 SNRPG SNRPE SNRPF SNRPD2 ERH SNRPB CLNS1A PRMT1	9/1305	12/22112
GO:CC	GO:0036464	cytoplasmic ribonucleoprotein granule	8.86772e-07	1305	41	250	22112	RPS4X RPS6 NCL SNRPG TUBB RPL6 HNRNPK ZFP36L1 DHX9 SMG1 RPLP0 HNRNPU PABPC1 G3BP1 RPL28 HNRNPAB AJUBA KPNB1 TARDBP LSM2 ATXN2L PSMA4 CELF1 LARP1 PSMA6 LSM3 PUM2 CAPRIN1 MBNL1 YTHDF2 EIF3B RBM4 VCP TIAL1 TIA1 NXF1 PQBP1 PCBP1 LSM4 IQGAP1 POLR2G	41/1305	250/22112
GO:CC	GO:0005635	nuclear envelope	9.54469e-07	1305	63	483	22112	MYC RAN CENPF DST EGFR RANBP1 ENO1 CBX3 PARP1 TUBB PRNP ITGB4 MAD2L1 CLCA2 CBX5 TRA2B XPO1 ATP5MF JPT1 ENY2 KPNB1 TMPO OSBPL3 EI24 SUMO1 TRIM27 MYOF NUP62 CCND1 SMPD4 ANXA4 NPIPA1 RANGAP1 IPO7 TMEM43 CCND2 LMNB2 IPO5 BANF1 CSE1L TPR UBE2I CCAR1 CLIC1 PUM2 RETSAT NUDT1 SYNE2 RTN4 BAX SUN1 CPNE1 PGRMC2 EBP BICD2 TXNL4A MRPS23 CHMP4A NUP188 MGST2 NXF1 CHMP3 MTDH	63/1305	483/22112
GO:CC	GO:0005759	mitochondrial matrix	1.55278e-06	1305	63	489	22112	TP53AIP1 TYMS CDK1 HSPE1 ALDH7A1 CCNB1 RPS3 SLC25A5 C1QBP HSPD1 ALDH2 MRPL51 SOD1 ATP5F1B GLUD1 OAT ATP5F1A PARK7 MRPS27 MRPS25 HIBCH ALDH4A1 SHMT2 METTL17 GRSF1 PTCD3 VDAC2 HSPA9 ABCE1 NUDT1 MRPS18C MRPS26 ATP5PB MRPL27 PIN4 MRPL32 SSBP1 ELAC2 NDUFAB1 PPA2 MRPL17 IDH3B D2HGDH TP53 MRPL13 MRPS23 MRPS34 MRPS21 MRPS6 PRDX3 ATP5F1C POLG MRPL36 OXA1L TRAP1 COASY PDHA1 ECHS1 NDUFA10 TUFM VDAC1 PRDX5 M…	63/1305	489/22112
GO:CC	GO:0000922	spindle pole	2.53314e-06	1305	32	173	22112	NPM1 CENPF PRC1 FAM110C CCNB1 AURKB ASPM CDC25B KIF11 CDC20 MAD2L1 DDX11 HNRNPU MAPKBP1 TACC3 CKAP2 PKP4 TPX2 NUP62 MTCL1 SMC1A RGS14 GPSM2 PLK1 NUDCD2 CEP95 RAD21 GIT1 RMDN1 UXT PPP2CA IK	32/1305	173/22112
GO:CC	GO:0000779	condensed chromosome, centromeric region	3.38729e-06	1305	32	175	22112	CENPF ZWINT CCNB1 CBX3 AURKB BIRC5 KIF2C CENPW NCAPG MAD2L1 HNRNPU CBX5 BUB3 XPO1 CSNK1A1 NCAPD2 RANGAP1 SMC1A DYNLL1 PLK1 NUDCD2 TPR CENPX SMARCD2 ZNF207 ZNF276 CHMP4A SMARCE1 DYNC1LI2 SMARCA4 CHMP3 ANAPC16	32/1305	175/22112
GO:CC	GO:0140535	intracellular protein-containing complex	5.07012e-06	1305	99	942	22112	UBE2C CKS2 KIF23 MCM3 CENPF HSP90AB1 DDB2 SESN3 RNF7 CARD10 CDC20 SEM1 DHX9 SMG1 POLR3E HNRNPU CKS1B PSME2 PRKDC CCT6A CCT5 UBE2S TCP1 POLD2 ENY2 XRCC5 CSNK1A1 MAT2A CCT8 RTRAF PDCD6 KAT2A KLHL42 FBXW7 ZNF326 PSMG1 POLR2B CCT3 ANAPC7 CCT4 DNAJC9 PSMA4 POLE PTGES3 BLOC1S2 FBXO2 NCBP2 ANAPC5 CAND1 UBE3C LARP1 PSMA6 EEF1E1 PSMB2 BRD8 CCT2 ERCC3 OGT POLR1D PRKX SF3B3 CIAO2A MAEA HSPA8 POP5 POLR2H MAT…	99/1305	942/22112
GO:CC	GO:0005753	mitochondrial proton-transporting ATP synthase complex	7.00232e-06	1305	11	23	22112	ATP5MF ATP5F1B ATP5F1A ATP5MG ATP5PB ATP5PF ATP5PO ATP5F1C ATP5MC3 ATP5MC2 ATP5PD	11/1305	23/22112
GO:CC	GO:0101002	ficolin-1-rich granule	1.17826e-05	1305	32	184	22112	EEF1A1 PPIA NME2 HMGB1 HSP90AB1 DSP IMPDH2 GSTP1 KPNB1 PKP1 CCT8 ILF2 PKM LGALS3 DYNLL1 IMPDH1 EEF2 CAND1 SRP14 HSPA8 COMMD3 JUP ALAD MIF PGAM1 VCP XRCC6 HSP90AA1 PDAP1 PSMD6 ARPC5 PSMB1	32/1305	184/22112
GO:CC	GO:0045259	proton-transporting ATP synthase complex	2.06841e-05	1305	11	25	22112	ATP5MF ATP5F1B ATP5F1A ATP5MG ATP5PB ATP5PF ATP5PO ATP5F1C ATP5MC3 ATP5MC2 ATP5PD	11/1305	25/22112
GO:CC	GO:0005912	adherens junction	2.75868e-05	1305	31	181	22112	NOTCH1 JAG1 FAT2 CDH3 SSX2IP ANXA2 LAMA3 CXADR DSP CDCA3 AJUBA S100A11 PARK7 PKP4 PKP1 DSC2 TRIM29 PDLIM1 EIF4G2 PDLIM4 EZR CTNNA1 JUP SH3BP1 CTNND1 PKP3 NECTIN1 MYH9 BAIAP2 MSN PPP1CA	31/1305	181/22112
GO:CC	GO:0030057	desmosome	3.39383e-05	1305	11	26	22112	DSC3 DSP PNN DSG3 PKP4 PKP1 DSC2 PERP JUP PKP3 EVPL	11/1305	26/22112
GO:CC	GO:0016020	membrane	3.52073e-05	1305	672	9840	22112	SLC7A1 STMN1 SLC7A5 COL7A1 TYRP1 DCT LGR6 COL17A1 PMEL BOC TYMS MLANA KRT5 UBE2C ATP1B3 FGFBP1 SYT8 RPS8 FGFR3 RPS12 RPS4X RPS27A SLC1A4 IGSF9 RPL11 EEF1A1 DSC3 CA12 LGR4 PPIA RPS6 RPL5 CDK1 HNRNPA2B1 KPNA2 VSNL1 NOTCH1 MFSD2A NPM1 LAMB4 APCDD1 RPL4 LARGE2 HSPE1 KRT14 GOLGA8B VSIG10L2 NCL RPS15A NSG1 RPS7 RPL36A MCM3 MYC RAN PAICS CDCA7L PRC1 CLSTN1 HNRNPH1 TNFRSF19 RPS24 DST RPS26 IGFBP2 DDR1 KR…	672/1305	9840/22112
GO:CC	GO:0000776	kinetochore	4.03583e-05	1305	29	165	22112	CENPF ZWINT CCNB1 AURKB BIRC5 KIF2C CENPW MAD2L1 HNRNPU CBX5 BUB3 XPO1 CSNK1A1 RANGAP1 SMC1A DYNLL1 PLK1 NUDCD2 TPR CENPX SMARCD2 ZNF207 ZNF276 CHMP4A SMARCE1 DYNC1LI2 SMARCA4 CHMP3 ANAPC16	29/1305	165/22112
GO:CC	GO:0005667	transcription regulator complex	6.34327e-05	1305	61	516	22112	MYC HMGB1 IVNS1ABP CBX3 PARP1 ANXA2 SFPQ RBBP8 SUB1 MBD2 APEX1 GMNN HNRNPU CBX5 E2F2 PRKDC S100A10 HNRNPAB NONO AJUBA TCF3 SOX15 ENY2 TFDP1 KLF5 TAF1D ATF4 KAT2A RBBP4 SOX4 HDAC2 LMO4 CCND1 CREBZF PITX2 SSBP3 MAF PDLIM1 KDM1A HDGF MXD3 RBBP7 MEN1 ERCC3 ADNP N4BP2L2 CBFB E2F4 MED4 CTBP1 PITX1 CHD4 TP53 GTF2H5 KLF4 NFE2L2 XRCC6 YY1 TRIM28 HMGA1 TLE5	61/1305	516/22112
GO:CC	GO:0110165	cellular anatomical entity	6.75955e-05	1305	1297	21569	22112	TP53AIP1 SLC7A1 STMN1 SLC7A5 COL7A1 MT4 TYRP1 PSAT1 KRT15 DCT LGR6 PTTG1 COL17A1 MT1G CXCL14 PMEL BOC MT1X TYMS MLANA MT2A KRT5 UBE2C ATP1B3 TP73 FGFBP1 SYT8 TP63 CDCA7 PCNA RPS8 PTMA HMGB2 FGFR3 RPS12 RPL17 MT1E RPS4X RPS27A SLC1A4 IGSF9 SNHG29 RPL11 RPL34 RPS3A EEF1A1 DSC3 PDCD4 RPL22 GAS5 CA12 LGR4 PPIA RPS6 RPL5 IRX4 CDK1 HNRNPA2B1 KPNA2 VSNL1 NUSAP1 NACA NOTCH1 MFSD2A RRM2 NME2 NPM1 LAMB4 AP…	1297/1305	21569/22112
GO:CC	GO:0005689	U12-type spliceosomal complex	8.45311e-05	1305	11	28	22112	SNRPD1 SNRPG SNRPE SNRPF SNRPD2 SF3B6 LSM7 SNRPB DHX15 SF3B3 SF3B1	11/1305	28/22112
GO:CC	GO:0005832	chaperonin-containing T-complex	8.67777e-05	1305	7	10	22112	CCT6A CCT5 TCP1 CCT8 CCT3 CCT4 CCT2	7/1305	10/22112
GO:CC	GO:0120115	Lsm2-8 complex	9.58178e-05	1305	6	7	22112	LSM7 LSM2 LSM5 LSM3 LSM8 LSM4	6/1305	7/22112
GO:CC	GO:0005813	centrosome	0.000113417	1305	70	634	22112	PCNA SLC1A4 CDK1 NPM1 RPS7 KIF23 MCM3 CENPF RANBP1 CCDC88C CCNB1 HSPB11 AURKB ASPM CDC25B KCTD1 KIF2C SSX2IP CDC20 APEX1 CCNB2 DHX9 DDX11 HNRNPU TACC3 CCT5 TCP1 CKAP2 CSNK1A1 CCT8 RTRAF TAF1D ATF4 SDCCAG8 KAT2A MZT1 NUP62 CCT4 ID1 DYNLL1 RGS14 RBM39 GPSM2 BLOC1S2 PLK1 CEP95 KIFAP3 NIT2 GIT1 TTC19 NUDT21 SKP1 CDC16 UXT BICD2 CHD4 RUVBL2 YTHDF2 TP53 LIMK2 PSMA1 DYNC1H1 NFE2L2 OLA1 TAP1 DYNC1LI2 CDK…	70/1305	634/22112
GO:CC	GO:0005791	rough endoplasmic reticulum	0.000137215	1305	19	85	22112	TP63 RPL4 MYC RPS26 RPS23 RPL6 RPS29 RPS21 PKM F12 ARL6IP1 SPPL3 SEC61G RPN2 CKAP4 CANX BAIAP2 SEC61B SRP9	19/1305	85/22112
GO:CC	GO:0010494	cytoplasmic stress granule	0.000137215	1305	19	85	22112	HNRNPK PABPC1 G3BP1 KPNB1 TARDBP ATXN2L CELF1 LARP1 PUM2 CAPRIN1 MBNL1 YTHDF2 EIF3B RBM4 VCP TIAL1 TIA1 NXF1 PQBP1	19/1305	85/22112
GO:CC	GO:1990904	ribonucleoprotein complex	0.000158629	1305	226	2810	22112	RPS8 RPS12 RPL17 RPS4X RPS27A RPL11 RPL34 RPS3A RPL22 RPS6 RPL5 HNRNPA2B1 NPM1 RPL4 RPL22L1 TOP2A NCL SNRPD1 RPS15A RPS7 RPL36A HNRNPH1 RPL37 RPS24 RPS26 RPL3 SRSF2 RPL10A HNRNPA1 NOP56 RPL14 RPS13 RPL19 RPL13A RPS17 IVNS1ABP HNRNPC RPL26 BTF3 SNRPG RPL7 RPS23 RPS3 FBL HNRNPD RPL35A RPL12 HNRNPA3 RPL6 SNRPE RPL30 SNRPF HNRNPDL RPS18 RPS2 DDX5 HNRNPK RPS10 HNRNPM RPL7A ZFP36L1 PNN RPL23 DHX9 RPL32…	226/1305	2810/22112
GO:CC	GO:0071007	U2-type catalytic step 2 spliceosome	0.000192718	1305	11	30	22112	SNRPD1 SNRPG SNRPE SNRPF SRRM2 SNRPD2 SNRPA1 SNRPB PRPF19 SNRNP40 SYF2	11/1305	30/22112
GO:CC	GO:0005874	microtubule	0.000204994	1305	56	474	22112	STMN1 CDK1 NUSAP1 KIF23 PRC1 DST KIF20A TUBA1B FAM110C AURKB ASPM BIRC5 TUBB KIF11 KIF2C KIFC1 TPPP3 HNRNPU CCT6A CCT5 TCP1 TBCA CKAP2 CCT8 TPX2 TUBA1C TUBB4B CCT3 CCT4 SHTN1 DYNLL1 RGS14 PLK1 TTL KIFAP3 GAS2L1 CCT2 HSPH1 CEP170B EML4 RMDN1 RCC2 ZNF207 KLC3 REEP4 DYNC1H1 CHMP4A NUDC DYNC1LI2 CDK5RAP3 CHMP3 IQGAP1 EIF3A BAIAP2 RUSC1 SEPTIN9	56/1305	474/22112
GO:CC	GO:0070603	SWI/SNF superfamily-type complex	0.000228643	1305	20	96	22112	MBD2 DEK BCL11A BCL11B RBBP4 HDAC2 NFRKB RBBP7 BRD8 ARID1A DDX21 SF3B1 MYBBP1A SMARCD2 C17orf49 CHD4 RUVBL2 SMARCE1 YY1 SMARCA4	20/1305	96/22112
GO:CC	GO:1990234	transferase complex	0.000285524	1305	88	880	22112	UBE2C CKS2 PCNA CDK1 SNRPD1 MCM3 CCNB1 CCNA2 SNRPG DDB2 SNRPE SNRPF RNF7 CDC20 GOLGA7B CCNB2 POLR3E EZH2 CBX5 CKS1B PRKDC UBE2S PIK3R2 POLD2 SNRPD2 ENY2 XRCC5 MAT2A TGFBR1 PRPS2 PDCD6 KAT2A KLHL42 FBXW7 RBBP4 METTL3 HDAC2 CCNL2 CCND1 POLR2B ANAPC7 RANGAP1 ERH SNRPB POLE CCND2 FBXO2 ANAPC5 CAND1 UBE2I RBBP7 NSMCE4A BRD8 MEN1 QTRT1 ERCC3 OGT POLR1D PRKX SF3B3 MAEA POLR2H MAT2B SKP1 POLR2K CCNL1 CLN…	88/1305	880/22112
GO:CC	GO:0140513	nuclear protein-containing complex	0.000318332	1305	219	2732	22112	UBE2C PCNA HNRNPA2B1 NCL SNRPD1 MCM3 MYC RAN HNRNPH1 SRSF2 HNRNPA1 RANBP1 HINT1 IVNS1ABP HSP90AB1 HNRNPC CBX3 SNRPG BIRC5 MCM6 RPS3 MCM7 HNRNPA3 SNRPE ANXA2 SNRPF HNRNPDL MCM4 RNF7 SFPQ DDX5 CDC20 HNRNPK HNRNPM RBBP8 SEM1 MAD2L1 TIMELESS PNN MBD2 MYBL2 POLR3E XRCC3 DDX11 EZH2 THOC7 HNRNPU CBX5 CHTF18 E2F2 BUB3 PABPC1 TRA2B ELL3 LUC7L3 SLBP PRKDC S100A10 HR HNRNPAB MAGOH SSRP1 UBE2S BASP1 NONO DEK…	219/1305	2732/22112
GO:CC	GO:0071004	U2-type prespliceosome	0.000417432	1305	8	16	22112	SNRPG LUC7L3 LSM7 SNRPB SNRNP70 PRPF40A SF3B1 SNRPC	8/1305	16/22112
GO:CC	GO:0071010	prespliceosome	0.000417432	1305	8	16	22112	SNRPG LUC7L3 LSM7 SNRPB SNRNP70 PRPF40A SF3B1 SNRPC	8/1305	16/22112
GO:CC	GO:0045202	synapse	0.000498777	1305	121	1337	22112	SYT8 RPS4X SLC1A4 IGSF9 RPS3A KPNA2 NSG1 RPS7 CLSTN1 RPL37 RPL3 YWHAZ RPL14 RPS13 RPL19 RPS17 SLC2A1 ATP1A1 RPL7 RPS23 RPS3 HNRNPD ITGA2 RPL12 HNRNPA3 RPL6 EEF2K PRNP RPL30 SERPINE2 RPS18 C1QBP PTPRZ1 NMU GPC1 LAMA5 RPLP0 EZH2 PCBP2 RPS19 ANO1 ARPC2 NEFL FGFR2 WNT5A BCL11A COL4A5 RPS14 FABP5 PARK7 PKP4 SRSF10 GABRE NINJ1 CAD HRAS RPS21 AP2M1 OLFM2 ITGA3 SLC3A2 VPS35 RGS14 ACTG1 TNN EEF2 RPL24 FBX…	121/1305	1337/22112
GO:CC	GO:0005815	microtubule organizing center	0.000509392	1305	84	840	22112	PCNA SLC1A4 CDK1 NPM1 TOP2A RPS7 KIF23 MCM3 RAN CENPF RANBP1 CCDC88C FAM110C CCNB1 HSPB11 AURKB ASPM CDC25B KCTD1 KIF2C SSX2IP KIFC1 CDC20 BBS2 APEX1 CCNB2 DHX9 DDX11 HNRNPU TACC3 CCT5 TCP1 AJUBA CKAP2 CSNK1A1 CCT8 RTRAF TAF1D ATF4 SDCCAG8 KAT2A MZT1 SMO NUP62 CCT4 ID1 DYNLL1 RGS14 RBM39 GPSM2 WDR90 BLOC1S2 PLK1 NUDCD2 CEP95 KIFAP3 NIT2 TTLL12 GIT1 TTC19 NUDT21 SKP1 CDK10 EML4 EZR CDC16 UXT BICD2…	84/1305	840/22112
GO:CC	GO:0031983	vesicle lumen	0.000530041	1305	42	325	22112	EEF1A1 PPIA NME2 EGFR HMGB1 HSP90AB1 TUBB ANXA2 IMPDH2 GSTP1 S100A11 FABP5 XRCC5 KPNB1 CCT8 ILF2 PKM TUBB4B IMPDH1 EEF2 PA2G4 CAND1 NIT2 SRP14 CCT2 FAM49B GDI2 HSPA8 JUP ALAD MIF PGAM1 ACTN4 DYNC1H1 VCP OLA1 XRCC6 HSP90AA1 APRT PSMD6 ARPC5 PSMB1	42/1305	325/22112
GO:CC	GO:0099572	postsynaptic specialization	0.000644356	1305	40	305	22112	KPNA2 CLSTN1 RPL14 RPS13 ATP1A1 RPL7 RPS3 RPL12 HNRNPA3 RPL6 EEF2K PRNP RPL30 RPS18 RPLP0 PCBP2 RPS19 BCL11A RPS14 FABP5 PKP4 VPS35 RGS14 GIT1 RTN4 HSPA8 SLC6A9 RPL8 CTNND1 DGCR8 NPTN PHB2 DNAJB1 RPS25 EIF3A BAIAP2 RUSC1 CAMK2N1 RPL38 CAPZB	40/1305	305/22112
GO:CC	GO:0098803	respiratory chain complex	0.000699931	1305	19	94	22112	UQCRH NDUFA1 COX6C COX6A1 NDUFS5 COX7A2 NDUFB3 NDUFAB1 UQCRC2 COA6 COX7B COX7C UQCRB NDUFB6 NDUFA12 NDUFA6 NDUFC1 NDUFA10 NDUFS6	19/1305	94/22112
GO:CC	GO:0045263	proton-transporting ATP synthase complex, coupling factor F(o)	0.000747577	1305	8	17	22112	ATP5MF ATP5MG ATP5PB ATP5PF ATP5PO ATP5MC3 ATP5MC2 ATP5PD	8/1305	17/22112
GO:CC	GO:0070469	respirasome	0.0008602	1305	20	104	22112	UQCRH NDUFA1 COX6C COX6A1 NDUFS5 COX7A2 TTC19 NDUFB3 NDUFAB1 UQCRC2 COA6 COX7B COX7C UQCRB NDUFB6 NDUFA12 NDUFA6 NDUFC1 NDUFA10 NDUFS6	20/1305	104/22112
GO:CC	GO:0034774	secretory granule lumen	0.000875859	1305	41	320	22112	EEF1A1 PPIA NME2 HMGB1 HSP90AB1 TUBB ANXA2 IMPDH2 GSTP1 S100A11 FABP5 XRCC5 KPNB1 CCT8 ILF2 PKM TUBB4B IMPDH1 EEF2 PA2G4 CAND1 NIT2 SRP14 CCT2 FAM49B GDI2 HSPA8 JUP ALAD MIF PGAM1 ACTN4 DYNC1H1 VCP OLA1 XRCC6 HSP90AA1 APRT PSMD6 ARPC5 PSMB1	41/1305	320/22112
GO:CC	GO:0034708	methyltransferase complex	0.00100435	1305	20	105	22112	SNRPD1 SNRPG SNRPE SNRPF EZH2 CBX5 SNRPD2 RBBP4 METTL3 HDAC2 ERH SNRPB RBBP7 MEN1 CLNS1A PRPF31 C17orf49 RUVBL2 WDR82 PRMT1	20/1305	105/22112
GO:CC	GO:0000276	mitochondrial proton-transporting ATP synthase complex, coupling factor F(o)	0.00105988	1305	7	13	22112	ATP5MG ATP5PB ATP5PF ATP5PO ATP5MC3 ATP5MC2 ATP5PD	7/1305	13/22112
GO:CC	GO:0060205	cytoplasmic vesicle lumen	0.00110953	1305	41	323	22112	EEF1A1 PPIA NME2 HMGB1 HSP90AB1 TUBB ANXA2 IMPDH2 GSTP1 S100A11 FABP5 XRCC5 KPNB1 CCT8 ILF2 PKM TUBB4B IMPDH1 EEF2 PA2G4 CAND1 NIT2 SRP14 CCT2 FAM49B GDI2 HSPA8 JUP ALAD MIF PGAM1 ACTN4 DYNC1H1 VCP OLA1 XRCC6 HSP90AA1 APRT PSMD6 ARPC5 PSMB1	41/1305	323/22112
GO:CC	GO:0090734	site of DNA damage	0.00117007	1305	20	106	22112	CBX3 PARP1 DDB2 RBBP8 SMARCAD1 TIMELESS CBX5 ARPC2 XRCC5 RPA1 PRPF19 RPA3 ARPC3 RPA2 TP53 XPC VCP ARPC5 PAXX DDB1	20/1305	106/22112
GO:CC	GO:0005657	replication fork	0.00121293	1305	16	72	22112	PCNA MCM3 PARP1 SMARCAD1 TIMELESS XRCC3 RFC4 POLD2 RFC1 RPA1 DNMT1 PRPF19 RPA3 ZMIZ2 RPA2 TP53	16/1305	72/22112
GO:CC	GO:0034715	pICln-Sm protein complex	0.00139865	1305	5	6	22112	SNRPD1 SNRPE SNRPF SNRPD2 CLNS1A	5/1305	6/22112
GO:CC	GO:0000502	proteasome complex	0.0018119	1305	15	66	22112	SEM1 PSME2 PSMA4 UBE3C PSMA6 PSMB2 PSMC5 PSMA1 VCP PSME1 PSMA3 PSMD6 PSMB8 PSMB1 PSMA7	15/1305	66/22112
GO:CC	GO:0099513	polymeric cytoskeletal fiber	0.00183896	1305	79	802	22112	STMN1 KRT15 KRT5 SLC1A4 CDK1 NUSAP1 KRT14 KIF23 PRC1 DST KIF20A TUBA1B FAM110C AURKB ASPM BIRC5 TUBB KIF11 KIF2C KIFC1 TPPP3 DSP PNN HNRNPU CCT6A NEFL CCT5 TCP1 TBCA CKAP2 CSNK1A1 PKP1 CCT8 TPX2 TUBA1C TUBB4B CCT3 CCT4 SHTN1 DYNLL1 PDLIM1 RGS14 MYO5A ACTG1 EPPK1 LMNB2 PLK1 TTL KIFAP3 GAS2L1 CCT2 PDLIM4 HSPH1 CEP170B EML4 RMDN1 EZR RCC2 ZNF207 KLC3 JUP REEP4 LDLRAP1 KRT8 DYNC1H1 CHMP4A NUDC PALLD …	79/1305	802/22112
GO:CC	GO:0030684	preribosome	0.00213098	1305	16	75	22112	RPS7 NOP56 FBL PRKDC XRCC5 NOP58 NOB1 PPAN MRTO4 WDR12 EBNA1BP2 KRI1 NSA2 IMP3 RSL1D1 WDR46	16/1305	75/22112
GO:CC	GO:0014069	postsynaptic density	0.00284857	1305	38	301	22112	CLSTN1 RPL14 RPS13 ATP1A1 RPL7 RPS3 RPL12 HNRNPA3 RPL6 EEF2K PRNP RPL30 RPS18 RPLP0 PCBP2 RPS19 BCL11A RPS14 FABP5 PKP4 VPS35 RGS14 GIT1 RTN4 SLC6A9 RPL8 CTNND1 DGCR8 NPTN PHB2 DNAJB1 RPS25 EIF3A BAIAP2 RUSC1 CAMK2N1 RPL38 CAPZB	38/1305	301/22112
GO:CC	GO:0000785	chromatin	0.00338849	1305	119	1363	22112	TP73 TP63 PCNA HMGB2 IRX4 HELLS MYC RAN TFAP2B CENPF FOXM1 SIM2 SRSF2 HMGN2 TFAP2A TFAP2C HMGN3 HNRNPC CBX3 PARP1 MCM7 HMGN1 SFPQ HNRNPK SMARCAD1 TIMELESS MBD2 SET DHX9 NSD2 DDX11 EZH2 CBX5 E2F2 ID2 HR SSRP1 ZBED2 BASP1 TCP1 DEK NAP1L1 NASP BCL11A TCF3 SOX15 ENY2 PARK7 TFDP1 KLF5 RBMX SNAI2 HES2 BCL11B TMPO ATF4 KAT2A RBBP4 SOX4 IRF6 HP1BP3 HDAC2 CREBZF ANAPC7 PITX2 DNMT1 MAF KDM1A EHMT2 SUPT16H …	119/1305	1363/22112
GO:CC	GO:0033290	eukaryotic 48S preinitiation complex	0.00357874	1305	7	15	22112	EIF3M EIF3L EIF3B EIF3E EIF3K EIF3D EIF3A	7/1305	15/22112
GO:CC	GO:0005826	actomyosin contractile ring	0.00416535	1305	4	4	22112	ANLN RTKN MAEA MYH9	4/1305	4/22112
GO:CC	GO:0032279	asymmetric synapse	0.00449561	1305	38	307	22112	CLSTN1 RPL14 RPS13 ATP1A1 RPL7 RPS3 RPL12 HNRNPA3 RPL6 EEF2K PRNP RPL30 RPS18 RPLP0 PCBP2 RPS19 BCL11A RPS14 FABP5 PKP4 VPS35 RGS14 GIT1 RTN4 SLC6A9 RPL8 CTNND1 DGCR8 NPTN PHB2 DNAJB1 RPS25 EIF3A BAIAP2 RUSC1 CAMK2N1 RPL38 CAPZB	38/1305	307/22112
GO:CC	GO:0005746	mitochondrial respirasome	0.00452979	1305	18	97	22112	UQCRH NDUFA1 COX6C COX6A1 NDUFS5 COX7A2 NDUFB3 NDUFAB1 UQCRC2 COX7B COX7C UQCRB NDUFB6 NDUFA12 NDUFA6 NDUFC1 NDUFA10 NDUFS6	18/1305	97/22112
GO:CC	GO:0031252	cell leading edge	0.00463752	1305	48	426	22112	EEF1A1 NME2 DST CD44 EGFR FSCN1 RPS3 SSX2IP ITGB4 SLC9A3R1 PABPC1 NME1 ARPC2 ARHGEF4 SLC39A6 AJUBA S100A11 FERMT1 GABRE ATF4 LMO4 SHTN1 MYO5A SH3YL1 ARPC3 CFL1 SNX1 SNX5 PLEKHA1 PDLIM4 CAPRIN1 GIT1 SYNE2 EZR CTNNA1 SH3BP1 CTNND1 PTPN13 RAB13 MYH9 PALLD ARPC5 ARF6 DPYSL3 IQGAP1 BAIAP2 EPS8L2 CAPZB	48/1305	426/22112
GO:CC	GO:0030056	hemidesmosome	0.00465573	1305	5	7	22112	COL17A1 DST ITGB4 LAMA3 EPPK1	5/1305	7/22112
GO:CC	GO:0043596	nuclear replication fork	0.00472232	1305	11	40	22112	PCNA MCM3 PARP1 SMARCAD1 TIMELESS POLD2 RPA1 PRPF19 RPA3 ZMIZ2 RPA2	11/1305	40/22112
GO:CC	GO:0016469	proton-transporting two-sector ATPase complex	0.00484729	1305	13	55	22112	ATP5MF ATP5F1B ATP5F1A ATP5MG ATP5PB ATP5PF ATP5PO ATP5F1C ATP5MC3 ATP5MC2 ATP5PD ATP6V1G1 ATP6V1F	13/1305	55/22112
GO:CC	GO:0042555	MCM complex	0.00514588	1305	6	11	22112	MCM3 MCM6 MCM7 MCM4 MCMBP MCM5	6/1305	11/22112
GO:CC	GO:0005852	eukaryotic translation initiation factor 3 complex	0.00603753	1305	7	16	22112	EIF3M EIF3L EIF3B EIF3E EIF3K EIF3D EIF3A	7/1305	16/22112
GO:CC	GO:1905368	peptidase complex	0.00651214	1305	21	128	22112	SEM1 PSME2 ENY2 KAT2A PSMA4 UBE3C PSMA6 PSMB2 SF3B3 CAPNS2 PSMC5 SPCS1 PSMA1 VCP PSME1 PSMA3 PSMD6 PSMB8 CAPN2 PSMB1 PSMA7	21/1305	128/22112
GO:CC	GO:0098984	neuron to neuron synapse	0.00677282	1305	40	336	22112	CLSTN1 YWHAZ RPL14 RPS13 ATP1A1 RPL7 RPS3 RPL12 HNRNPA3 RPL6 EEF2K PRNP RPL30 RPS18 RPLP0 PCBP2 RPS19 BCL11A RPS14 FABP5 PKP4 VPS35 RGS14 GIT1 RTN4 SLC6A9 RPL8 CTNND1 DGCR8 NPTN NECTIN1 PHB2 DNAJB1 RPS25 EIF3A BAIAP2 RUSC1 CAMK2N1 RPL38 CAPZB	40/1305	336/22112
GO:CC	GO:0031965	nuclear membrane	0.00678191	1305	37	301	22112	EGFR ENO1 CBX3 PRNP ITGB4 CLCA2 TRA2B XPO1 ATP5MF JPT1 KPNB1 TMPO OSBPL3 EI24 SUMO1 TRIM27 MYOF NUP62 CCND1 SMPD4 ANXA4 NPIPA1 RANGAP1 TMEM43 CCND2 LMNB2 TPR CLIC1 PUM2 RETSAT NUDT1 SYNE2 SUN1 CPNE1 TXNL4A MRPS23 MTDH	37/1305	301/22112
GO:CC	GO:0005643	nuclear pore	0.00699161	1305	18	100	22112	RAN RANBP1 MAD2L1 ENY2 KPNB1 SUMO1 NUP62 NPIPA1 RANGAP1 IPO7 IPO5 TPR UBE2I BICD2 CHMP4A NUP188 NXF1 CHMP3	18/1305	100/22112
GO:CC	GO:0099081	supramolecular polymer	0.00792528	1305	95	1053	22112	STMN1 KRT15 KRT5 SLC1A4 CDK1 NUSAP1 KRT14 KIF23 PRC1 DST CSRP2 KIF20A TUBA1B ENO1 FAM110C THSD4 SLC2A1 AURKB ASPM BIRC5 TUBB KIF11 KIF2C KIFC1 TPPP3 DSP PNN HNRNPU COL27A1 CCT6A NEFL CCT5 TCP1 DEK TBCA COL4A5 CKAP2 CSNK1A1 PKP1 CCT8 TPX2 TUBA1C TUBB4B CCT3 CCT4 SHTN1 DYNLL1 PDLIM1 RGS14 MYO5A ACTG1 EPPK1 LMNB2 PLK1 PSMA6 TTL KIFAP3 GAS2L1 CCT2 PDLIM4 HSPH1 SYNE2 CEP170B EML4 RMDN1 EZR RCC2 ZNF207…	95/1305	1053/22112
GO:CC	GO:0000313	organellar ribosome	0.00827513	1305	17	92	22112	MRPL51 MRPS27 MRPS25 PTCD3 MRPS18C MRPS26 MRPL27 MRPL32 NDUFAB1 MRPL17 MRPL13 MRPS23 MRPS34 MRPS21 MRPS6 MRPL36 MRPL52	17/1305	92/22112
GO:CC	GO:0005761	mitochondrial ribosome	0.00827513	1305	17	92	22112	MRPL51 MRPS27 MRPS25 PTCD3 MRPS18C MRPS26 MRPL27 MRPL32 NDUFAB1 MRPL17 MRPL13 MRPS23 MRPS34 MRPS21 MRPS6 MRPL36 MRPL52	17/1305	92/22112
GO:CC	GO:0099512	supramolecular fiber	0.00945065	1305	94	1044	22112	STMN1 KRT15 KRT5 SLC1A4 CDK1 NUSAP1 KRT14 KIF23 PRC1 DST CSRP2 KIF20A TUBA1B ENO1 FAM110C THSD4 SLC2A1 AURKB ASPM BIRC5 TUBB KIF11 KIF2C KIFC1 TPPP3 DSP PNN HNRNPU COL27A1 CCT6A NEFL CCT5 TCP1 DEK TBCA CKAP2 CSNK1A1 PKP1 CCT8 TPX2 TUBA1C TUBB4B CCT3 CCT4 SHTN1 DYNLL1 PDLIM1 RGS14 MYO5A ACTG1 EPPK1 LMNB2 PLK1 PSMA6 TTL KIFAP3 GAS2L1 CCT2 PDLIM4 HSPH1 SYNE2 CEP170B EML4 RMDN1 EZR RCC2 ZNF207 KLC3 J…	94/1305	1044/22112
GO:CC	GO:0016282	eukaryotic 43S preinitiation complex	0.0097405	1305	7	17	22112	EIF3M EIF3L EIF3B EIF3E EIF3K EIF3D EIF3A	7/1305	17/22112
GO:CC	GO:0005697	telomerase holoenzyme complex	0.0109619	1305	8	23	22112	HNRNPC SNRPE HNRNPU DKC1 SNRPB PTGES3 NAT10 NHP2	8/1305	23/22112
GO:CC	GO:0005839	proteasome core complex	0.0109619	1305	8	23	22112	PSMA4 PSMA6 PSMB2 PSMA1 PSMA3 PSMB8 PSMB1 PSMA7	8/1305	23/22112
GO:CC	GO:0002199	zona pellucida receptor complex	0.0118086	1305	5	8	22112	TCP1 CCT8 CCT3 CCT4 CCT2	5/1305	8/22112
GO:CC	GO:1905369	endopeptidase complex	0.0127348	1305	17	95	22112	SEM1 PSME2 PSMA4 UBE3C PSMA6 PSMB2 CAPNS2 PSMC5 PSMA1 VCP PSME1 PSMA3 PSMD6 PSMB8 CAPN2 PSMB1 PSMA7	17/1305	95/22112
GO:CC	GO:0070993	translation preinitiation complex	0.0151271	1305	7	18	22112	EIF3M EIF3L EIF3B EIF3E EIF3K EIF3D EIF3A	7/1305	18/22112
GO:CC	GO:0005680	anaphase-promoting complex	0.0155941	1305	8	24	22112	UBE2C RNF7 CDC20 UBE2S ANAPC7 ANAPC5 CDC16 ANAPC16	8/1305	24/22112
GO:CC	GO:0005911	cell-cell junction	0.0159893	1305	53	510	22112	COL17A1 DSC3 NOTCH1 VSIG10L2 FSCN1 JAG1 FAT2 AQP3 SLC2A1 CDH3 SSX2IP ANXA2 LAMA3 CXADR DSP PNN SAPCD2 CDCA3 DSG3 AJUBA S100A11 PARK7 PKP4 PKP1 TGFBR1 SDCCAG8 DSC2 CCND1 TRIM29 PDLIM1 ACTG1 EPPK1 PERP EIF4G2 PDLIM4 EZR CTNNA1 JUP SH3BP1 CTNND1 PKP3 NECTIN1 KRT8 RAB13 MYH9 EPCAM IQGAP1 BAIAP2 YWHAH MSN MTDH EVPL PPP1CA	53/1305	510/22112
GO:CC	GO:0042645	mitochondrial nucleoid	0.0196574	1305	11	46	22112	SLC25A5 ATP5F1B SHMT2 GRSF1 VDAC2 HSPA9 SSBP1 ELAC2 POLG TUFM VDAC1	11/1305	46/22112
GO:CC	GO:0009295	nucleoid	0.0196574	1305	11	46	22112	SLC25A5 ATP5F1B SHMT2 GRSF1 VDAC2 HSPA9 SSBP1 ELAC2 POLG TUFM VDAC1	11/1305	46/22112
GO:CC	GO:1990726	Lsm1-7-Pat1 complex	0.0198463	1305	4	5	22112	LSM7 LSM2 LSM5 LSM3	4/1305	5/22112
GO:CC	GO:1990204	oxidoreductase complex	0.0261112	1305	20	130	22112	RRM2 RRM1 UQCRH NDUFA1 KAT2A LDHA NDUFS5 NDUFB3 NDUFAB1 UQCRC2 IDH3B LDHB UQCRB NDUFB6 NDUFA12 NDUFA6 PDHA1 NDUFC1 NDUFA10 NDUFS6	20/1305	130/22112
GO:CC	GO:0000314	organellar small ribosomal subunit	0.0309035	1305	9	33	22112	MRPS27 MRPS25 PTCD3 MRPS18C MRPS26 MRPS23 MRPS34 MRPS21 MRPS6	9/1305	33/22112
GO:CC	GO:0005763	mitochondrial small ribosomal subunit	0.0309035	1305	9	33	22112	MRPS27 MRPS25 PTCD3 MRPS18C MRPS26 MRPS23 MRPS34 MRPS21 MRPS6	9/1305	33/22112
GO:CC	GO:0005732	sno(s)RNA-containing ribonucleoprotein complex	0.0401628	1305	8	27	22112	NOP56 FBL NOP58 NOLC1 DKC1 NHP2 POP5 SNRNP40	8/1305	27/22112
GO:CC	GO:0012505	endomembrane system	0.0462461	1305	333	4730	22112	COL7A1 TYRP1 LGR6 COL17A1 CXCL14 PMEL MLANA TP73 SYT8 TP63 RPS8 FGFR3 RPS12 RPS27A RPL34 RPS3A EEF1A1 PPIA RPS6 RPL5 CDK1 KPNA2 NOTCH1 MFSD2A NME2 RPL4 LARGE2 GOLGA8B NSG1 RPL36A MYC RAN CENPF CLSTN1 RPS24 DST RPS26 KIF20A KREMEN2 CD44 EGFR ABCC5 RANBP1 HMGB1 CD9 GLCE ENO1 FAT2 HSP90AB1 SLC2A1 SYTL1 CBX3 ATP1A1 PTN PARP1 TUBB ALDH3A1 RPS23 RPS3 RPL6 PRNP ANXA2 SERPINE2 KIFC1 DEGS1 ITGB4 LAMA3 CXA…	333/1305	4730/22112
GO:CC	GO:0035145	exon-exon junction complex	0.0472624	1305	7	21	22112	PNN MAGOH UPF3A RNPS1 RBM8A SAP18 EIF4A3	7/1305	21/22112
GO:CC	GO:0070938	contractile ring	0.0480836	1305	5	10	22112	PRC1 ANLN RTKN MAEA MYH9	5/1305	10/22112
GO:CC	GO:0019773	proteasome core complex, alpha-subunit complex	0.0480836	1305	5	10	22112	PSMA4 PSMA6 PSMA1 PSMA3 PSMA7	5/1305	10/22112
GO:CC	GO:0001533	cornified envelope	0.0493734	1305	12	59	22112	DSC3 KRT14 NCL ANXA2 DSP DSG3 PKP4 PKP1 DSC2 JUP PKP3 EVPL	12/1305	59/22112
GO:MF	GO:0005515	protein binding	3.62683e-61	1292	1181	14778	20171	SLC7A1 STMN1 SLC7A5 COL7A1 TYRP1 PSAT1 KRT15 DCT LGR6 PTTG1 COL17A1 MT1G CXCL14 PMEL BOC MT1X TYMS MLANA MT2A KRT5 UBE2C ATP1B3 TP73 FGFBP1 SYT8 TP63 CDCA7 CKS2 PCNA RPS8 PTMA HMGB2 FGFR3 RPS12 S100A2 RPL17 FAM83F MT1E RPS4X RPS27A IGSF9 RPL11 RPL34 RPS3A EEF1A1 DSC3 PDCD4 RPL22 LGR4 PPIA RPS6 RPL5 IRX4 CDK1 HNRNPA2B1 KPNA2 VSNL1 NUSAP1 NACA NOTCH1 MFSD2A RRM2 NME2 NPM1 APCDD1 RPL4 HELLS RPL22L1 …	1181/1292	14778/20171
GO:MF	GO:0003723	RNA binding	3.31379e-50	1292	412	3122	20171	TYMS RPS8 HMGB2 RPS12 RPL17 RPS4X RPS27A RPL11 RPL34 RPS3A EEF1A1 PDCD4 RPL22 PPIA RPS6 RPL5 HNRNPA2B1 KPNA2 NUSAP1 NPM1 RPL4 RPL22L1 HSPE1 TOP2A NCL SNRPD1 RPS15A RPS7 RPL36A MYC RAN HNRNPH1 RPL37 TXN RPS24 RPS26 RPL3 SRSF2 TUBA1B HMGN2 RPL10A FSCN1 HNRNPA1 HMGB1 YWHAZ NOP56 RPL14 RPS13 RPL19 RPL13A ENO1 RPS17 HMGB3 MKI67 HSP90AB1 HNRNPC RPL26 BTF3 SNRPG RPL7 PARP1 RPS23 RPS3 FBL HNRNPD RPL35A S…	412/1292	3122/20171
GO:MF	GO:0003729	mRNA binding	2.32282e-35	1292	102	368	20171	TYMS RPS3A RPL5 HNRNPA2B1 NCL RPS7 MYC RPS26 HNRNPA1 RPS13 RPL13A HNRNPC RPL26 RPL7 RPS3 HNRNPD HNRNPA3 EIF4A1 RPS2 DDX5 HNRNPK C1QBP HNRNPM SRSF6 ZFP36L1 MBD2 DHX9 SERBP1 PCBP2 HNRNPU ILF3 PABPC1 TRA2B LUC7L3 G3BP1 SLBP HNRNPAB CCT5 SRRM2 RPS14 PARK7 TAF15 SF3B6 UPF3A GNL3 RBMX SSB CNBP SLIRP METTL3 TARDBP PKM FUS PTBP1 RNPS1 RBM5 RBM8A DHFR SRSF5 CPSF6 RPL24 EIF4G2 ZFP36L2 SHMT2 CELF1 NCBP2 KHD…	102/1292	368/20171
GO:MF	GO:0050839	cell adhesion molecule binding	3.21237e-31	1292	122	561	20171	IGSF9 RPL34 PPIA VSIG10L2 RAN PAICS DST RPS26 EGFR FSCN1 RANBP1 HMGB1 YWHAZ NOP56 RPL14 CD9 ANLN ENO1 HSP90AB1 CDH3 PTN ITGA2 RPL6 ITGA6 PTPRF ANXA2 RPS2 HNRNPK ITGB4 PTPRZ1 RPL7A LAMA3 CXADR DSP CCNB2 GPNMB LAMA5 SERBP1 PAK6 RPL29 TENM4 RACK1 S100A11 PARK7 PKP4 FERMT1 PKP1 CCT8 TMPO NINJ1 RPSA DSC2 ANXA7 YWHAE PRDX1 PKM LDHA ATXN2L ITGA3 TRIM29 PTPN2 RANGAP1 SHTN1 SLC3A2 PDLIM1 NISCH TNN EEF2 RP…	122/1292	561/20171
GO:MF	GO:0045296	cadherin binding	1.14534e-27	1292	87	334	20171	RPL34 RAN PAICS RPS26 EGFR FSCN1 RANBP1 YWHAZ NOP56 RPL14 ANLN ENO1 HSP90AB1 CDH3 RPL6 ITGA6 ANXA2 RPS2 HNRNPK RPL7A CCNB2 SERBP1 PAK6 RPL29 RACK1 S100A11 PARK7 PKP4 PKP1 CCT8 TMPO YWHAE PRDX1 PKM LDHA ATXN2L TRIM29 RANGAP1 SHTN1 SLC3A2 PDLIM1 EEF2 RPL24 EIF4G2 LARP1 RPL23A CAPZA1 CLIC1 SNX1 SNX5 RTN4 RPL15 GLOD4 HSPA8 PI4KA EZR CTNNA1 JUP NOTCH3 KTN1 CTNND1 SFN PKP3 LAD1 EIF2A PLCB3 PFN1 OLA1 DN…	87/1292	334/20171
GO:MF	GO:0003676	nucleic acid binding	3.2368e-25	1292	527	5483	20171	TYMS TP73 TP63 PCNA RPS8 HMGB2 RPS12 RPL17 RPS4X RPS27A RPL11 RPL34 RPS3A EEF1A1 PDCD4 RPL22 PPIA RPS6 RPL5 IRX4 HNRNPA2B1 KPNA2 NUSAP1 NACA NOTCH1 NME2 NPM1 RPL4 RPL22L1 HSPE1 TOP2A NCL SNRPD1 RPS15A RPS7 RPL36A MCM3 MYC RAN TFAP2B FOXM1 HNRNPH1 SIM2 RPL37 TXN RPS24 RPS26 SMC4 RPL3 SRSF2 TUBA1B HMGN2 RPL10A EGFR TFAP2A FSCN1 HNRNPA1 HMGB1 YWHAZ NOP56 RPL14 RPS13 RPL19 RPL13A ENO1 RPS17 HMGB3 MKI…	527/1292	5483/20171
GO:MF	GO:1901363	heterocyclic compound binding	8.14684e-23	1292	656	7463	20171	PSAT1 TYMS UBE2C TP73 TP63 PCNA RPS8 HMGB2 FGFR3 RPS12 RPL17 RPS4X RPS27A RPL11 RPL34 RPS3A EEF1A1 PDCD4 RPL22 PPIA RPS6 RPL5 IRX4 CDK1 HNRNPA2B1 KPNA2 NUSAP1 NACA NOTCH1 NME2 NPM1 RPL4 HELLS RPL22L1 HSPE1 TOP2A NCL SNRPD1 RPS15A RPS7 RPL36A KIF23 MCM3 MYC RAN TFAP2B PAICS FOXM1 HNRNPH1 SIM2 RPL37 TXN RPS24 RPS26 SMC4 DDR1 RPL3 KIF20A SRSF2 TUBA1B HMGN2 RPL10A EGFR TFAP2A FSCN1 ABCC5 HNRNPA1 HMGB…	656/1292	7463/20171
GO:MF	GO:0097159	organic cyclic compound binding	4.70696e-22	1292	658	7536	20171	PSAT1 TYMS UBE2C TP73 TP63 PCNA RPS8 HMGB2 FGFR3 RPS12 RPL17 RPS4X RPS27A RPL11 RPL34 RPS3A EEF1A1 PDCD4 RPL22 PPIA RPS6 RPL5 IRX4 CDK1 HNRNPA2B1 KPNA2 NUSAP1 NACA NOTCH1 NME2 NPM1 RPL4 HELLS RPL22L1 HSPE1 TOP2A NCL SNRPD1 RPS15A RPS7 RPL36A KIF23 MCM3 MYC RAN TFAP2B PAICS FOXM1 HNRNPH1 SIM2 RPL37 TXN RPS24 RPS26 SMC4 DDR1 RPL3 KIF20A SRSF2 TUBA1B HMGN2 RPL10A EGFR TFAP2A FSCN1 ABCC5 HNRNPA1 HMGB…	658/1292	7536/20171
GO:MF	GO:0044877	protein-containing complex binding	5.02993e-20	1292	178	1304	20171	PCNA PPIA NPM1 KRT14 SNRPD1 MYC CENPF DST DDR1 CD44 HMGN2 EGFR FSCN1 HMGB1 CD9 HMGN3 HSP90AB1 HNRNPC PTN PARP1 TUBB RPS3 FBL ITGA2 DDB2 HMGN1 ITGA6 PRNP PTPRF LAMB3 DDX5 CDC20 C1QBP ITGB4 PTPRZ1 LAMA3 CXADR HSPD1 MBD2 APEX1 GPNMB LAMA5 DHX9 SERBP1 EZH2 HNRNPU SLC9A3R1 CBX5 SRRT ATP5IF1 NME1 ARPC2 HNRNPAB NEFL SSRP1 UBE2S PSMG3 RACK1 AJUBA PARK7 XRCC5 FERMT1 NOP58 PKP1 TGFBR1 NOLC1 MYO19 RPSA ANXA…	178/1292	1304/20171
GO:MF	GO:0003735	structural constituent of ribosome	6.18593e-16	1292	83	448	20171	RPS8 RPS12 RPL17 RPS4X RPS27A RPL11 RPL34 RPS3A RPL22 RPS6 RPL5 RPL4 RPL22L1 RPS15A RPS7 RPL36A RPL37 RPS24 RPS26 RPL3 RPL10A RPL14 RPS13 RPL19 RPL13A RPS17 RPL26 RPL7 RPS23 RPS3 RPL35A RPL12 RPL6 RPL30 RPS18 RPS2 RPS10 RPL7A RPL23 RPL32 RPLP2 RPLP0 RPL37A MRPL51 RPL29 RPS19 RPL28 RPL31 RPL39 RPS14 RPL36AL RPS29 RPSA RPS21 RPS27L RPL9 MRPS25 RPS4Y1 RPL24 RPL26L1 RPL23A RPL41 MRPS18C RPL15 MRPL27 …	83/1292	448/20171
GO:MF	GO:0019899	enzyme binding	7.95567e-16	1292	234	2082	20171	UBE2C ATP1B3 TP73 CKS2 PCNA FAM83F RPS27A RPL11 EEF1A1 RPS6 RPL5 KPNA2 NOTCH1 NPM1 TOP2A NCL RPS7 FOXM1 PRC1 KIF20A SRSF2 TUBA1B EGFR RANBP1 HMGB1 YWHAZ NOP56 HINT1 ENO1 CCNB1 HSP90AB1 CCNA2 SLC2A1 SYTL1 CBX3 AURKB PTN PARP1 BIRC5 TUBB RPS3 CDC25B FBL HNRNPD KIF11 SRSF3 SLC25A5 PRNP ANXA2 UBE2T RPS2 SFPQ CDC20 C1QBP HSPD1 MST1R DSP GOLGA7B RPL23 DHX9 RIN1 PCBP2 GMNN HNRNPU SLC9A3R1 CBX5 CKS1B ATP…	234/1292	2082/20171
GO:MF	GO:0005488	binding	7.25899e-15	1292	1248	18286	20171	SLC7A1 STMN1 SLC7A5 COL7A1 MT4 TYRP1 PSAT1 KRT15 DCT LGR6 PTTG1 COL17A1 MT1G CXCL14 PMEL BOC MT1X TYMS MLANA MT2A KRT5 UBE2C ATP1B3 TP73 FGFBP1 SYT8 TP63 CDCA7 CKS2 PCNA RPS8 PTMA HMGB2 FGFR3 RPS12 S100A2 RPL17 FAM83F MT1E RPS4X RPS27A IGSF9 RPL11 RPL34 RPS3A EEF1A1 DSC3 PDCD4 RPL22 CA12 LGR4 PPIA RPS6 RPL5 IRX4 CDK1 HNRNPA2B1 KPNA2 VSNL1 NUSAP1 NACA NOTCH1 MFSD2A RRM2 NME2 NPM1 APCDD1 RPL4 HELLS…	1248/1292	18286/20171
GO:MF	GO:0003682	chromatin binding	1.68188e-14	1292	96	594	20171	TP63 CKS2 PCNA CDK1 NOTCH1 NPM1 HELLS TOP2A RAN TFAP2B CENPF SMC4 HMGN2 EGFR TFAP2A HMGN3 HNRNPC CBX3 PARP1 HNRNPD HMGN1 UBE2T SFPQ DDX5 SMARCAD1 MBD2 APEX1 SET DHX9 NSD2 DDX11 EZH2 GMNN HNRNPU NPM3 CBX5 HR SSRP1 NONO NAP1L1 AJUBA SOX15 AUTS2 ENY2 RBMX SNAI2 ATF4 KAT2A RBBP4 HP1BP3 HDAC2 FUS NUP62 POLR2B SMC1A DNMT1 KDM1A EHMT2 SUPT16H POLE SHMT2 TPR MEN1 ERCC3 ARID1A OGT RAD21 HES1 BAP1 MCMBP AD…	96/1292	594/20171
GO:MF	GO:0008134	transcription factor binding	2.46751e-13	1292	93	589	20171	TP73 PCNA PTMA HMGB2 NPM1 NCL MYC CENPF HMGB1 YWHAZ ENO1 HMGN3 CBX3 NCAPG2 PARP1 RPS3 FBL KCTD1 DDX5 BBS2 C1QBP RBBP8 COMMD6 SUB1 APEX1 RPL23 DHX9 EZH2 GMNN HNRNPU CBX5 GTF2I ID2 PRKDC TCF3 PARK7 TFDP1 KLF5 NOP58 NOLC1 ATF4 HNRNPF KAT2A SUMO1 HDAC2 LMO4 TRIP6 ANXA4 PITX2 PTPN2 KDM1A HDAC11 EHMT2 HDGF CAND1 ID4 PSMA6 UBE2I ID3 BRD8 GAS2L1 ARID1A HES1 IFI16 MYBBP1A CPNE1 PSMC5 JUP MED4 CTBP1 PITX1 …	93/1292	589/20171
GO:MF	GO:0043021	ribonucleoprotein complex binding	3.2855e-13	1292	43	162	20171	NPM1 SNRPD1 DDX5 C1QBP DHX9 SERBP1 EZH2 HNRNPU CBX5 NME1 RACK1 NOLC1 RPSA EIF4B MRPS27 UNG PITX2 WDR12 SNRPB EEF2 CPSF6 SEC61G LARP1 RBM3 PTCD3 SNRPA ABCE1 SRP19 IMPACT SRP72 PRPF31 RPN2 EIF2A SPCS1 EIF4A3 OLA1 EIF3K SND1 PQBP1 OXA1L SEC61B SRP9 PPP1CA	43/1292	162/20171
GO:MF	GO:0003730	mRNA 3'-UTR binding	2.87768e-12	1292	33	104	20171	RPL5 HNRNPA2B1 RPS7 HNRNPA1 HNRNPC HNRNPD HNRNPA3 DDX5 ZFP36L1 SERBP1 HNRNPU ILF3 PABPC1 CCT5 TAF15 TARDBP FUS RNPS1 ZFP36L2 CELF1 LARP1 NHP2 PUM2 RPL41 NUDT21 DAZAP1 TP53 RBM4 TIAL1 HNRNPA0 RSL1D1 ZNF385A TIA1	33/1292	104/20171
GO:MF	GO:0140657	ATP-dependent activity	2.93461e-12	1292	88	563	20171	MFSD2A HELLS HSPE1 TOP2A KIF23 MCM3 SMC4 KIF20A ABCC5 HSP90AB1 ATP1A1 MCM6 KIF11 KIF2C MCM7 EIF4A2 MCM4 EIF4A1 KIFC1 DDX5 SMARCAD1 SUB1 HSPD1 DHX9 XRCC3 DDX11 CHTF18 G3BP1 ABCC3 CCT6A CCT5 TCP1 RFC4 ATP5F1B DDX39B ATP5F1A DDX17 XRCC5 CCT8 MYO19 RFC1 RBBP4 CCT3 CCT4 SMC1A MYO5A DDX39A DHX15 UBA3 UBA2 WRNIP1 HSPA9 CCT2 DDX27 ERCC3 HSPH1 DDX21 DDX42 HSPA8 MCM5 TOP2B HSPA2 ACSL3 PSMC5 TAP2 SAE1 TOMM2…	88/1292	563/20171
GO:MF	GO:0016887	ATP hydrolysis activity	2.33007e-10	1292	60	336	20171	KIF23 MCM3 SMC4 KIF20A HSP90AB1 ATP1A1 MCM6 KIF2C MCM7 EIF4A2 MCM4 EIF4A1 KIFC1 DDX5 SMARCAD1 HSPD1 DHX9 DDX11 CHTF18 G3BP1 CCT6A CCT5 TCP1 RFC4 DDX39B ATP5F1A DDX17 CCT8 MYO19 RFC1 CCT3 CCT4 SMC1A DDX39A DHX15 WRNIP1 HSPA9 CCT2 ERCC3 DDX21 DDX42 HSPA8 MCM5 HSPA2 PSMC5 CHD4 RUVBL2 DDX56 EIF4A3 HSP90B1 VCP OLA1 ATP5F1C HSP90AA1 SNRNP200 DDX24 ATP2B4 SMARCA4 TRAP1 ATP6V1G1	60/1292	336/20171
GO:MF	GO:0042802	identical protein binding	9.53776e-10	1292	213	2086	20171	TYRP1 PSAT1 PMEL TYMS TP73 TP63 PCNA FGFR3 S100A2 RPL22 HNRNPA2B1 NOTCH1 RRM2 NPM1 APCDD1 TOP2A NCL TFAP2B PAICS CENPF HNRNPH1 TXN EGFR TFAP2A HNRNPA1 YWHAZ GLCE ENO1 ALDH7A1 CCDC88C AQP3 HSP90AB1 HNRNPC SLC2A1 SAT1 CBX3 RPL7 PARP1 BIRC5 MCM6 KCTD1 PRNP ANXA2 SFPQ HNRNPK RBBP8 RRM1 SUB1 MAD2L1 TIMELESS IMPDH2 HNRNPU SLC9A3R1 CBX5 HSBP1 PSME2 TRA2B ATP5IF1 NME1 RPS19 SOD1 SLBP ANO1 S100A10 NEFL S1…	213/1292	2086/20171
GO:MF	GO:0019843	rRNA binding	1.13038e-09	1292	24	68	20171	RPS4X RPL11 RPL5 NPM1 RPL37 RPL3 RPS13 RPS3 RPL12 RPS18 RPL23 RPLP0 RPS14 MRPS27 RPL9 PPAN RPS4Y1 RPL23A PTCD3 DDX21 MRPS18C RPL8 IMP3 MRPS6	24/1292	68/20171
GO:MF	GO:0140662	ATP-dependent protein folding chaperone	1.26886e-09	1292	17	33	20171	HSPE1 HSP90AB1 HSPD1 CCT6A CCT5 TCP1 CCT8 CCT3 CCT4 HSPA9 CCT2 HSPH1 HSPA8 HSPA2 HSP90B1 HSP90AA1 TRAP1	17/1292	33/20171
GO:MF	GO:0051082	unfolded protein binding	1.95829e-09	1292	31	114	20171	PPIA NACA NPM1 HSPE1 HSP90AB1 HSPD1 CCT6A CCT5 TCP1 SRSF10 CCT8 TUBB4B CCT3 CCT4 PTGES3 NUDCD2 HSPA9 CCT2 HSPA8 HSPA2 TOMM20 NAP1L4 RUVBL2 PFDN2 HSP90B1 DNAJB1 HSP90AA1 NUDC CANX DNAJA1 TRAP1	31/1292	114/20171
GO:MF	GO:1901265	nucleoside phosphate binding	2.06661e-09	1292	219	2179	20171	UBE2C FGFR3 EEF1A1 CDK1 NME2 HELLS HSPE1 TOP2A KIF23 MCM3 RAN PAICS SMC4 DDR1 KIF20A TUBA1B EGFR ABCC5 HINT1 MKI67 LTB4R WEE1 HSP90AB1 AURKB ATP1A1 PARP1 TUBB MCM6 KIF11 KIF2C IP6K2 MCM7 DGKA EEF2K EIF4A2 PBK UBE2T MCM4 EIF4A1 KIFC1 DDX5 PHGDH RRM1 SMARCAD1 HSPD1 MST1R MBD2 DHX9 SMG1 PASK XRCC3 DDX11 IMPDH2 PAK6 ALDH2 HNRNPU CHTF18 NME1 G3BP1 MTHFD1 PRKDC ABCC3 CCT6A CCT5 UBE2S TCP1 FGFR2 RFC4 AT…	219/1292	2179/20171
GO:MF	GO:0140297	DNA-binding transcription factor binding	3.21731e-09	1292	73	482	20171	TP73 PCNA PTMA HMGB2 NPM1 NCL MYC CENPF HMGB1 YWHAZ HMGN3 NCAPG2 PARP1 RPS3 DDX5 BBS2 RBBP8 COMMD6 SUB1 APEX1 DHX9 GMNN CBX5 GTF2I ID2 PRKDC TCF3 PARK7 TFDP1 KLF5 ATF4 KAT2A HDAC2 LMO4 TRIP6 ANXA4 PITX2 PTPN2 KDM1A HDAC11 ID4 PSMA6 ID3 BRD8 GAS2L1 ARID1A HES1 CPNE1 PSMC5 JUP MED4 CTBP1 PITX1 CHD4 TP53 XPC SRI KLF4 ACTN4 PHB2 NFE2L2 BRMS1 SMARCE1 YY1 CDK5RAP3 SMARCA4 RBX1 DNAJA1 NUCKS1 YWHAH MTDH …	73/1292	482/20171
GO:MF	GO:0000166	nucleotide binding	3.50382e-09	1292	218	2178	20171	UBE2C FGFR3 EEF1A1 CDK1 NME2 HELLS HSPE1 TOP2A KIF23 MCM3 RAN PAICS SMC4 DDR1 KIF20A TUBA1B EGFR ABCC5 HINT1 MKI67 LTB4R WEE1 HSP90AB1 AURKB ATP1A1 PARP1 TUBB MCM6 KIF11 KIF2C IP6K2 MCM7 DGKA EEF2K EIF4A2 PBK UBE2T MCM4 EIF4A1 KIFC1 DDX5 PHGDH RRM1 SMARCAD1 HSPD1 MST1R MBD2 DHX9 SMG1 PASK XRCC3 DDX11 IMPDH2 PAK6 ALDH2 HNRNPU CHTF18 NME1 G3BP1 MTHFD1 PRKDC ABCC3 CCT6A CCT5 UBE2S TCP1 FGFR2 RFC4 AT…	218/1292	2178/20171
GO:MF	GO:0003697	single-stranded DNA binding	3.29849e-08	1292	31	126	20171	HMGB2 HNRNPA2B1 MCM3 SMC4 HNRNPA1 HMGB1 MCM6 MCM7 HNRNPDL MCM4 RBBP8 SUB1 HSPD1 DHX9 DDX11 PCBP2 HNRNPU CNBP RPA1 SSBP3 RPA3 MCM5 RPA2 POLR2H SSBP1 TP53 XPC FUBP1 PCBP1 POLR2G NUCKS1	31/1292	126/20171
GO:MF	GO:0005198	structural molecule activity	4.14749e-08	1292	126	1095	20171	COL7A1 KRT15 COL17A1 KRT5 RPS8 RPS12 RPL17 RPS4X RPS27A RPL11 RPL34 RPS3A RPL22 RPS6 RPL5 LAMB4 RPL4 RPL22L1 KRT14 RPS15A RPS7 RPL36A RPL37 RPS24 DST RPS26 CSRP2 RPL3 TUBA1B RPL10A JAG1 RPL14 RPS13 RPL19 RPL13A RPS17 THSD4 RPL26 RPL7 TUBB RPS23 RPS3 RPL35A RPL12 RPL6 RPL30 RPS18 RPS2 LAMB3 RPS10 RPL7A LAMA3 DSP PNN LAMA5 RPL23 RPL32 RPLP2 RPLP0 RPL37A MRPL51 RPL29 RPS19 COL27A1 RPL28 ARPC2 NEFL R…	126/1292	1095/20171
GO:MF	GO:0030554	adenyl nucleotide binding	4.21893e-08	1292	173	1664	20171	UBE2C FGFR3 CDK1 NME2 HELLS HSPE1 TOP2A KIF23 MCM3 PAICS SMC4 DDR1 KIF20A EGFR ABCC5 MKI67 WEE1 HSP90AB1 AURKB ATP1A1 PARP1 MCM6 KIF11 KIF2C IP6K2 MCM7 DGKA EEF2K EIF4A2 PBK UBE2T MCM4 EIF4A1 KIFC1 DDX5 PHGDH RRM1 SMARCAD1 HSPD1 MST1R DHX9 SMG1 PASK XRCC3 DDX11 PAK6 ALDH2 HNRNPU CHTF18 NME1 G3BP1 MTHFD1 PRKDC ABCC3 CCT6A CCT5 UBE2S TCP1 FGFR2 RFC4 ATP5F1B DDX39B GLUD1 GAL3ST4 CBWD1 ATP5F1A DDX17 …	173/1292	1664/20171
GO:MF	GO:0017076	purine nucleotide binding	8.31566e-08	1292	200	2020	20171	UBE2C FGFR3 EEF1A1 CDK1 NME2 HELLS HSPE1 TOP2A KIF23 MCM3 RAN PAICS SMC4 DDR1 KIF20A TUBA1B EGFR ABCC5 MKI67 WEE1 HSP90AB1 AURKB ATP1A1 PARP1 TUBB MCM6 KIF11 KIF2C IP6K2 MCM7 DGKA EEF2K EIF4A2 PBK UBE2T MCM4 EIF4A1 KIFC1 DDX5 PHGDH RRM1 SMARCAD1 HSPD1 MST1R DHX9 SMG1 PASK XRCC3 DDX11 PAK6 ALDH2 HNRNPU CHTF18 NME1 G3BP1 MTHFD1 PRKDC ABCC3 CCT6A CCT5 UBE2S TCP1 FGFR2 RFC4 ATP5F1B DDX39B GLUD1 GAL3S…	200/1292	2020/20171
GO:MF	GO:0016462	pyrophosphatase activity	1.87011e-07	1292	92	730	20171	EEF1A1 KIF23 MCM3 RAN SMC4 KIF20A TUBA1B HSP90AB1 ATP1A1 TUBB MCM6 KIF2C MCM7 EIF4A2 DUT MCM4 EIF4A1 KIFC1 DDX5 SMARCAD1 HSPD1 DHX9 DDX11 CHTF18 G3BP1 CCT6A CCT5 TCP1 RFC4 DDX39B ATP5F1A DDX17 CCT8 MYO19 RFC1 ACYP1 HRAS TUBB4B CCT3 CCT4 SMC1A RGS14 ARF3 EEF2 DDX39A DHX15 RAB7B ARL4C GNL2 RHOV GTPBP3 WRNIP1 HSPA9 CCT2 PPA1 ERCC3 NUDT1 DDX21 DDX42 HSPA8 MCM5 HSPA2 GBP6 PSMC5 DCTPP1 MFN2 PPA2 GNB1 A…	92/1292	730/20171
GO:MF	GO:0016817	hydrolase activity, acting on acid anhydrides	2.0099e-07	1292	92	731	20171	EEF1A1 KIF23 MCM3 RAN SMC4 KIF20A TUBA1B HSP90AB1 ATP1A1 TUBB MCM6 KIF2C MCM7 EIF4A2 DUT MCM4 EIF4A1 KIFC1 DDX5 SMARCAD1 HSPD1 DHX9 DDX11 CHTF18 G3BP1 CCT6A CCT5 TCP1 RFC4 DDX39B ATP5F1A DDX17 CCT8 MYO19 RFC1 ACYP1 HRAS TUBB4B CCT3 CCT4 SMC1A RGS14 ARF3 EEF2 DDX39A DHX15 RAB7B ARL4C GNL2 RHOV GTPBP3 WRNIP1 HSPA9 CCT2 PPA1 ERCC3 NUDT1 DDX21 DDX42 HSPA8 MCM5 HSPA2 GBP6 PSMC5 DCTPP1 MFN2 PPA2 GNB1 A…	92/1292	731/20171
GO:MF	GO:0016818	hydrolase activity, acting on acid anhydrides, in phosphorus-containing anhydrides	2.0099e-07	1292	92	731	20171	EEF1A1 KIF23 MCM3 RAN SMC4 KIF20A TUBA1B HSP90AB1 ATP1A1 TUBB MCM6 KIF2C MCM7 EIF4A2 DUT MCM4 EIF4A1 KIFC1 DDX5 SMARCAD1 HSPD1 DHX9 DDX11 CHTF18 G3BP1 CCT6A CCT5 TCP1 RFC4 DDX39B ATP5F1A DDX17 CCT8 MYO19 RFC1 ACYP1 HRAS TUBB4B CCT3 CCT4 SMC1A RGS14 ARF3 EEF2 DDX39A DHX15 RAB7B ARL4C GNL2 RHOV GTPBP3 WRNIP1 HSPA9 CCT2 PPA1 ERCC3 NUDT1 DDX21 DDX42 HSPA8 MCM5 HSPA2 GBP6 PSMC5 DCTPP1 MFN2 PPA2 GNB1 A…	92/1292	731/20171
GO:MF	GO:0004386	helicase activity	2.33671e-07	1292	34	159	20171	HELLS MCM3 MCM6 MCM7 EIF4A2 MCM4 EIF4A1 DDX5 SMARCAD1 SUB1 DHX9 DDX11 CHTF18 G3BP1 RFC4 DDX39B DDX17 XRCC5 DDX39A DHX15 WRNIP1 DDX27 ERCC3 DDX21 DDX42 MCM5 CHD4 RUVBL2 DDX56 EIF4A3 XRCC6 SNRNP200 DDX24 SMARCA4	34/1292	159/20171
GO:MF	GO:0090079	translation regulator activity, nucleic acid binding	2.68622e-07	1292	29	121	20171	TYMS EEF1A1 EEF2K EIF4A2 EIF4A1 EEF1B2 PABPC1 EIF4B RPS27L DHFR EEF2 EIF4G2 SHMT2 CELF1 LARP1 EIF3M EIF3L EIF2B1 EIF2A EIF3B DENR EIF2S3 EIF3E GSPT1 EIF3K EIF3D EIF3A EIF2B5 TUFM	29/1292	121/20171
GO:MF	GO:0045182	translation regulator activity	2.78583e-07	1292	33	152	20171	TYMS EEF1A1 EEF2K EIF4A2 EIF4A1 EEF1B2 PABPC1 RPS14 EIF4B CNBP RPS27L DHFR EEF2 EIF4G2 SHMT2 CELF1 LARP1 EIF3M EIF3L EIF2B1 EIF2A EIF3B EIF4A3 DENR EIF4EBP1 EIF2S3 EIF3E GSPT1 EIF3K EIF3D EIF3A EIF2B5 TUFM	33/1292	152/20171
GO:MF	GO:0017111	ribonucleoside triphosphate phosphatase activity	5.68981e-07	1292	85	668	20171	EEF1A1 KIF23 MCM3 RAN SMC4 KIF20A TUBA1B HSP90AB1 ATP1A1 TUBB MCM6 KIF2C MCM7 EIF4A2 MCM4 EIF4A1 KIFC1 DDX5 SMARCAD1 HSPD1 DHX9 DDX11 CHTF18 G3BP1 CCT6A CCT5 TCP1 RFC4 DDX39B ATP5F1A DDX17 CCT8 MYO19 RFC1 HRAS TUBB4B CCT3 CCT4 SMC1A RGS14 ARF3 EEF2 DDX39A DHX15 RAB7B ARL4C GNL2 RHOV GTPBP3 WRNIP1 HSPA9 CCT2 ERCC3 DDX21 DDX42 HSPA8 MCM5 HSPA2 GBP6 PSMC5 MFN2 GNB1 AGAP3 CHD4 RUVBL2 DDX56 RAB13 EIF4…	85/1292	668/20171
GO:MF	GO:0048027	mRNA 5'-UTR binding	8.53173e-07	1292	13	26	20171	RPS3A RPL5 NCL RPS7 RPS13 RPL26 CCT5 RPS14 GNL3 SHMT2 LARP1 RPL41 RSL1D1	13/1292	26/20171
GO:MF	GO:0019904	protein domain specific binding	1.00195e-06	1292	87	698	20171	PTTG1 TP63 HMGB2 NCL DAPL1 HNRNPA1 YWHAZ CCDC88C HSP90AB1 CCNA2 CBX3 TUBB SRSF7 SSX2IP CARD10 DDX5 HNRNPK HNRNPM RRM1 SHCBP1 CXADR MBD2 SLC9A3R1 TRA2B EFS PRKDC CCT6A NEFL ARHGEF4 BASP1 RACK1 YWHAQ WNT5A SRRM2 TFDP1 SRSF10 KPNB1 RBMX NOLC1 ATF4 RFC1 YWHAE AP2M1 NUP62 NDFIP2 ITGA3 DYNLL1 EHMT2 RBM39 GPSM2 BANF1 KHDRBS1 LANCL1 UBE2I ID3 PLEKHA1 HES1 BAX HSPA8 HSPA2 SKP1 SRP72 ACSL3 EZR SRSF9 RCC2 T…	87/1292	698/20171
GO:MF	GO:0035639	purine ribonucleoside triphosphate binding	1.00342e-06	1292	182	1848	20171	UBE2C FGFR3 EEF1A1 CDK1 NME2 HELLS HSPE1 TOP2A KIF23 MCM3 RAN PAICS SMC4 DDR1 KIF20A TUBA1B EGFR ABCC5 MKI67 WEE1 HSP90AB1 AURKB ATP1A1 TUBB MCM6 KIF11 KIF2C IP6K2 MCM7 DGKA EEF2K EIF4A2 PBK UBE2T MCM4 EIF4A1 KIFC1 DDX5 RRM1 SMARCAD1 HSPD1 MST1R DHX9 SMG1 PASK XRCC3 DDX11 PAK6 HNRNPU CHTF18 NME1 G3BP1 MTHFD1 PRKDC ABCC3 CCT6A CCT5 UBE2S TCP1 FGFR2 RFC4 ATP5F1B DDX39B GLUD1 CBWD1 ATP5F1A DDX17 XRC…	182/1292	1848/20171
GO:MF	GO:0005524	ATP binding	1.32421e-06	1292	154	1500	20171	UBE2C FGFR3 CDK1 NME2 HELLS HSPE1 TOP2A KIF23 MCM3 PAICS SMC4 DDR1 KIF20A EGFR ABCC5 MKI67 WEE1 HSP90AB1 AURKB ATP1A1 MCM6 KIF11 KIF2C IP6K2 MCM7 DGKA EEF2K EIF4A2 PBK UBE2T MCM4 EIF4A1 KIFC1 DDX5 RRM1 SMARCAD1 HSPD1 MST1R DHX9 SMG1 PASK XRCC3 DDX11 PAK6 HNRNPU CHTF18 NME1 G3BP1 MTHFD1 PRKDC ABCC3 CCT6A CCT5 UBE2S TCP1 FGFR2 RFC4 ATP5F1B DDX39B GLUD1 CBWD1 ATP5F1A DDX17 XRCC5 CSNK1A1 CKB MAT2A TK…	154/1292	1500/20171
GO:MF	GO:0032559	adenyl ribonucleotide binding	1.34826e-06	1292	159	1563	20171	UBE2C FGFR3 CDK1 NME2 HELLS HSPE1 TOP2A KIF23 MCM3 PAICS SMC4 DDR1 KIF20A EGFR ABCC5 MKI67 WEE1 HSP90AB1 AURKB ATP1A1 MCM6 KIF11 KIF2C IP6K2 MCM7 DGKA EEF2K EIF4A2 PBK UBE2T MCM4 EIF4A1 KIFC1 DDX5 RRM1 SMARCAD1 HSPD1 MST1R DHX9 SMG1 PASK XRCC3 DDX11 PAK6 HNRNPU CHTF18 NME1 G3BP1 MTHFD1 PRKDC ABCC3 CCT6A CCT5 UBE2S TCP1 FGFR2 RFC4 ATP5F1B DDX39B GLUD1 GAL3ST4 CBWD1 ATP5F1A DDX17 XRCC5 CSNK1A1 ACOT…	159/1292	1563/20171
GO:MF	GO:0036094	small molecule binding	1.58066e-06	1292	233	2527	20171	PSAT1 TYMS UBE2C FGFR3 EEF1A1 CDK1 NME2 HELLS HSPE1 TOP2A KIF23 MCM3 RAN PAICS SMC4 DDR1 KIF20A TUBA1B EGFR ABCC5 HINT1 MKI67 LTB4R WEE1 HSP90AB1 AURKB ATP1A1 PARP1 TUBB MCM6 KIF11 KIF2C IP6K2 MCM7 SESN3 DGKA EEF2K EIF4A2 PBK UBE2T MCM4 EIF4A1 KIFC1 DDX5 PHGDH RRM1 SMARCAD1 HSPD1 MST1R MBD2 DHX9 SMG1 PASK XRCC3 DDX11 IMPDH2 PAK6 ALDH2 HNRNPU CHTF18 ITPR2 NME1 G3BP1 MTHFD1 PRKDC ABCC3 CCT6A CCT5 U…	233/1292	2527/20171
GO:MF	GO:0003712	transcription coregulator activity	1.88283e-06	1292	70	521	20171	HMGB2 NACA NOTCH1 NME2 NPM1 NAB1 SRSF2 TFAP2A HMGB1 ENO1 KCTD1 C1QBP RBBP8 SUB1 APEX1 DHX9 EZH2 GMNN HNRNPU HSBP1 HR BASP1 AJUBA ENY2 DDX17 PARK7 TAF15 KAT2A LMO4 FUS TRIM27 CCND1 SSBP3 PDLIM1 KDM1A MYCBP HDGF PA2G4 CCAR1 BRD8 EWSR1 BTG1 SF1 ARID1A ZMIZ2 N4BP2L2 URI1 CBFB MYBBP1A SMARCD2 SAP18 UXT JUP MED4 CTBP1 PCBD1 RUVBL2 XPC ACTN4 IRF2BP2 DNAJB1 SMARCE1 SND1 PQBP1 SMARCA4 TRIM28 NUCKS1 MTDH H…	70/1292	521/20171
GO:MF	GO:0044183	protein folding chaperone	1.89456e-06	1292	19	60	20171	HSPE1 HSP90AB1 HSPD1 CCT6A CCT5 TCP1 CCT8 CCT3 CCT4 HSPA9 CCT2 HSPH1 HSPA8 HSPA2 PFDN2 HSP90B1 DNAJB1 HSP90AA1 TRAP1	19/1292	60/20171
GO:MF	GO:0032555	purine ribonucleotide binding	2.06969e-06	1292	186	1917	20171	UBE2C FGFR3 EEF1A1 CDK1 NME2 HELLS HSPE1 TOP2A KIF23 MCM3 RAN PAICS SMC4 DDR1 KIF20A TUBA1B EGFR ABCC5 MKI67 WEE1 HSP90AB1 AURKB ATP1A1 TUBB MCM6 KIF11 KIF2C IP6K2 MCM7 DGKA EEF2K EIF4A2 PBK UBE2T MCM4 EIF4A1 KIFC1 DDX5 RRM1 SMARCAD1 HSPD1 MST1R DHX9 SMG1 PASK XRCC3 DDX11 PAK6 HNRNPU CHTF18 NME1 G3BP1 MTHFD1 PRKDC ABCC3 CCT6A CCT5 UBE2S TCP1 FGFR2 RFC4 ATP5F1B DDX39B GLUD1 GAL3ST4 CBWD1 ATP5F1A D…	186/1292	1917/20171
GO:MF	GO:0097367	carbohydrate derivative binding	2.42727e-06	1292	215	2300	20171	LGR6 UBE2C FGFBP1 FGFR3 EEF1A1 RPL22 PPIA CDK1 NME2 HELLS HSPE1 TOP2A KIF23 MCM3 RAN PAICS SMC4 DDR1 KIF20A CD44 TUBA1B EGFR ABCC5 HMGB1 MKI67 WEE1 HSP90AB1 LGALS9B AURKB ATP1A1 BMP7 PTN TUBB MCM6 KIF11 KIF2C ITGA2 IP6K2 MCM7 DGKA EEF2K EIF4A2 PRNP PTPRF SERPINE2 PBK UBE2T MCM4 EIF4A1 KIFC1 DDX5 C1QBP RRM1 SMARCAD1 HSPD1 MST1R GPNMB DHX9 SMG1 PDCD5 PASK XRCC3 DDX11 PAK6 SULF2 HNRNPU CHTF18 RPL29 …	215/1292	2300/20171
GO:MF	GO:0032553	ribonucleotide binding	4.08101e-06	1292	186	1934	20171	UBE2C FGFR3 EEF1A1 CDK1 NME2 HELLS HSPE1 TOP2A KIF23 MCM3 RAN PAICS SMC4 DDR1 KIF20A TUBA1B EGFR ABCC5 MKI67 WEE1 HSP90AB1 AURKB ATP1A1 TUBB MCM6 KIF11 KIF2C IP6K2 MCM7 DGKA EEF2K EIF4A2 PBK UBE2T MCM4 EIF4A1 KIFC1 DDX5 RRM1 SMARCAD1 HSPD1 MST1R DHX9 SMG1 PASK XRCC3 DDX11 PAK6 HNRNPU CHTF18 NME1 G3BP1 MTHFD1 PRKDC ABCC3 CCT6A CCT5 UBE2S TCP1 FGFR2 RFC4 ATP5F1B DDX39B GLUD1 GAL3ST4 CBWD1 ATP5F1A D…	186/1292	1934/20171
GO:MF	GO:0098631	cell adhesion mediator activity	8.39338e-06	1292	19	65	20171	IGSF9 ITGA2 ANXA2 CXADR DSP S100A11 NINJ1 RPSA DSC2 TRIM29 PDLIM1 JUP CD47 PKP3 NPTN PALLD EPCAM BAIAP2 PPP1CA	19/1292	65/20171
GO:MF	GO:0140097	catalytic activity, acting on DNA	3.99803e-05	1292	39	239	20171	PCNA HELLS TOP2A MCM3 MCM6 RPS3 MGME1 MCM7 MCM4 RBBP8 SMARCAD1 SUB1 APEX1 DHX9 XRCC3 DDX11 CHTF18 NME1 G3BP1 RFC4 XRCC5 RFC1 DKC1 RBBP4 UNG DNMT1 POLE PTGES3 LIG1 WRNIP1 ERCC3 MCM5 TOP2B CHD4 RUVBL2 XRCC6 POLG SMARCA4 HMGA1	39/1292	239/20171
GO:MF	GO:0003727	single-stranded RNA binding	4.77759e-05	1292	21	86	20171	HNRNPH1 HNRNPA1 HNRNPC HNRNPDL DHX9 DDX11 HNRNPU ILF3 PABPC1 SSB HNRNPF EIF4B CNBP PTBP1 KHDRBS1 EXOSC10 DAZAP1 EIF4A3 TIA1 SNRPC POLR2G	21/1292	86/20171
GO:MF	GO:0003678	DNA helicase activity	6.13065e-05	1292	17	59	20171	MCM3 MCM6 MCM7 MCM4 SUB1 DHX9 DDX11 CHTF18 G3BP1 RFC4 XRCC5 WRNIP1 ERCC3 MCM5 CHD4 RUVBL2 XRCC6	17/1292	59/20171
GO:MF	GO:0061629	RNA polymerase II-specific DNA-binding transcription factor binding	7.23532e-05	1292	50	354	20171	TP73 PCNA NPM1 HMGB1 HMGN3 PARP1 DDX5 BBS2 RBBP8 COMMD6 APEX1 DHX9 GTF2I ID2 PRKDC TCF3 PARK7 ATF4 HDAC2 TRIP6 ANXA4 PITX2 PTPN2 KDM1A ID4 PSMA6 BRD8 GAS2L1 ARID1A HES1 CPNE1 MED4 CTBP1 PITX1 CHD4 TP53 XPC KLF4 ACTN4 PHB2 NFE2L2 BRMS1 SMARCE1 CDK5RAP3 SMARCA4 RBX1 DNAJA1 YWHAH MTDH HMGA1	50/1292	354/20171
GO:MF	GO:0043168	anion binding	7.39785e-05	1292	217	2426	20171	PSAT1 TYMS UBE2C FGFR3 EEF1A1 CDK1 NME2 HELLS HSPE1 TOP2A KIF23 MCM3 RAN PAICS SMC4 DDR1 KIF20A TUBA1B EGFR ABCC5 MKI67 WEE1 HSP90AB1 AURKB ATP1A1 TUBB MCM6 KIF11 KIF2C IP6K2 MCM7 DGKA EEF2K EIF4A2 ANXA2 PBK UBE2T MCM4 EIF4A1 KIFC1 DDX5 RRM1 SMARCAD1 HSPD1 MST1R DHX9 SMG1 PASK XRCC3 DDX11 PAK6 HNRNPU CHTF18 ITPR2 NME1 G3BP1 GSTP1 MTHFD1 PRKDC ABCC3 CCT6A CCT5 UBE2S TCP1 FGFR2 RFC4 ATP5F1B DDX39B …	217/1292	2426/20171
GO:MF	GO:0008094	ATP-dependent activity, acting on DNA	8.30336e-05	1292	25	120	20171	HELLS TOP2A MCM3 MCM6 MCM7 MCM4 SMARCAD1 SUB1 DHX9 XRCC3 DDX11 CHTF18 G3BP1 RFC4 XRCC5 RFC1 RBBP4 WRNIP1 ERCC3 MCM5 TOP2B CHD4 RUVBL2 XRCC6 SMARCA4	25/1292	120/20171
GO:MF	GO:0044389	ubiquitin-like protein ligase binding	8.60625e-05	1292	46	315	20171	UBE2C RPS27A RPL11 RPL5 TUBA1B EGFR YWHAZ CCNB1 HSP90AB1 TUBB SLC25A5 UBE2T HSPD1 RPL23 PCBP2 TCP1 SUMO2 XRCC5 CKB FBXW7 YWHAE SUMO1 RANGAP1 ACTG1 PA2G4 HSPA9 CCT2 BAG1 RTN4 HSPA8 RPA2 MFN2 BAG5 NEDD8 CUL1 UBA52 TP53 VCP HSP90AA1 PSMA3 HGS CDK5RAP3 WASHC1 RBX1 DNAJA1 TRIM28	46/1292	315/20171
GO:MF	GO:0098632	cell-cell adhesion mediator activity	9.4744e-05	1292	16	54	20171	IGSF9 ANXA2 CXADR DSP S100A11 DSC2 TRIM29 PDLIM1 JUP CD47 PKP3 NPTN PALLD EPCAM BAIAP2 PPP1CA	16/1292	54/20171
GO:MF	GO:0008135	translation factor activity, RNA binding	0.000117363	1292	22	98	20171	EEF1A1 EEF2K EIF4A2 EIF4A1 EEF1B2 EIF4B EEF2 EIF4G2 EIF3M EIF3L EIF2B1 EIF2A EIF3B DENR EIF2S3 EIF3E GSPT1 EIF3K EIF3D EIF3A EIF2B5 TUFM	22/1292	98/20171
GO:MF	GO:0046933	proton-transporting ATP synthase activity, rotational mechanism	0.000167746	1292	9	17	20171	ATP5MF ATP5F1B ATP5F1A ATP5MG ATP5PB ATP5PF ATP5PO ATP5F1C ATP5PD	9/1292	17/20171
GO:MF	GO:0003684	damaged DNA binding	0.000275484	1292	18	72	20171	TP63 PCNA HMGB2 HMGB1 PARP1 RPS3 DDB2 RBBP8 APEX1 XRCC5 UNG RPA1 RPA3 ERCC3 RPA2 XPC XRCC6 DDB1	18/1292	72/20171
GO:MF	GO:0003743	translation initiation factor activity	0.000281457	1292	16	58	20171	EIF4A2 EIF4A1 EIF4B EIF4G2 EIF3M EIF3L EIF2B1 EIF2A EIF3B DENR EIF2S3 EIF3E EIF3K EIF3D EIF3A EIF2B5	16/1292	58/20171
GO:MF	GO:0044388	small protein activating enzyme binding	0.000668968	1292	5	5	20171	PARK7 SUMO1 UBE2I UBA2 SAE1	5/1292	5/20171
GO:MF	GO:0031625	ubiquitin protein ligase binding	0.000709967	1292	42	297	20171	RPS27A RPL11 RPL5 TUBA1B EGFR YWHAZ HSP90AB1 TUBB SLC25A5 UBE2T HSPD1 RPL23 PCBP2 TCP1 SUMO2 XRCC5 CKB FBXW7 YWHAE SUMO1 RANGAP1 ACTG1 PA2G4 HSPA9 CCT2 BAG1 RTN4 HSPA8 RPA2 MFN2 BAG5 NEDD8 CUL1 UBA52 TP53 VCP HSP90AA1 PSMA3 WASHC1 RBX1 DNAJA1 TRIM28	42/1292	297/20171
GO:MF	GO:0031491	nucleosome binding	0.000715468	1292	17	69	20171	HMGN2 HMGN3 HNRNPC PARP1 HMGN1 MBD2 SSRP1 RBBP4 HP1BP3 HDAC2 SUPT16H ARID1A SMARCD2 NAP1L4 CHD4 SMARCE1 SMARCA4	17/1292	69/20171
GO:MF	GO:0019900	kinase binding	0.00094644	1292	85	788	20171	TP73 CKS2 PCNA FAM83F EEF1A1 RPS6 NPM1 TOP2A RPS7 FOXM1 PRC1 KIF20A SRSF2 EGFR YWHAZ HINT1 CCNB1 HSP90AB1 CCNA2 SLC2A1 AURKB PTN PARP1 RPS3 CDC25B KIF11 C1QBP DSP CKS1B RPS19 GSTP1 RACK1 PIK3R2 BCL11A TCF3 PARK7 PEBP1 TPX2 ATF4 TRIP6 TRIM27 CCND1 PTPN2 NISCH RGS14 SRSF5 EEF2 CCND2 PLK1 KHDRBS1 TPR BTG1 HES1 TOP2B ACSL3 EZR RCC2 JUP BAG5 CTNND1 SFN TP53 LDHB PGAM1 PRDX3 GLRX3 HSP90AA1 HNRNPA0 PRKC…	85/1292	788/20171
GO:MF	GO:0019901	protein kinase binding	0.00103834	1292	78	706	20171	TP73 CKS2 PCNA FAM83F EEF1A1 RPS6 NPM1 TOP2A RPS7 FOXM1 PRC1 KIF20A SRSF2 YWHAZ HINT1 CCNB1 HSP90AB1 CCNA2 PTN PARP1 RPS3 CDC25B KIF11 C1QBP DSP CKS1B RPS19 GSTP1 RACK1 PIK3R2 BCL11A TCF3 PEBP1 TPX2 ATF4 TRIM27 CCND1 PTPN2 NISCH RGS14 SRSF5 EEF2 CCND2 PLK1 KHDRBS1 TPR HES1 TOP2B ACSL3 EZR RCC2 JUP BAG5 CTNND1 SFN TP53 PGAM1 PRDX3 GLRX3 HSP90AA1 HNRNPA0 PRKCSH RND3 FAM83C ATP2B4 TBC1D14 CDK5RAP3 I…	78/1292	706/20171
GO:MF	GO:0031490	chromatin DNA binding	0.00104361	1292	23	119	20171	NOTCH1 HMGN2 HMGN3 HNRNPC HMGN1 MBD2 APEX1 DHX9 EZH2 HNRNPU HR RBBP4 HDAC2 OGT BAP1 SMARCD2 ZNF276 CHD4 RUVBL2 KLF4 ACTN4 SMARCE1 SMARCA4	23/1292	119/20171
GO:MF	GO:0140640	catalytic activity, acting on a nucleic acid	0.00104619	1292	70	612	20171	PCNA HELLS TOP2A MCM3 MCM6 RPS3 FBL MGME1 MCM7 EIF4A2 MCM4 EIF4A1 DDX5 RBBP8 SMARCAD1 SUB1 APEX1 DHX9 XRCC3 DDX11 CHTF18 NME1 G3BP1 RFC4 DDX39B DDX17 XRCC5 NOB1 RFC1 DKC1 RBBP4 METTL3 UNG POLR2B DNMT1 POLE DDX39A DHX15 PTGES3 LIG1 FTSJ1 LRRC47 EXOSC10 NOP2 WRNIP1 QTRT1 DDX27 ERCC3 POLR1D DDX21 DIMT1 DDX42 POP5 MCM5 TOP2B POLR2K DALRD3 ELAC2 CHD4 RUVBL2 DDX56 EIF4A3 XRCC6 TRMU POLG SNRNP200 DDX24 …	70/1292	612/20171
GO:MF	GO:0003714	transcription corepressor activity	0.00123353	1292	31	193	20171	SRSF2 TFAP2A HMGB1 ENO1 KCTD1 C1QBP RBBP8 APEX1 EZH2 GMNN HNRNPU HSBP1 BASP1 AJUBA CCND1 HDGF PA2G4 CCAR1 SF1 N4BP2L2 URI1 MYBBP1A SAP18 UXT CTBP1 RUVBL2 IRF2BP2 DNAJB1 SMARCA4 TRIM28 TLE5	31/1292	193/20171
GO:MF	GO:0016655	oxidoreductase activity, acting on NAD(P)H, quinone or similar compound as acceptor	0.00123798	1292	15	57	20171	CBR1 NDUFA1 AKR1C1 NDUFS5 AKR1C2 NQO1 NDUFB3 NDUFB6 NDUFA12 DHRS4 CBR3 NDUFA6 NDUFC1 NDUFA10 NDUFS6	15/1292	57/20171
GO:MF	GO:0070182	DNA polymerase binding	0.00160418	1292	9	21	20171	PCNA HMGB1 HSP90AB1 CDK2AP1 PTGES3 NAT10 HSP90AA1 SMARCA4 PAXX	9/1292	21/20171
GO:MF	GO:0042288	MHC class I protein binding	0.00160418	1292	9	21	20171	TUBB ATP5F1B ATP5F1A TUBB4B PILRB TAP2 VCP TAP1 BCAP31	9/1292	21/20171
GO:MF	GO:0043022	ribosome binding	0.00299255	1292	17	76	20171	C1QBP SERBP1 RACK1 RPSA MRPS27 EEF2 SEC61G SRP19 IMPACT SRP72 RPN2 EIF2A SPCS1 OLA1 EIF3K OXA1L SEC61B	17/1292	76/20171
GO:MF	GO:0003725	double-stranded RNA binding	0.00299255	1292	17	76	20171	TUBA1B HSP90AB1 EIF4A1 HSPD1 DHX9 HNRNPU ILF3 ILF2 EIF4B TUBB4B SLC3A2 DHX15 DDX21 MBNL1 DGCR8 MSN MTDH	17/1292	76/20171
GO:MF	GO:1990948	ubiquitin ligase inhibitor activity	0.00303034	1292	6	9	20171	RPL11 RPL5 RPS7 RPL37 RPL23 RPS20	6/1292	9/20171
GO:MF	GO:0017116	single-stranded DNA helicase activity	0.00396737	1292	9	23	20171	MCM3 MCM6 MCM7 MCM4 DHX9 CHTF18 RFC4 WRNIP1 MCM5	9/1292	23/20171
GO:MF	GO:0098641	cadherin binding involved in cell-cell adhesion	0.00424791	1292	8	18	20171	ANXA2 S100A11 TRIM29 PDLIM1 PKP3 EPCAM BAIAP2 PPP1CA	8/1292	18/20171
GO:MF	GO:0008186	ATP-dependent activity, acting on RNA	0.00434775	1292	17	78	20171	EIF4A2 EIF4A1 DDX5 DHX9 DDX11 G3BP1 DDX39B DDX17 DDX39A DHX15 DDX27 DDX21 DDX42 DDX56 EIF4A3 SNRNP200 DDX24	17/1292	78/20171
GO:MF	GO:0008022	protein C-terminus binding	0.00475154	1292	29	186	20171	PCNA TOP2A NCL CENPF DST MKI67 CDC20 MAD2L1 PABPC1 NEFL SDC1 XRCC5 ATF4 HRAS ID1 DYNLL1 GPSM2 BANF1 ERCC3 TOP2B EZR SAE1 CTBP1 PHB2 TAX1BP3 PRDX3 XRCC6 BAIAP2 PPP2CA	29/1292	186/20171
GO:MF	GO:0003713	transcription coactivator activity	0.0062224	1292	39	291	20171	HMGB2 NACA NOTCH1 NME2 NPM1 HMGB1 SUB1 APEX1 DHX9 ENY2 DDX17 PARK7 KAT2A LMO4 FUS TRIM27 SSBP3 PDLIM1 KDM1A MYCBP CCAR1 BRD8 ARID1A ZMIZ2 CBFB SMARCD2 JUP MED4 CTBP1 PCBD1 XPC ACTN4 SMARCE1 PQBP1 SMARCA4 TRIM28 NUCKS1 MTDH HMGA1	39/1292	291/20171
GO:MF	GO:0055105	ubiquitin-protein transferase inhibitor activity	0.00716318	1292	6	10	20171	RPL11 RPL5 RPS7 RPL37 RPL23 RPS20	6/1292	10/20171
GO:MF	GO:0042162	telomeric DNA binding	0.0080981	1292	11	37	20171	HNRNPA2B1 NCL HNRNPA1 HNRNPD APEX1 SMG1 XRCC5 UPF3A RPA1 RPA2 XRCC6	11/1292	37/20171
GO:MF	GO:0030674	protein-macromolecule adaptor activity	0.00838555	1292	44	349	20171	ATP1B3 HNRNPA2B1 NPM1 FSCN1 HNRNPA1 PRNP CARD10 SLC9A3R1 CBX5 SRRT NEFL RACK1 NOLC1 PDCD6 FBXW7 TARDBP LGALS3 FUS TCOF1 AP2M1 NUP62 AP1G2 RGS14 KHDRBS1 STON2 MEN1 GAS2L1 SYNE2 HSPA8 SUN1 SKP1 JUP BICD2 GNB1 CUL1 DGCR8 LDLRAP1 KLF4 TIAL1 MYH9 IQGAP1 BAIAP2 DDB1 ST13	44/1292	349/20171
GO:MF	GO:0015252	proton channel activity	0.00882434	1292	9	25	20171	ATP5MF ATP5F1B ATP5F1A ATP5MG ATP5PB ATP5PF ATP5PO ATP5F1C ATP5PD	9/1292	25/20171
GO:MF	GO:0055106	ubiquitin-protein transferase regulator activity	0.00882434	1292	9	25	20171	RPL11 RPL5 RPS7 RPL37 CDC20 RPL23 FBXW7 FAM189A2 RPS20	9/1292	25/20171
GO:MF	GO:0051059	NF-kappaB binding	0.0123257	1292	10	32	20171	NPM1 COMMD6 APEX1 HDAC2 ANXA4 PSMA6 CPNE1 BRMS1 CDK5RAP3 MTDH	10/1292	32/20171
GO:MF	GO:0030515	snoRNA binding	0.0123257	1292	10	32	20171	NOP56 PRKDC XRCC5 NOP58 NOLC1 DKC1 NHP2 NUDT1 DDX21 IMP3	10/1292	32/20171
GO:MF	GO:0003724	RNA helicase activity	0.0127727	1292	16	76	20171	EIF4A2 EIF4A1 DDX5 DHX9 G3BP1 DDX39B DDX17 DDX39A DHX15 DDX27 DDX21 DDX42 DDX56 EIF4A3 SNRNP200 DDX24	16/1292	76/20171
GO:MF	GO:0031492	nucleosomal DNA binding	0.0140995	1292	11	39	20171	HMGN2 HMGN3 HNRNPC HMGN1 MBD2 RBBP4 HDAC2 SMARCD2 CHD4 SMARCE1 SMARCA4	11/1292	39/20171
GO:MF	GO:0097371	MDM2/MDM4 family protein binding	0.0149016	1292	6	11	20171	TP73 TP63 RPL37 TP53 CDK5RAP3 RPS20	6/1292	11/20171
GO:MF	GO:0046983	protein dimerization activity	0.0150569	1292	104	1088	20171	TYRP1 TYMS RRM2 NPM1 TOP2A MYC RAN TFAP2B CENPF SIM2 TXN GLCE ENO1 HSP90AB1 ATP1A1 PARP1 CENPW SFPQ MAD2L1 E2F2 ATP5IF1 ID2 ANO1 S100A10 S100A16 TENM4 FGFR2 RACK1 PIK3R2 BCL11A TCF3 S100A11 PARK7 ACOT7 NOLC1 PRPS2 HES2 PDCD6 ATF4 YWHAE METTL3 TCOF1 TRIM27 ITGA3 TRMT112 SPPL3 MTCL1 PITX2 ID1 SMC1A IMPA2 UBA3 BANF1 GSS SHMT2 ID4 EPHX2 TPR MXD3 LSM5 TKT ID3 SNX1 UBA2 QTRT1 HMGCS1 POLR1D PDLIM4 HES1 …	104/1292	1088/20171
GO:MF	GO:0016874	ligase activity	0.0160256	1292	27	178	20171	PAICS MTHFD1 ATP5MF ATP5F1B ATP5F1A ADSS CAD GCLC ATP5MG UBA3 LIG1 GSS AACS LRRC47 TTL GART UBA2 TTLL12 ATP5PB PPCS ACSL3 ATP5PF DALRD3 SAE1 ATP5PO ATP5F1C ATP5PD	27/1292	178/20171
GO:MF	GO:0060090	molecular adaptor activity	0.01986	1292	58	523	20171	ATP1B3 HNRNPA2B1 NPM1 HMGN2 FSCN1 HNRNPA1 JAG1 CCNB1 PRNP CARD10 MBD2 SLC9A3R1 CBX5 SRRT NEFL PSMG3 RACK1 NOLC1 PDCD6 FBXW7 TARDBP LGALS3 FUS TCOF1 AP2M1 PSMG1 NUP62 AP1G2 RGS14 KHDRBS1 STON2 MEN1 GAS2L1 SYNE2 HSPA8 SUN1 SKP1 JUP BICD2 GNB1 CUL1 RUVBL2 DGCR8 LDLRAP1 EIF3B PLCB3 KLF4 TIAL1 MYH9 RBX1 IQGAP1 PAXX BAIAP2 SEPTIN9 DDB1 ST13 HMGA1 LAMTOR5	58/1292	523/20171
GO:MF	GO:1990841	promoter-specific chromatin binding	0.0219749	1292	14	63	20171	DDX5 DHX9 EZH2 HNRNPU ATF4 HDAC2 DNMT1 KDM1A EHMT2 ERCC3 E2F4 TP53 KLF4 TRIM28	14/1292	63/20171
GO:MF	GO:0051087	chaperone binding	0.0247123	1292	19	106	20171	HSPE1 ATP1A1 BIRC5 PRNP HSPD1 SOD1 TBCA DNAJC9 PTGES3 BAG1 HES1 BAX HSPA8 HSPA2 BAG5 TP53 DNAJB1 ERP29 DNAJA1	19/1292	106/20171
GO:MF	GO:0047485	protein N-terminus binding	0.0282702	1292	19	107	20171	NPM1 ZWINT PARP1 SLC9A3R1 YWHAQ SRRM2 RPS21 ID1 BANF1 MEN1 ERCC3 RPA2 TP53 ACTN4 PHB2 SMARCE1 EIF3E ARF6 SMARCA4	19/1292	107/20171
GO:MF	GO:0043024	ribosomal small subunit binding	0.0299061	1292	7	17	20171	NPM1 NME1 EIF4B UNG LARP1 PTCD3 ABCE1	7/1292	17/20171
GO:MF	GO:0140693	molecular condensate scaffold activity	0.0299061	1292	7	17	20171	HNRNPA2B1 NPM1 HNRNPA1 PRNP TARDBP LGALS3 FUS	7/1292	17/20171
GO:MF	GO:0042826	histone deacetylase binding	0.0305611	1292	21	126	20171	KPNA2 TOP2A HSP90AB1 PARP1 HNRNPD SFPQ CDC20 GMNN CBX5 KAT2A RBBP4 YWHAE HDAC2 CCND1 HES1 TOP2B NUDT21 CHD4 TP53 BRMS1 HSP90AA1	21/1292	126/20171
GO:MF	GO:0030235	nitric-oxide synthase regulator activity	0.0318057	1292	5	8	20171	EGFR HSP90AB1 DYNLL1 HSP90AA1 ATP2B4	5/1292	8/20171
GO:MF	GO:0005178	integrin binding	0.0431347	1292	24	158	20171	PPIA DST HMGB1 CD9 PTN ITGA2 ITGA6 ITGB4 PTPRZ1 LAMA3 CXADR GPNMB LAMA5 FERMT1 ANXA7 ITGA3 PTPN2 NISCH TNN ITGB5 ITGAE LAMB1 ACTN4 MYH9	24/1292	158/20171
GO:MF	GO:0009055	electron transfer activity	0.0458096	1292	20	120	20171	DEGS1 PHGDH ALDH2 UQCRH NDUFA1 SRD5A1 COX6A1 NDUFS5 ALDH4A1 NDUFB3 P4HA2 IDH3B COX7B ADH5 NDUFB6 NDUFA12 NDUFA6 NDUFC1 NDUFA10 NDUFS6	20/1292	120/20171
GO:MF	GO:0000217	DNA secondary structure binding	0.049605	1292	10	37	20171	HMGB2 HMGB1 HMGB3 HNRNPD RBBP8 XRCC3 MEN1 XPC YY1 HMGA1	10/1292	37/20171
GO:MF	GO:0070990	snRNP binding	0.0496963	1292	4	5	20171	SNRPD1 SNRPB SNRPA PRPF31	4/1292	5/20171
KEGG	KEGG:03010	Ribosome	1.12176e-38	753	78	153	8091	RPS8 RPS12 RPL17 RPS4X RPS27A RPL11 RPL34 RPS3A RPL22 RPS6 RPL5 RPL4 RPL22L1 RPS15A RPS7 RPL36A RPL37 RPS24 RPS26 RPL3 RPL10A RPL14 RPS13 RPL19 RPL13A RPS17 RPL26 RPL7 RPS23 RPS3 RPL35A RPL12 RPL6 RPL30 RPS18 RPS2 RPS10 RPL7A RPL23 RPL32 RPLP2 RPLP0 RPL37A RPL29 RPS19 RPL28 RPL31 RPL39 RPS14 RPL36AL RPS29 RPSA RPS21 RPS27L RPL9 RPS4Y1 RPL24 RPL26L1 RPL23A RPL41 MRPS18C RPL15 MRPL27 RPL27A RSL24D1…	78/753	153/8091
KEGG	KEGG:03040	Spliceosome	2.88419e-22	753	60	150	8091	SNRPD1 SRSF2 HNRNPA1 HNRNPC SNRPG SRSF3 SRSF7 HNRNPA3 SNRPE SNRPF DDX5 HNRNPK HNRNPM SRSF6 HNRNPU TRA2B MAGOH DDX39B SNRPD2 SF3B6 LSM7 SRSF10 RBMX FUS LSM2 RBM8A SNRPA1 SNRPB PRPF19 SRSF5 DHX15 NCBP2 LSM5 SNRNP70 PRPF38A LSM3 SNRPA SF3B3 LSM8 PRPF40A DDX42 HSPA8 U2SURP SF3B1 HSPA2 SNRNP40 TRA2A SRSF9 PRPF31 SYF2 RBM25 PRPF38B TXNL4A SRSF4 EIF4A3 SNRNP200 PQBP1 SNRPC PCBP1 LSM4	60/753	150/8091
KEGG	KEGG:05171	Coronavirus disease - COVID-19	2.37487e-19	753	72	231	8091	RPS8 RPS12 RPL17 RPS4X RPS27A RPL11 RPL34 RPS3A RPL22 RPS6 RPL5 RPL4 RPL22L1 RPS15A RPS7 RPL36A RPL37 RPS24 RPS26 RPL3 RPL10A EGFR RPL14 RPS13 RPL19 RPL13A RPS17 RPL26 RPL7 RPS23 RPS3 RPL35A RPL12 RPL6 RPL30 RPS18 RPS2 RPS10 RPL7A RPL23 RPL32 RPLP2 RPLP0 RPL37A RPL29 RPS19 RPL28 RPL31 RPL39 PIK3R2 RPS14 RPL36AL RPS29 RPSA RPS21 RPS27L RPL9 RPS4Y1 RPL24 RPL26L1 RPL23A RPL41 RPL15 RPL27A RSL24D1 RP…	72/753	231/8091
KEGG	KEGG:04110	Cell cycle	1.81879e-10	753	40	127	8091	PTTG1 PCNA CDK1 MCM3 MYC YWHAZ WEE1 CCNB1 CCNA2 MCM6 CDC25B MCM7 MCM4 CDC20 MAD2L1 CCNB2 E2F2 BUB3 PRKDC YWHAQ TFDP1 YWHAE HDAC2 CCND1 ANAPC7 SMC1A CCND2 PLK1 ANAPC5 RAD21 MCM5 SKP1 CDC16 E2F4 CUL1 SFN TP53 RBX1 ANAPC16 YWHAH	40/753	127/8091
KEGG	KEGG:05012	Parkinson disease	5.05889e-09	753	60	266	8091	RPS27A TXN TUBA1B TUBB SLC25A5 SEM1 ITPR2 SOD1 SLC39A6 ATP5F1B ATP5F1A PARK7 UQCRH NDUFA1 TUBA1C ATF4 COX6C TUBB4B SLC25A6 COX6A1 PSMA4 NDUFS5 UBE2G2 PSMA6 COX7A2 VDAC2 PSMB2 BAX ATP5PB NDUFB3 PSMC5 ATP5PF MFN2 KLC3 NDUFAB1 UQCRC2 COX7B UBA52 TP53 COX7C UQCRB ATP5PO NDUFB6 NDUFA12 PSMA1 NFE2L2 ATP5F1C ATP5MC3 PSMA3 PSMD6 ATP5MC2 NDUFA6 ATP5PD TRAP1 NDUFC1 NDUFA10 NDUFS6 PSMB1 VDAC1 PSMA7	60/753	266/8091
KEGG	KEGG:05020	Prion disease	2.27469e-06	753	55	272	8091	NOTCH1 TUBA1B TUBB SLC25A5 PRNP SEM1 ITPR2 SOD1 ATP5F1B PIK3R2 ATP5F1A UQCRH NDUFA1 TUBA1C ATF4 COX6C TUBB4B SLC25A6 COX6A1 PSMA4 NDUFS5 PSMA6 COX7A2 VDAC2 PSMB2 BAX HSPA8 HSPA2 ATP5PB NDUFB3 PSMC5 ATP5PF KLC3 NDUFAB1 UQCRC2 COX7B COX7C UQCRB ATP5PO NDUFB6 NDUFA12 PSMA1 ATP5F1C ATP5MC3 PSMA3 PSMD6 ATP5MC2 NDUFA6 ATP5PD NDUFC1 NDUFA10 NDUFS6 PSMB1 VDAC1 PSMA7	55/753	272/8091
KEGG	KEGG:05014	Amyotrophic lateral sclerosis	1.41534e-05	753	65	362	8091	HNRNPA2B1 TUBA1B HNRNPA1 TUBB SRSF3 SRSF7 HNRNPA3 SEM1 SOD1 NEFL ATP5F1B ATP5F1A UQCRH NDUFA1 TUBA1C ATF4 ANXA7 COX6C TARDBP FUS NUP62 ATXN2L TUBB4B COX6A1 PSMA4 ACTG1 NDUFS5 PSMA6 TPR COX7A2 PSMB2 TOMM40 BAX ATP5PB NDUFB3 PSMC5 ATP5PF KLC3 NDUFAB1 UQCRC2 COX7B TP53 COX7C UQCRB ATP5PO NDUFB6 NDUFA12 PSMA1 PFN1 VCP NUP188 ATP5F1C ATP5MC3 PSMA3 PSMD6 NXF1 ATP5MC2 NDUFA6 ATP5PD NDUFC1 NDUFA10 NDUFS6…	65/753	362/8091
KEGG	KEGG:00190	Oxidative phosphorylation	1.57121e-05	753	33	134	8091	ATP5MF ATP5F1B ATP5F1A UQCRH NDUFA1 COX6C COX6A1 NDUFS5 ATP5MG COX7A2 PPA1 ATP5PB NDUFB3 ATP5PF NDUFAB1 PPA2 UQCRC2 COX7B COX7C UQCRB ATP5PO NDUFB6 NDUFA12 ATP5F1C ATP5MC3 ATP5MC2 NDUFA6 ATP5PD NDUFC1 NDUFA10 NDUFS6 ATP6V1G1 ATP6V1F	33/753	134/8091
KEGG	KEGG:03030	DNA replication	3.2454e-05	753	15	36	8091	PCNA MCM3 MCM6 MCM7 MCM4 RFC4 POLD2 RFC1 RPA1 POLE LIG1 RPA3 MCM5 RPA2 SSBP1	15/753	36/8091
KEGG	KEGG:05208	Chemical carcinogenesis - reactive oxygen species	4.34289e-05	753	45	222	8091	CBR1 EGFR SLC25A5 SOD1 ATP5F1B PIK3R2 ATP5F1A UQCRH NDUFA1 AKR1C1 HRAS COX6C SLC25A6 COX6A1 NDUFS5 AKR1C2 ACP1 EPHX2 COX7A2 VDAC2 GSTO2 ATP5PB NQO1 NDUFB3 ATP5PF NDUFAB1 UQCRC2 AKR1A1 COX7B COX7C UQCRB ATP5PO NDUFB6 NDUFA12 NFE2L2 ATP5F1C ATP5MC3 MGST2 ATP5MC2 NDUFA6 ATP5PD NDUFC1 NDUFA10 NDUFS6 VDAC1	45/753	222/8091
KEGG	KEGG:03013	Nucleocytoplasmic transport	4.56328e-05	753	28	108	8091	EEF1A1 KPNA2 RAN PNN THOC7 XPO1 MAGOH SUMO2 DDX39B UPF3A KPNB1 TNPO2 SUMO1 NUP62 RNPS1 RANGAP1 RBM8A IPO7 IPO5 NCBP2 CSE1L TPR UBE2I IPO4 SAP18 EIF4A3 NUP188 NXF1	28/753	108/8091
KEGG	KEGG:05016	Huntington disease	5.88268e-05	753	56	306	8091	TUBA1B TUBB SLC25A5 SEM1 SOD1 ATP5F1B ATP5F1A UQCRH NDUFA1 TUBA1C COX6C HDAC2 AP2M1 POLR2B TUBB4B SLC25A6 COX6A1 PSMA4 NDUFS5 PSMA6 COX7A2 VDAC2 PSMB2 BAX POLR2H ATP5PB POLR2K NDUFB3 PSMC5 ATP5PF KLC3 NDUFAB1 UQCRC2 COX7B TP53 COX7C UQCRB PLCB3 ATP5PO NDUFB6 NDUFA12 PSMA1 ATP5F1C ATP5MC3 PSMA3 PSMD6 ATP5MC2 NDUFA6 ATP5PD POLR2G NDUFC1 NDUFA10 NDUFS6 PSMB1 VDAC1 PSMA7	56/753	306/8091
KEGG	KEGG:03015	mRNA surveillance pathway	0.000217013	753	25	97	8091	PNN SMG1 PABPC1 MAGOH PABPN1 DDX39B UPF3A TARDBP FUS RNPS1 RBM8A CPSF6 NCBP2 PPP2R2C NUDT21 SAP18 DAZAP1 CPSF7 EIF4A3 GSPT1 NXF1 WDR82 PAPOLA PPP2CA PPP1CA	25/753	97/8091
KEGG	KEGG:03420	Nucleotide excision repair	0.000903488	753	15	45	8091	PCNA DDB2 RFC4 POLD2 RFC1 RPA1 POLE LIG1 RPA3 ERCC3 RPA2 XPC GTF2H5 RBX1 DDB1	15/753	45/8091
KEGG	KEGG:04714	Thermogenesis	0.000933036	753	43	232	8091	RPS6 ATP5MF ATP5F1B ATP5F1A UQCRH NDUFA1 HRAS COX6C COX6A1 KDM1A ACTG1 NDUFS5 ATP5MG COX7A2 ARID1A ATP5PB SMARCD2 ACSL3 COA3 NDUFB3 ATP5PF NDUFAB1 UQCRC2 COA6 COX7B COX7C UQCRB ATP5PO NDUFB6 NDUFA12 SMARCE1 ATP5F1C ATP5MC3 COA4 ATP5MC2 SMARCA4 COX20 NDUFA6 ATP5PD NDUFC1 NDUFA10 NDUFS6 NDUFAF8	43/753	232/8091
KEGG	KEGG:05415	Diabetic cardiomyopathy	0.00250849	753	38	203	8091	SLC2A1 PARP1 SLC25A5 ATP5F1B PIK3R2 ATP5F1A UQCRH TGFBR1 NDUFA1 COX6C SLC25A6 COX6A1 NDUFS5 COX7A2 VDAC2 ATP5PB NDUFB3 ATP5PF NDUFAB1 UQCRC2 COX7B COX7C UQCRB PLCB3 ATP5PO NDUFB6 NDUFA12 ATP5F1C ATP5MC3 ATP5MC2 NDUFA6 ATP5PD PDHA1 NDUFC1 NDUFA10 NDUFS6 VDAC1 PPP1CA	38/753	203/8091
KEGG	KEGG:03050	Proteasome	0.00582351	753	14	46	8091	SEM1 PSME2 PSMA4 PSMA6 PSMB2 PSMC5 POMP PSMA1 PSME1 PSMA3 PSMD6 PSMB8 PSMB1 PSMA7	14/753	46/8091
KEGG	KEGG:05022	Pathways of neurodegeneration - multiple diseases	0.00650664	753	70	474	8091	RPS27A TUBA1B WNT10A TUBB SLC25A5 PRNP SEM1 ITPR2 SOD1 NEFL WNT5A ATP5F1B ATP5F1A PARK7 CSNK1A1 UQCRH NDUFA1 TUBA1C ATF4 HRAS COX6C TARDBP FUS ATXN2L TUBB4B SLC25A6 COX6A1 PSMA4 NDUFS5 UBE2G2 PSMA6 COX7A2 VDAC2 PSMB2 TOMM40 BAX ATP5PB NDUFB3 PSMC5 ATP5PF DVL3 MFN2 KLC3 NDUFAB1 UQCRC2 COX7B UBA52 COX7C UQCRB PLCB3 ATP5PO NDUFB6 NDUFA12 PSMA1 VCP ATP5F1C ATP5MC3 PSMA3 PSMD6 ATP5MC2 NDUFA6 ATP5PD TR…	70/753	474/8091
KEGG	KEGG:05010	Alzheimer disease	0.0135398	753	58	382	8091	TUBA1B WNT10A TUBB SLC25A5 SEM1 ITPR2 SLC39A6 WNT5A ATP5F1B PIK3R2 ATP5F1A CSNK1A1 UQCRH NDUFA1 TUBA1C ATF4 HRAS COX6C TUBB4B SLC25A6 COX6A1 PSMA4 NDUFS5 PSMA6 COX7A2 VDAC2 PSMB2 RTN4 ATP5PB NDUFB3 PSMC5 ATP5PF DVL3 KLC3 NDUFAB1 UQCRC2 COX7B COX7C UQCRB PLCB3 ATP5PO NDUFB6 NDUFA12 PSMA1 ATP5F1C ATP5MC3 PSMA3 PSMD6 ATP5MC2 NDUFA6 ATP5PD CAPN2 NDUFC1 NDUFA10 NDUFS6 PSMB1 VDAC1 PSMA7	58/753	382/8091
KEGG	KEGG:03430	Mismatch repair	0.0156038	753	9	23	8091	PCNA RFC4 POLD2 RFC1 RPA1 LIG1 RPA3 RPA2 SSBP1	9/753	23/8091
KEGG	KEGG:03060	Protein export	0.0156038	753	9	23	8091	IMMP1L SEC61G SRP14 SRP19 SRP72 SPCS1 OXA1L SEC61B SRP9	9/753	23/8091

## Sheet: E(D)1
Supplementary Table 2. List of GO terms and KEGG pathways enriched in Visium array clusters.
Category	ID	Description	p.adjust	query_size	Count	term_size	effective_domain_size	geneID	GeneRatio	BgRatio
GO:BP	GO:0008544	epidermis development	1.39253e-35	611	73	380	21128	SPRR1A IVL KRTDAP CSTA SPINK5 GRHL3 SCEL TGM3 FABP5 TMEM79 KRT76 SFN KRT6A KLK7 TGM1 GRHL1 KRT6C SPRR1B DSP KRT6B CRABP2 SULT2B1 KRT17 KRT3 TGM5 EVPL KRT10 PPL CLDN1 KRT1 KLF4 AQP3 ESRP1 ZNF750 KRT25 ELOVL1 KRT2 OVOL1 ALOX12B CERS3 FOXN1 DLX3 ANXA1 KRT16 CLDN4 KRT78 KRT9 ALOX12 FOSL2 CNFN EXPH5 ABCA12 SPRR3 MAFB ZDHHC21 CALML5 SCRIB ALOXE3 ACER1 KRT14 COL17A1 TRIM16 SLC9A3R1 HES5 SPRR2D SPINT1 IR…	73/611	380/21128
GO:BP	GO:0043588	skin development	4.38163e-29	611	60	308	21128	SPRR1A IVL CSTA SPINK5 GRHL3 SCEL TGM3 TMEM79 KRT76 SFN KRT6A JUP TGM1 GRHL1 KRT6C SPRR1B DSP KRT6B KRT17 KRT3 EVPL KRT10 PPL CLDN1 KRT1 KLF4 AQP3 KRT25 ELOVL1 KRT2 OVOL1 ALOX12B CERS3 FOXN1 DLX3 ANXA1 KRT16 CLDN4 KRT78 KRT9 ALOX12 FOSL2 CNFN EXPH5 ABCA12 SPRR3 MAFB ZDHHC21 ALOXE3 ACER1 KRT14 TRIM16 SLC27A4 ARRDC3 SPRR2D IRF6 SPRR2E ZFP36 SPRR2B KRT4	60/611	308/21128
GO:BP	GO:0009913	epidermal cell differentiation	3.07357e-27	611	52	240	21128	SPRR1A IVL CSTA SPINK5 SCEL TGM3 TMEM79 KRT76 SFN KRT6A TGM1 GRHL1 KRT6C SPRR1B DSP KRT6B SULT2B1 KRT17 KRT3 EVPL KRT10 PPL KRT1 KLF4 AQP3 ESRP1 KRT2 OVOL1 CERS3 FOXN1 DLX3 ANXA1 KRT16 KRT78 FOSL2 CNFN EXPH5 ABCA12 SPRR3 MAFB SCRIB ACER1 KRT14 TRIM16 SLC9A3R1 HES5 SPRR2D IRF6 SPRR2E ZFP36 SPRR2B KRT4	52/611	240/21128
GO:BP	GO:0030216	keratinocyte differentiation	4.52505e-25	611	43	170	21128	SPRR1A IVL CSTA SCEL TGM3 TMEM79 KRT76 SFN KRT6A TGM1 GRHL1 KRT6C SPRR1B DSP KRT6B KRT17 KRT3 EVPL KRT10 PPL KRT1 AQP3 KRT2 CERS3 FOXN1 ANXA1 KRT16 KRT78 FOSL2 CNFN EXPH5 ABCA12 SPRR3 MAFB ACER1 KRT14 TRIM16 SPRR2D IRF6 SPRR2E ZFP36 SPRR2B KRT4	43/611	170/21128
GO:BP	GO:0030855	epithelial cell differentiation	4.10396e-19	611	75	713	21128	SPRR1A IVL CD24 CSTA SPINK5 SCEL TGM3 TMEM79 KRT76 SFN KRT6A TGM1 GRHL1 KRT6C SPRR1B DSP RAB25 KRT6B SULT2B1 KRT17 KRT3 KLF5 EVPL KRT10 PPL CDKN2B CLDN1 KRT1 KLF4 SDC1 AQP3 ESRP1 RAB10 PTK6 POF1B KRT2 OVOL1 CERS3 FOXN1 DLX3 ANXA1 KRT16 KRT78 KRT9 FOSL2 CNFN EXPH5 CBR1 ABCA12 SPRR3 MAFB ZDHHC21 RHCG SPINT2 EZR DLX5 SCRIB ACER1 KRT14 TOLLIP TRIM16 MAF SLC9A3R1 HES5 SPRR2D HIF1A NOTCH2 IRF6 SPRR2E R…	75/611	713/21128
GO:BP	GO:0031424	keratinization	3.91217e-18	611	27	83	21128	SPRR1A IVL TGM3 TMEM79 KRT76 SFN KRT6A TGM1 KRT6C SPRR1B KRT6B KRT17 KRT3 EVPL PPL KRT1 KRT2 CERS3 KRT16 KRT78 CNFN ABCA12 SPRR3 SPRR2D SPRR2E SPRR2B KRT4	27/611	83/21128
GO:BP	GO:0009888	tissue development	3.56078e-17	611	133	1995	21128	SPRR1A TACSTD2 IVL CD24 GJB6 GJB2 KRTDAP CSTA SPINK5 SERPINB5 GRHL3 SCEL TGM3 FABP5 TMEM79 KRT76 SFN KRT6A KLK7 TGM1 GRHL1 KRT6C SPRR1B DSP RAB25 CTNNBIP1 GJA1 KRT6B CRABP2 SULT2B1 KRT17 HOPX KRT3 KLF5 TGM5 EVPL ESRP2 KRT10 PPL CDKN2B DGAT2 CLDN1 KRT1 KLF4 SDC1 AQP3 MBOAT2 CELSR2 ESRP1 RAB10 ZNF750 PTK6 KRT25 POF1B ELOVL1 NECTIN1 KRT2 OVOL1 ALOX12B CERS3 OXCT1 FOXN1 DLX3 ANXA1 KRT16 CLDN4 SEMA4D …	133/611	1995/21128
GO:BP	GO:0060429	epithelium development	4.20945e-16	611	96	1220	21128	SPRR1A TACSTD2 IVL CD24 CSTA SPINK5 SERPINB5 GRHL3 SCEL TGM3 TMEM79 KRT76 SFN KRT6A TGM1 GRHL1 KRT6C SPRR1B DSP RAB25 CTNNBIP1 GJA1 KRT6B SULT2B1 KRT17 KRT3 KLF5 EVPL ESRP2 KRT10 PPL CDKN2B CLDN1 KRT1 KLF4 SDC1 AQP3 CELSR2 ESRP1 RAB10 PTK6 KRT25 POF1B ELOVL1 KRT2 OVOL1 ALOX12B CERS3 FOXN1 DLX3 ANXA1 KRT16 CLDN4 KRT78 KRT9 ALOX12 FOSL2 CNFN EXPH5 CBR1 ABCA12 SPRR3 MAFB ZDHHC21 RHCG SPINT2 EPPK1 EZ…	96/611	1220/21128
GO:BP	GO:0045104	intermediate filament cytoskeleton organization	1.1516e-12	611	23	89	21128	KRT76 KRT6A KRT6C DSP KRT6B PKP1 KRT17 KRT3 EVPL PPL KRT1 CSNK1A1 KRT25 KRT2 KRT16 KRT78 KRT9 NDEL1 EPPK1 KRT14 FAM83H DNAJB6 KRT4	23/611	89/21128
GO:BP	GO:0045103	intermediate filament-based process	1.50564e-12	611	23	90	21128	KRT76 KRT6A KRT6C DSP KRT6B PKP1 KRT17 KRT3 EVPL PPL KRT1 CSNK1A1 KRT25 KRT2 KRT16 KRT78 KRT9 NDEL1 EPPK1 KRT14 FAM83H DNAJB6 KRT4	23/611	90/21128
GO:BP	GO:0048856	anatomical structure development	1.84573e-11	611	257	5861	21128	SPRR1A TACSTD2 IVL CD24 GJB6 TUBB2A GJB2 KRTDAP CSTA SPINK5 DEFB1 MPZL2 PERP SERPINB5 GRHL3 SCEL TGM3 FABP5 TMEM79 KRT76 SFN KRT6A KLK7 DYNLL1 JUP TGM1 GRHL1 MAL2 KRT6C SPRR1B DSP RAB25 CTNNBIP1 GJA1 KRT6B CRABP2 KLK8 SULT2B1 HSPB1 S100A8 KRT17 IL1RN DUOX1 HOPX KRT3 KLF5 TGM5 EVPL ESRP2 KRT10 PPL SPINK6 CDKN2B DGAT2 CLDN1 KRT1 KLF4 SDC1 KANK1 AQP3 YWHAZ DUOXA1 CDH1 ANK3 MBOAT2 CELSR2 EPB41 ABLIM1…	257/611	5861/21128
GO:BP	GO:0061436	establishment of skin barrier	2.79262e-11	611	14	29	21128	GRHL3 TMEM79 SFN GRHL1 CLDN1 KRT1 KLF4 ELOVL1 ALOX12B KRT16 CLDN4 ALOX12 ABCA12 ALOXE3	14/611	29/21128
GO:BP	GO:0018149	peptide cross-linking	7.89397e-11	611	15	37	21128	SPRR1A IVL CSTA TGM3 TGM1 SPRR1B DSP TGM5 EVPL KRT10 KRT1 KRT2 ANXA1 SPRR3 SPRR2E	15/611	37/21128
GO:BP	GO:0032502	developmental process	2.12707e-10	611	272	6446	21128	SPRR1A TACSTD2 IVL CD24 GJB6 TUBB2A GJB2 KRTDAP CSTA SPINK5 DEFB1 MPZL2 PERP SERPINB5 GRHL3 SCEL TGM3 FABP5 TMEM79 KRT76 SFN KRT6A KLK7 DYNLL1 JUP TGM1 GRHL1 MAL2 KRT6C SPRR1B DSP RAB25 CTNNBIP1 GJA1 KRT6B CRABP2 KLK8 SULT2B1 HSPB1 S100A8 KRT17 IL1RN DUOX1 HOPX KRT3 KLF5 NQO1 TGM5 EVPL ESRP2 KRT10 PPL SPINK6 CDKN2B DGAT2 CLDN1 KRT1 KLF4 SDC1 KANK1 AQP3 YWHAZ DUOXA1 CDH1 ANK3 MBOAT2 CELSR2 EPB41 A…	272/611	6446/21128
GO:BP	GO:0045109	intermediate filament organization	1.48351e-09	611	18	69	21128	KRT76 KRT6A KRT6C DSP KRT6B PKP1 KRT17 KRT3 KRT1 KRT25 KRT2 KRT16 KRT78 KRT9 EPPK1 KRT14 DNAJB6 KRT4	18/611	69/21128
GO:BP	GO:1901564	organonitrogen compound metabolic process	7.82099e-09	611	269	6538	21128	ENDOU SPRR1A CWH43 SERPINB13 IVL CD24 CSTA KLK11 ALDH3B2 SPINK5 A2ML1 PERP CSTB SERPINB5 TGM3 TMPRSS11D GGH THEM5 FABP5 FAM162A SFN GLTP KLK7 KLK12 TGM1 SPRR1B DBI DSP KLK10 KLK8 CDA SULT2B1 HSPB1 S100A8 KRT17 KLK13 DUOX1 HOPX CYP4F22 SPINK9 HMGCR SDR16C5 NQO1 PLA2G4E TGM5 EVPL KRT10 SLPI SPINK6 CDKN2B DGAT2 KRT1 ELOVL4 KLF4 PROM2 CSNK1A1 SPINK7 BSPRY YWHAZ TXN DUOXA1 SGPP2 CDH1 MBOAT2 CLCA2 GGT6…	269/611	6538/21128
GO:BP	GO:0098773	skin epidermis development	1.61661e-07	611	21	125	21128	SPINK5 GRHL3 TGM3 TMEM79 SFN GRHL1 KRT17 CLDN1 KRT1 KLF4 KRT25 ELOVL1 ALOX12B FOXN1 DLX3 KRT16 CLDN4 ALOX12 ABCA12 ZDHHC21 ALOXE3	21/611	125/21128
GO:BP	GO:0007010	cytoskeleton organization	1.71392e-07	611	89	1507	21128	TACSTD2 TUBB2A GRHL3 KRT76 KRT6A KRT6C TUBA1C DSP GJA1 KRT6B PKP1 TUBA4A S100A8 KRT17 KRT3 EVPL PPL KRT1 KANK1 CSNK1A1 ANK3 EPB41 ABLIM1 EPHA1 KIFC2 KRT25 POF1B NUAK2 S100A9 KRT2 ARF6 RHOV ANXA1 KRT16 KRT78 KRT9 RAB11A MYCBP2 NEBL SPTBN2 ACTR3 PLA2G3 BICD2 NDEL1 EPPK1 MYO5B EZR KRT14 CLIP4 ARPC5L MYH14 DSTN TUBB4B PYCARD FZD10 TPM4 SLC9A3R1 FAM83H RHOD RAN IQANK1 NPM1 NOTCH2 CHP1 ARPC2 HIP1R FARP…	89/611	1507/21128
GO:BP	GO:0048869	cellular developmental process	2.04076e-07	611	191	4312	21128	SPRR1A TACSTD2 IVL CD24 TUBB2A KRTDAP CSTA SPINK5 DEFB1 SCEL TGM3 TMEM79 KRT76 SFN KRT6A DYNLL1 TGM1 GRHL1 KRT6C SPRR1B DSP RAB25 CTNNBIP1 GJA1 KRT6B CRABP2 KLK8 SULT2B1 S100A8 KRT17 HOPX KRT3 KLF5 EVPL KRT10 PPL SPINK6 CDKN2B CLDN1 KRT1 KLF4 SDC1 KANK1 AQP3 YWHAZ DUOXA1 CDH1 ANK3 MBOAT2 CELSR2 EPHA1 ESRP1 RAB10 ZNF750 PTK6 DAPL1 POF1B SH3GL3 NECTIN1 S100A9 KRT2 OVOL1 ARF6 CERS3 FOXN1 DLX3 ANXA1 …	191/611	4312/21128
GO:BP	GO:0065009	regulation of molecular function	2.90286e-07	611	147	3059	21128	SERPINB13 CD24 SLURP2 CSTA SPINK5 A2ML1 PERP CSTB SERPINB5 GRHL3 FAM162A SFN CALML3 JUP DBI CTNNBIP1 HSPB1 S100A8 HOPX SPINK9 HMGCR NQO1 ADH7 SLPI SPINK6 ANO9 CDKN2B KLF4 PROM2 CSNK1A1 SPINK7 TXN ANK3 EPB41 EPHA1 RAPGEFL1 PTK6 FXYD3 S100A9 ALS2CL ANXA1 SH3RF2 RALGPS2 CLDN4 SEMA4D CDKN1A EPGN ERBB3 ERBB2 HSP90AA1 EFNA3 GPR87 MYCBP2 EPS8L2 CRNN ANXA8 CPEB2 LTB4R2 ZDHHC21 CAMK1D SPINT2 SERPINB3 NDEL…	147/611	3059/21128
GO:BP	GO:0050790	regulation of catalytic activity	3.68774e-07	611	121	2356	21128	SERPINB13 CD24 CSTA SPINK5 A2ML1 PERP CSTB SERPINB5 GRHL3 FAM162A SFN CALML3 DBI HSPB1 S100A8 SPINK9 HMGCR NQO1 SLPI SPINK6 CDKN2B KLF4 PROM2 SPINK7 TXN EPHA1 RAPGEFL1 PTK6 FXYD3 S100A9 ALS2CL ANXA1 SH3RF2 RALGPS2 CLDN4 SEMA4D CDKN1A EPGN ERBB3 ERBB2 HSP90AA1 EFNA3 GPR87 MYCBP2 EPS8L2 ANXA8 CPEB2 LTB4R2 ZDHHC21 SPINT2 SERPINB3 NDEL1 GNA15 CALML5 TYRO3 SCRIB RNH1 RHBDF2 COX6A1 SGK1 DDX3X PPIA RASA…	121/611	2356/21128
GO:BP	GO:0051336	regulation of hydrolase activity	3.90399e-07	611	67	1007	21128	SERPINB13 CSTA SPINK5 A2ML1 PERP CSTB SERPINB5 GRHL3 FAM162A SFN S100A8 SPINK9 SLPI SPINK6 KLF4 PROM2 SPINK7 EPHA1 RAPGEFL1 S100A9 ALS2CL ANXA1 RALGPS2 CLDN4 SEMA4D ERBB2 EFNA3 ANXA8 CPEB2 SPINT2 SERPINB3 NDEL1 GNA15 SCRIB RHBDF2 DDX3X RASAL1 PYCARD FZD10 SLC27A4 ANXA8L1 SERPINB8 RALBP1 TIAM1 F3 ZC3H15 CD44 NPM1 SPINT1 SORT1 CHP1 OAS1 HIP1R PRELID1 ATP5IF1 DNAJB6 PLA2R1 ARAP2 RCC2 RANGAP1 MAPRE2 …	67/611	1007/21128
GO:BP	GO:0030154	cell differentiation	4.08337e-07	611	189	4287	21128	SPRR1A TACSTD2 IVL CD24 TUBB2A KRTDAP CSTA SPINK5 DEFB1 SCEL TGM3 TMEM79 KRT76 SFN KRT6A DYNLL1 TGM1 GRHL1 KRT6C SPRR1B DSP RAB25 CTNNBIP1 GJA1 KRT6B CRABP2 KLK8 SULT2B1 S100A8 KRT17 HOPX KRT3 KLF5 EVPL KRT10 PPL SPINK6 CDKN2B CLDN1 KRT1 KLF4 SDC1 KANK1 AQP3 YWHAZ DUOXA1 CDH1 ANK3 MBOAT2 CELSR2 EPHA1 ESRP1 RAB10 ZNF750 PTK6 DAPL1 POF1B SH3GL3 NECTIN1 S100A9 KRT2 OVOL1 ARF6 CERS3 FOXN1 DLX3 ANXA1 …	189/611	4287/21128
GO:BP	GO:0048513	animal organ development	9.26059e-07	611	147	3109	21128	SPRR1A TACSTD2 IVL CD24 GJB6 GJB2 CSTA SPINK5 PERP SERPINB5 GRHL3 SCEL TGM3 TMEM79 KRT76 SFN KRT6A DYNLL1 JUP TGM1 GRHL1 KRT6C SPRR1B DSP CTNNBIP1 GJA1 KRT6B KRT17 HOPX KRT3 KLF5 EVPL ESRP2 KRT10 PPL CDKN2B DGAT2 CLDN1 KRT1 KLF4 SDC1 AQP3 YWHAZ CDH1 MBOAT2 CELSR2 ABLIM1 ESRP1 ZNF750 KRT25 ELOVL1 NECTIN1 KRT2 OVOL1 ALOX12B ARF6 CERS3 OXCT1 FOXN1 DLX3 ANXA1 KRT16 CLDN4 SEMA4D CDKN1A KRT78 KRT9 ALOX…	147/611	3109/21128
GO:BP	GO:0050896	response to stimulus	1.0891e-06	611	336	9039	21128	ENDOU RDH12 TACSTD2 SERPINB13 IVL C10orf99 CD24 GJB6 SLURP2 GJB2 SPINK5 DEFB1 DSC2 PERP GRHL3 SCEL DSG1 FABP5 FAM162A SFN KRT6A KLK7 DYNLL1 JUP DSP CTNNBIP1 GJA1 CRABP2 PKP1 FAM3B KLK8 CDA CBR3 CLIC3 GBP6 HSPB1 TRIM29 IL36RN S100A8 S100A14 IL1RN DUOX1 HOPX HMGCR KLF5 S100A16 NQO1 ADH7 EVPL SLPI SLURP1 PPL CDKN2B DGAT2 CLDN1 KRT1 ELOVL4 KLF4 SDC1 KANK1 CSNK1A1 FAM83G SPINK7 AQP3 CITED4 BSPRY YWHAZ…	336/611	9039/21128
GO:BP	GO:0065008	regulation of biological quality	1.36807e-06	611	135	2790	21128	RDH12 CD24 DSC2 DSG1 DYNLL1 JUP DSP CTNNBIP1 GJA1 CRABP2 FAM3B KLK8 HSPB1 IL1RN DUOX1 SDR16C5 ADH7 ANO9 DGAT2 KRT1 KANK1 AQP3 YWHAZ DUOXA1 CDH1 ANK3 CELSR2 SDR9C7 AKR1B10 NECTIN1 ATP11B HEBP2 ALOX12B ARF6 OXCT1 ANXA1 TENT5B SEMA4D CYP2C18 ALOX12 NSG1 RAB11A TLCD1 HSP90AA1 MYCBP2 SPTBN2 GIPC1 ABCA12 PLA2G3 GPR157 PLEKHN1 NFE2L2 ZNF385A GP1BB RNF149 HCAR2 ANXA8 ZDHHC21 CLCN3 SEMA3F NDEL1 TMEM165 UN…	135/611	2790/21128
GO:BP	GO:0007155	cell adhesion	1.43004e-06	611	87	1521	21128	TACSTD2 CD24 LYPD3 CSTA SPINK5 DSC2 MPZL2 PERP DSG1 JUP DSG3 DSP NECTIN4 PKP1 PKP3 HSPB1 TRIM29 S100A8 IL1RN SLURP1 CLDN1 KLF4 KANK1 DSC1 CDH1 ANK3 CLCA2 CELSR2 EPHA1 RAB10 IL20RB DSC3 NECTIN1 S100A9 ARF6 ANXA1 CLDN4 SEMA4D ALOX12 ERBB3 ERBB2 ABCA12 P4HB GP1BB CRNN MPZL3 ZDHHC21 SPINT2 PPP1CB EZR TYRO3 LY6D PCDH1 SCRIB COL17A1 IL1RL2 PNP PPIA MUC21 CADM4 PYCARD EPHB6 CD9 HES5 ZBTB7B SERPINB8 TIAM…	87/611	1521/21128
GO:BP	GO:0097435	supramolecular fiber organization	1.5301e-06	611	57	814	21128	TACSTD2 CSTB KRT76 KRT6A KRT6C DSP KRT6B PKP1 KRT17 KRT3 KRT1 KANK1 EPHA1 KRT25 POF1B KRT2 ARF6 KRT16 KRT78 KRT9 RAB11A NEBL SPTBN2 ACTR3 NDEL1 EPPK1 MYO5B EZR KRT14 CLIP4 ARPC5L DSTN PYCARD TPM4 RHOD IQANK1 CHP1 ARPC2 HIP1R DNAJB6 ARPC1A MAPRE1 CAMSAP3 CAMSAP1 CUL3 DLG1 DBNL CLIP1 HSP90AB1 CTNNA1 NCKAP1 CSRP2 ABI1 CTTN ARF1 ANXA2 KRT4	57/611	814/21128
GO:BP	GO:0051179	localization	1.62733e-06	611	229	5578	21128	ENDOU C10orf99 CD24 GJB6 GJB2 FABP5 TMEM79 SFN GLTP DYNLL1 JUP MAL2 TUBA1C DBI DSP RAB25 BICDL2 GJA1 CRABP2 FAM3B CLIC3 PKP3 HSPB1 TRIM29 S100A8 IL1RN HMGCR KLF5 SLC39A2 PLA2G4E ANO9 DGAT2 CLDN1 PROM2 SDC1 AQP3 BSPRY YWHAZ TXN DUOXA1 CDH1 ANK3 CLCA2 CELSR2 EPB41 RAB10 FXYD3 NUAK2 SH3GL3 NECTIN1 S100A9 ALS2CL ATP11B HEBP2 ALOX12B ARF6 OXCT1 RHOV ANXA1 NIPAL4 CLDN4 CDKN1A HSBP1 ERBB3 NSG1 RAB3D RAB…	229/611	5578/21128
GO:BP	GO:0051346	negative regulation of hydrolase activity	2.61182e-06	611	34	356	21128	SERPINB13 CSTA SPINK5 A2ML1 CSTB SERPINB5 SFN SPINK9 SLPI SPINK6 KLF4 SPINK7 ANXA1 SEMA4D ANXA8 CPEB2 SPINT2 SERPINB3 DDX3X FZD10 SLC27A4 ANXA8L1 SERPINB8 CD44 SPINT1 SORT1 CHP1 ATP5IF1 DNAJB6 PLA2R1 RCC2 SPINK13 WNK1 ANXA2	34/611	356/21128
GO:BP	GO:0043616	keratinocyte proliferation	7.07035e-06	611	13	54	21128	C10orf99 SFN TGM1 KLK8 SDR16C5 SLURP1 KRT2 OVOL1 CRNN EPPK1 NOTCH2 IRF6 ZFP36	13/611	54/21128
GO:BP	GO:0098609	cell-cell adhesion	9.75007e-06	611	61	948	21128	CD24 CSTA DSC2 MPZL2 PERP DSG1 JUP DSG3 DSP NECTIN4 PKP1 PKP3 HSPB1 TRIM29 S100A8 IL1RN CLDN1 KLF4 DSC1 CDH1 ANK3 CELSR2 RAB10 IL20RB DSC3 NECTIN1 S100A9 ANXA1 CLDN4 SEMA4D ALOX12 ERBB2 ABCA12 CRNN ZDHHC21 SPINT2 EZR TYRO3 PCDH1 SCRIB IL1RL2 PNP PPIA MUC21 CADM4 PYCARD EPHB6 CD9 ZBTB7B SERPINB8 CD44 PTPRF S100A11 DNAJB6 CTNND1 CAMSAP3 DLG1 WNK1 CTNNA1 FAT2 ANXA2	61/611	948/21128
GO:BP	GO:0043086	negative regulation of catalytic activity	1.03739e-05	611	53	768	21128	SERPINB13 CSTA SPINK5 A2ML1 CSTB SERPINB5 SFN HSPB1 SPINK9 HMGCR NQO1 SLPI SPINK6 CDKN2B KLF4 SPINK7 EPHA1 PTK6 ANXA1 SH3RF2 SEMA4D CDKN1A GPR87 ANXA8 CPEB2 LTB4R2 SPINT2 SERPINB3 RNH1 DDX3X PPIA PYCARD FZD10 SLC27A4 ANXA8L1 SERPINB8 ENSA CD44 ITPRIP NPM1 SPINT1 SORT1 CHP1 GNAI3 ATP5IF1 DNAJB6 PLA2R1 RCC2 SPINK13 WNK1 ZFP36 DUSP1 ANXA2	53/611	768/21128
GO:BP	GO:0048518	positive regulation of biological process	1.60413e-05	611	249	6348	21128	TACSTD2 CD24 DEFB1 PERP GRHL3 SCEL FABP5 TMEM79 FAM162A SFN KRT6A KLK7 DYNLL1 JUP TGM1 GRHL1 DBI RAB25 CTNNBIP1 GJA1 CRABP2 PKP1 SULT2B1 PKP3 HSPB1 S100A8 KRT17 S100A14 DUOX1 HOPX SDR16C5 KLF5 NQO1 PLA2G4E ESRP2 KRT10 CDKN2B DGAT2 CLDN1 KRT1 KLF4 PROM2 SDC1 KANK1 CSNK1A1 AQP3 CITED4 TXN DUOXA1 CDH1 ANK3 EPB41 EPHA1 PRDX6 ZNF750 PTK6 ELL2 IL20RB NEAT1 SH3GL3 S100A9 KRT2 OVOL1 HEBP2 ALOX12B ARF6 ZN…	249/611	6348/21128
GO:BP	GO:0006810	transport	2.21365e-05	611	198	4773	21128	ENDOU C10orf99 CD24 GJB6 GJB2 FABP5 TMEM79 SFN GLTP DYNLL1 JUP MAL2 TUBA1C DBI RAB25 BICDL2 GJA1 CRABP2 FAM3B CLIC3 HSPB1 S100A8 IL1RN HMGCR SLC39A2 PLA2G4E ANO9 CLDN1 PROM2 SDC1 AQP3 BSPRY YWHAZ TXN DUOXA1 CDH1 ANK3 CLCA2 CELSR2 EPB41 RAB10 FXYD3 SH3GL3 NECTIN1 ALS2CL ATP11B HEBP2 ALOX12B ARF6 OXCT1 RHOV ANXA1 NIPAL4 CLDN4 CDKN1A HSBP1 ERBB3 NSG1 RAB3D RAB11A ERBB2 HSP90AA1 CLTB PLD1 EXPH5 ZDHHC…	198/611	4773/21128
GO:BP	GO:0051234	establishment of localization	2.48352e-05	611	203	4933	21128	ENDOU C10orf99 CD24 GJB6 GJB2 FABP5 TMEM79 SFN GLTP DYNLL1 JUP MAL2 TUBA1C DBI RAB25 BICDL2 GJA1 CRABP2 FAM3B CLIC3 HSPB1 S100A8 IL1RN HMGCR SLC39A2 PLA2G4E ANO9 CLDN1 PROM2 SDC1 AQP3 BSPRY YWHAZ TXN DUOXA1 CDH1 ANK3 CLCA2 CELSR2 EPB41 RAB10 FXYD3 SH3GL3 NECTIN1 ALS2CL ATP11B HEBP2 ALOX12B ARF6 OXCT1 RHOV ANXA1 NIPAL4 CLDN4 CDKN1A HSBP1 ERBB3 NSG1 RAB3D RAB11A ERBB2 HSP90AA1 CLTB PLD1 EXPH5 ZDHHC…	203/611	4933/21128
GO:BP	GO:0032501	multicellular organismal process	4.8509e-05	611	287	7657	21128	ENDOU SPRR1A RDH12 TACSTD2 IVL C10orf99 CD24 GJB6 TUBB2A GJB2 SPINK5 DEFB1 DSC2 CSTB SERPINB5 GRHL3 SCEL TGM3 TMPRSS11D DSG1 FABP5 TMEM79 KRT76 SFN KRT6A DYNLL1 JUP TGM1 GRHL1 MAL2 KRT6C SPRR1B DSP RAB25 CTNNBIP1 GJA1 KRT6B CRABP2 KLK8 CBR3 SULT2B1 HSPB1 IL36RN S100A8 KRT17 IL1RN DUOX1 HOPX HMGCR KRT3 KLF5 EVPL ESRP2 SLURP1 PPL SPINK6 CDKN2B DGAT2 CLDN1 KRT1 KLF4 SDC1 KANK1 SPINK7 AQP3 YWHAZ DUOX…	287/611	7657/21128
GO:BP	GO:0045216	cell-cell junction organization	6.18728e-05	611	23	204	21128	GJB6 GJB2 PERP DSG1 JUP GRHL1 DSP GJA1 PKP1 PKP3 HOPX CLDN1 CDH1 POF1B NECTIN1 CLDN4 MPP7 CD9 CTNND1 CAMSAP3 DLG1 IRX3 CTNNA1	23/611	204/21128
GO:BP	GO:0048522	positive regulation of cellular process	7.76765e-05	611	224	5657	21128	TACSTD2 CD24 DEFB1 GRHL3 SCEL FABP5 FAM162A SFN KRT6A DYNLL1 JUP TGM1 GRHL1 RAB25 CTNNBIP1 GJA1 CRABP2 SULT2B1 HSPB1 S100A8 KRT17 S100A14 DUOX1 HOPX KLF5 NQO1 PLA2G4E ESRP2 CDKN2B DGAT2 CLDN1 KLF4 PROM2 SDC1 KANK1 CSNK1A1 CITED4 TXN DUOXA1 CDH1 ANK3 EPB41 EPHA1 PRDX6 ZNF750 PTK6 ELL2 NEAT1 SH3GL3 S100A9 OVOL1 HEBP2 ALOX12B ARF6 ZNF770 OXCT1 FOXN1 DLX3 ANXA1 SH3RF2 TENT5B CLDN4 SEMA4D CDKN1A NCCRP…	224/611	5657/21128
GO:BP	GO:0009611	response to wounding	8.71304e-05	611	42	574	21128	GRHL3 KRT6A DSP KLK8 HSPB1 S100A8 DUOX1 EVPL PPL CLDN1 KRT1 KLF4 SDC1 KANK1 ANXA1 CLDN4 CDKN1A ALOX12 ERBB3 ERBB2 NFE2L2 GP1BB SPRR3 ANXA8 NDEL1 EPPK1 TYRO3 SCRIB NACA PPIA CADM4 ARL8B CD9 HIF1A F3 CD44 PTPRF NOTCH2 RANGAP1 CTNNA1 ZFP36 ANXA2	42/611	574/21128
GO:BP	GO:0006629	lipid metabolic process	0.000122088	611	77	1413	21128	RDH12 CWH43 ALDH3B2 THEM5 FABP5 GLTP DBI CRABP2 SULT2B1 IL1RN CYP4F22 HMGCR SDR16C5 EPHX3 PLA2G4E ADH7 ANO9 DGAT2 ELOVL4 SGPP2 MBOAT2 GGT6 TM7SF2 PRDX6 SDR9C7 AKR1B10 ELOVL1 PTGR1 ALOX12B CERS3 OXCT1 ANXA1 BDH1 CYP2C18 ALOX12 LPIN3 PLD1 DEGS2 ALDH3A1 CBR1 IMPA2 ACOX3 PLA2G4D ABCA12 PLA2G3 HCAR2 EIF6 FAM135A TECR CDS1 ALOXE3 ACER1 CYP3A5 CES2 ASPG SQLE RAB38 OSBPL2 DHCR7 SLC27A4 RORA SGPL1 MSMO1 E…	77/611	1413/21128
GO:BP	GO:0052548	regulation of endopeptidase activity	0.000123235	611	34	415	21128	SERPINB13 CSTA SPINK5 A2ML1 PERP CSTB SERPINB5 FAM162A SFN S100A8 SPINK9 SLPI SPINK6 KLF4 SPINK7 S100A9 EFNA3 ANXA8 SPINT2 SERPINB3 RHBDF2 DDX3X PYCARD ANXA8L1 SERPINB8 F3 CD44 SPINT1 HIP1R PRELID1 DNAJB6 SPINK13 VCP ANXA2	34/611	415/21128
GO:BP	GO:0042060	wound healing	0.000162667	611	35	440	21128	GRHL3 KRT6A DSP HSPB1 S100A8 DUOX1 EVPL PPL CLDN1 KRT1 SDC1 KANK1 ANXA1 CLDN4 CDKN1A ALOX12 ERBB3 ERBB2 NFE2L2 GP1BB SPRR3 ANXA8 EPPK1 TYRO3 SCRIB NACA PPIA CADM4 ARL8B CD9 HIF1A F3 CD44 NOTCH2 ANXA2	35/611	440/21128
GO:BP	GO:0006996	organelle organization	0.000174942	611	154	3568	21128	TACSTD2 TUBB2A GRHL3 FAM162A KRT76 SFN KRT6A DYNLL1 KRT6C TUBA1C DSP GJA1 KRT6B PKP1 TUBA4A S100A8 KRT17 KRT3 EVPL PPL KRT1 SDC1 KANK1 CSNK1A1 YWHAZ ANK3 CELSR2 EPB41 ABLIM1 EPHA1 KIFC2 RAB10 KRT25 POF1B NUAK2 S100A9 KRT2 ALS2CL HEBP2 ARF6 RHOV ANXA1 KRT16 KRT78 KRT9 EPGN RAB11A HSP90AA1 MYCBP2 NEBL SPTBN2 ULK3 TMED3 ACTR3 PLA2G3 ZNF385A ANXA8 BICD2 EIF6 CLCN3 NDEL1 TMEM165 EPPK1 UNC13B MYO5B ATP…	154/611	3568/21128
GO:BP	GO:0051246	regulation of protein metabolic process	0.000180854	611	119	2560	21128	SERPINB13 CD24 CSTA SPINK5 A2ML1 PERP CSTB SERPINB5 FAM162A SFN DBI HSPB1 S100A8 KRT17 SPINK9 HMGCR SDR16C5 NQO1 SLPI SPINK6 CDKN2B DGAT2 KLF4 PROM2 CSNK1A1 SPINK7 TXN CDH1 EPHA1 PTK6 S100A9 SH3RF2 TENT5B CLDN4 SEMA4D CDKN1A EPGN ERBB3 ERBB2 HSP90AA1 PLD1 EFNA3 MYCBP2 GIPC1 PLEKHN1 MKNK2 NFE2L2 ZNF385A PITHD1 RPS6KB2 ANXA8 CPEB2 EIF6 SPINT2 ZNF706 SERPINB3 EIF4G2 PA2G4 EZR SLC6A9 RHBDF2 TOLLIP CN…	119/611	2560/21128
GO:BP	GO:0052547	regulation of peptidase activity	0.000202951	611	35	444	21128	SERPINB13 CSTA SPINK5 A2ML1 PERP CSTB SERPINB5 FAM162A SFN S100A8 SPINK9 SLPI SPINK6 KLF4 SPINK7 S100A9 CLDN4 EFNA3 ANXA8 SPINT2 SERPINB3 RHBDF2 DDX3X PYCARD ANXA8L1 SERPINB8 F3 CD44 SPINT1 HIP1R PRELID1 DNAJB6 SPINK13 VCP ANXA2	35/611	444/21128
GO:BP	GO:0002934	desmosome organization	0.00023606	611	6	10	21128	PERP JUP GRHL1 DSP PKP3 NECTIN1	6/611	10/21128
GO:BP	GO:0044255	cellular lipid metabolic process	0.0002375	611	60	1011	21128	RDH12 CWH43 ALDH3B2 THEM5 FABP5 GLTP DBI CRABP2 CYP4F22 HMGCR SDR16C5 PLA2G4E ADH7 DGAT2 ELOVL4 SGPP2 MBOAT2 PRDX6 SDR9C7 AKR1B10 ELOVL1 PTGR1 ALOX12B CERS3 ANXA1 CYP2C18 ALOX12 LPIN3 PLD1 DEGS2 CBR1 IMPA2 ACOX3 PLA2G4D ABCA12 PLA2G3 EIF6 FAM135A TECR CDS1 ALOXE3 ACER1 CYP3A5 CES2 RAB38 SLC27A4 SGPL1 MSMO1 PCYT1A PLA2G4B GDPD3 PLA2G4F CERS4 CHP1 PTGS1 MVK SERINC5 ALDH3A2 FASN IP6K2	60/611	1011/21128
GO:BP	GO:0044092	negative regulation of molecular function	0.000291776	611	64	1115	21128	SERPINB13 SLURP2 CSTA SPINK5 A2ML1 CSTB SERPINB5 SFN CTNNBIP1 HSPB1 SPINK9 HMGCR NQO1 ADH7 SLPI SPINK6 ANO9 CDKN2B KLF4 SPINK7 ANK3 EPHA1 PTK6 ANXA1 SH3RF2 SEMA4D CDKN1A GPR87 ANXA8 CPEB2 LTB4R2 SPINT2 SERPINB3 SLC6A9 PIM1 RNH1 DDX3X PPIA PYCARD FZD10 SLC27A4 ANXA8L1 SLC9A3R1 SERPINB8 ENSA CD44 ITPRIP PTPRF NPM1 SPINT1 SORT1 CHP1 GNAI3 PPIF ATP5IF1 DNAJB6 PLA2R1 RCC2 SPINK13 WNK1 C4orf3 ZFP36 DUS…	64/611	1115/21128
GO:BP	GO:0070887	cellular response to chemical stimulus	0.000297546	611	123	2697	21128	RDH12 C10orf99 CD24 GJB6 SLURP2 GJB2 FAM162A DYNLL1 JUP GJA1 CBR3 GBP6 HSPB1 IL36RN S100A8 S100A14 IL1RN DUOX1 KLF5 NQO1 CDKN2B DGAT2 CLDN1 KLF4 KANK1 AQP3 BSPRY TXN CDH1 ANK3 RAB10 PRDX6 AKR1B10 PTK6 IL20RB GPX2 S100A9 PRDX1 OXCT1 ANXA1 CYP2C18 NSG1 LPIN3 IL20RA ALDH3A1 CBR1 GIPC1 ABCA12 ACTR3 P4HB MKNK2 NFE2L2 RNF149 CRNN CPEB2 CAMK1D NDEL1 UNC13B GNA15 EZR DLX5 PIM1 ACER1 IL1RL2 TOLLIP PLP2 SG…	123/611	2697/21128
GO:BP	GO:0019538	protein metabolic process	0.000399265	611	215	5482	21128	ENDOU SPRR1A CWH43 SERPINB13 IVL CD24 CSTA KLK11 SPINK5 A2ML1 PERP CSTB SERPINB5 TGM3 TMPRSS11D FAM162A SFN KLK7 KLK12 TGM1 SPRR1B DBI DSP KLK10 KLK8 HSPB1 S100A8 KRT17 KLK13 HOPX SPINK9 HMGCR SDR16C5 NQO1 TGM5 EVPL KRT10 SLPI SPINK6 CDKN2B DGAT2 KRT1 KLF4 PROM2 CSNK1A1 SPINK7 BSPRY YWHAZ TXN CDH1 CLCA2 EPHA1 PTK6 NUAK2 S100A9 KRT2 ALOX12B ANXA1 SH3RF2 TENT5B CLDN4 SEMA4D CDKN1A NCCRP1 EIF4A1 EPG…	215/611	5482/21128
GO:BP	GO:0006950	response to stress	0.000451286	611	166	3980	21128	C10orf99 CD24 GJB2 SPINK5 DEFB1 DSC2 GRHL3 FAM162A SFN KRT6A KLK7 DSP CTNNBIP1 KLK8 GBP6 HSPB1 TRIM29 IL36RN S100A8 S100A14 IL1RN DUOX1 NQO1 EVPL SLPI PPL CDKN2B CLDN1 KRT1 KLF4 SDC1 KANK1 SPINK7 AQP3 TXN DUOXA1 PRDX6 PTK6 DAPL1 IL20RB NUAK2 NEAT1 GPX2 S100A9 PRDX1 OXCT1 FOXN1 ANXA1 KRT16 SH3RF2 CLDN4 CDKN1A NCCRP1 METRNL ALOX12 HSBP1 ERBB3 ERBB2 HSP90AA1 NPAS2 SUSD4 ULK3 ACTR3 PLA2G3 P4HB PLEKHN…	166/611	3980/21128
GO:BP	GO:0008219	cell death	0.000588819	611	101	2113	21128	SERPINB13 CD24 GJB6 LYPD3 BNIPL PERP TMEM79 FAM162A SFN DYNLL1 FAM3B KLK8 HSPB1 S100A8 S100A14 NQO1 KLF4 YWHAZ TXN DAPL1 NUAK2 S100A9 HEBP2 ARF6 CERS3 ANXA1 SH3RF2 TENT5B SEMA4D CDKN1A ALOX12 FOSL2 ERBB3 NSG1 HSP90AA1 IL20RA NPAS2 PLA2G3 P4HB PLEKHN1 MKNK2 NFE2L2 ZNF385A HTATIP2 HCAR2 CAMK1D EIF4G2 MAL UNC13B PA2G4 PPP1R13L TYRO3 PIM1 GGCT SCRIB NACA SGK1 SLC25A5 DDX3X PPIA PYCARD GSDMC SLC27A4 S…	101/611	2113/21128
GO:BP	GO:0042221	response to chemical	0.000602882	611	169	4088	21128	RDH12 C10orf99 CD24 GJB6 SLURP2 GJB2 DEFB1 DSG1 FAM162A DYNLL1 JUP GJA1 CDA CBR3 GBP6 HSPB1 IL36RN S100A8 S100A14 IL1RN DUOX1 KLF5 S100A16 NQO1 ADH7 SLPI CDKN2B DGAT2 CLDN1 KLF4 SDC1 KANK1 AQP3 CITED4 BSPRY TXN CDH1 ANK3 EPHA1 RAB10 PRDX6 AKR1B10 PTK6 DAPL1 IL20RB GPX2 NECTIN1 S100A9 PTGR1 PRDX1 OXCT1 ANXA1 CLDN4 SEMA4D NCCRP1 CYP2C18 NSG1 ERBB2 LPIN3 HSP90AA1 PLD1 EFNA3 IL20RA MYCBP2 NPAS2 ALDH3…	169/611	4088/21128
GO:BP	GO:0045682	regulation of epidermis development	0.000663645	611	12	65	21128	TMEM79 SFN GRHL1 SULT2B1 KRT10 AQP3 ESRP1 KRT2 ABCA12 TRIM16 HES5 ZFP36	12/611	65/21128
GO:BP	GO:0097190	apoptotic signaling pathway	0.000694851	611	41	597	21128	CD24 PERP FAM162A SFN HSPB1 S100A8 DAPL1 S100A9 CDKN1A ERBB3 IL20RA P4HB MKNK2 NFE2L2 ZNF385A MAL GGCT SLC25A5 DDX3X PPIA PYCARD SLC9A3R1 SGPL1 HIF1A VDAC2 CD44 ITPRIP SORT1 GNAI3 HIP1R PRELID1 PPIF ATP5IF1 UNC5B CUL3 TPD52L1 CTNNA1 CTTN GHITM HINT1 ERO1A	41/611	597/21128
GO:BP	GO:0042592	homeostatic process	0.000816988	611	84	1666	21128	RDH12 C10orf99 CD24 GJB6 FABP5 DYNLL1 GJA1 FAM3B HSPB1 S100A8 S100A14 NQO1 DGAT2 CLDN1 KRT1 AQP3 TXN ANK3 PRDX6 IL20RB S100A9 PRDX1 OXCT1 FOXN1 ANXA1 METRNL RAB3D TLCD1 IL20RA ACOX3 ABCA12 CYB561 NFE2L2 GP1BB ATP6V1B2 HCAR2 MAFB NMU RHCG CLCN3 TMEM165 UNC13B MYO5B PPP1R13L TYRO3 ATP6V1D HK1 CNBP SLC25A5 MALL DDX3X PTBP3 SPRR2A RAB38 ATOX1 RORA SLC9A3R1 TLCD3A ATP13A4 ZBTB7B ARRDC3 SLC2A1 ATP6V0C …	84/611	1666/21128
GO:BP	GO:0065007	biological regulation	0.000825485	611	432	12926	21128	ENDOU RDH12 TACSTD2 SERPINB13 C10orf99 CD24 GJB6 SLURP2 LYPD3 CSTA SPINK5 BNIPL A2ML1 DEFB1 DSC2 PERP CSTB SERPINB5 GRHL3 SCEL DSG1 FABP5 TMEM79 FAM162A SFN KRT6A KLK7 DYNLL1 CALML3 JUP TGM1 GRHL1 DBI DSP RAB25 CTNNBIP1 GJA1 CRABP2 PKP1 FAM3B KLK8 CDA SULT2B1 CLIC3 PKP3 HSPB1 TRIM29 IL36RN S100A8 KRT17 S100A14 IL1RN DUOX1 HOPX SPINK9 HMGCR SDR16C5 KLF5 NQO1 PLA2G4E ADH7 ESRP2 KRT10 SLPI SLURP1 SP…	432/611	12926/21128
GO:BP	GO:0006690	icosanoid metabolic process	0.0010319	611	16	122	21128	FABP5 CYP4F22 GGT6 PTGR1 ALOX12B ANXA1 CYP2C18 ALOX12 CBR1 PLA2G3 ALOXE3 CES2 PYCARD PLA2G4B PLA2G4F PTGS1	16/611	122/21128
GO:BP	GO:0010837	regulation of keratinocyte proliferation	0.00105806	611	10	45	21128	C10orf99 SFN TGM1 SLURP1 OVOL1 CRNN EPPK1 NOTCH2 IRF6 ZFP36	10/611	45/21128
GO:BP	GO:0051641	cellular localization	0.00118752	611	151	3588	21128	C10orf99 CD24 SFN DYNLL1 JUP TUBA1C DSP RAB25 BICDL2 GJA1 FAM3B PKP3 HSPB1 TRIM29 S100A8 IL1RN HMGCR KLF5 PLA2G4E ANO9 SDC1 AQP3 YWHAZ TXN DUOXA1 CDH1 ANK3 CELSR2 EPB41 RAB10 NUAK2 SH3GL3 NECTIN1 S100A9 ALS2CL HEBP2 ARF6 OXCT1 ANXA1 CDKN1A HSBP1 NSG1 RAB3D RAB11A MPP7 ERBB2 HSP90AA1 CLTB PLD1 EXPH5 MYCBP2 GIPC1 NBEAL2 TMED3 ABCA12 PLA2G3 ZNF385A GP1BB HTATIP2 HCAR2 ANXA8 BICD2 ZDHHC21 EIF6 CLCN3 …	151/611	3588/21128
GO:BP	GO:0010951	negative regulation of endopeptidase activity	0.00149544	611	23	243	21128	SERPINB13 CSTA SPINK5 A2ML1 CSTB SERPINB5 SFN SPINK9 SLPI SPINK6 KLF4 SPINK7 ANXA8 SPINT2 SERPINB3 DDX3X ANXA8L1 SERPINB8 CD44 SPINT1 DNAJB6 SPINK13 ANXA2	23/611	243/21128
GO:BP	GO:1900138	negative regulation of phospholipase A2 activity	0.001506	611	4	4	21128	ANXA1 ANXA8 ANXA8L1 PLA2R1	4/611	4/21128
GO:BP	GO:0009653	anatomical structure morphogenesis	0.00161537	611	120	2697	21128	TACSTD2 GJB6 SPINK5 MPZL2 PERP SERPINB5 GRHL3 TGM3 TMEM79 KRT6A JUP DSP RAB25 CTNNBIP1 GJA1 CRABP2 KLK8 HSPB1 KRT17 IL1RN HOPX KLF5 ESRP2 KRT10 KRT1 KLF4 SDC1 KANK1 AQP3 YWHAZ CDH1 ANK3 CELSR2 EPB41 ABLIM1 EPHA1 RAB10 KRT25 POF1B LRATD1 NECTIN1 FOXN1 DLX3 ANXA1 MYL12B KRT16 CLDN4 SEMA4D EPGN HSBP1 ERBB2 HSP90AA1 EFNA3 MYCBP2 NEBL SPTBN2 NBEAL2 PLA2G3 NFE2L2 PITX1 ZNF385A HTATIP2 MAFB SEMA3F SPINT…	120/611	2697/21128
GO:BP	GO:0033559	unsaturated fatty acid metabolic process	0.00178597	611	15	112	21128	FABP5 ELOVL4 ELOVL1 PTGR1 ALOX12B ANXA1 CYP2C18 ALOX12 CBR1 PLA2G3 ALOXE3 CES2 PLA2G4B PLA2G4F PTGS1	15/611	112/21128
GO:BP	GO:0050793	regulation of developmental process	0.00180082	611	112	2474	21128	TACSTD2 CD24 SPINK5 GRHL3 TMEM79 SFN JUP GRHL1 CTNNBIP1 GJA1 CRABP2 KLK8 SULT2B1 HSPB1 KRT17 HOPX KLF5 KRT10 CDKN2B KRT1 KLF4 KANK1 AQP3 YWHAZ DUOXA1 CDH1 MBOAT2 CELSR2 EPB41 EPHA1 ESRP1 ZNF750 SH3GL3 KRT2 ARF6 FOXN1 ANXA1 MYL12B CLDN4 SEMA4D CDKN1A METRNL ERBB3 ERBB2 EFNA3 MYCBP2 ABCA12 PLA2G3 NFE2L2 ZNF385A PITHD1 HTATIP2 MAFB ZDHHC21 CAMK1D EIF6 SEMA3F ZNF706 SERPINB3 NDEL1 EPPK1 PA2G4 MAPK6 E…	112/611	2474/21128
GO:BP	GO:0030162	regulation of proteolysis	0.00198837	611	46	737	21128	SERPINB13 CSTA SPINK5 A2ML1 PERP CSTB SERPINB5 FAM162A SFN S100A8 SPINK9 SLPI SPINK6 KLF4 CSNK1A1 SPINK7 S100A9 SH3RF2 CLDN4 EFNA3 GIPC1 NFE2L2 PITHD1 ANXA8 SPINT2 SERPINB3 RHBDF2 DDX3X DESI1 PYCARD ANXA8L1 SERPINB8 F3 CD44 SPINT1 RAD23B HIP1R PRELID1 ATP5IF1 DNAJB6 SPINK13 HSP90AB1 NEDD8 UBE2K VCP ANXA2	46/611	737/21128
GO:BP	GO:0033036	macromolecule localization	0.00210785	611	136	3177	21128	CD24 FABP5 SFN GLTP DYNLL1 JUP DBI DSP RAB25 GJA1 CRABP2 FAM3B PKP3 HSPB1 TRIM29 IL1RN HMGCR KLF5 ANO9 DGAT2 YWHAZ TXN DUOXA1 CDH1 ANK3 CELSR2 EPB41 RAB10 NUAK2 NECTIN1 ATP11B ARF6 OXCT1 ANXA1 CDKN1A NSG1 RAB3D RAB11A MPP7 ERBB2 HSP90AA1 CLTB EXPH5 MYCBP2 GIPC1 NBEAL2 TMED3 ABCA12 PLA2G3 ZNF385A HCAR2 BICD2 ZDHHC21 NDEL1 MAL UNC13B MYO5B ATP10B EZR CDS1 ATP6V1D SCRIB HK1 RHBDF2 TOLLIP PLIN3 NACA …	136/611	3177/21128
GO:BP	GO:0010466	negative regulation of peptidase activity	0.00281755	611	23	252	21128	SERPINB13 CSTA SPINK5 A2ML1 CSTB SERPINB5 SFN SPINK9 SLPI SPINK6 KLF4 SPINK7 ANXA8 SPINT2 SERPINB3 DDX3X ANXA8L1 SERPINB8 CD44 SPINT1 DNAJB6 SPINK13 ANXA2	23/611	252/21128
GO:BP	GO:0044281	small molecule metabolic process	0.00305724	611	89	1857	21128	RDH12 ALDH3B2 THEM5 FABP5 DBI CRABP2 CDA SULT2B1 CYP4F22 HMGCR SDR16C5 EPHX3 NQO1 ADH7 DGAT2 ELOVL4 SGPP2 GGT6 TM7SF2 SDR9C7 AKR1B10 PGM2 ELOVL1 PTGR1 ALOX12B OXCT1 ANXA1 CYP2C18 PGAM1 ALOX12 LPIN3 PGD DEGS2 CBR1 IMPA2 ACOX3 PLA2G4D PLA2G3 TALDO1 ATP6V1B2 EIF6 TECR CDS1 ALOXE3 CSAD HK1 ACER1 PNP IPPK CYP3A5 CES2 ASPG PYCARD SQLE OSBPL2 DHCR7 SLC27A4 RORA NADSYN1 SGPL1 MSMO1 SLC2A1 ATP6V0C HIF1A P…	89/611	1857/21128
GO:BP	GO:0007043	cell-cell junction assembly	0.00334996	611	17	149	21128	GJB6 GJB2 DSG1 JUP GJA1 PKP1 PKP3 HOPX CLDN1 POF1B CLDN4 MPP7 CD9 CTNND1 DLG1 IRX3 CTNNA1	17/611	149/21128
GO:BP	GO:0051128	regulation of cellular component organization	0.00345277	611	107	2365	21128	TACSTD2 GRHL3 FAM162A SFN DYNLL1 CTNNBIP1 GJA1 CRABP2 KLK8 CDA S100A8 KRT17 HOPX KLF5 CLDN1 KLF4 PROM2 SDC1 KANK1 YWHAZ CDH1 EPHA1 PTK6 SH3GL3 NECTIN1 S100A9 ARF6 ANXA1 SEMA4D CDKN1A EPGN MPP7 ERBB2 HSP90AA1 PLD1 MYCBP2 SPTBN2 EPS8L2 ACTR3 PLA2G3 NFE2L2 BICD2 CAMK1D SEMA3F EIF4G2 NDEL1 UNC13B EZR SCRIB SEMA4B SGK1 SLC25A5 DDX3X ARPC5L DNAJB1 RASAL1 DSTN SEPTIN8 PYCARD FZD10 STXBP5 RALBP1 HIF1A TI…	107/611	2365/21128
GO:BP	GO:0048523	negative regulation of cellular process	0.00349657	611	187	4755	21128	TACSTD2 SERPINB13 C10orf99 GJB6 LYPD3 BNIPL FABP5 SFN DYNLL1 JUP DBI CTNNBIP1 GJA1 PKP1 KLK8 CDA SULT2B1 PKP3 HSPB1 TRIM29 IL36RN IL1RN HOPX HMGCR SDR16C5 KLF5 NQO1 SLURP1 ANO9 CDKN2B DGAT2 KLF4 PROM2 KANK1 CSNK1A1 YWHAZ TXN CDH1 ANK3 EPHA1 ZNF750 PTK6 DAPL1 IL20RB NUAK2 SH3GL3 OVOL1 ARF6 ANXA1 KRT16 SH3RF2 TENT5B SEMA4D CDKN1A ALOX12 HSBP1 ERBB3 ERBB2 NPAS2 SPTBN2 GIPC1 ULK3 ABCA12 PLA2G3 PLEKHN…	187/611	4755/21128
GO:BP	GO:0012501	programmed cell death	0.00368289	611	92	1948	21128	SERPINB13 CD24 GJB6 LYPD3 BNIPL PERP TMEM79 FAM162A SFN DYNLL1 FAM3B HSPB1 S100A8 S100A14 NQO1 KLF4 YWHAZ DAPL1 NUAK2 S100A9 ARF6 CERS3 ANXA1 SH3RF2 TENT5B SEMA4D CDKN1A ALOX12 ERBB3 NSG1 HSP90AA1 IL20RA PLA2G3 P4HB PLEKHN1 MKNK2 NFE2L2 ZNF385A HTATIP2 HCAR2 CAMK1D MAL UNC13B PA2G4 PPP1R13L TYRO3 PIM1 GGCT SCRIB NACA SGK1 SLC25A5 DDX3X PPIA PYCARD GSDMC SLC27A4 SLC9A3R1 CBX4 SGPL1 HIF1A HIGD1A VD…	92/611	1948/21128
GO:BP	GO:0034330	cell junction organization	0.00386569	611	44	708	21128	GJB6 GJB2 PERP DSG1 JUP GRHL1 DSP GJA1 PKP1 KLK8 PKP3 HOPX CLDN1 YWHAZ CDH1 ANK3 POF1B NECTIN1 ARF6 CLDN4 SEMA4D MPP7 ERBB2 MYCBP2 SPTBN2 SEMA3F UNC13B COL17A1 CD9 RHOD PTPRF CTNND1 RCC2 MAPRE2 CAMSAP3 PTPN13 DLG1 DBNL IRX3 CTNNA1 EIF4G1 CTTN ARF1 VCP	44/611	708/21128
GO:BP	GO:0010033	response to organic substance	0.00439626	611	117	2664	21128	RDH12 CD24 GJB6 SLURP2 GJB2 DSG1 DYNLL1 JUP GJA1 CDA GBP6 HSPB1 IL36RN S100A8 S100A14 IL1RN DUOX1 KLF5 NQO1 ADH7 SLPI CDKN2B DGAT2 CLDN1 KLF4 SDC1 KANK1 AQP3 CITED4 BSPRY CDH1 RAB10 AKR1B10 PTK6 IL20RB S100A9 OXCT1 ANXA1 CLDN4 NCCRP1 NSG1 LPIN3 HSP90AA1 IL20RA GIPC1 ABCA12 ACTR3 P4HB NFE2L2 CRNN CPEB2 EIF6 NDEL1 UNC13B GNA15 EZR LY6D PIM1 IL1RL2 TOLLIP MX2 PLP2 SGK1 TRIM16 SLC25A5 MANF DNAJB1 PYC…	117/611	2664/21128
GO:BP	GO:0007163	establishment or maintenance of cell polarity	0.00444444	611	22	240	21128	GJA1 KANK1 RAB10 ARF6 RHOV MPP7 HSP90AA1 ACTR3 SPINT2 NDEL1 EZR SCRIB SLC9A3R1 HES5 RHOD LLGL2 MAPRE1 CAMSAP3 DLG1 HSP90AB1 CTNNA1 LIN7C	22/611	240/21128
GO:BP	GO:0032879	regulation of localization	0.00494186	611	97	2101	21128	FABP5 SFN DYNLL1 JUP DBI RAB25 GJA1 CLIC3 TRIM29 S100A8 HMGCR PLA2G4E ANO9 PROM2 SDC1 TXN CDH1 ANK3 CELSR2 EPB41 RAB10 FXYD3 SH3GL3 ALOX12B ARF6 OXCT1 ANXA1 ERBB3 RAB3D RAB11A ERBB2 HSP90AA1 PLD1 EXPH5 MYCBP2 GIPC1 ABCA12 PLA2G3 NFE2L2 GP1BB HCAR2 CAMK1D NDEL1 UNC13B EZR SLC6A9 PIM1 SCRIB RHBDF2 PLIN3 NACA MX2 SGK1 SLC25A5 PPIA SEPTIN8 BTF3 PYCARD RAB38 HOMER2 SLC9A3R1 KCNK7 STXBP5 STAC2 HIF1A EN…	97/611	2101/21128
GO:BP	GO:0060341	regulation of cellular localization	0.00593922	611	54	963	21128	SFN DYNLL1 JUP TRIM29 HMGCR PLA2G4E TXN CDH1 ANK3 CELSR2 EPB41 ARF6 OXCT1 ERBB2 HSP90AA1 EXPH5 MYCBP2 ABCA12 PLA2G3 HCAR2 NDEL1 UNC13B EZR RHBDF2 NACA MX2 PPIA SEPTIN8 BTF3 RAB38 STXBP5 STAC2 HIF1A ENSA RAN NPM1 ZDHHC5 CHP1 ATP5IF1 DNAJB6 LLGL2 VAMP8 RANGAP1 CLTC DLG1 HSP90AB1 CTNNA1 CCT8 ZFP36 HUWE1 LAMP1 CCT6A VCP ANXA2	54/611	963/21128
GO:BP	GO:0048870	cell motility	0.00644237	611	82	1699	21128	TACSTD2 C10orf99 CD24 TUBB2A DEFB1 JUP RAB25 GJA1 HSPB1 S100A8 S100A14 DUOX1 SLURP1 CLDN1 KLF4 SDC1 KANK1 CDH1 CELSR2 EPHA1 PTK6 LRATD1 S100A9 KRT2 ARF6 FOXN1 ANXA1 KRT16 SH3RF2 CLDN4 SEMA4D RAB11A GIPC1 ACTR3 PLA2G3 NFE2L2 LTB4R2 CAMK1D SEMA3F SPINT2 SERPINB3 NDEL1 EPPK1 TYRO3 SCRIB SEMA4B SGK1 PPIA ARPC5L CADM4 PYCARD CD9 SLC9A3R1 SGPL1 HIF1A FAM83H TIAM1 RHOD F3 CD44 PTPRF S100A11 ARPC2 KLC3 P…	82/611	1699/21128
GO:BP	GO:0043603	amide metabolic process	0.0083738	611	63	1204	21128	THEM5 HSPB1 KRT17 CYP4F22 PLA2G4E DGAT2 ELOVL4 GGT6 ELOVL1 ALOX12B CERS3 TENT5B PGAM1 EIF4A1 ERBB2 PLD1 DEGS2 ABCA12 PLEKHN1 MKNK2 NFE2L2 ZNF385A RPL22L1 RPS6KB2 CPEB2 EIF6 ZNF706 EIF4G2 PA2G4 TECR ALOXE3 ACER1 NACA PNP CNBP DDX3X SEC11C SGPL1 GSTT2B RPL36A EEF1B2 RPS24 ZC3H15 RPS12 TUT7 NPM1 CERS4 RPL36AL GSTA4 MVK C1QBP ETF1 EIF2S2 YARS EIF4E ZFP36 SPPL3 EIF3J EIF4G1 EIF5 PABPC1 ERO1A EIF3D	63/611	1204/21128
GO:BP	GO:0034329	cell junction assembly	0.00918126	611	31	435	21128	GJB6 GJB2 DSG1 JUP GJA1 PKP1 PKP3 HOPX CLDN1 CDH1 POF1B NECTIN1 ARF6 CLDN4 SEMA4D MPP7 MYCBP2 SPTBN2 COL17A1 CD9 RHOD CTNND1 RCC2 CAMSAP3 PTPN13 DLG1 DBNL IRX3 CTNNA1 EIF4G1 CTTN	31/611	435/21128
GO:BP	GO:0009636	response to toxic substance	0.00922197	611	21	232	21128	RDH12 DUOX1 NQO1 CLDN1 SDC1 TXN CDH1 PRDX6 AKR1B10 GPX2 S100A9 PRDX1 NFE2L2 PIM1 RALBP1 SLC7A8 MGST1 PON2 PTGS1 PTPN13 SRSF9	21/611	232/21128
GO:BP	GO:0032535	regulation of cellular component size	0.0100755	611	28	373	21128	CRABP2 KANK1 CDH1 ARF6 SEMA4D RAB11A SPTBN2 CLCN3 SEMA3F NDEL1 EZR SEMA4B ARPC5L DSTN PYCARD SLC9A3R1 IQANK1 NPM1 ARPC2 HIP1R ARPC1A RARG DIP2B DLG1 DBNL HSP90AB1 NCKAP1 CTTN	28/611	373/21128
GO:BP	GO:1903034	regulation of response to wounding	0.0106189	611	17	162	21128	KLK8 DUOX1 CLDN1 KRT1 KLF4 KANK1 ANXA1 CLDN4 ALOX12 NFE2L2 NDEL1 EPPK1 CADM4 CD9 F3 PTPRF ANXA2	17/611	162/21128
GO:BP	GO:0009605	response to external stimulus	0.0109341	611	122	2861	21128	C10orf99 CD24 GJB6 GJB2 SPINK5 DEFB1 DSC2 SCEL KRT6A KLK7 JUP KLK8 CDA GBP6 HSPB1 TRIM29 IL36RN S100A8 S100A14 HOPX NQO1 ADH7 SLPI PPL CDKN2B CLDN1 KRT1 ELOVL4 KLF4 AQP3 DUOXA1 CDH1 EPHA1 PTK6 DAPL1 IL20RB NUAK2 NEAT1 NECTIN1 S100A9 PRDX1 OXCT1 ANXA1 KRT16 SEMA4D CDKN1A METRNL ALOX12 ERBB2 HSP90AA1 PLD1 EFNA3 MYCBP2 SUSD4 ACTR3 PLA2G3 NFE2L2 RAET1E LTB4R2 CAMK1D SEMA3F NDEL1 EPPK1 PPP1CB DLX5 CDS…	122/611	2861/21128
GO:BP	GO:0050794	regulation of cellular process	0.011118	611	376	11139	21128	ENDOU TACSTD2 SERPINB13 C10orf99 CD24 GJB6 SLURP2 LYPD3 SPINK5 BNIPL DEFB1 DSC2 PERP SERPINB5 GRHL3 SCEL FABP5 FAM162A SFN KRT6A DYNLL1 JUP TGM1 GRHL1 DBI DSP RAB25 CTNNBIP1 GJA1 CRABP2 PKP1 FAM3B KLK8 CDA SULT2B1 CLIC3 PKP3 HSPB1 TRIM29 IL36RN S100A8 KRT17 S100A14 IL1RN DUOX1 HOPX HMGCR SDR16C5 KLF5 NQO1 PLA2G4E ADH7 ESRP2 SLURP1 ANO9 CDKN2B DGAT2 CLDN1 KLF4 PROM2 SDC1 KANK1 CSNK1A1 FAM83G AQP3 …	376/611	11139/21128
GO:BP	GO:0006631	fatty acid metabolic process	0.0116189	611	29	397	21128	THEM5 FABP5 DBI ADH7 DGAT2 ELOVL4 ELOVL1 PTGR1 ALOX12B ANXA1 CYP2C18 ALOX12 LPIN3 CBR1 ACOX3 PLA2G4D PLA2G3 EIF6 TECR ALOXE3 CES2 SLC27A4 SGPL1 MSMO1 PLA2G4B PLA2G4F PTGS1 ALDH3A2 FASN	29/611	397/21128
GO:BP	GO:0006915	apoptotic process	0.0122881	611	88	1894	21128	SERPINB13 CD24 GJB6 LYPD3 BNIPL PERP FAM162A SFN DYNLL1 FAM3B HSPB1 S100A8 S100A14 NQO1 KLF4 YWHAZ DAPL1 NUAK2 S100A9 ARF6 ANXA1 SH3RF2 TENT5B SEMA4D CDKN1A ALOX12 ERBB3 NSG1 HSP90AA1 IL20RA PLA2G3 P4HB PLEKHN1 MKNK2 NFE2L2 ZNF385A HTATIP2 HCAR2 CAMK1D MAL UNC13B PA2G4 PPP1R13L TYRO3 PIM1 GGCT SCRIB NACA SGK1 SLC25A5 DDX3X PPIA PYCARD SLC27A4 SLC9A3R1 CBX4 SGPL1 HIF1A HIGD1A VDAC2 CD44 ITPRIP NPM…	88/611	1894/21128
GO:BP	GO:0051716	cellular response to stimulus	0.0122934	611	269	7491	21128	ENDOU RDH12 C10orf99 CD24 GJB6 SLURP2 GJB2 DEFB1 DSC2 PERP GRHL3 SCEL FABP5 FAM162A SFN DYNLL1 JUP CTNNBIP1 GJA1 CRABP2 PKP1 FAM3B KLK8 CDA CBR3 CLIC3 GBP6 HSPB1 IL36RN S100A8 S100A14 IL1RN DUOX1 HMGCR KLF5 NQO1 ADH7 SLURP1 CDKN2B DGAT2 CLDN1 KLF4 SDC1 KANK1 CSNK1A1 FAM83G AQP3 BSPRY YWHAZ TXN CDH1 ANK3 CELSR2 EPHA1 RAPGEFL1 RAB10 PRDX6 AKR1B10 PTK6 DAPL1 IL20RB NUAK2 GPX2 SH3GL3 ADGRF4 S100A9 AL…	269/611	7491/21128
GO:BP	GO:0040011	locomotion	0.0132074	611	68	1353	21128	TACSTD2 C10orf99 DEFB1 JUP RAB25 GJA1 HSPB1 S100A8 S100A14 DUOX1 SLURP1 CLDN1 KLF4 KANK1 CDH1 EPHA1 NECTIN1 S100A9 ARF6 ANXA1 KRT16 SH3RF2 CLDN4 SEMA4D RAB11A ERBB2 PLD1 EFNA3 MYCBP2 NFE2L2 LTB4R2 CAMK1D SEMA3F SPINT2 SERPINB3 EPPK1 DLX5 SCRIB SEMA4B PLP2 SGK1 PPIA CADM4 PYCARD CD9 SLC9A3R1 ARRDC3 RALBP1 HIF1A FAM83H TIAM1 RHOD F3 NOTCH2 S100A11 RCC2 MAPRE2 CAMSAP3 UNC5B RABGEF1 C1QBP WNK1 CTNNA1…	68/611	1353/21128
GO:BP	GO:0008610	lipid biosynthetic process	0.0158822	611	43	724	21128	CWH43 ALDH3B2 FABP5 CRABP2 CYP4F22 HMGCR DGAT2 ELOVL4 SGPP2 MBOAT2 GGT6 TM7SF2 ELOVL1 ALOX12B CERS3 ANXA1 ALOX12 LPIN3 PLD1 DEGS2 CBR1 IMPA2 PLA2G3 EIF6 TECR CDS1 ALOXE3 ACER1 SQLE RAB38 OSBPL2 DHCR7 SGPL1 MSMO1 PCYT1A PLA2G4F CERS4 CHP1 PTGS1 MVK SERINC5 FASN IP6K2	43/611	724/21128
GO:BP	GO:0032271	regulation of protein polymerization	0.0162037	611	19	203	21128	KANK1 ARF6 HSP90AA1 SPTBN2 ARPC5L PYCARD VDAC2 IQANK1 ARPC2 HIP1R ARPC1A MAPRE1 CAMSAP3 CAMSAP1 DLG1 DBNL CLIP1 NCKAP1 CTTN	19/611	203/21128
GO:BP	GO:0048583	regulation of response to stimulus	0.0163884	611	159	3998	21128	CD24 SLURP2 SPINK5 SCEL FABP5 KLK7 JUP CTNNBIP1 GJA1 KLK8 HSPB1 IL36RN S100A8 S100A14 IL1RN DUOX1 HOPX HMGCR ADH7 CDKN2B CLDN1 KRT1 KLF4 KANK1 CSNK1A1 YWHAZ TXN DUOXA1 PTK6 IL20RB NUAK2 NEAT1 S100A9 ALOX12B ARF6 PRDX1 ANXA1 SH3RF2 RALGPS2 CLDN4 SEMA4D METRNL ALOX12 EPGN ERBB3 ERBB2 HSP90AA1 IL20RA MYCBP2 NPAS2 ZDHHC13 SUSD4 GIPC1 ULK3 EPS8L2 PLA2G3 P4HB NFE2L2 ZNF385A RNF149 RAET1E CRNN CAMK1D SE…	159/611	3998/21128
GO:BP	GO:1901615	organic hydroxy compound metabolic process	0.0169511	611	36	561	21128	RDH12 ALDH3B2 SULT2B1 DUOX1 HMGCR SDR16C5 NQO1 ADH7 DGAT2 DUOXA1 SGPP2 TM7SF2 SDR9C7 AKR1B10 PTGR1 CYP2C18 ALOX12 DEGS2 GIPC1 IMPA2 ACER1 IPPK CYP3A5 SQLE RAB38 OSBPL2 DHCR7 MSMO1 EBPL HIF1A GDPD3 SCNN1B MVK ALDH3A2 LDHA IP6K2	36/611	561/21128
GO:BP	GO:0016264	gap junction assembly	0.0171172	611	6	18	21128	GJB6 GJB2 GJA1 HOPX IRX3 CTNNA1	6/611	18/21128
GO:BP	GO:0007154	cell communication	0.0184952	611	240	6573	21128	ENDOU C10orf99 CD24 GJB6 SLURP2 GJB2 DEFB1 DSC2 PERP GRHL3 SCEL FABP5 FAM162A SFN DYNLL1 JUP DSP CTNNBIP1 GJA1 CRABP2 PKP1 FAM3B CDA CLIC3 HSPB1 IL36RN S100A8 S100A14 IL1RN DUOX1 HMGCR KLF5 NQO1 ADH7 SLURP1 CDKN2B DGAT2 KLF4 SDC1 KANK1 CSNK1A1 FAM83G AQP3 YWHAZ TXN CDH1 ANK3 CELSR2 EPHA1 RAPGEFL1 PTK6 DAPL1 IL20RB NUAK2 SH3GL3 ADGRF4 S100A9 ALOX12B ARF6 PRDX1 OXCT1 RHOV DLX3 ANXA1 SH3RF2 RALGPS2 …	240/611	6573/21128
GO:BP	GO:0016477	cell migration	0.0188477	611	73	1502	21128	TACSTD2 C10orf99 CD24 TUBB2A JUP RAB25 GJA1 HSPB1 S100A8 S100A14 SLURP1 CLDN1 KLF4 SDC1 KANK1 CDH1 CELSR2 EPHA1 PTK6 S100A9 KRT2 ARF6 FOXN1 ANXA1 KRT16 SH3RF2 CLDN4 SEMA4D RAB11A GIPC1 NFE2L2 LTB4R2 CAMK1D SEMA3F SERPINB3 NDEL1 EPPK1 TYRO3 SCRIB SEMA4B SGK1 PPIA ARPC5L PYCARD CD9 SLC9A3R1 SGPL1 HIF1A FAM83H TIAM1 RHOD F3 CD44 PTPRF S100A11 PRSS3 MAPRE1 RCC2 MAPRE2 CAMSAP3 RABGEF1 C1QBP CUL3 WNK1 …	73/611	1502/21128
GO:BP	GO:0070727	cellular macromolecule localization	0.0191193	611	116	2718	21128	CD24 SFN DYNLL1 JUP DSP RAB25 GJA1 FAM3B PKP3 HSPB1 TRIM29 IL1RN HMGCR KLF5 YWHAZ TXN DUOXA1 CDH1 ANK3 CELSR2 EPB41 RAB10 NUAK2 NECTIN1 ARF6 OXCT1 ANXA1 CDKN1A NSG1 RAB3D RAB11A MPP7 ERBB2 HSP90AA1 CLTB EXPH5 MYCBP2 GIPC1 NBEAL2 TMED3 ABCA12 ZNF385A HCAR2 BICD2 ZDHHC21 NDEL1 MAL UNC13B MYO5B EZR ATP6V1D SCRIB HK1 RHBDF2 TOLLIP NACA MX2 YWHAQ DDX3X PPIA DESI1 SEPTIN8 BTF3 RAB38 ARL8B SLC9A3R1 SNX2…	116/611	2718/21128
GO:BP	GO:0097237	cellular response to toxic substance	0.0194368	611	14	119	21128	RDH12 DUOX1 NQO1 TXN PRDX6 AKR1B10 GPX2 S100A9 PRDX1 NFE2L2 PIM1 MGST1 PTGS1 PTPN13	14/611	119/21128
GO:BP	GO:0032880	regulation of protein localization	0.0203983	611	48	854	21128	SFN DYNLL1 JUP TRIM29 HMGCR TXN CDH1 ANK3 CELSR2 EPB41 ARF6 OXCT1 ERBB2 HSP90AA1 EXPH5 MYCBP2 ABCA12 HCAR2 NDEL1 UNC13B EZR RHBDF2 NACA PPIA SEPTIN8 BTF3 RAB38 STXBP5 STAC2 HIF1A ENSA RAN NPM1 ZDHHC5 CHP1 ATP5IF1 DNAJB6 LLGL2 VAMP8 RANGAP1 CLTC DLG1 HSP90AB1 CTNNA1 CCT8 HUWE1 CCT6A VCP	48/611	854/21128
GO:BP	GO:0006636	unsaturated fatty acid biosynthetic process	0.0211959	611	9	49	21128	FABP5 ELOVL4 ELOVL1 ANXA1 ALOX12 CBR1 PLA2G3 PLA2G4F PTGS1	9/611	49/21128
GO:BP	GO:0008283	cell population proliferation	0.0248642	611	90	1985	21128	TACSTD2 C10orf99 CD24 GJB6 BNIPL SERPINB5 SFN KRT6A JUP TGM1 RAB25 CTNNBIP1 GJA1 KLK8 SULT2B1 SDR16C5 ESRP2 SLURP1 CDKN2B CLDN1 KLF4 KANK1 SGPP2 EPHA1 RAB10 IL20RB NEAT1 KRT2 OVOL1 PRDX1 DLX3 ANXA1 TENT5B CDKN1A NCCRP1 EPGN FOSL2 ERBB3 ERBB2 CRNN SPINT2 SERPINB3 NDEL1 BTG3 EPPK1 DLX5 PIM1 SCRIB NACA PNP GID8 CNBP SGK1 SLC25A5 CADM4 SDCBP2 PYCARD EPHB6 SQLE CD9 RORA SLC9A3R1 HES5 ZBTB7B HIF1A TIAM…	90/611	1985/21128
GO:BP	GO:0032787	monocarboxylic acid metabolic process	0.0260637	611	38	619	21128	THEM5 FABP5 DBI CRABP2 ADH7 DGAT2 ELOVL4 ELOVL1 PTGR1 ALOX12B ANXA1 CYP2C18 PGAM1 ALOX12 LPIN3 PGD CBR1 ACOX3 PLA2G4D PLA2G3 EIF6 TECR ALOXE3 HK1 CYP3A5 CES2 OSBPL2 SLC27A4 SGPL1 MSMO1 HIF1A PLA2G4B PLA2G4F ME1 PTGS1 ALDH3A2 FASN LDHA	38/611	619/21128
GO:BP	GO:0048519	negative regulation of biological process	0.0278735	611	219	5927	21128	TACSTD2 SERPINB13 C10orf99 CD24 GJB6 LYPD3 CSTA SPINK5 BNIPL A2ML1 CSTB SERPINB5 FABP5 SFN KRT6A DYNLL1 JUP DBI CTNNBIP1 GJA1 PKP1 KLK8 CDA SULT2B1 PKP3 HSPB1 TRIM29 IL36RN IL1RN HOPX SPINK9 HMGCR SDR16C5 KLF5 NQO1 SLPI SLURP1 SPINK6 ANO9 CDKN2B DGAT2 KRT1 KLF4 PROM2 KANK1 CSNK1A1 SPINK7 YWHAZ TXN CDH1 ANK3 EPHA1 ZNF750 PTK6 DAPL1 IL20RB NUAK2 NEAT1 SH3GL3 OVOL1 ARF6 ANXA1 KRT16 SH3RF2 TENT5B SEM…	219/611	5927/21128
GO:BP	GO:0050678	regulation of epithelial cell proliferation	0.0287327	611	27	373	21128	TACSTD2 C10orf99 SERPINB5 SFN TGM1 ESRP2 SLURP1 CDKN2B CLDN1 SGPP2 NEAT1 OVOL1 EPGN ERBB2 CRNN EPPK1 DLX5 HES5 HIF1A F3 NOTCH2 IRF6 ATP5IF1 DLG1 ZFP36 FGFBP1 KRT4	27/611	373/21128
GO:BP	GO:0003334	keratinocyte development	0.0289432	611	5	12	21128	SFN KRT2 FOSL2 EXPH5 ABCA12	5/611	12/21128
GO:BP	GO:0080134	regulation of response to stress	0.0298257	611	70	1441	21128	SPINK5 KLK7 KLK8 HSPB1 S100A8 S100A14 DUOX1 CLDN1 KRT1 KLF4 KANK1 TXN DUOXA1 IL20RB NEAT1 S100A9 PRDX1 ANXA1 SH3RF2 CLDN4 METRNL ALOX12 HSP90AA1 NPAS2 SUSD4 PLA2G3 P4HB NFE2L2 ZNF385A RAET1E SERPINB3 NDEL1 EPPK1 EZR TYRO3 RHBDF2 IL1RL2 MANF DDX3X PPIA DNAJB1 CADM4 PYCARD CD9 RORA ZBTB7B HIF1A F3 CD44 PTPRF NPM1 KMT5A ZDHHC5 OAS1 DNAJB6 PLA2R1 MAPK13 VAMP8 RABGEF1 MVK C1QBP DLG1 AMFR TPD52L1 ZFP36…	70/611	1441/21128
GO:BP	GO:0051546	keratinocyte migration	0.0340166	611	6	20	21128	KRT2 ARF6 KRT16 LTB4R2 EPPK1 MAPRE2	6/611	20/21128
GO:BP	GO:0071243	cellular response to arsenic-containing substance	0.0340166	611	6	20	21128	MKNK2 CPEB2 DDX3X PPIF MAPK13 VCP	6/611	20/21128
GO:BP	GO:0120254	olefinic compound metabolic process	0.0341653	611	16	159	21128	RDH12 SDR16C5 ADH7 DGAT2 SDR9C7 AKR1B10 ELOVL1 ALOX12B CYP2C18 ALOX12 CBR1 ALOXE3 CYP3A5 PLA2G4B PTGS1 SCNN1B	16/611	159/21128
GO:BP	GO:0002181	cytoplasmic translation	0.0341653	611	16	159	21128	EIF4A1 ZNF385A RPL22L1 CPEB2 CNBP RPL36A RPS24 ZC3H15 RPS12 ETF1 EIF2S2 EIF3J EIF4G1 EIF5 PABPC1 EIF3D	16/611	159/21128
GO:BP	GO:1901566	organonitrogen compound biosynthetic process	0.0343842	611	83	1805	21128	CWH43 ALDH3B2 FABP5 DBI CDA HSPB1 KRT17 CYP4F22 ELOVL4 KLF4 SGPP2 GGT6 PGM2 ELOVL1 ALOX12B CERS3 TENT5B EIF4A1 ERBB2 PLD1 DEGS2 ZDHHC13 GALNT7 PLEKHN1 MKNK2 NFE2L2 ZNF385A RPL22L1 RPS6KB2 CPEB2 ZDHHC21 EIF6 ZNF706 EIF4G2 TMEM165 PA2G4 TECR CDS1 SLC6A9 ALOXE3 CSAD ACER1 NACA PNP CNBP DDX3X RAB38 NADSYN1 SGPL1 HS3ST6 ATP6V0C HIF1A RPL36A EEF1B2 PCYT1A RPS24 ZC3H15 RPS12 TUT7 NPM1 CERS4 ZDHHC5 CHP1 …	83/611	1805/21128
GO:BP	GO:0046907	intracellular transport	0.0350837	611	83	1806	21128	CD24 SFN DYNLL1 JUP TUBA1C BICDL2 HSPB1 PLA2G4E YWHAZ TXN CDH1 ANK3 RAB10 ALS2CL HEBP2 ARF6 CDKN1A HSBP1 NSG1 RAB3D RAB11A ERBB2 HSP90AA1 CLTB EXPH5 GIPC1 TMED3 ABCA12 PLA2G3 HTATIP2 ANXA8 BICD2 ZDHHC21 EIF6 NDEL1 MYO5B EZR SCRIB NACA MX2 SLC25A5 YWHAQ DESI1 SEPTIN8 SDCBP2 RAB38 OSBPL2 ARL8B ANXA8L1 SLC9A3R1 ARL5A HIF1A VDAC2 RAN SYTL1 SEM1 SEC23B NPM1 SORT1 CHP1 KLC3 HIP1R PPIF ATP5IF1 DHRS1 RAN…	83/611	1806/21128
GO:BP	GO:0050673	epithelial cell proliferation	0.0351878	611	30	443	21128	TACSTD2 C10orf99 SERPINB5 SFN TGM1 KLK8 SDR16C5 ESRP2 SLURP1 CDKN2B CLDN1 SGPP2 NEAT1 KRT2 OVOL1 EPGN ERBB2 CRNN EPPK1 DLX5 HES5 HIF1A F3 NOTCH2 IRF6 ATP5IF1 DLG1 ZFP36 FGFBP1 KRT4	30/611	443/21128
GO:BP	GO:1990748	cellular detoxification	0.0384815	611	13	110	21128	RDH12 DUOX1 NQO1 TXN PRDX6 AKR1B10 GPX2 S100A9 PRDX1 NFE2L2 PIM1 MGST1 PTGS1	13/611	110/21128
GO:BP	GO:0051248	negative regulation of protein metabolic process	0.0415616	611	54	1031	21128	SERPINB13 CSTA SPINK5 A2ML1 CSTB SERPINB5 SFN DBI HSPB1 SPINK9 HMGCR SDR16C5 NQO1 SLPI SPINK6 CDKN2B KLF4 SPINK7 EPHA1 PTK6 SH3RF2 SEMA4D CDKN1A MYCBP2 GIPC1 PLEKHN1 ANXA8 CPEB2 EIF6 SPINT2 SERPINB3 DDX3X PPIA CADM4 PYCARD ANXA8L1 SERPINB8 ENSA TUT7 CD44 NPM1 SPINT1 CHP1 DNAJB6 SPINK13 RABGEF1 PTPN13 HSP90AB1 EIF4E ZFP36 EIF4G1 PABPC1 DUSP1 ANXA2	54/611	1031/21128
GO:BP	GO:0008104	protein localization	0.0430505	611	114	2708	21128	CD24 SFN DYNLL1 JUP DSP RAB25 GJA1 FAM3B PKP3 HSPB1 TRIM29 IL1RN HMGCR KLF5 YWHAZ TXN DUOXA1 CDH1 ANK3 CELSR2 EPB41 RAB10 NUAK2 NECTIN1 ARF6 OXCT1 ANXA1 CDKN1A NSG1 RAB3D RAB11A MPP7 ERBB2 HSP90AA1 CLTB EXPH5 MYCBP2 GIPC1 NBEAL2 TMED3 ABCA12 HCAR2 BICD2 ZDHHC21 NDEL1 MAL UNC13B MYO5B EZR ATP6V1D SCRIB HK1 RHBDF2 TOLLIP NACA MX2 YWHAQ DDX3X PPIA DESI1 SEPTIN8 BTF3 RAB38 ARL8B SLC9A3R1 SNX21 STXBP5…	114/611	2708/21128
GO:BP	GO:0043604	amide biosynthetic process	0.0439307	611	49	905	21128	HSPB1 KRT17 CYP4F22 ELOVL4 GGT6 ELOVL1 ALOX12B CERS3 TENT5B EIF4A1 ERBB2 PLD1 DEGS2 PLEKHN1 MKNK2 NFE2L2 ZNF385A RPL22L1 RPS6KB2 CPEB2 EIF6 ZNF706 EIF4G2 PA2G4 TECR ALOXE3 NACA CNBP DDX3X RPL36A EEF1B2 RPS24 ZC3H15 RPS12 TUT7 NPM1 CERS4 RPL36AL C1QBP ETF1 EIF2S2 YARS EIF4E ZFP36 EIF3J EIF4G1 EIF5 PABPC1 EIF3D	49/611	905/21128
GO:BP	GO:0006952	defense response	0.0454666	611	82	1791	21128	C10orf99 SPINK5 DEFB1 KRT6A KLK7 CTNNBIP1 GBP6 TRIM29 IL36RN S100A8 S100A14 IL1RN DUOX1 SLPI CLDN1 KRT1 KLF4 SDC1 SPINK7 DUOXA1 PTK6 IL20RB NEAT1 S100A9 PRDX1 FOXN1 ANXA1 KRT16 METRNL HSP90AA1 NPAS2 SUSD4 ACTR3 PLA2G3 NFE2L2 LTB4R RAET1E LTB4R2 CAMK1D TYRO3 HK1 RHBDF2 IL1RL2 TOLLIP MX2 DDX3X TUBB4B SPRR2A PYCARD EPHB6 GSDMC ARL8B RORA HIF1A PLA2G4B F3 CD44 ENDOD1 NOTCH2 ZDHHC5 PRSS3 NDST1 SRPK1 O…	82/611	1791/21128
GO:BP	GO:0006665	sphingolipid metabolic process	0.0466269	611	16	163	21128	ALDH3B2 GLTP CYP4F22 ELOVL4 SGPP2 ELOVL1 ALOX12B CERS3 DEGS2 ABCA12 TECR ALOXE3 ACER1 SGPL1 CERS4 SERINC5	16/611	163/21128
GO:BP	GO:0045861	negative regulation of proteolysis	0.0482018	611	25	341	21128	SERPINB13 CSTA SPINK5 A2ML1 CSTB SERPINB5 SFN SPINK9 SLPI SPINK6 KLF4 SPINK7 GIPC1 ANXA8 SPINT2 SERPINB3 DDX3X ANXA8L1 SERPINB8 CD44 SPINT1 DNAJB6 SPINK13 HSP90AB1 ANXA2	25/611	341/21128
GO:BP	GO:1900004	negative regulation of serine-type endopeptidase activity	0.049161	611	4	7	21128	SPINK5 SPINK6 ANXA8 ANXA8L1	4/611	7/21128
GO:BP	GO:1902572	negative regulation of serine-type peptidase activity	0.049161	611	4	7	21128	SPINK5 SPINK6 ANXA8 ANXA8L1	4/611	7/21128
GO:CC	GO:0070062	extracellular exosome	2.65721e-40	635	180	2109	22112	TACSTD2 SERPINB13 IVL TUBB2A KLK11 A2ML1 DEFB1 DSC2 CSTB SCEL TGM3 TMPRSS11D GGH FABP5 KRT76 SFN KRT6A CALML3 JUP TGM1 MAL2 DSG3 KRT6C DBI DSP RAB25 NECTIN4 KRT6B CRABP2 FAM3B SULT2B1 SBSN TUBA4A CLIC3 LAD1 GBP6 HSPB1 S100A8 S100A14 IL1RN KRT3 S100A16 CYSRT1 EVPL KRT10 SLPI SLURP1 PPL KRT1 PROM2 SDC1 YWHAZ TXN DSC1 CDH1 GGT6 RAB10 PRDX6 PGM2 KRT25 FXYD3 S100A9 PTGR1 KRT2 HEBP2 ARF6 PRDX1 ANXA1 MY…	180/635	2109/22112
GO:CC	GO:1903561	extracellular vesicle	1.2899e-39	635	180	2133	22112	TACSTD2 SERPINB13 IVL TUBB2A KLK11 A2ML1 DEFB1 DSC2 CSTB SCEL TGM3 TMPRSS11D GGH FABP5 KRT76 SFN KRT6A CALML3 JUP TGM1 MAL2 DSG3 KRT6C DBI DSP RAB25 NECTIN4 KRT6B CRABP2 FAM3B SULT2B1 SBSN TUBA4A CLIC3 LAD1 GBP6 HSPB1 S100A8 S100A14 IL1RN KRT3 S100A16 CYSRT1 EVPL KRT10 SLPI SLURP1 PPL KRT1 PROM2 SDC1 YWHAZ TXN DSC1 CDH1 GGT6 RAB10 PRDX6 PGM2 KRT25 FXYD3 S100A9 PTGR1 KRT2 HEBP2 ARF6 PRDX1 ANXA1 MY…	180/635	2133/22112
GO:CC	GO:0065010	extracellular membrane-bounded organelle	1.3769e-39	635	180	2134	22112	TACSTD2 SERPINB13 IVL TUBB2A KLK11 A2ML1 DEFB1 DSC2 CSTB SCEL TGM3 TMPRSS11D GGH FABP5 KRT76 SFN KRT6A CALML3 JUP TGM1 MAL2 DSG3 KRT6C DBI DSP RAB25 NECTIN4 KRT6B CRABP2 FAM3B SULT2B1 SBSN TUBA4A CLIC3 LAD1 GBP6 HSPB1 S100A8 S100A14 IL1RN KRT3 S100A16 CYSRT1 EVPL KRT10 SLPI SLURP1 PPL KRT1 PROM2 SDC1 YWHAZ TXN DSC1 CDH1 GGT6 RAB10 PRDX6 PGM2 KRT25 FXYD3 S100A9 PTGR1 KRT2 HEBP2 ARF6 PRDX1 ANXA1 MY…	180/635	2134/22112
GO:CC	GO:0043230	extracellular organelle	1.3769e-39	635	180	2134	22112	TACSTD2 SERPINB13 IVL TUBB2A KLK11 A2ML1 DEFB1 DSC2 CSTB SCEL TGM3 TMPRSS11D GGH FABP5 KRT76 SFN KRT6A CALML3 JUP TGM1 MAL2 DSG3 KRT6C DBI DSP RAB25 NECTIN4 KRT6B CRABP2 FAM3B SULT2B1 SBSN TUBA4A CLIC3 LAD1 GBP6 HSPB1 S100A8 S100A14 IL1RN KRT3 S100A16 CYSRT1 EVPL KRT10 SLPI SLURP1 PPL KRT1 PROM2 SDC1 YWHAZ TXN DSC1 CDH1 GGT6 RAB10 PRDX6 PGM2 KRT25 FXYD3 S100A9 PTGR1 KRT2 HEBP2 ARF6 PRDX1 ANXA1 MY…	180/635	2134/22112
GO:CC	GO:0005737	cytoplasm	5.34052e-39	635	513	12321	22112	ENDOU SPRR1A RDH12 CWH43 TACSTD2 SERPINB13 IVL GJB6 TUBB2A GJB2 KRTDAP CSTA KLK11 ALDH3B2 SPINK5 TMEM184A BNIPL DEFB1 DSC2 PERP CSTB SERPINB5 SCEL TGM3 GGH DSG1 THEM5 FABP5 TMEM79 FAM162A KRT76 SFN KRT6A GLTP KLK7 KLK12 DYNLL1 JUP TGM1 MAL2 DSG3 KRT6C TUBA1C SPRR1B DBI DSP RAB25 BICDL2 CTNNBIP1 GJA1 KLK10 KRT6B CRABP2 PKP1 KLK8 CDA CBR3 SULT2B1 MUC15 TUBA4A CLIC3 PKP3 GBP6 HSPB1 TRIM29 IL36RN S10…	513/635	12321/22112
GO:CC	GO:0031982	vesicle	6.32017e-39	635	257	3973	22112	TACSTD2 SERPINB13 IVL TUBB2A KRTDAP KLK11 SPINK5 TMEM184A A2ML1 DEFB1 DSC2 CSTB SCEL TGM3 TMPRSS11D GGH DSG1 FABP5 KRT76 SFN KRT6A KLK7 KLK12 DYNLL1 CALML3 JUP TGM1 MAL2 DSG3 KRT6C TUBA1C DBI DSP RAB25 NECTIN4 GJA1 KLK10 KRT6B CRABP2 PKP1 FAM3B KLK8 CDA SULT2B1 SBSN TUBA4A CLIC3 LAD1 GBP6 HSPB1 S100A8 S100A14 KLK13 IL1RN KRT3 S100A16 SLC39A2 CYSRT1 PLA2G4E EVPL KRT10 SLPI SLURP1 PPL KRT1 PROM2 SD…	257/635	3973/22112
GO:CC	GO:0001533	cornified envelope	1.64774e-36	635	35	59	22112	SPRR1A IVL CSTA DSC2 SERPINB5 SCEL DSG1 KLK7 JUP TGM1 DSG3 SPRR1B DSP PKP1 PKP3 HSPB1 KRT17 EVPL KRT10 PPL KRT1 DSC1 DSC3 KRT2 ANXA1 KRT16 CNFN SPRR3 RPTN KRT14 SPRR2A SPRR2D SPRR2E ANXA2 SPRR2B	35/635	59/22112
GO:CC	GO:0005615	extracellular space	3.45078e-30	635	216	3379	22112	ENDOU TACSTD2 SERPINB13 IVL C10orf99 TUBB2A SLURP2 LYPD3 KRTDAP CSTA KLK11 A2ML1 DEFB1 DSC2 CSTB SERPINB5 SCEL TGM3 TMPRSS11D GGH FABP5 KRT76 SFN KRT6A KLK7 KLK12 CALML3 JUP TGM1 MAL2 DSG3 KRT6C DBI BPIFC DSP RAB25 NECTIN4 KRT6B CRABP2 FAM3B KLK8 CBR3 SULT2B1 SBSN TUBA4A CLIC3 LAD1 GBP6 HSPB1 IL36RN S100A8 S100A14 KLK13 IGFL2 IL1RN KRT3 S100A16 CYSRT1 EVPL KRT10 SLPI SLURP1 PPL DMKN KRT1 PROM2 SD…	216/635	3379/22112
GO:CC	GO:0005576	extracellular region	2.36482e-29	635	247	4234	22112	ENDOU TACSTD2 SERPINB13 IVL C10orf99 TUBB2A SLURP2 AADACL2 LYPD3 KRTDAP CSTA KLK11 SPINK5 A2ML1 DEFB1 DSC2 CSTB SERPINB5 SCEL TGM3 TMPRSS11D GGH FABP5 KRT76 SFN KRT6A KLK7 KLK12 CALML3 JUP TGM1 MAL2 DSG3 KRT6C DBI BPIFC DSP RAB25 NECTIN4 KLK10 KRT6B CRABP2 FAM3B KLK8 CDA CBR3 SULT2B1 SBSN MUC15 TUBA4A CLIC3 LAD1 GBP6 HSPB1 IL36RN S100A8 S100A14 KLK13 IGFL2 IL1RN SPINK9 KRT3 S100A16 CYSRT1 EVPL KR…	247/635	4234/22112
GO:CC	GO:0005829	cytosol	8.42012e-23	635	274	5440	22112	SPRR1A TACSTD2 SERPINB13 IVL GJB6 GJB2 CSTA SPINK5 BNIPL DSC2 CSTB DSG1 FABP5 FAM162A KRT76 SFN KRT6A GLTP DYNLL1 JUP TGM1 DSG3 KRT6C SPRR1B CTNNBIP1 KRT6B CRABP2 CDA CBR3 SULT2B1 TUBA4A HSPB1 S100A8 KRT17 KRT3 S100A16 NQO1 PLA2G4E ADH7 EVPL CAPNS2 KRT10 PPL CDKN2B DGAT2 KRT1 KLF4 CSNK1A1 FAM83G YWHAZ TXN ANK3 CLCA2 EPB41 SH3GLB2 RAB10 PRDX6 AKR1B10 PGM2 PTK6 KRT25 GPX2 S100A9 KRT2 ALS2CL ALOX12B…	274/635	5440/22112
GO:CC	GO:0016020	membrane	5.15993e-20	635	403	9840	22112	ENDOU SPRR1A RDH12 CWH43 TACSTD2 SERPINB13 IVL VSIG8 CD24 GJB6 SLURP2 GJB2 AADACL2 LYPD3 CSTA SPINK5 TMEM184A DEFB1 DSC2 MPZL2 PERP SERPINB5 SCEL TGM3 TMPRSS11D DSG1 FABP5 TMEM79 TMEM45A FAM162A KRT6A KLK7 DYNLL1 JUP TGM1 MAL2 DSG3 TUBA1C SPRR1B DSP RAB25 NECTIN4 GJA1 PKP1 MUC15 CLIC3 PKP3 HSPB1 S100A8 KRT17 IL1RN DUOX1 CYP4F22 HMGCR SDR16C5 S100A16 EPHX3 SLC39A2 PLA2G4E ADH7 TGM5 EVPL CAPNS2 KRT…	403/635	9840/22112
GO:CC	GO:0012505	endomembrane system	8.67128e-17	635	233	4730	22112	RDH12 CWH43 KRTDAP KLK11 SPINK5 TMEM184A DEFB1 PERP CSTB GGH DSG1 FABP5 TMEM79 KLK7 KLK12 DYNLL1 JUP MAL2 DBI DSP RAB25 GJA1 KLK10 CRABP2 PKP1 KLK8 CDA SULT2B1 MUC15 S100A8 KLK13 DUOX1 CYP4F22 HMGCR SDR16C5 KLF5 EPHX3 PLA2G4E SLPI DGAT2 KRT1 ELOVL4 SDC1 DSC1 DUOXA1 SGPP2 CDH1 ANK3 MBOAT2 CLCA2 TM7SF2 RAB10 PRDX6 PGM2 FXYD3 ELOVL1 SH3GL3 S100A9 ATP11B HEBP2 ARF6 CERS3 RHOV ANXA1 CYP2C18 PGAM1 NSG1…	233/635	4730/22112
GO:CC	GO:0031410	cytoplasmic vesicle	3.54307e-15	635	146	2485	22112	KRTDAP KLK11 SPINK5 TMEM184A DSC2 CSTB GGH DSG1 FABP5 KLK7 KLK12 DYNLL1 JUP DSP RAB25 GJA1 KLK10 PKP1 KLK8 CDA GBP6 S100A8 KLK13 SLC39A2 PLA2G4E SLPI KRT1 PROM2 YWHAZ DSC1 CDH1 RAB10 PRDX6 PGM2 SH3GL3 S100A9 ALS2CL ATP11B HEBP2 ARF6 PRDX1 RHOV ANXA1 PGAM1 EPGN NSG1 RAB3D RAB11A ERBB2 HSP90AA1 CLTB PLD1 EXPH5 ZDHHC13 GIPC1 NBEAL2 SMAGP TMED3 ABCA12 PLA2G3 P4HB CYB561 PITHD1 ATP6V1B2 ANXA8 BICD2 RH…	146/635	2485/22112
GO:CC	GO:0097708	intracellular vesicle	3.80456e-15	635	146	2487	22112	KRTDAP KLK11 SPINK5 TMEM184A DSC2 CSTB GGH DSG1 FABP5 KLK7 KLK12 DYNLL1 JUP DSP RAB25 GJA1 KLK10 PKP1 KLK8 CDA GBP6 S100A8 KLK13 SLC39A2 PLA2G4E SLPI KRT1 PROM2 YWHAZ DSC1 CDH1 RAB10 PRDX6 PGM2 SH3GL3 S100A9 ALS2CL ATP11B HEBP2 ARF6 PRDX1 RHOV ANXA1 PGAM1 EPGN NSG1 RAB3D RAB11A ERBB2 HSP90AA1 CLTB PLD1 EXPH5 ZDHHC13 GIPC1 NBEAL2 SMAGP TMED3 ABCA12 PLA2G3 P4HB CYB561 PITHD1 ATP6V1B2 ANXA8 BICD2 RH…	146/635	2487/22112
GO:CC	GO:0005886	plasma membrane	3.69556e-14	635	257	5682	22112	ENDOU SPRR1A RDH12 TACSTD2 IVL CD24 GJB6 SLURP2 GJB2 LYPD3 CSTA TMEM184A DSC2 MPZL2 PERP SERPINB5 SCEL TGM3 TMPRSS11D DSG1 FABP5 KLK7 DYNLL1 JUP TGM1 MAL2 DSG3 SPRR1B DSP RAB25 NECTIN4 GJA1 PKP1 MUC15 PKP3 HSPB1 S100A8 KRT17 IL1RN DUOX1 SDR16C5 S100A16 SLC39A2 PLA2G4E ADH7 TGM5 EVPL CAPNS2 KRT10 PPL ANO9 CLDN1 KRT1 PROM2 SDC1 KANK1 AQP3 DSC1 DUOXA1 CDH1 ANK3 CLCA2 CELSR2 LY6G6C EPB41 EPHA1 RAPGEF…	257/635	5682/22112
GO:CC	GO:0030141	secretory granule	7.69892e-14	635	73	874	22112	KRTDAP KLK11 SPINK5 TMEM184A CSTB GGH DSG1 FABP5 KLK7 KLK12 DYNLL1 JUP DSP KLK10 PKP1 KLK8 CDA S100A8 KLK13 SLPI KRT1 DSC1 RAB10 PRDX6 PGM2 SH3GL3 S100A9 ATP11B HEBP2 PGAM1 RAB3D HSP90AA1 PLD1 NBEAL2 ABCA12 CYB561 CLCN3 SERPINB3 PA2G4 CALML5 SLC6A9 ATP6V1D TOLLIP PNP DDX3X PPIA TUBB4B SPRR2A PYCARD CD9 CREG1 STXBP5 ATP6V0C CKAP4 VDAC2 CD44 SCNN1A S100A11 MGST1 PRSS3 GNAI3 VAMP8 PSMD1 RAB18 DBNL H…	73/635	874/22112
GO:CC	GO:0099503	secretory vesicle	8.49302e-14	635	81	1040	22112	KRTDAP KLK11 SPINK5 TMEM184A CSTB GGH DSG1 FABP5 KLK7 KLK12 DYNLL1 JUP DSP KLK10 PKP1 KLK8 CDA S100A8 KLK13 SLPI KRT1 DSC1 RAB10 PRDX6 PGM2 SH3GL3 S100A9 ATP11B HEBP2 PGAM1 RAB3D HSP90AA1 CLTB PLD1 GIPC1 NBEAL2 ABCA12 CYB561 ATP6V1B2 CLCN3 SERPINB3 NDEL1 UNC13B PA2G4 CALML5 SLC6A9 ATP6V1D TOLLIP PNP DDX3X PPIA TUBB4B SEPTIN8 SPRR2A PYCARD CD9 CREG1 STXBP5 ATP6V0C CKAP4 VDAC2 SYTL1 CD44 SCNN1A S10…	81/635	1040/22112
GO:CC	GO:0070161	anchoring junction	3.70228e-13	635	77	983	22112	GJB6 GJB2 DSC2 PERP DSG1 JUP DSG3 DSP NECTIN4 GJA1 PKP1 PKP3 HSPB1 TRIM29 ZNF185 EVPL PPL CLDN1 AQP3 YWHAZ DSC1 CDH1 ANK3 CLCA2 RAB10 POF1B DSC3 NECTIN1 ARF6 ANXA1 CLDN4 MPP7 SPTBN2 ACTR3 P4HB EIF4G2 EPPK1 PPP1CB UNC13B EZR PCDH1 SCRIB COL17A1 YWHAQ PPIA ARPC5L CADM4 TPM4 CD9 SLC2A1 ATP6V0C TIAM1 CD44 NPM1 S100A11 CHP1 ARPC2 CTNND1 LLGL2 MAPRE1 MAPRE2 CAMSAP3 CLTC DLG1 DBNL REXO2 CTNNA1 LIN7C NCK…	77/635	983/22112
GO:CC	GO:0071944	cell periphery	5.14214e-13	635	269	6168	22112	ENDOU SPRR1A RDH12 TACSTD2 IVL CD24 GJB6 SLURP2 GJB2 LYPD3 CSTA SPINK5 TMEM184A DSC2 MPZL2 PERP CSTB SERPINB5 SCEL TGM3 TMPRSS11D DSG1 FABP5 KLK7 DYNLL1 JUP TGM1 MAL2 DSG3 SPRR1B DSP RAB25 NECTIN4 GJA1 PKP1 MUC15 LAD1 PKP3 HSPB1 S100A8 KRT17 IL1RN DUOX1 SDR16C5 S100A16 SLC39A2 PLA2G4E ADH7 TGM5 EVPL CAPNS2 KRT10 SLPI PPL ANO9 CLDN1 KRT1 PROM2 SDC1 KANK1 AQP3 DSC1 DUOXA1 CDH1 ANK3 CLCA2 CELSR2 LY6…	269/635	6168/22112
GO:CC	GO:0030057	desmosome	1.99555e-11	635	13	26	22112	DSC2 PERP DSG1 JUP DSG3 DSP PKP1 PKP3 EVPL PPL DSC1 POF1B DSC3	13/635	26/22112
GO:CC	GO:0030054	cell junction	8.96205e-11	635	120	2122	22112	GJB6 SLURP2 GJB2 DSC2 PERP DSG1 FABP5 JUP MAL2 DSG3 DSP NECTIN4 GJA1 PKP1 PKP3 HSPB1 TRIM29 ZNF185 NQO1 EVPL PPL CLDN1 AQP3 YWHAZ DSC1 CDH1 ANK3 CLCA2 EPB41 RAB10 POF1B DSC3 SH3GL3 NECTIN1 S100A9 ARF6 ANXA1 CLDN4 NSG1 RAB3D RAB11A MPP7 CLTB PLD1 SPTBN2 GIPC1 SMAGP ACTR3 P4HB ATP6V1B2 HCAR2 CPEB2 NMU CLCN3 SEMA3F EIF4G2 NDEL1 EPPK1 PPP1CB UNC13B GNA15 EZR PPP1R13L SLC6A9 PCDH1 SCRIB SEMA4B COL17A1…	120/635	2122/22112
GO:CC	GO:0099513	polymeric cytoskeletal fiber	1.62404e-10	635	63	802	22112	GJB6 TUBB2A KRT76 KRT6A DYNLL1 JUP KRT6C TUBA1C DSP KRT6B PKP1 TUBA4A KRT17 KRT3 EVPL KRT10 PPL KRT1 CSNK1A1 KIFC2 KRT25 POF1B KRT2 ANXA1 KRT16 KRT78 KRT9 RAB3D RAB11A DYNLT3 EIF6 NDEL1 EPPK1 KIF21A EZR KRT14 MX2 CLIP4 IFFO2 TUBB4B CEP170B PYCARD TPM4 FAM83H MAP1LC3A KLC3 MAPRE1 RCC2 REEP4 MAPRE2 CAMSAP3 CAMSAP1 CUL3 CLTC DLG1 DBNL CLIP1 CCT8 NCKAP1 CTTN NDRG1 CCT6A KRT4	63/635	802/22112
GO:CC	GO:0005911	cell-cell junction	1.95461e-10	635	48	510	22112	GJB6 GJB2 DSC2 PERP DSG1 JUP DSG3 DSP NECTIN4 GJA1 PKP1 PKP3 TRIM29 EVPL PPL CLDN1 AQP3 DSC1 CDH1 ANK3 RAB10 POF1B DSC3 NECTIN1 ANXA1 CLDN4 MPP7 SPTBN2 ACTR3 EIF4G2 EPPK1 EZR PCDH1 SCRIB COL17A1 CADM4 SLC2A1 TIAM1 S100A11 CTNND1 LLGL2 CAMSAP3 DLG1 CTNNA1 LIN7C FAT2 NDRG1 ANXA2	48/635	510/22112
GO:CC	GO:0099512	supramolecular fiber	6.28938e-10	635	73	1044	22112	GJB6 TUBB2A KRT76 KRT6A DYNLL1 JUP KRT6C TUBA1C DSP KRT6B PKP1 TUBA4A HSPB1 KRT17 KRT3 EVPL KRT10 PPL KRT1 CSNK1A1 ANK3 KIFC2 KRT25 POF1B KRT2 ANXA1 MYL12B KRT16 KRT78 KRT9 RAB3D RAB11A NEBL DYNLT3 EIF6 NDEL1 EPPK1 KIF21A EZR KRT14 MX2 CLIP4 MYH14 IFFO2 TUBB4B CEP170B PYCARD TPM4 SLC2A1 FAM83H MAP1LC3A KLC3 DNAJB6 MAPRE1 RCC2 REEP4 MAPRE2 CAMSAP3 CAMSAP1 CUL3 CLTC DLG1 DBNL CLIP1 CCT8 GLRX3 NCKAP…	73/635	1044/22112
GO:CC	GO:0099081	supramolecular polymer	9.48751e-10	635	73	1053	22112	GJB6 TUBB2A KRT76 KRT6A DYNLL1 JUP KRT6C TUBA1C DSP KRT6B PKP1 TUBA4A HSPB1 KRT17 KRT3 EVPL KRT10 PPL KRT1 CSNK1A1 ANK3 KIFC2 KRT25 POF1B KRT2 ANXA1 MYL12B KRT16 KRT78 KRT9 RAB3D RAB11A NEBL DYNLT3 EIF6 NDEL1 EPPK1 KIF21A EZR KRT14 MX2 CLIP4 MYH14 IFFO2 TUBB4B CEP170B PYCARD TPM4 SLC2A1 FAM83H MAP1LC3A KLC3 DNAJB6 MAPRE1 RCC2 REEP4 MAPRE2 CAMSAP3 CAMSAP1 CUL3 CLTC DLG1 DBNL CLIP1 CCT8 GLRX3 NCKAP…	73/635	1053/22112
GO:CC	GO:0005912	adherens junction	4.83604e-09	635	26	181	22112	DSC2 JUP DSP NECTIN4 PKP1 PKP3 TRIM29 CDH1 RAB10 POF1B NECTIN1 ANXA1 MPP7 EIF4G2 EZR SCRIB S100A11 CTNND1 LLGL2 CAMSAP3 DLG1 CTNNA1 LIN7C FAT2 NDRG1 ANXA2	26/635	181/22112
GO:CC	GO:0101002	ficolin-1-rich granule	4.07468e-08	635	25	184	22112	CSTB DSG1 DYNLL1 JUP DSP PKP1 CDA KRT1 DSC1 PGM2 PGAM1 HSP90AA1 NBEAL2 CALML5 PNP DDX3X PPIA ATP6V0C DBNL HSP90AB1 CCT8 HUWE1 LAMP1 VCP PSMD2	25/635	184/22112
GO:CC	GO:0045111	intermediate filament cytoskeleton	1.05654e-07	635	29	255	22112	KRT76 KRT6A JUP KRT6C DSP KRT6B PKP1 S100A8 KRT17 KRT3 EVPL KRT10 PPL KRT1 CSNK1A1 KRT25 KRT2 KRT16 KRT78 KRT9 EIF6 NDEL1 EPPK1 KRT14 IFFO2 FAM83H CLIP1 CCT8 KRT4	29/635	255/22112
GO:CC	GO:0099080	supramolecular complex	1.07011e-07	635	83	1408	22112	GJB6 TUBB2A KRT76 KRT6A DYNLL1 JUP KRT6C TUBA1C DSP KRT6B PKP1 TUBA4A HSPB1 KRT17 KRT3 SLC39A2 EVPL KRT10 PPL KRT1 CSNK1A1 ANK3 KIFC2 KRT25 POF1B KRT2 ANXA1 MYL12B KRT16 KRT78 KRT9 RAB3D RAB11A NEBL DYNLT3 EIF6 NDEL1 EPPK1 KIF21A EZR KRT14 MX2 CLIP4 DDX3X MYH14 IFFO2 TUBB4B CEP170B PYCARD TPM4 SLC2A1 FAM83H MAP1LC3A CENPT KLC3 DNAJB6 MAPRE1 TSTD1 RCC2 REEP4 RANGAP1 MAPRE2 CAMSAP3 CAMSAP1 CUL3 CLT…	83/635	1408/22112
GO:CC	GO:0005856	cytoskeleton	2.59035e-07	635	120	2399	22112	IVL GJB6 TUBB2A MPZL2 KRT76 KRT6A DYNLL1 JUP KRT6C TUBA1C DSP KRT6B PKP1 TUBA4A LAD1 HSPB1 S100A8 KRT17 KRT3 ZNF185 EVPL KRT10 PPL KRT1 KLF4 KANK1 CSNK1A1 CDH1 ANK3 EPB41 ABLIM1 KIFC2 RAB10 KRT25 POF1B S100A9 KRT2 ANXA1 MYL12B KRT16 KRT78 KRT9 HSBP1 RAB3D RAB11A MYCBP2 NEBL SPTBN2 ACTR3 PLA2G3 P4HB PLEKHN1 NFE2L2 BICD2 DYNLT3 EIF6 NDEL1 EPPK1 MYO5B KIF21A MAPK6 EZR ATP6V1D KRT14 MX2 CLIP4 SLC25A5…	120/635	2399/22112
GO:CC	GO:0005882	intermediate filament	2.84359e-07	635	26	217	22112	KRT76 KRT6A JUP KRT6C DSP KRT6B PKP1 KRT17 KRT3 EVPL KRT10 PPL KRT1 CSNK1A1 KRT25 KRT2 KRT16 KRT78 KRT9 EIF6 EPPK1 KRT14 IFFO2 FAM83H CLIP1 KRT4	26/635	217/22112
GO:CC	GO:0016328	lateral plasma membrane	3.57518e-07	635	15	70	22112	TACSTD2 GJB2 DSG1 JUP CLDN1 CDH1 ANK3 ANXA1 CLDN4 ERBB3 NSG1 MPP7 SLC6A9 DLG1 LIN7C	15/635	70/22112
GO:CC	GO:0042582	azurophil granule	1.16623e-06	635	21	154	22112	GGH FABP5 PRDX6 ATP11B HEBP2 RAB3D SERPINB3 PA2G4 TOLLIP TUBB4B PYCARD CREG1 ATP6V0C CKAP4 MGST1 VAMP8 PSMD1 CCT8 LAMP1 VCP ANXA2	21/635	154/22112
GO:CC	GO:0005766	primary lysosome	1.16623e-06	635	21	154	22112	GGH FABP5 PRDX6 ATP11B HEBP2 RAB3D SERPINB3 PA2G4 TOLLIP TUBB4B PYCARD CREG1 ATP6V0C CKAP4 MGST1 VAMP8 PSMD1 CCT8 LAMP1 VCP ANXA2	21/635	154/22112
GO:CC	GO:0034774	secretory granule lumen	1.35785e-06	635	31	320	22112	CSTB GGH FABP5 JUP CDA S100A8 SLPI PRDX6 PGM2 S100A9 HEBP2 PGAM1 HSP90AA1 SERPINB3 PA2G4 TOLLIP PNP DDX3X PPIA TUBB4B PYCARD CREG1 S100A11 PSMD1 DBNL HSP90AB1 CCT8 HUWE1 VCP ANXA2 PSMD2	31/635	320/22112
GO:CC	GO:0045095	keratin filament	1.66662e-06	635	17	102	22112	KRT76 KRT6A KRT6C KRT6B KRT17 KRT3 KRT10 KRT1 CSNK1A1 KRT25 KRT2 KRT78 KRT9 EPPK1 KRT14 FAM83H KRT4	17/635	102/22112
GO:CC	GO:0060205	cytoplasmic vesicle lumen	1.6969e-06	635	31	323	22112	CSTB GGH FABP5 JUP CDA S100A8 SLPI PRDX6 PGM2 S100A9 HEBP2 PGAM1 HSP90AA1 SERPINB3 PA2G4 TOLLIP PNP DDX3X PPIA TUBB4B PYCARD CREG1 S100A11 PSMD1 DBNL HSP90AB1 CCT8 HUWE1 VCP ANXA2 PSMD2	31/635	323/22112
GO:CC	GO:0031983	vesicle lumen	1.96554e-06	635	31	325	22112	CSTB GGH FABP5 JUP CDA S100A8 SLPI PRDX6 PGM2 S100A9 HEBP2 PGAM1 HSP90AA1 SERPINB3 PA2G4 TOLLIP PNP DDX3X PPIA TUBB4B PYCARD CREG1 S100A11 PSMD1 DBNL HSP90AB1 CCT8 HUWE1 VCP ANXA2 PSMD2	31/635	325/22112
GO:CC	GO:0031252	cell leading edge	2.97442e-06	635	36	426	22112	DUOX1 KANK1 BSPRY DUOXA1 CDH1 ABLIM1 PTK6 ARF6 EPS8L2 ACTR3 P4HB ATP6V1B2 CLCN3 NDEL1 EZR SCRIB DDX3X CADM4 SLC9A3R1 CD44 PLA2G4F S100A11 ARPC2 HIP1R PSD4 CTNND1 PTPN13 DBNL CLIP1 CTNNA1 NCKAP1 ABI1 CTTN SH3BGRL3 PABPC1 ARF1	36/635	426/22112
GO:CC	GO:0000323	lytic vacuole	1.43741e-05	635	50	756	22112	SERPINB13 GGH FABP5 TMEM79 TRIM29 PLA2G4E SDC1 ANK3 PRDX6 AKR1B10 ATP11B HEBP2 NSG1 RAB3D HSP90AA1 PLD1 CYB561 ATP6V1B2 CLCN3 SERPINB3 TMEM165 ATP10B PA2G4 ATP6V1D TOLLIP TUBB4B PYCARD RAB38 ARL8B CREG1 MIOS ARRDC3 ATP6V0C CKAP4 MAP1LC3A SORT1 MGST1 GNAI3 PON2 VAMP8 PSMD1 RRAGD MFSD1 CLTC HSP90AB1 CCT8 LAMP1 NCOA4 VCP ANXA2	50/635	756/22112
GO:CC	GO:0005764	lysosome	1.43741e-05	635	50	756	22112	SERPINB13 GGH FABP5 TMEM79 TRIM29 PLA2G4E SDC1 ANK3 PRDX6 AKR1B10 ATP11B HEBP2 NSG1 RAB3D HSP90AA1 PLD1 CYB561 ATP6V1B2 CLCN3 SERPINB3 TMEM165 ATP10B PA2G4 ATP6V1D TOLLIP TUBB4B PYCARD RAB38 ARL8B CREG1 MIOS ARRDC3 ATP6V0C CKAP4 MAP1LC3A SORT1 MGST1 GNAI3 PON2 VAMP8 PSMD1 RRAGD MFSD1 CLTC HSP90AB1 CCT8 LAMP1 NCOA4 VCP ANXA2	50/635	756/22112
GO:CC	GO:0012506	vesicle membrane	2.47127e-05	635	68	1202	22112	TMEM184A DSG1 FABP5 DYNLL1 DSP GJA1 PKP1 PLA2G4E DSC1 RAB10 SH3GL3 ATP11B ARF6 RHOV ANXA1 EPGN NSG1 RAB3D RAB11A ERBB2 CLTB PLD1 ZDHHC13 GIPC1 NBEAL2 SMAGP TMED3 ABCA12 CYB561 ATP6V1B2 ANXA8 CLCN3 TMEM165 UNC13B MYO5B ATP10B ATP6V1D PLIN3 SEPTIN8 RAB38 ARL8B CD9 SNX21 ATP13A4 STXBP5 ATP6V0C CKAP4 RHOD PLA2G4B CD44 SEC23B CLINT1 SORT1 MGST1 HIP1R VAMP8 RCC2 RABGEF1 SCNN1B RAB18 CLTC DBNL CLIP1 SPP…	68/635	1202/22112
GO:CC	GO:0030659	cytoplasmic vesicle membrane	2.98158e-05	635	67	1183	22112	TMEM184A DSG1 FABP5 DYNLL1 DSP GJA1 PKP1 PLA2G4E DSC1 RAB10 SH3GL3 ATP11B ARF6 RHOV ANXA1 EPGN NSG1 RAB3D RAB11A ERBB2 CLTB PLD1 ZDHHC13 NBEAL2 SMAGP TMED3 ABCA12 CYB561 ATP6V1B2 ANXA8 CLCN3 TMEM165 UNC13B MYO5B ATP10B ATP6V1D PLIN3 SEPTIN8 RAB38 ARL8B CD9 SNX21 ATP13A4 STXBP5 ATP6V0C CKAP4 RHOD PLA2G4B CD44 SEC23B CLINT1 SORT1 MGST1 HIP1R VAMP8 RCC2 RABGEF1 SCNN1B RAB18 CLTC DBNL CLIP1 SPPL3 LAM…	67/635	1183/22112
GO:CC	GO:0031090	organelle membrane	3.03437e-05	635	157	3681	22112	RDH12 SPINK5 TMEM184A DSG1 FABP5 TMEM79 FAM162A DYNLL1 DSP GJA1 PKP1 CYP4F22 HMGCR SDR16C5 PLA2G4E DGAT2 ELOVL4 PROM2 DSC1 DUOXA1 SGPP2 MBOAT2 CLCA2 TM7SF2 RAB10 FXYD3 ELOVL1 SH3GL3 ATP11B ARF6 CERS3 RHOV ANXA1 BDH1 CYP2C18 EPGN NSG1 RAB3D RAB11A ERBB2 LPIN3 CLTB PLD1 DEGS2 ZDHHC13 GIPC1 NBEAL2 SMAGP TMED3 ABCA12 GALNT7 GPR157 CYB561 PLEKHN1 ATP6V1B2 ANXA8 ZDHHC21 CLCN3 TMEM165 UNC13B MYO5B ATP10…	157/635	3681/22112
GO:CC	GO:1904813	ficolin-1-rich granule lumen	3.33767e-05	635	17	124	22112	CSTB JUP CDA KRT1 PGM2 PGAM1 HSP90AA1 CALML5 PNP DDX3X PPIA DBNL HSP90AB1 CCT8 HUWE1 VCP PSMD2	17/635	124/22112
GO:CC	GO:0110165	cellular anatomical entity	3.71934e-05	635	635	21569	22112	ENDOU SPRR1A RDH12 CWH43 TACSTD2 SERPINB13 IVL C10orf99 VSIG8 CD24 GJB6 TUBB2A SLURP2 GJB2 AADACL2 LYPD3 KRTDAP CSTA KLK11 ALDH3B2 SPINK5 TMEM184A BNIPL A2ML1 DEFB1 DSC2 MPZL2 PERP CSTB SERPINB5 GRHL3 SCEL TGM3 TMPRSS11D GGH DSG1 THEM5 FABP5 TMEM79 TMEM45A FAM162A KRT76 SFN KRT6A GLTP KLK7 KLK12 DYNLL1 CALML3 JUP TGM1 GRHL1 MAL2 DSG3 KRT6C TUBA1C SPRR1B DBI BPIFC DSP RAB25 BICDL2 CTNNBIP1 NECTIN4…	635/635	21569/22112
GO:CC	GO:0042470	melanosome	3.89882e-05	635	16	111	22112	GGH YWHAZ PRDX1 HSP90AA1 P4HB ATP6V1B2 RAB38 SLC2A1 RAN SYTL1 CLTC HSP90AB1 FASN LAMP1 RAB1A ANXA2	16/635	111/22112
GO:CC	GO:0048770	pigment granule	3.89882e-05	635	16	111	22112	GGH YWHAZ PRDX1 HSP90AA1 P4HB ATP6V1B2 RAB38 SLC2A1 RAN SYTL1 CLTC HSP90AB1 FASN LAMP1 RAB1A ANXA2	16/635	111/22112
GO:CC	GO:0030055	cell-substrate junction	4.82464e-05	635	34	434	22112	JUP GJA1 HSPB1 ZNF185 YWHAZ RAB10 ARF6 ANXA1 ACTR3 P4HB EPPK1 PPP1CB EZR COL17A1 YWHAQ PPIA ARPC5L TPM4 CD9 ATP6V0C CD44 NPM1 CHP1 ARPC2 MAPRE1 MAPRE2 CLTC REXO2 CTNNA1 NCKAP1 CSRP2 CTTN PABPC1 ARF1	34/635	434/22112
GO:CC	GO:0098590	plasma membrane region	6.26155e-05	635	67	1207	22112	RDH12 TACSTD2 GJB6 DSG1 JUP MAL2 DSP RAB25 GJA1 DUOX1 CLDN1 PROM2 KANK1 AQP3 CDH1 ANK3 CLCA2 EPB41 NECTIN1 ARF6 ANXA1 CLDN4 ERBB3 NSG1 RAB11A ERBB2 CLTB PLD1 SPTBN2 EPS8L2 GPR157 ATP6V1B2 RHCG CLCN3 EPPK1 MAL UNC13B EZR SLC6A9 SCRIB SLC27A4 SLC9A3R1 SLC2A1 SYTL1 CD44 SCNN1A PLA2G4F SLC7A8 SORT1 ARPC2 HIP1R PSD4 ARPC1A MAPRE1 SCNN1B RAB18 CLTC DLG1 DBNL HSP90AB1 CTNNA1 LIN7C NCKAP1 CTTN SH3BGRL3 C…	67/635	1207/22112
GO:CC	GO:0035578	azurophil granule lumen	0.000105855	635	14	91	22112	GGH FABP5 PRDX6 HEBP2 SERPINB3 PA2G4 TOLLIP TUBB4B PYCARD CREG1 PSMD1 CCT8 VCP ANXA2	14/635	91/22112
GO:CC	GO:0009925	basal plasma membrane	0.000141658	635	24	256	22112	TACSTD2 DSP CLDN1 PROM2 AQP3 ANK3 CLCA2 EPB41 ANXA1 CLDN4 ERBB3 ERBB2 RHCG EPPK1 EZR SLC6A9 SCRIB SLC2A1 CD44 SLC7A8 DLG1 HSP90AB1 LIN7C ANXA2	24/635	256/22112
GO:CC	GO:0016324	apical plasma membrane	0.000142276	635	30	372	22112	GJB6 DSG1 MAL2 GJA1 DUOX1 CLDN1 PROM2 ANXA1 CLDN4 ERBB3 ERBB2 PLD1 SPTBN2 ATP6V1B2 RHCG CLCN3 MAL EZR SLC6A9 SLC9A3R1 SLC2A1 CD44 SCNN1A SLC7A8 HIP1R SCNN1B RAB18 DLG1 HSP90AB1 CLDND1	30/635	372/22112
GO:CC	GO:0045178	basal part of cell	0.00014594	635	25	275	22112	TACSTD2 DSP CLDN1 PROM2 AQP3 ANK3 CLCA2 EPB41 ANXA1 CLDN4 ERBB3 ERBB2 RHCG EPPK1 EZR SLC6A9 SCRIB KRT14 SLC2A1 CD44 SLC7A8 DLG1 HSP90AB1 LIN7C ANXA2	25/635	275/22112
GO:CC	GO:0045177	apical part of cell	0.000188282	635	33	439	22112	GJB6 DSG1 MAL2 GJA1 DUOX1 CLDN1 PROM2 ANXA1 MYL12B CLDN4 ERBB3 ERBB2 PLD1 SPTBN2 ATP6V1B2 RHCG CLCN3 MAL MYO5B EZR SLC6A9 HOMER2 SLC9A3R1 SLC2A1 CD44 SCNN1A SLC7A8 HIP1R SCNN1B RAB18 DLG1 HSP90AB1 CLDND1	33/635	439/22112
GO:CC	GO:0005773	vacuole	0.00021913	635	51	851	22112	SERPINB13 GGH FABP5 TMEM79 TRIM29 PLA2G4E SDC1 ANK3 PRDX6 AKR1B10 ATP11B HEBP2 NSG1 RAB3D HSP90AA1 PLD1 ULK3 CYB561 ATP6V1B2 CLCN3 SERPINB3 TMEM165 ATP10B PA2G4 ATP6V1D TOLLIP TUBB4B PYCARD RAB38 ARL8B CREG1 MIOS ARRDC3 ATP6V0C CKAP4 MAP1LC3A SORT1 MGST1 GNAI3 PON2 VAMP8 PSMD1 RRAGD MFSD1 CLTC HSP90AB1 CCT8 LAMP1 NCOA4 VCP ANXA2	51/635	851/22112
GO:CC	GO:0005925	focal adhesion	0.000256115	635	32	424	22112	JUP GJA1 HSPB1 ZNF185 YWHAZ RAB10 ARF6 ANXA1 ACTR3 P4HB PPP1CB EZR YWHAQ PPIA ARPC5L TPM4 CD9 ATP6V0C CD44 NPM1 CHP1 ARPC2 MAPRE1 MAPRE2 CLTC REXO2 CTNNA1 NCKAP1 CSRP2 CTTN PABPC1 ARF1	32/635	424/22112
GO:CC	GO:0044291	cell-cell contact zone	0.000413564	635	12	74	22112	DSC2 JUP DSP GJA1 ANK3 NECTIN1 SCRIB CADM4 SLC2A1 TIAM1 DLG1 CTNNA1	12/635	74/22112
GO:CC	GO:0042175	nuclear outer membrane-endoplasmic reticulum membrane network	0.000540014	635	63	1179	22112	RDH12 SPINK5 GJA1 CYP4F22 HMGCR SDR16C5 DGAT2 ELOVL4 DUOXA1 SGPP2 MBOAT2 TM7SF2 RAB10 FXYD3 ELOVL1 CERS3 CYP2C18 NSG1 LPIN3 PLD1 DEGS2 TMED3 BICD2 ATP10B TECR CDS1 TYRO3 RHBDF2 ACER1 PLP2 SGK1 CYP3A5 SQLE DHCR7 SEC11C SLC27A4 SGPL1 ATP13A4 MSMO1 EBPL PCYT1A CKAP4 ITPRIP GDPD3 SEC23B CERS4 NOTCH2 SORT1 MGST1 GNAI3 PTGS1 REEP4 ATL2 RAB18 CNIH4 DLG1 AMFR SEC61G C4orf3 SPPL3 ALDH3A2 ERO1A VCP	63/635	1179/22112
GO:CC	GO:0016323	basolateral plasma membrane	0.0010552	635	21	229	22112	DSP CLDN1 PROM2 AQP3 ANK3 EPB41 ANXA1 ERBB3 ERBB2 RHCG EPPK1 EZR SLC6A9 SCRIB SLC2A1 CD44 SLC7A8 DLG1 HSP90AB1 LIN7C ANXA2	21/635	229/22112
GO:CC	GO:0005789	endoplasmic reticulum membrane	0.00119067	635	61	1156	22112	RDH12 SPINK5 GJA1 CYP4F22 HMGCR SDR16C5 DGAT2 ELOVL4 DUOXA1 SGPP2 MBOAT2 TM7SF2 RAB10 FXYD3 ELOVL1 CERS3 CYP2C18 NSG1 LPIN3 PLD1 DEGS2 TMED3 ATP10B TECR CDS1 TYRO3 RHBDF2 ACER1 PLP2 SGK1 CYP3A5 SQLE DHCR7 SEC11C SLC27A4 SGPL1 ATP13A4 MSMO1 EBPL PCYT1A CKAP4 GDPD3 SEC23B CERS4 NOTCH2 SORT1 MGST1 GNAI3 PTGS1 REEP4 ATL2 RAB18 CNIH4 DLG1 AMFR SEC61G C4orf3 SPPL3 ALDH3A2 ERO1A VCP	61/635	1156/22112
GO:CC	GO:0005775	vacuolar lumen	0.00135315	635	18	178	22112	SERPINB13 GGH FABP5 SDC1 PRDX6 HEBP2 NSG1 HSP90AA1 SERPINB3 PA2G4 TOLLIP TUBB4B PYCARD CREG1 PSMD1 CCT8 VCP ANXA2	18/635	178/22112
GO:CC	GO:0098827	endoplasmic reticulum subcompartment	0.00136404	635	61	1161	22112	RDH12 SPINK5 GJA1 CYP4F22 HMGCR SDR16C5 DGAT2 ELOVL4 DUOXA1 SGPP2 MBOAT2 TM7SF2 RAB10 FXYD3 ELOVL1 CERS3 CYP2C18 NSG1 LPIN3 PLD1 DEGS2 TMED3 ATP10B TECR CDS1 TYRO3 RHBDF2 ACER1 PLP2 SGK1 CYP3A5 SQLE DHCR7 SEC11C SLC27A4 SGPL1 ATP13A4 MSMO1 EBPL PCYT1A CKAP4 GDPD3 SEC23B CERS4 NOTCH2 SORT1 MGST1 GNAI3 PTGS1 REEP4 ATL2 RAB18 CNIH4 DLG1 AMFR SEC61G C4orf3 SPPL3 ALDH3A2 ERO1A VCP	61/635	1161/22112
GO:CC	GO:0005783	endoplasmic reticulum	0.00148682	635	93	2033	22112	RDH12 CWH43 SPINK5 DBI GJA1 CRABP2 SULT2B1 DUOX1 CYP4F22 HMGCR SDR16C5 EPHX3 DGAT2 ELOVL4 DUOXA1 SGPP2 ANK3 MBOAT2 TM7SF2 RAB10 FXYD3 ELOVL1 ATP11B CERS3 CYP2C18 NSG1 LPIN3 PLD1 DEGS2 ZDHHC13 ALDH3A1 NBEAL2 TMED3 P4HB ZDHHC21 MAL ATP10B TECR CDS1 TYRO3 RHBDF2 ACER1 COL17A1 PLP2 CNBP SGK1 CYP3A5 MANF CES2 PYCARD SQLE RAB38 DHCR7 SEC11C SLC27A4 TLCD3A SGPL1 ATP13A4 MSMO1 EBPL RPL36A EEF1B2 PCYT1A C…	93/635	2033/22112
GO:CC	GO:0005938	cell cortex	0.00239563	635	25	321	22112	SPINK5 CDH1 EPB41 RAB10 ARF6 MYL12B MPP7 CLTB SPTBN2 GIPC1 UNC13B MYO5B EZR DSTN SEPTIN8 TPM4 SLC2A1 RHOD HIP1R CTNND1 LLGL2 MAPRE1 DBNL GLRX3 CTTN	25/635	321/22112
GO:CC	GO:0048471	perinuclear region of cytoplasm	0.00259585	635	43	730	22112	GJB2 SPINK5 TMEM184A SCEL MAL2 S100A14 DGAT2 BSPRY CDH1 RAB10 PRDX6 ALOX12B ERBB2 HSP90AA1 PLD1 SPRR3 EZR SERBP1 TOLLIP MANF RAB38 SLC9A3R1 CKAP4 GDPD3 SEC23B CLINT1 SORT1 HIP1R DNAJB6 VAMP8 TSTD1 RANGAP1 SERINC5 DLG1 ANKRD13D AMFR TPD52L1 HSP90AB1 EIF4E LAMP1 NDRG1 ARF1 VCP	43/635	730/22112
GO:CC	GO:0030667	secretory granule membrane	0.00380765	635	24	309	22112	TMEM184A DSG1 FABP5 DYNLL1 DSP PKP1 DSC1 RAB10 ATP11B RAB3D PLD1 NBEAL2 ABCA12 CYB561 ATP6V1D CD9 STXBP5 ATP6V0C CKAP4 CD44 MGST1 VAMP8 RAB18 LAMP1	24/635	309/22112
GO:CC	GO:0031984	organelle subcompartment	0.00508156	635	71	1481	22112	RDH12 SPINK5 TMEM79 GJA1 CYP4F22 HMGCR SDR16C5 DGAT2 ELOVL4 DUOXA1 SGPP2 CDH1 MBOAT2 TM7SF2 RAB10 FXYD3 ELOVL1 ATP11B CERS3 CYP2C18 NSG1 RAB11A LPIN3 CLTB PLD1 DEGS2 TMED3 TMEM165 ATP10B TECR CDS1 TYRO3 RHBDF2 ACER1 PLP2 SGK1 CYP3A5 SQLE RAB38 DHCR7 SEC11C SLC27A4 SGPL1 ATP13A4 MSMO1 ARL5A EBPL PCYT1A CKAP4 GDPD3 SEC23B CERS4 NOTCH2 SORT1 MGST1 NDST1 GNAI3 PTGS1 REEP4 ATL2 RAB18 CNIH4 CLTC DLG1 A…	71/635	1481/22112
GO:CC	GO:0005768	endosome	0.00606723	635	54	1035	22112	TMEM184A RAB25 PLA2G4E CDH1 RAB10 SH3GL3 ATP11B ARF6 RHOV ANXA1 NSG1 RAB3D RAB11A ERBB2 PLD1 EXPH5 PLA2G3 ANXA8 CLCN3 TMEM165 MYO5B ATP10B EZR SLC6A9 ATP6V1D PLIN3 RAB38 ARL8B SNX21 ATP13A4 ARRDC3 ATP6V0C RHOD PLA2G4B MAP1LC3A RAN CLINT1 SLC31A2 SORT1 ARPC2 VAMP8 RCC2 RABGEF1 CLTC DBNL ANKRD13D CLIP1 LEPROTL1 RNF11 RAB40C LAMP1 NDRG1 RAB1A ANXA2	54/635	1035/22112
GO:CC	GO:0001726	ruffle	0.00661888	635	17	181	22112	KANK1 PTK6 ARF6 EPS8L2 ATP6V1B2 CLCN3 EZR SLC9A3R1 PLA2G4F S100A11 HIP1R PSD4 DBNL CLIP1 NCKAP1 CTTN SH3BGRL3	17/635	181/22112
GO:CC	GO:0098588	bounding membrane of organelle	0.0078492	635	93	2120	22112	TMEM184A DSG1 FABP5 TMEM79 DYNLL1 DSP GJA1 PKP1 HMGCR PLA2G4E PROM2 DSC1 RAB10 SH3GL3 ATP11B ARF6 RHOV ANXA1 EPGN NSG1 RAB3D RAB11A ERBB2 CLTB PLD1 ZDHHC13 NBEAL2 TMED3 ABCA12 GALNT7 GPR157 CYB561 ATP6V1B2 ANXA8 ZDHHC21 CLCN3 TMEM165 UNC13B ATP10B ATP6V1D HK1 PLIN3 MALL SEPTIN8 PYCARD RAB38 DHCR7 ARL8B CD9 SNX21 ATP13A4 HS3ST6 STXBP5 MIOS SLC2A1 ATP6V0C CKAP4 RHOD PLA2G4B MAP1LC3A VDAC2 CD44 SCNN…	93/635	2120/22112
GO:CC	GO:0031253	cell projection membrane	0.0099054	635	25	349	22112	RAB25 PROM2 KANK1 ARF6 CLTB EPS8L2 GPR157 CLCN3 EZR SLC27A4 SLC9A3R1 SYTL1 CD44 SCNN1A PLA2G4F SLC7A8 ARPC2 HIP1R PSD4 ARPC1A MAPRE1 DLG1 HSP90AB1 NCKAP1 SH3BGRL3	25/635	349/22112
GO:CC	GO:0019897	extrinsic component of plasma membrane	0.0160162	635	16	175	22112	TGM3 JUP CDH1 PTK6 ANXA1 GNA15 SCRIB OSBPL2 GNG12 STAC2 TIAM1 SYTL1 GNAI3 CTNND1 CTNNA1 ANXA2	16/635	175/22112
GO:CC	GO:0005874	microtubule	0.0171364	635	30	474	22112	TUBB2A DYNLL1 TUBA1C TUBA4A KIFC2 RAB3D RAB11A DYNLT3 NDEL1 KIF21A MX2 CLIP4 TUBB4B CEP170B PYCARD MAP1LC3A KLC3 MAPRE1 RCC2 REEP4 MAPRE2 CAMSAP3 CAMSAP1 CUL3 CLTC DLG1 CLIP1 CCT8 NDRG1 CCT6A	30/635	474/22112
GO:CC	GO:0043227	membrane-bounded organelle	0.0189778	635	493	15667	22112	RDH12 CWH43 TACSTD2 SERPINB13 IVL CD24 TUBB2A GJB2 KRTDAP CSTA KLK11 SPINK5 TMEM184A BNIPL A2ML1 DEFB1 DSC2 PERP CSTB GRHL3 SCEL TGM3 TMPRSS11D GGH DSG1 THEM5 FABP5 TMEM79 FAM162A KRT76 SFN KRT6A KLK7 KLK12 DYNLL1 CALML3 JUP TGM1 GRHL1 MAL2 DSG3 KRT6C TUBA1C DBI DSP RAB25 CTNNBIP1 NECTIN4 GJA1 KLK10 KRT6B CRABP2 PKP1 FAM3B KLK8 CDA CBR3 SULT2B1 SBSN MUC15 TUBA4A CLIC3 LAD1 PKP3 GBP6 HSPB1 TRIM29 …	493/635	15667/22112
GO:CC	GO:0042599	lamellar body	0.0218086	635	5	16	22112	KRTDAP SPINK5 KLK7 ABCA12 CKAP4	5/635	16/22112
GO:CC	GO:0005622	intracellular anatomical structure	0.0245186	635	549	17853	22112	ENDOU SPRR1A RDH12 CWH43 TACSTD2 SERPINB13 IVL CD24 GJB6 TUBB2A GJB2 KRTDAP CSTA KLK11 ALDH3B2 SPINK5 TMEM184A BNIPL DEFB1 DSC2 MPZL2 PERP CSTB SERPINB5 GRHL3 SCEL TGM3 GGH DSG1 THEM5 FABP5 TMEM79 FAM162A KRT76 SFN KRT6A GLTP KLK7 KLK12 DYNLL1 JUP TGM1 GRHL1 MAL2 DSG3 KRT6C TUBA1C SPRR1B DBI DSP RAB25 BICDL2 CTNNBIP1 GJA1 KLK10 KRT6B CRABP2 PKP1 KLK8 CDA CBR3 SULT2B1 MUC15 TUBA4A CLIC3 LAD1 PKP3 …	549/635	17853/22112
GO:CC	GO:0070820	tertiary granule	0.0254375	635	15	163	22112	CSTB GGH DSG1 DYNLL1 DSP PKP1 CDA DSC1 PLD1 NBEAL2 ATP6V0C PRSS3 VAMP8 DBNL LAMP1	15/635	163/22112
GO:CC	GO:0005915	zonula adherens	0.0255627	635	4	9	22112	JUP CTNND1 CAMSAP3 CTNNA1	4/635	9/22112
GO:CC	GO:0005794	Golgi apparatus	0.0268893	635	74	1645	22112	KLK11 DEFB1 PERP TMEM79 DBI RAB25 GJA1 MUC15 KLF5 SLPI SDC1 CDH1 ANK3 RAB10 ATP11B ARF6 NSG1 RAB11A CLTB PLD1 ZDHHC13 TMED3 ABCA12 GALNT7 NFE2L2 SPRR3 BICD2 ZDHHC21 CLCN3 TMEM165 UNC13B ATP6V1D RHBDF2 PLIN3 MALL MUC21 SDCBP2 PYCARD RAB38 HS3ST6 ARL5A SLC2A1 ATP6V0C RHOD TRIM7 RPS12 CD44 NOTCH2 CLINT1 ZDHHC5 SORT1 CHP1 NDST1 GNAI3 SLC50A1 MAPRE1 PTGS1 SERINC5 RAB18 CUL3 CLTC DLG1 DBNL AMFR SPPL3 H…	74/635	1645/22112
GO:CC	GO:0097209	epidermal lamellar body	0.0311744	635	3	4	22112	SPINK5 KLK7 ABCA12	3/635	4/22112
GO:CC	GO:0010008	endosome membrane	0.0361396	635	32	542	22112	TMEM184A PLA2G4E RAB10 SH3GL3 ATP11B ARF6 RHOV ANXA1 NSG1 RAB11A ERBB2 PLD1 ANXA8 CLCN3 TMEM165 ATP10B ATP6V1D PLIN3 ARL8B SNX21 ATP13A4 ATP6V0C RHOD PLA2G4B SORT1 VAMP8 RCC2 RABGEF1 CLTC LAMP1 NDRG1 ANXA2	32/635	542/22112
GO:CC	GO:0014704	intercalated disc	0.0368939	635	8	52	22112	DSC2 JUP DSP GJA1 ANK3 SLC2A1 DLG1 CTNNA1	8/635	52/22112
GO:MF	GO:0045296	cadherin binding	4.69487e-16	633	48	334	20171	SFN JUP PKP1 LAD1 PKP3 TRIM29 EVPL PPL YWHAZ CDH1 ANK3 SH3GLB2 RAB10 PRDX6 PRDX1 ANXA1 MPP7 SPTBN2 GIPC1 EPS8L2 EIF4G2 EZR PPP1R13L SERBP1 SCRIB PLIN3 DDX3X DNAJB1 ZC3H15 RAN CLINT1 S100A11 CTNND1 MAPRE1 RANGAP1 DLG1 DBNL HSP90AB1 CTNNA1 CCT8 FASN EIF5 ABI1 CTTN LDHA NDRG1 RAB1A ANXA2	48/633	334/20171
GO:MF	GO:0005515	protein binding	1.91709e-13	633	547	14778	20171	ENDOU SPRR1A RDH12 TACSTD2 SERPINB13 IVL C10orf99 CD24 GJB6 TUBB2A ANKRD35 SLURP2 GJB2 LYPD3 CSTA SPINK5 BNIPL A2ML1 DEFB1 DSC2 MPZL2 PERP CSTB SERPINB5 GRHL3 SCEL TMPRSS11D GGH DSG1 THEM5 FABP5 TMEM79 TMEM45A FAM162A KRT76 SFN KRT6A GLTP DYNLL1 CALML3 JUP TGM1 GRHL1 MAL2 DSG3 KRT6C TUBA1C DBI DSP RAB25 BICDL2 CTNNBIP1 NECTIN4 GJA1 KRT6B CRABP2 PKP1 FAM3B KLK8 TTC22 CDA CBR3 SULT2B1 SBSN MUC15 TU…	547/633	14778/20171
GO:MF	GO:0050839	cell adhesion molecule binding	3.56393e-11	633	55	561	20171	DSC2 SFN JUP DSP PKP1 LAD1 PKP3 TRIM29 EVPL PPL YWHAZ CDH1 ANK3 SH3GLB2 RAB10 PRDX6 NECTIN1 PRDX1 ANXA1 MPP7 SPTBN2 GIPC1 EPS8L2 P4HB EIF4G2 EZR PPP1R13L SERBP1 SCRIB PLIN3 DDX3X PPIA DNAJB1 CD9 ZC3H15 RAN PTPRF CLINT1 S100A11 CTNND1 MAPRE1 RANGAP1 DLG1 DBNL HSP90AB1 CTNNA1 CCT8 FASN EIF5 ABI1 CTTN LDHA NDRG1 RAB1A ANXA2	55/633	561/20171
GO:MF	GO:0030280	structural constituent of skin epidermis	2.28061e-08	633	13	37	20171	SPRR1A KRT76 KRT6A KRT6C KRT6B PKP1 KRT3 KRT10 KRT1 KRT2 KRT78 SPRR2E KRT4	13/633	37/20171
GO:MF	GO:0008092	cytoskeletal protein binding	3.85845e-07	633	69	1004	20171	GJB6 RAB25 GJA1 S100A8 ZNF185 CDH1 ANK3 EPB41 ABLIM1 KIFC2 RAB10 POF1B S100A9 KRT2 MYL12B RAB3D RAB11A HSP90AA1 NEBL SPTBN2 GIPC1 EPS8L2 ACTR3 P4HB ANXA8 BICD2 RHCG NDEL1 MYO5B KIF21A EZR MX2 CLIP4 DDX3X ARPC5L MYH14 DSTN PYCARD TPM4 HOMER2 ARL8B SLC9A3R1 STXBP5 MAP1LC3A CHP1 ARPC2 KLC3 HIP1R FARP2 ARPC1A LLGL2 MAPRE1 RCC2 REEP4 MAPRE2 CAMSAP3 CAMSAP1 DIP2B DLG1 DBNL CLIP1 HSP90AB1 CTNNA1 LIN7C C…	69/633	1004/20171
GO:MF	GO:0140678	molecular function inhibitor activity	1.31709e-05	633	52	724	20171	SERPINB13 SLURP2 CSTA SPINK5 A2ML1 CSTB SERPINB5 SFN DYNLL1 HSPB1 IL36RN IL1RN SPINK9 ADH7 SLPI SPINK6 CDKN2B SPINK7 RAPGEFL1 ALS2CL ANXA1 SH3RF2 RALGPS2 CDKN1A MYCBP2 EPS8L2 CPEB2 SPINT2 SERPINB3 RNH1 DNAJB1 ARHGEF37 SERPINB8 EEF1B2 ENSA PCYT1A TIAM1 RHOD ITPRIP NPM1 SPINT1 CHP1 FARP2 PSD4 DENND2D ATP5IF1 VAMP8 RCC2 SPINK13 RABGEF1 WNK1 ANXA2	52/633	724/20171
GO:MF	GO:0005200	structural constituent of cytoskeleton	2.19241e-05	633	17	108	20171	TUBB2A KRT6A TUBA1C DSP KRT6B TUBA4A PPL ANK3 EPB41 KRT2 KRT16 KRT9 SPTBN2 ACTR3 KRT14 TUBB4B ARPC2	17/633	108/20171
GO:MF	GO:0016491	oxidoreductase activity	0.000628628	633	49	753	20171	RDH12 ALDH3B2 CBR3 DUOX1 CYP4F22 HMGCR SDR16C5 NQO1 ADH7 YWHAZ TXN TM7SF2 PRDX6 SDR9C7 AKR1B10 GPX2 PTGR1 ALOX12B PRDX1 BDH1 CYP2C18 ALOX12 PGD DEGS2 ALDH3A1 CBR1 ACOX3 P4HB CYB561 HTATIP2 TECR ALOXE3 COX6A1 CYP3A5 SQLE DHCR7 MSMO1 MGST1 ME1 DHRS1 PTGS1 GLRX3 NDUFB4 ALDH3A2 FASN LDHA UQCRH NDUFC1 ERO1A	49/633	753/20171
GO:MF	GO:0030234	enzyme regulator activity	0.000661497	633	71	1264	20171	SERPINB13 CD24 CSTA SPINK5 A2ML1 CSTB SERPINB5 SFN DYNLL1 CALML3 HSPB1 SPINK9 SLPI SPINK6 CDKN2B SPINK7 RAPGEFL1 ALS2CL ANXA1 SH3RF2 RALGPS2 CDKN1A EPGN ERBB3 HSP90AA1 MYCBP2 EPS8L2 CPEB2 SPINT2 SERPINB3 MAL CALML5 RNH1 COX6A1 DDX3X RASAL1 PYCARD ARHGEF37 STXBP5 SERPINB8 RALBP1 EEF1B2 ENSA TIAM1 RHOD PPP2R2C ITPRIP SEC23B NPM1 SPINT1 CHP1 FARP2 PSD4 DENND2D ATP5IF1 LLGL2 ARAP2 RCC2 RANGAP1 PSMD1 …	71/633	1264/20171
GO:MF	GO:0004867	serine-type endopeptidase inhibitor activity	0.0014444	633	14	100	20171	SERPINB13 SPINK5 A2ML1 SERPINB5 SPINK9 SLPI SPINK6 SPINK7 SPINT2 SERPINB3 SERPINB8 SPINT1 SPINK13 ANXA2	14/633	100/20171
GO:MF	GO:0016614	oxidoreductase activity, acting on CH-OH group of donors	0.00144665	633	17	144	20171	RDH12 CBR3 HMGCR SDR16C5 ADH7 SDR9C7 AKR1B10 PTGR1 BDH1 PGD ALDH3A1 CBR1 ME1 DHRS1 ALDH3A2 FASN LDHA	17/633	144/20171
GO:MF	GO:0004857	enzyme inhibitor activity	0.00170453	633	31	397	20171	SERPINB13 CSTA SPINK5 A2ML1 CSTB SERPINB5 SFN DYNLL1 HSPB1 SPINK9 SLPI SPINK6 CDKN2B SPINK7 ANXA1 SH3RF2 CDKN1A CPEB2 SPINT2 SERPINB3 RNH1 SERPINB8 ENSA ITPRIP NPM1 SPINT1 CHP1 ATP5IF1 SPINK13 WNK1 ANXA2	31/633	397/20171
GO:MF	GO:0016616	oxidoreductase activity, acting on the CH-OH group of donors, NAD or NADP as acceptor	0.00180603	633	16	131	20171	RDH12 CBR3 HMGCR SDR16C5 ADH7 SDR9C7 AKR1B10 PTGR1 BDH1 PGD ALDH3A1 CBR1 ME1 DHRS1 FASN LDHA	16/633	131/20171
GO:MF	GO:0098772	molecular function regulator activity	0.00302091	633	98	2006	20171	ENDOU SERPINB13 C10orf99 CD24 SLURP2 CSTA SPINK5 A2ML1 CSTB SERPINB5 SFN DYNLL1 CALML3 FAM3B HSPB1 IL36RN IL1RN SPINK9 ADH7 SLPI SLURP1 SPINK6 CDKN2B SPINK7 RAPGEFL1 RAB10 FXYD3 ALS2CL ARF6 ANXA1 SH3RF2 RALGPS2 SEMA4D CDKN1A METRNL EPGN ERBB3 RAB11A HSP90AA1 MYCBP2 EPS8L2 CPEB2 SEMA3F SPINT2 SERPINB3 MAL CALML5 SEMA4B RNH1 COX6A1 SGK1 MANF DDX3X DNAJB1 RASAL1 PYCARD ARHGEF37 ARL8B SLC9A3R1 STXBP5…	98/633	2006/20171
GO:MF	GO:0051015	actin filament binding	0.00348173	633	21	221	20171	GJB6 ZNF185 ABLIM1 POF1B NEBL SPTBN2 ACTR3 ANXA8 MYO5B EZR ARPC5L MYH14 DSTN TPM4 ARPC2 HIP1R ARPC1A CAMSAP3 DBNL CTNNA1 CTTN	21/633	221/20171
GO:MF	GO:0098641	cadherin binding involved in cell-cell adhesion	0.00633443	633	6	18	20171	PKP3 TRIM29 RAB10 ANXA1 S100A11 ANXA2	6/633	18/20171
GO:MF	GO:0003824	catalytic activity	0.0095205	633	226	5691	20171	ENDOU RDH12 TUBB2A AADACL2 KLK11 ALDH3B2 TGM3 TMPRSS11D GGH THEM5 KLK7 KLK12 TGM1 RAB25 KLK10 KLK8 CDA CBR3 SULT2B1 GBP6 KLK13 DUOX1 CYP4F22 HMGCR SDR16C5 EPHX3 NQO1 PLA2G4E ADH7 TGM5 CAPNS2 CDKN2B DGAT2 ELOVL4 CSNK1A1 BSPRY YWHAZ TXN SGPP2 MBOAT2 CLCA2 GGT6 TM7SF2 EPHA1 KIFC2 RAB10 PRDX6 SDR9C7 AKR1B10 PGM2 PTK6 NUAK2 ELOVL1 GPX2 PTGR1 ATP11B ALOX12B ARF6 PRDX1 CERS3 OXCT1 RHOV SH3RF2 TENT5B BDH…	226/633	5691/20171
GO:MF	GO:0019899	enzyme binding	0.0137637	633	98	2082	20171	SERPINB13 CD24 CSTA A2ML1 CSTB SFN DYNLL1 JUP DSP BICDL2 TUBA4A PKP3 HSPB1 SLPI CDKN2B FAM83G YWHAZ DUOXA1 CDH1 EPHA1 PRDX6 FXYD3 ALS2CL ARF6 SH3RF2 FAM83C CDKN1A PGAM1 ERBB3 ERBB2 HSP90AA1 EXPH5 MYCBP2 NBEAL2 P4HB BICD2 SERPINB3 PPP1CB UNC13B MYO5B PA2G4 MAPK6 EZR TOLLIP SLC25A5 DNAJB1 CADM4 PYCARD SLC9A3R1 CBX4 ZBTB7B SLC2A1 ATP6V0C RALBP1 HIF1A ENSA FAM83H TIAM1 RHOD MAP1LC3A F3 SYTL1 NPM1 NOT…	98/633	2082/20171
GO:MF	GO:0019215	intermediate filament binding	0.0157948	633	5	13	20171	PKP1 EVPL EPPK1 KRT14 FAM83H	5/633	13/20171
GO:MF	GO:0005525	GTP binding	0.0183453	633	28	385	20171	TUBB2A TUBA1C RAB25 TUBA4A GBP6 RAB10 ARF6 RHOV RAB3D RAB11A GNA15 MX2 TUBB4B SEPTIN8 RAB38 ARL8B ARL5A RHOD RAN GNAI3 ATL2 RRAGD RAB18 HSP90AB1 RAB40C EIF5 RAB1A ARF1	28/633	385/20171
GO:MF	GO:0098632	cell-cell adhesion mediator activity	0.0211978	633	9	54	20171	DSC2 JUP DSP PKP3 TRIM29 RAB10 ANXA1 S100A11 ANXA2	9/633	54/20171
GO:MF	GO:0003924	GTPase activity	0.0284605	633	25	333	20171	TUBB2A RAB25 GBP6 RAB10 ARF6 RHOV RAB3D RAB11A GNA15 MX2 DDX3X TUBB4B SEPTIN8 RAB38 ARL8B ARL5A RHOD RAN GNAI3 ATL2 RRAGD RAB18 RAB40C RAB1A ARF1	25/633	333/20171
GO:MF	GO:0008135	translation factor activity, RNA binding	0.0287419	633	12	98	20171	EIF4A1 CPEB2 EIF6 EIF4G2 EEF1B2 ETF1 EIF2S2 EIF4E EIF3J EIF4G1 EIF5 EIF3D	12/633	98/20171
GO:MF	GO:0003743	translation initiation factor activity	0.0379679	633	9	58	20171	EIF4A1 EIF6 EIF4G2 EIF2S2 EIF4E EIF3J EIF4G1 EIF5 EIF3D	9/633	58/20171
GO:MF	GO:0042802	identical protein binding	0.0396023	633	96	2086	20171	GJB2 BNIPL DEFB1 FABP5 TMEM79 SFN GLTP DYNLL1 JUP TGM1 GRHL1 DBI NECTIN4 CDA HSPB1 TRIM29 S100A16 CYSRT1 NQO1 DGAT2 CLDN1 SDC1 AQP3 YWHAZ TXN CDH1 LY6G6C SH3GLB2 PRDX6 PTK6 SH3GL3 NECTIN1 ALS2CL PRDX1 OXCT1 CLDN4 HSBP1 ERBB3 ERBB2 HSP90AA1 MYCBP2 GIPC1 IMPA2 GP1BB MAFB DYNLT3 RHCG NDEL1 EZR PPP1R13L GGCT PNP GID8 YWHAQ DESI1 SDCBP2 PYCARD TPM4 MAF SLC9A3R1 ZBTB7B SLC2A1 PCYT1A NPM1 S100A11 ME1 HI…	96/633	2086/20171
GO:MF	GO:0019001	guanyl nucleotide binding	0.0481996	633	28	407	20171	TUBB2A TUBA1C RAB25 TUBA4A GBP6 RAB10 ARF6 RHOV RAB3D RAB11A GNA15 MX2 TUBB4B SEPTIN8 RAB38 ARL8B ARL5A RHOD RAN GNAI3 ATL2 RRAGD RAB18 HSP90AB1 RAB40C EIF5 RAB1A ARF1	28/633	407/20171
GO:MF	GO:0032561	guanyl ribonucleotide binding	0.0481996	633	28	407	20171	TUBB2A TUBA1C RAB25 TUBA4A GBP6 RAB10 ARF6 RHOV RAB3D RAB11A GNA15 MX2 TUBB4B SEPTIN8 RAB38 ARL8B ARL5A RHOD RAN GNAI3 ATL2 RRAGD RAB18 HSP90AB1 RAB40C EIF5 RAB1A ARF1	28/633	407/20171
GO:MF	GO:0047498	calcium-dependent phospholipase A2 activity	0.0495667	633	5	16	20171	PLA2G4E PLA2G4D PLA2G3 PLA2G4B PLA2G4F	5/633	16/20171
KEGG	KEGG:00590	Arachidonic acid metabolism	0.000363876	317	12	61	8091	CBR3 PLA2G4E PTGR1 ALOX12B ALOX12 CBR1 PLA2G4D PLA2G3 ALOXE3 PLA2G4B PLA2G4F PTGS1	12/317	61/8091
KEGG	KEGG:05130	Pathogenic Escherichia coli infection	0.000848439	317	22	196	8091	TUBB2A TUBA1C TUBA4A CLDN1 ARF6 CLDN4 ACTR3 MYO5B EZR ARPC5L MYH14 TUBB4B PYCARD SLC9A3R1 ARPC2 ARPC1A MAPK13 NCKAP1 ABI1 CTTN RAB1A ARF1	22/317	196/8091
KEGG	KEGG:05132	Salmonella infection	0.0014805	317	25	249	8091	TUBB2A DYNLL1 TUBA1C TUBA4A TXN ARF6 AHNAK2 MYL12B HSP90AA1 ACTR3 DYNLT3 ARPC5L TUBB4B PYCARD ARL8B ARPC2 KLC3 ARPC1A MAPK13 SKP1 HSP90AB1 NCKAP1 ABI1 ARF1 ANXA2	25/317	249/8091
KEGG	KEGG:04530	Tight junction	0.0034947	317	19	169	8091	TUBA1C TUBA4A CLDN1 MYL12B CLDN4 ERBB2 ACTR3 EZR SCRIB ARPC5L MYH14 SLC9A3R1 TIAM1 PPP2R2C ARPC2 ARPC1A LLGL2 DLG1 CTTN	19/317	169/8091
KEGG	KEGG:05012	Parkinson disease	0.0323075	317	23	266	8091	TUBB2A CALML3 TUBA1C TUBA4A SLC39A2 TXN NFE2L2 CALML5 NDUFA4L2 COX6A1 SLC25A5 TUBB4B VDAC2 SEM1 KLC3 GNAI3 PPIF PSMD1 NDUFB4 UQCRH NDUFC1 DUSP1 PSMD2	23/317	266/8091
KEGG	KEGG:00592	alpha-Linolenic acid metabolism	0.0451897	317	6	26	8091	PLA2G4E ACOX3 PLA2G4D PLA2G3 PLA2G4B PLA2G4F	6/317	26/8091

## Sheet: E(D)2
Supplementary Table 2. List of GO terms and KEGG pathways enriched in Visium array clusters.
Category	ID	Description	p.adjust	query_size	Count	term_size	effective_domain_size	geneID	GeneRatio	BgRatio
GO:BP	GO:0002181	cytoplasmic translation	1.30467e-56	1009	78	159	21128	RPL22L1 RPS12 RPL36A RPS24 RPS8 RPL11 RPS27A RPS6 RPL4 RPS4X EIF4A1 RPL22 RPS3A RPL14 RPS17 RPL26 RPL19 RPL34 RPL17 RPL37 RPL5 RPL37A RPS26 CNBP RPS7 RPS13 RPLP0 RPL10A RPL6 RPS18 RPS23 RPS15A HNRNPD RPL13A ZNF385A EIF4A2 RPL32 RPL3 RPL7 EIF2S2 RPL23A RPL35A RPL31 RPLP2 RPL30 EIF3D RPL29 RPL23 PABPC1 RPL12 RPL7A RPS29 RPS3 EIF3L EIF3M ETF1 RACK1 SLBP MCTS1 DHX9 UBA52 EIF3B RPS2 EIF3E RPL39 PKM RP…	78/1009	159/21128
GO:BP	GO:0043043	peptide biosynthetic process	3.73968e-54	1009	158	772	21128	RPL22L1 RPS12 RPL36A NACA RPS24 RPS8 MYC RPL11 RPS27A RPS6 NPM1 RPL4 RPS4X EIF4A1 RPL22 HSPB1 RPS3A C1QBP ZNF706 RPL14 NFE2L2 RPL36AL EEF1B2 RPS17 RPL26 RPL19 RPL34 NCL RPL17 RPL37 RPL5 RPL37A RPS26 CNBP RPS7 MRPS21 EEF1A1 RPS13 RPLP0 MRPL51 RPL10A RPL6 RPS18 RPS23 RPS15A HNRNPD RPL13A ZNF385A RPS4Y1 EIF4A2 RPL32 RPL3 RPL7 METAP1 EIF2S2 EIF4G2 RPL23A GSPT1 RBM8A UPF3A PA2G4 ATF4 RPL35A TENT5B RPL…	158/1009	772/21128
GO:BP	GO:0006412	translation	2.01789e-53	1009	154	743	21128	RPL22L1 RPS12 RPL36A NACA RPS24 RPS8 MYC RPL11 RPS27A RPS6 NPM1 RPL4 RPS4X EIF4A1 RPL22 HSPB1 RPS3A C1QBP ZNF706 RPL14 RPL36AL EEF1B2 RPS17 RPL26 RPL19 RPL34 NCL RPL17 RPL37 RPL5 RPL37A RPS26 CNBP RPS7 MRPS21 EEF1A1 RPS13 RPLP0 MRPL51 RPL10A RPL6 RPS18 RPS23 RPS15A HNRNPD RPL13A ZNF385A RPS4Y1 EIF4A2 RPL32 RPL3 RPL7 METAP1 EIF2S2 EIF4G2 RPL23A GSPT1 RBM8A UPF3A PA2G4 ATF4 RPL35A TENT5B RPL31 PUM3…	154/1009	743/21128
GO:BP	GO:0006518	peptide metabolic process	1.60336e-51	1009	170	926	21128	RPL22L1 RPS12 RPL36A NACA RPS24 RPS8 MYC RPL11 RPS27A RPS6 NPM1 RPL4 RPS4X GSTA4 EIF4A1 RPL22 HSPB1 RPS3A C1QBP ZNF706 RPL14 NFE2L2 RPL36AL EEF1B2 RPS17 RPL26 RPL19 RPL34 NCL RPL17 SOD1 RPL37 RPL5 SPPL3 GSTP1 RPL37A RPS26 CNBP RPS7 MRPS21 EEF1A1 RPS13 RPLP0 MRPL51 RPL10A RPL6 RPS18 RPS23 RPS15A HNRNPD RPL13A ZNF385A RPS4Y1 EIF4A2 RPL32 RPL3 RPL7 METAP1 EIF2S2 EIF4G2 RPL23A GSPT1 RBM8A UPF3A PA2G4…	170/1009	926/21128
GO:BP	GO:0043604	amide biosynthetic process	5.39045e-48	1009	163	905	21128	RPL22L1 RPS12 RPL36A NACA RPS24 RPS8 MYC RPL11 RPS27A RPS6 NPM1 RPL4 RPS4X EIF4A1 RPL22 HSPB1 RPS3A C1QBP ZNF706 RPL14 NFE2L2 RPL36AL EEF1B2 RPS17 RPL26 RPL19 RPL34 NCL RPL17 RPL37 RPL5 RPL37A RPS26 CNBP RPS7 MRPS21 EEF1A1 RPS13 RPLP0 MRPL51 RPL10A RPL6 RPS18 RPS23 RPS15A HNRNPD RPL13A ZNF385A RPS4Y1 EIF4A2 RPL32 RPL3 RPL7 ACSL3 METAP1 EIF2S2 EIF4G2 RPL23A GSPT1 RBM8A UPF3A DEGS1 PA2G4 ATF4 RPL35…	163/1009	905/21128
GO:BP	GO:1901566	organonitrogen compound biosynthetic process	2.95548e-46	1009	237	1805	21128	RPL22L1 RPS12 RPL36A ABCC5 NACA RPS24 RPS8 MYC RPL11 RPS27A RPS6 NPM1 RPL4 DBI RPS4X SLC6A9 EIF4A1 RPL22 FABP5 HSPB1 NME2 RPS3A C1QBP ZNF706 RPL14 NFE2L2 RPL36AL NME1 EEF1B2 RPS17 ATP5IF1 RPL26 RPL19 RPL34 NCL MFSD2A RPL17 RPL37 RPL5 GSTP1 RPL37A RPS26 CNBP RPS7 MRPS21 ENO1 EEF1A1 RPS13 ATP5MG RPLP0 IMPDH2 PAICS PSAT1 ATP5F1A MRPL51 RPL10A RPL6 RPS18 ALAD RPS23 RPS15A HNRNPD SGPP2 RPL13A ZNF385A …	237/1009	1805/21128
GO:BP	GO:0043603	amide metabolic process	1.98327e-41	1009	180	1204	21128	RPL22L1 RPS12 RPL36A NACA RPS24 RPS8 MYC RPL11 RPS27A RPS6 NPM1 RPL4 RPS4X GSTA4 EIF4A1 RPL22 HSPB1 RPS3A C1QBP ZNF706 RPL14 NFE2L2 RPL36AL EEF1B2 RPS17 RPL26 RPL19 RPL34 NCL RPL17 SOD1 RPL37 RPL5 HMGCS1 SPPL3 GSTP1 RPL37A RPS26 CNBP RPS7 MRPS21 EEF1A1 RPS13 RPLP0 NAGK MRPL51 RPL10A RPL6 RPS18 RPS23 RPS15A HNRNPD RPL13A ZNF385A RPS4Y1 EIF4A2 PGAM1 RPL32 RPL3 RPL7 ACSL3 METAP1 EIF2S2 EIF4G2 RPL23A…	180/1009	1204/21128
GO:BP	GO:0034645	cellular macromolecule biosynthetic process	3.53209e-34	1009	168	1208	21128	RPL22L1 RPS12 RPL36A NACA RPS24 RPS8 MYC RPL11 RPS27A RPS6 NPM1 RPL4 DBI RPS4X SLC6A9 EIF4A1 RPL22 HSPB1 RPS3A C1QBP ZNF706 RPL14 RPL36AL EEF1B2 RPS17 RPL26 RPL19 RPL34 NCL RPL17 RPL37 RPL5 RPL37A RPS26 CNBP RPS7 MRPS21 EEF1A1 RPS13 RPLP0 MRPL51 RPL10A RPL6 RPS18 RPS23 RPS15A HNRNPD RPL13A ZNF385A RPS4Y1 KLF4 EIF4A2 RPL32 RPL3 RPL7 METAP1 EIF2S2 EIF4G2 RPL23A GSPT1 RBM8A UPF3A PA2G4 ATF4 RPN2 RPL…	168/1009	1208/21128
GO:BP	GO:0044260	cellular macromolecule metabolic process	8.97144e-31	1009	305	3263	21128	RPL22L1 NSG1 RPS12 RPL36A NACA RPS24 RPS8 MYC ANXA2 RPL11 RPS27A RAN RPS6 NPM1 RPL4 DBI RPS4X SLC6A9 EIF4A1 RPL22 PKP1 HSPB1 RPS3A S100A11 SNRPG C1QBP ZNF706 SEM1 RPL14 NFE2L2 RPL36AL PTTG1 NME1 SNRPD1 HNRNPA2B1 EEF1B2 HSP90AB1 SERBP1 RPS17 RPL26 PKP3 RPL19 RPL34 NCL RPL17 SLIRP RPL37 RPL5 RPL37A CCT6A HNRNPA1 RPS26 CSNK1A1 CNBP SNRPF RPS7 MRPS21 RAB3D EEF1A1 RPS13 RPLP0 MRPL51 RPL10A RPL6 RPS18 …	305/1009	3263/21128
GO:BP	GO:0044271	cellular nitrogen compound biosynthetic process	1.03646e-30	1009	402	4890	21128	RPL22L1 TXN YWHAZ PPIA RPS12 RPL36A NACA RPS24 RPS8 MYC ANXA2 RPL11 RPS27A RPS6 NPM1 KLF5 RPL4 RPS4X CDH1 HSBP1 SLC6A9 EIF4A1 RPL22 MAF PDCD4 TRIM29 HSPB1 NME2 RPS3A DYNLL1 C1QBP ZNF706 RPL14 NFE2L2 RPL36AL NME1 HNRNPA2B1 EEF1B2 IVNS1ABP JUP HSP90AB1 HTATIP2 RPS17 ATP5IF1 RPL26 HMGN3 HINT1 RPL19 RPL34 ELL2 NCL PTMA RPL17 RPL37 RPL5 YWHAQ RPL37A CCT6A HNRNPA1 RPS26 BMP7 TP63 NQO1 CNBP TFAP2A RPS7 …	402/1009	4890/21128
GO:BP	GO:0009058	biosynthetic process	1.50249e-28	1009	456	5973	21128	RPL22L1 TXN YWHAZ CBR1 PPIA RPS12 RPL36A ABCC5 NACA RPS24 RPS8 MYC ANXA2 RPL11 RPS27A RPS6 NPM1 KLF5 RPL4 DBI RPS4X CDH1 HSBP1 SLC6A9 EIF4A1 RPL22 FABP5 MAF PDCD4 TRIM29 HSPB1 NME2 DGKA RPS3A DYNLL1 C1QBP ZNF706 RPL14 NFE2L2 RPL36AL NME1 HNRNPA2B1 EEF1B2 IVNS1ABP JUP HSP90AB1 HTATIP2 RPS17 ATP5IF1 RPL26 HMGN3 HINT1 IMPA2 RPL19 RPL34 ELL2 NCL MFSD2A PTMA RPL17 SOD1 RPL37 PGD RPL5 HMGCS1 GSTP1 YWHA…	456/1009	5973/21128
GO:BP	GO:1901576	organic substance biosynthetic process	1.8751e-28	1009	451	5886	21128	RPL22L1 TXN YWHAZ CBR1 PPIA RPS12 RPL36A ABCC5 NACA RPS24 RPS8 MYC ANXA2 RPL11 RPS27A RPS6 NPM1 KLF5 RPL4 DBI RPS4X CDH1 HSBP1 SLC6A9 EIF4A1 RPL22 FABP5 MAF PDCD4 TRIM29 HSPB1 NME2 DGKA RPS3A C1QBP ZNF706 RPL14 NFE2L2 RPL36AL NME1 HNRNPA2B1 EEF1B2 IVNS1ABP JUP HSP90AB1 HTATIP2 RPS17 ATP5IF1 RPL26 HMGN3 HINT1 IMPA2 RPL19 RPL34 ELL2 NCL MFSD2A PTMA RPL17 SOD1 RPL37 PGD RPL5 HMGCS1 GSTP1 YWHAQ RPL37…	451/1009	5886/21128
GO:BP	GO:0044249	cellular biosynthetic process	8.54711e-28	1009	444	5793	21128	RPL22L1 TXN YWHAZ CBR1 PPIA RPS12 RPL36A NACA RPS24 RPS8 MYC ANXA2 RPL11 RPS27A RPS6 NPM1 KLF5 RPL4 DBI RPS4X CDH1 HSBP1 SLC6A9 EIF4A1 RPL22 FABP5 MAF PDCD4 TRIM29 HSPB1 NME2 DGKA RPS3A DYNLL1 C1QBP ZNF706 RPL14 NFE2L2 RPL36AL NME1 HNRNPA2B1 EEF1B2 IVNS1ABP JUP HSP90AB1 HTATIP2 RPS17 ATP5IF1 RPL26 HMGN3 HINT1 IMPA2 RPL19 RPL34 ELL2 NCL MFSD2A PTMA RPL17 SOD1 RPL37 RPL5 HMGCS1 GSTP1 YWHAQ RPL37A C…	444/1009	5793/21128
GO:BP	GO:1901564	organonitrogen compound metabolic process	1.23538e-23	1009	471	6538	21128	RPL22L1 TXN YWHAZ NSG1 PPIA DSP RPS12 SLC9A3R1 RPL36A ABCC5 NACA RPS24 RPS8 MYC ANXA2 RPL11 RPS27A RAN CD44 CLCA2 RPS6 NPM1 FGFR3 RPL4 DBI RPS4X CDH1 PTPRF SLC6A9 GSTA4 EIF4A1 RPL22 FABP5 PDCD4 HSPE1 HSPB1 NME2 RPS3A C1QBP ZNF706 SEM1 RPL14 NFE2L2 RPL36AL PTTG1 NME1 EEF1B2 SFN IVNS1ABP HSP90AB1 DDR1 HTATIP2 RPS17 SPINT2 ATP5IF1 RPL26 SERPINB5 PERP HINT1 RPL19 LDHA RPL34 AOPEP NCL MFSD2A RPL17 SOD…	471/1009	6538/21128
GO:BP	GO:0006417	regulation of translation	4.42783e-20	1009	74	410	21128	MYC NPM1 RPS4X HSPB1 C1QBP ZNF706 RPL26 NCL RPL5 CNBP HNRNPD RPL13A ZNF385A EIF4A2 METAP1 EIF4G2 GSPT1 RBM8A UPF3A PA2G4 ATF4 TENT5B PUM3 MRPL13 NOLC1 METTL8 TARDBP CDC123 CAPRIN1 EIF3D PABPC1 EIF5A COA3 ZFP36L1 LARP1 LARP4 PRKDC POLR2G MKNK2 RPS3 CNOT1 RPS6KB2 RPS27L TPR METTL5 ETF1 RACK1 DHX9 EIF4A3 LSM1 PYM1 EIF3B EIF3E PLEKHN1 PKM RBM3 EIF4B HNRNPU SHMT1 RPS14 SHMT2 MAGOH RPL38 EIF4EBP1 BCLAF…	74/1009	410/21128
GO:BP	GO:0034248	regulation of amide metabolic process	1.29436e-19	1009	79	469	21128	MYC NPM1 RPS4X HSPB1 C1QBP ZNF706 NFE2L2 RPL26 NCL RPL5 CNBP HNRNPD RPL13A ZNF385A EIF4A2 PGAM1 METAP1 EIF4G2 GSPT1 RBM8A UPF3A PA2G4 ATF4 TENT5B PUM3 MRPL13 NOLC1 PRNP METTL8 TARDBP CDC123 CAPRIN1 EIF3D PABPC1 EIF5A COA3 ZFP36L1 LARP1 LARP4 PRKDC POLR2G MKNK2 RPS3 CNOT1 RPS6KB2 RPS27L TPR METTL5 ETF1 RACK1 DHX9 EIF4A3 LSM1 PYM1 EIF3B EIF3E PLEKHN1 PKM RBM3 EIF4B HNRNPU SHMT1 RTN4 RPS14 SHMT2 MAG…	79/1009	469/21128
GO:BP	GO:0042254	ribosome biogenesis	8.91556e-19	1009	62	311	21128	RPS24 RPS8 RPL11 RAN RPS6 NPM1 C1QBP RPL14 RPS17 RPL26 RPL5 RPS7 RPLP0 RPL10A RPL6 NOP56 RPL7 RBIS XRCC5 NOP16 RPL23A EBNA1BP2 DDX17 PA2G4 RPL35A NHP2 NOLC1 DDX21 NIFK PIN4 TSR1 NOP58 RPL7A IMP4 SDAD1 LTV1 PRKDC DKC1 RPS27L RSL1D1 METTL5 RPF2 EXOSC1 EIF4A3 SNU13 GTF2H5 TRMT112 IMP3 MRPL36 MPHOSPH6 NOC2L RPS14 CUL4A RPL7L1 RPL38 FBL EIF6 RSL24D1 DDX3X NOP10 NSA2 MRPL20	62/1009	311/21128
GO:BP	GO:0009059	macromolecule biosynthetic process	6.86468e-18	1009	359	4822	21128	RPL22L1 TXN YWHAZ PPIA RPS12 RPL36A ABCC5 NACA RPS24 RPS8 MYC ANXA2 RPL11 RPS27A RPS6 NPM1 KLF5 RPL4 DBI RPS4X CDH1 HSBP1 SLC6A9 EIF4A1 RPL22 MAF PDCD4 TRIM29 HSPB1 NME2 RPS3A C1QBP ZNF706 RPL14 NFE2L2 RPL36AL HNRNPA2B1 EEF1B2 IVNS1ABP JUP HSP90AB1 HTATIP2 RPS17 RPL26 HMGN3 HINT1 RPL19 RPL34 ELL2 NCL PTMA RPL17 RPL37 RPL5 GSTP1 YWHAQ RPL37A CCT6A HNRNPA1 RPS26 BMP7 TP63 CNBP TFAP2A RPS7 TFAP2C IR…	359/1009	4822/21128
GO:BP	GO:0006403	RNA localization	2.09325e-17	1009	48	202	21128	RAN NPM1 SEM1 HNRNPA2B1 CCT6A HNRNPA1 SRSF3 CCT3 CCT5 HNRNPAB ZNF385A HNRNPA3 XPOT CCT8 THOC7 SRSF7 BICD2 RBM8A UPF3A CCT2 NHP2 THOC3 ENY2 RTRAF NOP58 CCT4 ZFP36L1 DDX39B NXF1 SSB DKC1 TPR SLBP DHX9 EIF4A3 SMG1 TCP1 CETN2 HNRNPU CCT7 TOMM20 DDX39A MAGOH RAE1 FBL SEC13 BCLAF1 NOP10	48/1009	202/21128
GO:BP	GO:2000112	regulation of cellular macromolecule biosynthetic process	4.59275e-17	1009	77	492	21128	MYC NPM1 DBI RPS4X SLC6A9 HSPB1 C1QBP ZNF706 RPL26 NCL RPL5 CNBP HNRNPD RPL13A ZNF385A KLF4 EIF4A2 METAP1 EIF4G2 GSPT1 RBM8A UPF3A PA2G4 ATF4 TENT5B PUM3 MRPL13 NOLC1 METTL8 TARDBP CDC123 CAPRIN1 EIF3D PABPC1 EIF5A COA3 ZFP36L1 LARP1 LARP4 PRKDC POLR2G MKNK2 RPS3 CNOT1 RPS6KB2 RPS27L TPR METTL5 ETF1 RACK1 DHX9 EIF4A3 LSM1 PYM1 EIF3B EIF3E PLEKHN1 PKM RBM3 EIF4B HNRNPU SHMT1 RPS14 SHMT2 MAGOH RPL3…	77/1009	492/21128
GO:BP	GO:0019538	protein metabolic process	2.14697e-15	1009	386	5482	21128	RPL22L1 TXN YWHAZ NSG1 PPIA DSP RPS12 SLC9A3R1 RPL36A NACA RPS24 RPS8 MYC ANXA2 RPL11 RPS27A CD44 CLCA2 RPS6 NPM1 FGFR3 RPL4 DBI RPS4X CDH1 PTPRF SLC6A9 EIF4A1 RPL22 PDCD4 HSPE1 HSPB1 NME2 RPS3A C1QBP ZNF706 SEM1 RPL14 NFE2L2 RPL36AL PTTG1 EEF1B2 SFN IVNS1ABP HSP90AB1 DDR1 HTATIP2 RPS17 SPINT2 ATP5IF1 RPL26 SERPINB5 PERP HINT1 RPL19 RPL34 AOPEP NCL RPL17 SOD1 RPL37 RPL5 SPPL3 GSTP1 RPL37A HNRNPA1…	386/1009	5482/21128
GO:BP	GO:0006413	translational initiation	9.30705e-15	1009	36	131	21128	NPM1 EIF4A1 HSPB1 RPS3A RPS17 RPL13A EIF4A2 EIF2S2 EIF4G2 ATF4 CDC123 EIF3D EIF2B1 LARP1 POLR2G RPS3 EIF3L RPS6KB2 TPR EIF3M SLBP MCTS1 EIF3B EIF3E EIF4B COPS5 EIF1AX EIF3I EIF4EBP1 EIF6 DDX1 DDX3X EIF3J EIF2S3 EIF4G1 EIF3A	36/1009	131/21128
GO:BP	GO:0051246	regulation of protein metabolic process	8.7796e-14	1009	214	2560	21128	TXN PPIA SLC9A3R1 MYC ANXA2 RPL11 CD44 NPM1 FGFR3 DBI RPS4X CDH1 SLC6A9 PDCD4 HSPE1 HSPB1 C1QBP ZNF706 NFE2L2 PTTG1 SFN IVNS1ABP HSP90AB1 SPINT2 ATP5IF1 RPL26 SERPINB5 PERP NCL SOD1 RPL37 RPL5 SPPL3 GSTP1 BMP7 TP63 NQO1 CSNK1A1 CNBP RPS7 ENO1 LGALS3 EEF1A1 PROM2 ALAD HNRNPD GNL3 NEDD8 RPL13A PDCD5 ENSA ZNF385A KLF4 FAM162A HRAS EIF4A2 P2RY1 EZR HSPD1 CSTA SET DHCR24 COL7A1 XRCC5 METAP1 PEBP1 RCAN…	214/1009	2560/21128
GO:BP	GO:0042273	ribosomal large subunit biogenesis	1.00835e-13	1009	27	76	21128	RPL11 NPM1 RPL14 RPL26 RPL5 RPLP0 RPL10A RPL6 RPL7 NOP16 RPL23A EBNA1BP2 RPL35A NHP2 NIFK RPL7A SDAD1 RSL1D1 RPF2 SNU13 NOC2L RPL7L1 RPL38 EIF6 RSL24D1 NSA2 MRPL20	27/1009	76/21128
GO:BP	GO:0006119	oxidative phosphorylation	2.37298e-13	1009	38	160	21128	AKR1C2 UQCRH COX7A2 ATP5MG ATP5F1A COX6C COX6A1 ATP5F1B ATP5PF NDUFS5 NDUFA1 COX7C ATP5MF COX7B NDUFA12 NDUFC1 VCP UQCRB CHCHD2 ATP5PD NDUFV2 ATP5F1C NDUFB4 NDUFB3 PARK7 SELENOI NDUFB6 CCNB1 CYCS ATP5PO GHITM COX5A NDUFS6 SHMT2 ATP5PB NDUFAB1 NDUFC2 NUPR1	38/1009	160/21128
GO:BP	GO:0045727	positive regulation of translation	3.32422e-13	1009	36	145	21128	MYC NPM1 RPS4X C1QBP RPL26 RPL5 CNBP HNRNPD UPF3A TENT5B METTL8 CDC123 EIF3D PABPC1 EIF5A COA3 LARP1 LARP4 PRKDC POLR2G RPS6KB2 RPS27L METTL5 DHX9 EIF4A3 PYM1 EIF3E PKM RBM3 HNRNPU EIF6 ERBB2 GCN1 DDX3X EIF2S3 EIF4G1	36/1009	145/21128
GO:BP	GO:0009987	cellular process	3.72202e-13	1009	983	19271	21128	FGFBP1 PTGR1 RPL22L1 DSC3 CDHR1 DAPL1 SNHG3 TXN AQP3 GBP6 S100A14 AKR1B10 YWHAZ ATP1B3 NSG1 CBR1 CBR3 AKR1C2 PPIA CSRP2 DSP RPS12 SLC9A3R1 FAT2 DSG3 RPL36A NEFL ABCC5 NACA DSC2 RPS24 LY6D COL17A1 RPS8 MYC ANXA2 RPL11 SNHG29 RPS27A KRT6C RAN SNHG12 TUBA1C CD44 CLCA2 RPS6 NPM1 FGFR3 KLF5 RPL4 DBI PRDX1 LTB4R RPS4X CDH1 PTPRF TP53AIP1 HSBP1 SLC6A9 GSTA4 EIF4A1 RPL22 PKP1 FABP5 C10orf99 CA12 MAF DANC…	983/1009	19271/21128
GO:BP	GO:0008544	epidermis development	5.4553e-13	1009	60	380	21128	AQP3 DSP SLC9A3R1 COL17A1 KRT6C FABP5 KRT14 KRT5 NME2 SFN KRT6A TMEM79 SOD1 TP63 IRF6 CRABP2 KRT6B FOXN1 ANXA1 LAMB3 KRT76 NAB1 LGR4 TNFRSF19 KLF4 ESRP1 GJB5 EVPL JAG1 CSTA KRT1 COL7A1 STMN1 APCDD1 CD109 HES5 ZNF750 KRT15 MAFB PITX2 MYCL BCL11B ZFP36L1 FGFR2 KRT3 SRSF6 EXPH5 HES1 KRTDAP EGFR FOSL2 EMP1 AKR1C3 PALLD GRHL3 KRT10 ALDH3A2 TFDP1 FLNB KRT25	60/1009	380/21128
GO:BP	GO:0009199	ribonucleoside triphosphate metabolic process	6.03285e-13	1009	48	256	21128	RAN NME2 NME1 ATP5IF1 LDHA ENO1 ATP5MG IMPDH2 ATP5F1A PGAM1 ATP5F1B ATP5PF HSPA8 NDUFS5 CTPS1 NDUFA1 ATP5MF BPGM NDUFA12 NDUFC1 VCP NUDT5 ATP5PD NDUFV2 ATP5F1C NDUFB4 ATP5MC3 NDUFB3 IMPDH1 NDUFB6 ATP5MC2 OLA1 ATP5PO ITPA PKM UCK2 NDUFS6 AK2 HK1 EIF6 ATP5MC1 ATP5PB HIF1A NDUFAB1 OGT PGK1 NDUFC2 NUPR1	48/1009	256/21128
GO:BP	GO:0051171	regulation of nitrogen compound metabolic process	6.98233e-13	1009	389	5724	21128	TXN YWHAZ PPIA SLC9A3R1 NACA MYC ANXA2 RPL11 CD44 NPM1 FGFR3 KLF5 DBI RPS4X CDH1 HSBP1 SLC6A9 PKP1 MAF PDCD4 HSPE1 TRIM29 HSPB1 NME2 S100A11 DYNLL1 C1QBP ZNF706 NFE2L2 PTTG1 HNRNPA2B1 SFN IVNS1ABP JUP HSP90AB1 HTATIP2 SERBP1 SPINT2 ATP5IF1 RPL26 PKP3 HMGN3 SERPINB5 PERP HINT1 ELL2 NCL AHNAK2 MFSD2A PTMA SLIRP SOD1 RPL37 SLC38A2 RPL5 SPPL3 GSTP1 YWHAQ CCT6A HNRNPA1 RPS26 BMP7 TP63 NQO1 CSNK1A1 CNB…	389/1009	5724/21128
GO:BP	GO:0012501	programmed cell death	1.59496e-12	1009	172	1948	21128	DAPL1 S100A14 YWHAZ NSG1 PPIA SLC9A3R1 NEFL NACA MYC RPL11 CD44 RPS6 NPM1 FGFR3 TP53AIP1 PDCD4 HSPB1 NME2 RPS3A DYNLL1 C1QBP NFE2L2 NME1 SFN IVNS1ABP HSP90AB1 HTATIP2 SLC25A5 ATP5IF1 RPL26 PERP HINT1 PTMA TMEM79 SOD1 GSTP1 BMP7 TP63 NQO1 TFAP2A RPS7 ENO1 SLC7A5 LGALS3 EI24 LYPD3 HNRNPK ATP5F1A ANXA1 VDAC2 PAK6 DDX5 PDCD5 ZNF385A TNFRSF19 KLF4 FAM162A HRAS HSPD1 SET DHCR24 BAG1 ITGA6 MTCH2 ID1 IP6…	172/1009	1948/21128
GO:BP	GO:0006996	organelle organization	1.75469e-12	1009	269	3568	21128	YWHAZ PPIA CSRP2 DSP SLC9A3R1 NEFL MYC ANXA2 RPL11 KRT6C RAN TUBA1C NPM1 PKP1 KRT14 KRT5 SDC1 TUBB2A DYNLL1 C1QBP PTTG1 HNRNPA2B1 SFN HSP90AB1 SERBP1 SLC25A5 ATP5IF1 RHOV KRT6A GJA1 MICOS10 EFS CXADR TACSTD2 SLIRP TOMM6 SOD1 RPL5 CCT6A HNRNPA1 BMP7 EPPK1 CSNK1A1 VAV3 TUBA4A KRT6B CELSR2 COX7A2 RPLP0 REEP4 RANBP1 ARPC2 RPL6 DSTN IQANK1 ANXA1 ANAPC7 RPS23 HNRNPD TPPP3 CCT3 CCT5 GNL3 VDAC2 PAK6 CENP…	269/1009	3568/21128
GO:BP	GO:0009141	nucleoside triphosphate metabolic process	1.82164e-12	1009	49	273	21128	RAN NME2 NME1 ATP5IF1 LDHA ENO1 ATP5MG IMPDH2 ATP5F1A PGAM1 ADK ATP5F1B ATP5PF HSPA8 NDUFS5 CTPS1 NDUFA1 ATP5MF BPGM NDUFA12 NDUFC1 VCP NUDT5 ATP5PD NDUFV2 ATP5F1C NDUFB4 ATP5MC3 NDUFB3 IMPDH1 NDUFB6 ATP5MC2 OLA1 ATP5PO ITPA PKM UCK2 NDUFS6 AK2 HK1 EIF6 ATP5MC1 ATP5PB HIF1A NDUFAB1 OGT PGK1 NDUFC2 NUPR1	49/1009	273/21128
GO:BP	GO:0009144	purine nucleoside triphosphate metabolic process	2.10767e-12	1009	47	254	21128	RAN NME2 NME1 ATP5IF1 LDHA ENO1 ATP5MG IMPDH2 ATP5F1A PGAM1 ADK ATP5F1B ATP5PF HSPA8 NDUFS5 NDUFA1 ATP5MF BPGM NDUFA12 NDUFC1 VCP NUDT5 ATP5PD NDUFV2 ATP5F1C NDUFB4 ATP5MC3 NDUFB3 IMPDH1 NDUFB6 ATP5MC2 OLA1 ATP5PO ITPA PKM NDUFS6 AK2 HK1 EIF6 ATP5MC1 ATP5PB HIF1A NDUFAB1 OGT PGK1 NDUFC2 NUPR1	47/1009	254/21128
GO:BP	GO:0009205	purine ribonucleoside triphosphate metabolic process	4.55453e-12	1009	46	249	21128	RAN NME2 NME1 ATP5IF1 LDHA ENO1 ATP5MG IMPDH2 ATP5F1A PGAM1 ATP5F1B ATP5PF HSPA8 NDUFS5 NDUFA1 ATP5MF BPGM NDUFA12 NDUFC1 VCP NUDT5 ATP5PD NDUFV2 ATP5F1C NDUFB4 ATP5MC3 NDUFB3 IMPDH1 NDUFB6 ATP5MC2 OLA1 ATP5PO ITPA PKM NDUFS6 AK2 HK1 EIF6 ATP5MC1 ATP5PB HIF1A NDUFAB1 OGT PGK1 NDUFC2 NUPR1	46/1009	249/21128
GO:BP	GO:0006915	apoptotic process	5.25133e-12	1009	167	1894	21128	DAPL1 S100A14 YWHAZ NSG1 PPIA SLC9A3R1 NEFL NACA MYC RPL11 CD44 RPS6 NPM1 FGFR3 TP53AIP1 PDCD4 HSPB1 NME2 RPS3A DYNLL1 C1QBP NFE2L2 NME1 SFN IVNS1ABP HSP90AB1 HTATIP2 SLC25A5 ATP5IF1 RPL26 PERP HINT1 PTMA SOD1 GSTP1 BMP7 TP63 NQO1 TFAP2A RPS7 ENO1 SLC7A5 LGALS3 EI24 LYPD3 HNRNPK ATP5F1A ANXA1 VDAC2 PAK6 DDX5 PDCD5 ZNF385A TNFRSF19 KLF4 FAM162A HRAS HSPD1 SET DHCR24 BAG1 ITGA6 MTCH2 ID1 IP6K2 GJB6…	167/1009	1894/21128
GO:BP	GO:0008219	cell death	9.23449e-12	1009	180	2113	21128	DAPL1 TXN S100A14 YWHAZ NSG1 PPIA SLC9A3R1 NEFL NACA MYC RPL11 CD44 RPS6 NPM1 FGFR3 TP53AIP1 PDCD4 HSPB1 NME2 RPS3A DYNLL1 C1QBP NFE2L2 NME1 SFN IVNS1ABP HSP90AB1 HTATIP2 SLC25A5 ATP5IF1 RPL26 PERP HINT1 PTMA TMEM79 SOD1 GSTP1 BMP7 TP63 NQO1 TFAP2A RPS7 ENO1 SLC7A5 LGALS3 EI24 LYPD3 HNRNPK ATP5F1A ANXA1 VDAC2 PAK6 DDX5 PDCD5 ZNF385A TNFRSF19 KLF4 FAM162A HRAS HSPD1 SET DHCR24 BAG1 ITGA6 MTCH2 ID1…	180/1009	2113/21128
GO:BP	GO:0080090	regulation of primary metabolic process	1.28593e-11	1009	392	5882	21128	TXN YWHAZ PPIA SLC9A3R1 NACA MYC ANXA2 RPL11 CD44 NPM1 FGFR3 KLF5 DBI RPS4X CDH1 HSBP1 SLC6A9 PKP1 FABP5 MAF PDCD4 HSPE1 TRIM29 HSPB1 NME2 S100A11 C1QBP ZNF706 NFE2L2 PTTG1 HNRNPA2B1 SFN IVNS1ABP JUP HSP90AB1 HTATIP2 SERBP1 SPINT2 ATP5IF1 RPL26 PKP3 HMGN3 SERPINB5 PERP HINT1 ELL2 NCL AHNAK2 MFSD2A PTMA SLIRP SOD1 RPL37 SLC38A2 RPL5 SPPL3 GSTP1 YWHAQ CCT6A HNRNPA1 RPS26 BMP7 TP63 NQO1 CSNK1A1 CNBP…	392/1009	5882/21128
GO:BP	GO:0034250	positive regulation of amide metabolic process	1.46873e-11	1009	37	171	21128	MYC NPM1 RPS4X C1QBP NFE2L2 RPL26 RPL5 CNBP HNRNPD UPF3A TENT5B METTL8 CDC123 EIF3D PABPC1 EIF5A COA3 LARP1 LARP4 PRKDC POLR2G RPS6KB2 RPS27L METTL5 DHX9 EIF4A3 PYM1 EIF3E PKM RBM3 HNRNPU EIF6 ERBB2 GCN1 DDX3X EIF2S3 EIF4G1	37/1009	171/21128
GO:BP	GO:0048518	positive regulation of biological process	1.52264e-11	1009	416	6348	21128	FGFBP1 TXN AQP3 S100A14 ATP1B3 NSG1 CBR1 AKR1C2 PPIA RPS12 SLC9A3R1 NEFL NACA MYC ANXA2 RPL11 RAN CD44 RPS6 NPM1 FGFR3 KLF5 DBI RPS4X CDH1 SLC6A9 PKP1 FABP5 MAF SLC7A1 PDCD4 HSPE1 HSPB1 SDC1 NME2 S100A11 DYNLL1 C1QBP NFE2L2 CXCL14 NMU NME1 HNRNPA2B1 SFN JUP HSP90AB1 DDR1 HTATIP2 SLC25A5 ATP5IF1 RPL26 PKP3 HMGN3 KRT6A PERP GJA1 HINT1 TACSTD2 ELL2 NCL MFSD2A PTMA TMEM79 SOD1 RPL37 SLC38A2 RPL5 SPPL…	416/1009	6348/21128
GO:BP	GO:0043484	regulation of RNA splicing	1.78622e-11	1009	38	181	21128	NPM1 C1QBP HNRNPA2B1 NCL AHNAK2 SLC38A2 HNRNPA1 RPS26 RPS13 HNRNPK HNRNPH1 SRSF3 SRSF2 DDX5 ESRP1 SRSF7 RBM8A ESRP2 DDX17 HSPA8 RNPS1 ENY2 RBM39 SRSF6 SRSF10 DAZAP1 SAP18 RBM3 HNRNPU SF1 PTBP1 TRA2B MAGOH SRSF5 SRSF9 HNRNPF PRDX6 AHNAK	38/1009	181/21128
GO:BP	GO:0006364	rRNA processing	2.06799e-11	1009	43	229	21128	RPS24 RPS8 RPL11 RPS6 RPL14 RPS17 RPL26 RPL5 RPS7 RPL10A NOP56 RPL7 EBNA1BP2 DDX17 PA2G4 RPL35A NHP2 NOLC1 DDX21 NIFK PIN4 TSR1 NOP58 RPL7A IMP4 PRKDC DKC1 RSL1D1 METTL5 RPF2 EXOSC1 EIF4A3 SNU13 GTF2H5 TRMT112 IMP3 MPHOSPH6 RPS14 RPL7L1 FBL EIF6 NOP10 NSA2	43/1009	229/21128
GO:BP	GO:0009201	ribonucleoside triphosphate biosynthetic process	2.71515e-11	1009	31	123	21128	NME2 NME1 ENO1 ATP5MG IMPDH2 ATP5F1A ATP5F1B ATP5PF NDUFS5 CTPS1 NDUFA1 ATP5MF NDUFA12 NDUFC1 VCP ATP5PD NDUFV2 ATP5F1C NDUFB4 ATP5MC3 NDUFB3 IMPDH1 NDUFB6 ATP5MC2 ATP5PO UCK2 NDUFS6 ATP5MC1 ATP5PB NDUFAB1 NDUFC2	31/1009	123/21128
GO:BP	GO:0009142	nucleoside triphosphate biosynthetic process	5.27111e-11	1009	32	134	21128	NME2 NME1 ENO1 ATP5MG IMPDH2 ATP5F1A ADK ATP5F1B ATP5PF NDUFS5 CTPS1 NDUFA1 ATP5MF NDUFA12 NDUFC1 VCP ATP5PD NDUFV2 ATP5F1C NDUFB4 ATP5MC3 NDUFB3 IMPDH1 NDUFB6 ATP5MC2 ATP5PO UCK2 NDUFS6 ATP5MC1 ATP5PB NDUFAB1 NDUFC2	32/1009	134/21128
GO:BP	GO:0009145	purine nucleoside triphosphate biosynthetic process	5.64234e-11	1009	30	118	21128	NME2 NME1 ENO1 ATP5MG IMPDH2 ATP5F1A ADK ATP5F1B ATP5PF NDUFS5 NDUFA1 ATP5MF NDUFA12 NDUFC1 VCP ATP5PD NDUFV2 ATP5F1C NDUFB4 ATP5MC3 NDUFB3 IMPDH1 NDUFB6 ATP5MC2 ATP5PO NDUFS6 ATP5MC1 ATP5PB NDUFAB1 NDUFC2	30/1009	118/21128
GO:BP	GO:0048523	negative regulation of cellular process	1.0324e-10	1009	328	4755	21128	FGFBP1 DAPL1 TXN YWHAZ PPIA SLC9A3R1 NEFL NACA MYC ANXA2 RPL11 CD44 RPS6 NPM1 KLF5 DBI CDH1 HSBP1 SLC6A9 PKP1 FABP5 C10orf99 MAF PDCD4 TRIM29 HSPB1 NME2 RPS3A S100A11 DYNLL1 C1QBP ZNF706 BTF3 NFE2L2 CXCL14 CD9 PTTG1 NME1 HNRNPA2B1 SFN IVNS1ABP JUP HSP90AB1 DDR1 HTATIP2 SLC25A5 SPINT2 ATP5IF1 RPL26 PKP3 GJA1 TACSTD2 BTG3 NCL MFSD2A PTMA SLIRP SOD1 RPL5 GSTP1 YWHAQ HNRNPA1 RPS26 BMP7 EPPK1 TP63 NQO…	328/1009	4755/21128
GO:BP	GO:0048522	positive regulation of cellular process	1.14656e-10	1009	376	5657	21128	FGFBP1 TXN S100A14 ATP1B3 NSG1 CBR1 AKR1C2 PPIA RPS12 SLC9A3R1 NEFL NACA MYC ANXA2 RPL11 RAN CD44 RPS6 NPM1 FGFR3 KLF5 RPS4X CDH1 SLC6A9 FABP5 MAF SLC7A1 PDCD4 HSPB1 SDC1 NME2 S100A11 DYNLL1 C1QBP NFE2L2 CXCL14 NMU NME1 HNRNPA2B1 SFN JUP HSP90AB1 DDR1 HTATIP2 SLC25A5 ATP5IF1 RPL26 HMGN3 KRT6A GJA1 HINT1 TACSTD2 ELL2 NCL MFSD2A PTMA SOD1 RPL37 SLC38A2 RPL5 SPPL3 GSTP1 CCT6A HNRNPA1 BMP7 TP63 NQO1 …	376/1009	5657/21128
GO:BP	GO:0009206	purine ribonucleoside triphosphate biosynthetic process	3.0923e-10	1009	29	117	21128	NME2 NME1 ENO1 ATP5MG IMPDH2 ATP5F1A ATP5F1B ATP5PF NDUFS5 NDUFA1 ATP5MF NDUFA12 NDUFC1 VCP ATP5PD NDUFV2 ATP5F1C NDUFB4 ATP5MC3 NDUFB3 IMPDH1 NDUFB6 ATP5MC2 ATP5PO NDUFS6 ATP5MC1 ATP5PB NDUFAB1 NDUFC2	29/1009	117/21128
GO:BP	GO:0016072	rRNA metabolic process	3.36064e-10	1009	45	268	21128	RPS24 RPS8 RPL11 RPS6 RPL14 RPS17 RPL26 NCL RPL5 RPS7 RPL10A NOP56 RPL7 EBNA1BP2 DDX17 PA2G4 RPL35A NHP2 NOLC1 DDX21 NIFK PIN4 TSR1 NOP58 RPL7A IMP4 PRKDC DKC1 RSL1D1 METTL5 RPF2 EXOSC1 EIF4A3 SNU13 GTF2H5 TRMT112 IMP3 GTF3C6 MPHOSPH6 RPS14 RPL7L1 FBL EIF6 NOP10 NSA2	45/1009	268/21128
GO:BP	GO:0009060	aerobic respiration	4.49312e-10	1009	39	209	21128	AKR1C2 UQCRH COX7A2 ATP5MG ATP5F1A COX6C COX6A1 ATP5F1B ATP5PF NDUFS5 NDUFA1 COX7C ATP5MF COX7B NDUFA12 NDUFC1 VCP UQCRB CHCHD2 ATP5PD NDUFV2 ATP5F1C NDUFB4 NDUFB3 PARK7 SELENOI NDUFB6 CCNB1 CYCS ATP5PO GHITM COX5A NDUFS6 SHMT2 ATP5PB HIF1A NDUFAB1 NDUFC2 NUPR1	39/1009	209/21128
GO:BP	GO:0043067	regulation of programmed cell death	8.10039e-10	1009	134	1483	21128	YWHAZ PPIA SLC9A3R1 NEFL NACA MYC RPL11 CD44 RPS6 NPM1 PDCD4 HSPB1 NME2 RPS3A C1QBP NFE2L2 NME1 SFN IVNS1ABP HSP90AB1 HTATIP2 SLC25A5 RPL26 PTMA SOD1 GSTP1 BMP7 TP63 NQO1 TFAP2A RPS7 ENO1 SLC7A5 LGALS3 LYPD3 HNRNPK ANXA1 VDAC2 PDCD5 ZNF385A KLF4 FAM162A HRAS HSPD1 SET DHCR24 BAG1 ITGA6 MTCH2 ID1 IP6K2 TMEM14A TM7SF3 PA2G4 ATF4 TENT5B SCIN PSMC5 CDKN1A HMGB1 ZC3H8 ELL3 LAMTOR5 RNPS1 SFPQ PRNP LANC…	134/1009	1483/21128
GO:BP	GO:0046034	ATP metabolic process	9.83732e-10	1009	40	224	21128	ATP5IF1 LDHA ENO1 ATP5MG ATP5F1A PGAM1 ATP5F1B ATP5PF HSPA8 NDUFS5 NDUFA1 ATP5MF BPGM NDUFA12 NDUFC1 VCP NUDT5 ATP5PD NDUFV2 ATP5F1C NDUFB4 ATP5MC3 NDUFB3 NDUFB6 ATP5MC2 OLA1 ATP5PO PKM NDUFS6 AK2 HK1 EIF6 ATP5MC1 ATP5PB HIF1A NDUFAB1 OGT PGK1 NDUFC2 NUPR1	40/1009	224/21128
GO:BP	GO:0006091	generation of precursor metabolites and energy	1.35584e-09	1009	66	525	21128	AKR1C2 MYC ATP5IF1 LDHA UQCRH ADH7 PGD ENO1 COX7A2 ATP5MG ATP5F1A COX6C OXCT1 COX6A1 PGAM1 AACS ALDH2 DEGS1 ATP5F1B ATP5PF NDUFS5 NDUFA1 COX7C ATP5MF BPGM COX7B SRD5A1 NDUFA12 NDUFC1 VCP UQCRB PHGDH CHCHD2 ATP5PD NDUFV2 ATP5F1C GPX2 NDUFB4 GLRX2 NDUFB3 PARK7 SELENOI NDUFB6 CCNB1 CYCS ATP5PO PGM2 TKT GHITM PKM TALDO1 PTGES3 COX5A NDUFS6 HK1 SHMT2 EIF6 ATP5PB TRAP1 HIF1A NDUFAB1 OGT PPP1CB PGK1 NDU…	66/1009	525/21128
GO:BP	GO:0044237	cellular metabolic process	1.92606e-09	1009	686	12122	21128	PTGR1 RPL22L1 DAPL1 SNHG3 TXN AKR1B10 YWHAZ NSG1 CBR1 CBR3 AKR1C2 PPIA RPS12 SLC9A3R1 RPL36A ABCC5 NACA RPS24 RPS8 MYC ANXA2 RPL11 SNHG29 RPS27A RAN SNHG12 CD44 RPS6 NPM1 FGFR3 KLF5 RPL4 DBI PRDX1 RPS4X CDH1 PTPRF HSBP1 SLC6A9 GSTA4 EIF4A1 RPL22 PKP1 FABP5 CA12 MAF DANCR PDCD4 TRIM29 HSPB1 NME2 DGKA RPS3A S100A11 DYNLL1 SNRPG SLC2A1 C1QBP ZNF706 SEM1 RPL14 NFE2L2 RPL36AL PTTG1 NME1 SNRPD1 HNRNPA2…	686/1009	12122/21128
GO:BP	GO:0015986	proton motive force-driven ATP synthesis	1.97453e-09	1009	23	78	21128	ATP5MG ATP5F1A ATP5F1B ATP5PF NDUFS5 NDUFA1 ATP5MF NDUFA12 NDUFC1 ATP5PD NDUFV2 ATP5F1C NDUFB4 ATP5MC3 NDUFB3 NDUFB6 ATP5MC2 ATP5PO NDUFS6 ATP5MC1 ATP5PB NDUFAB1 NDUFC2	23/1009	78/21128
GO:BP	GO:0002183	cytoplasmic translational initiation	2.0889e-09	1009	17	40	21128	EIF4A1 RPL13A EIF4A2 EIF2S2 EIF3D EIF3L EIF3M SLBP MCTS1 EIF3B EIF3E EIF4B EIF3I EIF3J EIF2S3 EIF4G1 EIF3A	17/1009	40/21128
GO:BP	GO:1903311	regulation of mRNA metabolic process	2.4549e-09	1009	47	305	21128	NPM1 PKP1 C1QBP HNRNPA2B1 SERBP1 PKP3 NCL HNRNPA1 HNRNPK SRSF3 HNRNPD SRSF2 HNRNPAB DDX5 HNRNPC SRSF7 RBM8A UPF3A HNRNPM DDX17 TENT5B HSPA8 RNPS1 TARDBP PABPC1 ZFP36L1 LARP1 POLR2G RBM39 SRSF6 SRSF10 CNOT1 APEX1 DAZAP1 DHX9 EIF4A3 LSM1 SAP18 PLEKHN1 RBM3 HNRNPU SF1 PTBP1 TRA2B MAGOH SRSF9 PRDX6	47/1009	305/21128
GO:BP	GO:0097190	apoptotic signaling pathway	2.66445e-09	1009	71	597	21128	DAPL1 PPIA SLC9A3R1 MYC RPL11 CD44 FGFR3 HSPB1 NFE2L2 SFN IVNS1ABP SLC25A5 ATP5IF1 RPL26 PERP HINT1 SOD1 GSTP1 TP63 RPS7 ENO1 LGALS3 HNRNPK VDAC2 DDX5 PDCD5 ZNF385A FAM162A HRAS ITGA6 TMEM14A ATF4 GGCT CDKN1A CD24 ELL3 SFPQ EEF1E1 EIF5A CTTN GCLC TNFRSF25 PRKDC CTNNA1 PDCD10 MKNK2 RPS3 PARK7 SLC25A6 RPS27L RACK1 BLOC1S2 CYCS PRKRA GHITM FBXW7 ZDHHC3 HMGB2 PDCD6 NOC2L PSME3 CUL4A NONO PPP2R5C TPD5…	71/1009	597/21128
GO:BP	GO:0031323	regulation of cellular metabolic process	3.5154e-09	1009	369	5653	21128	DAPL1 TXN YWHAZ NSG1 CBR1 PPIA SLC9A3R1 NACA MYC ANXA2 RPL11 CD44 NPM1 FGFR3 KLF5 DBI RPS4X CDH1 HSBP1 SLC6A9 PKP1 FABP5 MAF PDCD4 TRIM29 HSPB1 NME2 S100A11 DYNLL1 C1QBP ZNF706 NFE2L2 HNRNPA2B1 SFN JUP HSP90AB1 DDR1 HTATIP2 SERBP1 SLC25A5 ATP5IF1 RPL26 PKP3 HMGN3 HINT1 ELL2 NCL AHNAK2 MFSD2A PTMA SLIRP SOD1 SLC38A2 RPL5 SPPL3 GSTP1 YWHAQ CCT6A HNRNPA1 RPS26 BMP7 TP63 CSNK1A1 CNBP TFAP2A RPS7 TFAP…	369/1009	5653/21128
GO:BP	GO:0009893	positive regulation of metabolic process	3.99146e-09	1009	272	3857	21128	TXN NSG1 CBR1 PPIA NACA MYC ANXA2 RPL11 CD44 NPM1 FGFR3 KLF5 RPS4X CDH1 SLC6A9 PKP1 FABP5 MAF HSPE1 HSPB1 NME2 C1QBP NFE2L2 HNRNPA2B1 JUP HSP90AB1 DDR1 HTATIP2 SLC25A5 ATP5IF1 RPL26 PKP3 HMGN3 PERP GJA1 ELL2 NCL MFSD2A PTMA SOD1 SLC38A2 RPL5 SPPL3 GSTP1 CCT6A HNRNPA1 BMP7 TP63 CSNK1A1 CNBP TFAP2A RPS7 TFAP2C IRF6 VAV3 GTF2I ENO1 SLC7A5 HNRNPK PROM2 FOXN1 ANXA1 HNRNPD CCT3 CCT5 GNL3 HNRNPAB DDX5 L…	272/1009	3857/21128
GO:BP	GO:0042981	regulation of apoptotic process	4.06621e-09	1009	130	1454	21128	YWHAZ PPIA SLC9A3R1 NEFL NACA MYC RPL11 CD44 RPS6 NPM1 PDCD4 HSPB1 NME2 RPS3A C1QBP NFE2L2 NME1 SFN IVNS1ABP HSP90AB1 HTATIP2 SLC25A5 RPL26 PTMA SOD1 GSTP1 BMP7 TP63 NQO1 TFAP2A RPS7 ENO1 SLC7A5 LGALS3 LYPD3 HNRNPK ANXA1 VDAC2 PDCD5 ZNF385A KLF4 FAM162A HRAS HSPD1 SET DHCR24 BAG1 ITGA6 MTCH2 ID1 IP6K2 TMEM14A PA2G4 ATF4 TENT5B SCIN HMGB1 ZC3H8 ELL3 LAMTOR5 RNPS1 SFPQ PRNP LANCL1 VCP EEF1E1 TARDBP…	130/1009	1454/21128
GO:BP	GO:0048024	regulation of mRNA splicing, via spliceosome	4.37674e-09	1009	27	112	21128	NPM1 C1QBP HNRNPA2B1 NCL HNRNPA1 HNRNPK SRSF3 SRSF2 DDX5 SRSF7 RBM8A DDX17 HSPA8 RNPS1 RBM39 SRSF6 SRSF10 DAZAP1 SAP18 RBM3 HNRNPU SF1 PTBP1 TRA2B MAGOH SRSF9 PRDX6	27/1009	112/21128
GO:BP	GO:0019693	ribose phosphate metabolic process	4.78774e-09	1009	62	489	21128	RAN NME2 NME1 ATP5IF1 HINT1 LDHA HMGCS1 ENO1 ATP5MG IMPDH2 PAICS ATP5F1A PGAM1 ACSL3 ADK ATP5F1B ATP5PF HSPA8 NDUFS5 CTPS1 NDUFA1 ATP5MF BPGM NDUFA12 NDUFC1 ADSS VCP NUDT5 ATP5PD NDUFV2 FAR1 ATP5F1C NDUFB4 ATP5MC3 NDUFB3 IMPDH1 ACLY APRT NDUFB6 ATP5MC2 OLA1 ACACA ATP5PO ITPA TKT PPCS PKM DLG1 UCK2 NDUFS6 AK2 HK1 HMGCR EIF6 ATP5MC1 ATP5PB HIF1A NDUFAB1 OGT PGK1 NDUFC2 NUPR1	62/1009	489/21128
GO:BP	GO:0009259	ribonucleotide metabolic process	6.55258e-09	1009	61	480	21128	RAN NME2 NME1 ATP5IF1 HINT1 LDHA HMGCS1 ENO1 ATP5MG IMPDH2 PAICS ATP5F1A PGAM1 ACSL3 ADK ATP5F1B ATP5PF HSPA8 NDUFS5 CTPS1 NDUFA1 ATP5MF BPGM NDUFA12 NDUFC1 ADSS VCP NUDT5 ATP5PD NDUFV2 FAR1 ATP5F1C NDUFB4 ATP5MC3 NDUFB3 IMPDH1 ACLY APRT NDUFB6 ATP5MC2 OLA1 ACACA ATP5PO ITPA PPCS PKM DLG1 UCK2 NDUFS6 AK2 HK1 HMGCR EIF6 ATP5MC1 ATP5PB HIF1A NDUFAB1 OGT PGK1 NDUFC2 NUPR1	61/1009	480/21128
GO:BP	GO:1904874	positive regulation of telomerase RNA localization to Cajal body	6.95354e-09	1009	11	15	21128	CCT6A CCT3 CCT5 CCT8 CCT2 NHP2 CCT4 DKC1 TCP1 CCT7 NOP10	11/1009	15/21128
GO:BP	GO:0009150	purine ribonucleotide metabolic process	7.75595e-09	1009	59	457	21128	RAN NME2 NME1 ATP5IF1 HINT1 LDHA HMGCS1 ENO1 ATP5MG IMPDH2 PAICS ATP5F1A PGAM1 ACSL3 ADK ATP5F1B ATP5PF HSPA8 NDUFS5 NDUFA1 ATP5MF BPGM NDUFA12 NDUFC1 ADSS VCP NUDT5 ATP5PD NDUFV2 FAR1 ATP5F1C NDUFB4 ATP5MC3 NDUFB3 IMPDH1 ACLY APRT NDUFB6 ATP5MC2 OLA1 ACACA ATP5PO ITPA PPCS PKM DLG1 NDUFS6 AK2 HK1 HMGCR EIF6 ATP5MC1 ATP5PB HIF1A NDUFAB1 OGT PGK1 NDUFC2 NUPR1	59/1009	457/21128
GO:BP	GO:0046390	ribose phosphate biosynthetic process	7.82818e-09	1009	41	249	21128	NME2 NME1 ENO1 ATP5MG IMPDH2 PAICS ATP5F1A ACSL3 ADK ATP5F1B ATP5PF NDUFS5 CTPS1 NDUFA1 ATP5MF NDUFA12 NDUFC1 ADSS VCP ATP5PD NDUFV2 ATP5F1C NDUFB4 ATP5MC3 NDUFB3 IMPDH1 ACLY APRT NDUFB6 ATP5MC2 ACACA ATP5PO TKT PPCS UCK2 NDUFS6 AK2 ATP5MC1 ATP5PB NDUFAB1 NDUFC2	41/1009	249/21128
GO:BP	GO:0009260	ribonucleotide biosynthetic process	1.26872e-08	1009	40	242	21128	NME2 NME1 ENO1 ATP5MG IMPDH2 PAICS ATP5F1A ACSL3 ADK ATP5F1B ATP5PF NDUFS5 CTPS1 NDUFA1 ATP5MF NDUFA12 NDUFC1 ADSS VCP ATP5PD NDUFV2 ATP5F1C NDUFB4 ATP5MC3 NDUFB3 IMPDH1 ACLY APRT NDUFB6 ATP5MC2 ACACA ATP5PO PPCS UCK2 NDUFS6 AK2 ATP5MC1 ATP5PB NDUFAB1 NDUFC2	40/1009	242/21128
GO:BP	GO:0010604	positive regulation of macromolecule metabolic process	1.40877e-08	1009	252	3540	21128	TXN NSG1 PPIA NACA MYC ANXA2 RPL11 CD44 NPM1 FGFR3 KLF5 RPS4X CDH1 SLC6A9 PKP1 MAF HSPE1 HSPB1 NME2 C1QBP NFE2L2 HNRNPA2B1 JUP HSP90AB1 HTATIP2 ATP5IF1 RPL26 PKP3 HMGN3 PERP GJA1 ELL2 NCL PTMA SOD1 SLC38A2 RPL5 SPPL3 CCT6A HNRNPA1 BMP7 TP63 CSNK1A1 CNBP TFAP2A RPS7 TFAP2C IRF6 GTF2I ENO1 SLC7A5 HNRNPK PROM2 FOXN1 ANXA1 HNRNPD CCT3 CCT5 GNL3 HNRNPAB DDX5 LGR4 PDCD5 HNRNPC SUB1 KLF4 FAM162A HRAS P2…	252/1009	3540/21128
GO:BP	GO:0050657	nucleic acid transport	1.58865e-08	1009	32	163	21128	RAN NPM1 SEM1 HNRNPA2B1 HNRNPA1 SRSF3 HNRNPA3 XPOT THOC7 SRSF7 BICD2 RBM8A UPF3A THOC3 ENY2 RTRAF ZFP36L1 DDX39B NXF1 SSB TPR SLBP DHX9 EIF4A3 SMG1 CETN2 TOMM20 DDX39A MAGOH RAE1 SEC13 BCLAF1	32/1009	163/21128
GO:BP	GO:0050658	RNA transport	1.58865e-08	1009	32	163	21128	RAN NPM1 SEM1 HNRNPA2B1 HNRNPA1 SRSF3 HNRNPA3 XPOT THOC7 SRSF7 BICD2 RBM8A UPF3A THOC3 ENY2 RTRAF ZFP36L1 DDX39B NXF1 SSB TPR SLBP DHX9 EIF4A3 SMG1 CETN2 TOMM20 DDX39A MAGOH RAE1 SEC13 BCLAF1	32/1009	163/21128
GO:BP	GO:0097193	intrinsic apoptotic signaling pathway	1.7101e-08	1009	45	299	21128	PPIA SLC9A3R1 MYC RPL11 CD44 HSPB1 NFE2L2 SFN IVNS1ABP RPL26 PERP HINT1 SOD1 TP63 RPS7 ENO1 HNRNPK VDAC2 DDX5 ZNF385A HRAS ATF4 CDKN1A CD24 ELL3 SFPQ EIF5A PRKDC PDCD10 RPS3 PARK7 RPS27L RACK1 CYCS PRKRA FBXW7 NOC2L CUL4A NONO PPP2R5C BCLAF1 TRAP1 HIF1A DDX3X NUPR1	45/1009	299/21128
GO:BP	GO:0009152	purine ribonucleotide biosynthetic process	1.91546e-08	1009	38	224	21128	NME2 NME1 ENO1 ATP5MG IMPDH2 PAICS ATP5F1A ACSL3 ADK ATP5F1B ATP5PF NDUFS5 NDUFA1 ATP5MF NDUFA12 NDUFC1 ADSS VCP ATP5PD NDUFV2 ATP5F1C NDUFB4 ATP5MC3 NDUFB3 IMPDH1 ACLY APRT NDUFB6 ATP5MC2 ACACA ATP5PO PPCS NDUFS6 AK2 ATP5MC1 ATP5PB NDUFAB1 NDUFC2	38/1009	224/21128
GO:BP	GO:0051168	nuclear export	2.23386e-08	1009	32	165	21128	TXN RAN NPM1 SEM1 HNRNPA2B1 SFN HNRNPA1 SRSF3 RANGAP1 XPOT THOC7 RBM8A YWHAE CSE1L THOC3 ENY2 SDAD1 LTV1 DDX39B NXF1 SSB PARK7 TPR DHX9 EIF4A3 SMG1 UBE2I ANP32B DDX39A MAGOH RAE1 EIF6	32/1009	165/21128
GO:BP	GO:1904851	positive regulation of establishment of protein localization to telomere	2.59911e-08	1009	9	10	21128	CCT6A CCT3 CCT5 CCT8 CCT2 CCT4 DKC1 TCP1 CCT7	9/1009	10/21128
GO:BP	GO:0051236	establishment of RNA localization	2.64315e-08	1009	32	166	21128	RAN NPM1 SEM1 HNRNPA2B1 HNRNPA1 SRSF3 HNRNPA3 XPOT THOC7 SRSF7 BICD2 RBM8A UPF3A THOC3 ENY2 RTRAF ZFP36L1 DDX39B NXF1 SSB TPR SLBP DHX9 EIF4A3 SMG1 CETN2 TOMM20 DDX39A MAGOH RAE1 SEC13 BCLAF1	32/1009	166/21128
GO:BP	GO:0010941	regulation of cell death	2.88182e-08	1009	139	1638	21128	TXN YWHAZ PPIA SLC9A3R1 NEFL NACA MYC RPL11 CD44 RPS6 NPM1 PDCD4 HSPB1 NME2 RPS3A C1QBP NFE2L2 NME1 SFN IVNS1ABP HSP90AB1 HTATIP2 SLC25A5 RPL26 PTMA SOD1 GSTP1 BMP7 TP63 NQO1 TFAP2A RPS7 ENO1 SLC7A5 LGALS3 LYPD3 HNRNPK ANXA1 VDAC2 PDCD5 ZNF385A KLF4 FAM162A HRAS HSPD1 SET DHCR24 BAG1 ITGA6 MTCH2 ID1 IP6K2 TMEM14A TM7SF3 PA2G4 ATF4 TENT5B SCIN PSMC5 CDKN1A HMGB1 ZC3H8 ELL3 GPNMB LAMTOR5 RNPS1 SFPQ…	139/1009	1638/21128
GO:BP	GO:1904816	positive regulation of protein localization to chromosome, telomeric region	3.2224e-08	1009	10	13	21128	CCT6A CCT3 CCT5 GNL3 CCT8 CCT2 CCT4 DKC1 TCP1 CCT7	10/1009	13/21128
[truncated: 515 more rows]

## Sheet: E(K)1
Supplementary Table 2. List of GO terms and KEGG pathways enriched in Visium array clusters.
Category	ID	Description	p.adjust	query_size	Count	term_size	effective_domain_size	geneID	GeneRatio	BgRatio
[truncated: 121 more rows]

## Sheet: E(K)2
Supplementary Table 2. List of GO terms and KEGG pathways enriched in Visium array clusters.
[truncated: 261 more rows]

[truncated: 6 more sheets: F1, F2, M1, M2, O1, O2]
