# Supplementary material for: Tissue Mechanics and Hedgehog Signaling Crosstalk as a Key Epithelial–Stromal Interplay in Cancer Development
Source: Adv Sci (Weinh). 2024 Jul 8;11(35):2400063. doi: 10.1002/advs.202400063 (PMC11425211; doi:10.1002/advs.202400063)
Supplement: Supplementary file 4 — Supporting Information [file ADVS-11-2400063-s008.xlsx]

## Sheet: Epithelial cells
Supplementary Table 3. Number of nuclei per cluster in snRNA-seq dataset.
Cluster 1				Cluster 5
Normal		Leukoplakia		Normal		Leukoplakia
Countsa	Ranksb	Counts	Ranks	Counts	Ranks	Counts	Ranks
GLI2**				GLI2****
31/756 (4.10%)	710.1 ± 0.006	55/690 (7.97%)	738.2 ± 0.009	3/347 (0.86%)	259.6 ± 0.003	107/276 (38.77%)	377.9 ± 0.025
AXIN2****				AXIN2****
5/756 (0.66%)	707.8 ± 0.002	36/690 (5.22%)	740.7 ± 0.006	1/347 (0.29%)	293.4 ± 0.002	38/276 (13.77%)	335.4 ± 0.015
FGFR2****				FGFR2****
175/756 (23.15%)	569.7 ± 0.013	445/690 (64.49%)	892.0 ± 0.019	210/347 (60.52%)	275.0 ± 0.030	224/276 (81.16%)	358.5 ± 0.035
HMGA2****				HMGA2****
17/756 (2.25%)	616.6 ± 0.004	229/690 (33.19%)	840.6 ± 0.017	34/347 (9.80%)	266.6 ± 0.014	115/276 (41.67%)	369.1 ± 0.034
NOTCH1****				NOTCH1****
52/756 (6.88%)	642.6 ± 0.007	206/690 (29.86%)	812.2 ± 0.015	14/347 (4.03%)	263.0 ± 0.007	108/276 (39.13%)	373.7 ± 0.026
ROCK1***				ROCK1****
158/756 (20.90%)	696.5 ± 0.011	195/690 (28.26%)	753.1 ± 0.014	82/347 (23.63%)	274.9 ± 0.018	135/276 (48.91%)	358.6 ± 0.027
SMAD2****				SMAD2****
212/756 (28.04%)	618.0 ± 0.013	381/690 (55.22%)	839.1 ± 0.018	109/347 (31.41%)	267.8 ± 0.020	164/276 (59.42%)	367.5 ± 0.029
TGFB1				TGFB1****
96/756 (12.70%)	723.3 ± 0.009	89/690 (12.90%)	723.8 ± 0.009	38/347 (10.95%)	291.7 ± 0.013	71/276 (25.72%)	337.5 ± 0.021
TGFBR1****				TGFBR1****
110/756 (14.55%)	682.1 ± 0.010	182/690 (26.38%)	768.9 ± 0.014	89/347 (25.65%)	264.6 ± 0.022	165/276 (59.78%)	371.5 ± 0.029
CD44****				CD44****
597/756 (78.97%)	584.4 ± 0.025	639/690 (92.61%)	875.9 ± 0.024	274/347 (78.96%)	254.6 ± 0.032	261/276 (94.57%)	384.1 ± 0.034
SDC1****				SDC1****
161/756 (21.30%)	685.5 ± 0.012	224/690 (32.46%)	765.1 ± 0.013	25/347 (7.20%)	292.3 ± 0.010	59/276 (21.38%)	336.8 ± 0.018
ITGA2****				ITGA2****
137/756 (18.12%)	649.6 ± 0.012	264/690 (38.26%)	804.5 ± 0.019	47/347 (13.54%)	220.7 ± 0.015	208/276 (75.36%)	426.8 ± 0.034
ITGA3*				ITGA3****
100/756 (13.23%)	708.9 ± 0.010	120/690 (17.39%)	739.4 ± 0.012	88/347 (25.36%)	258.3 ± 0.020	169/276 (61.23%)	379.5 ± 0.030
a Number of nuclei expressing target gene and the total nucleus in each cluster
b Mean ranks ± s.e.m.
* Statistical significance with asterisks denoting the levels of significance (*, p<0.05; **, p<0.01; ***, p<0.001; ****, p<0.0001)

## Sheet: Fibroblasts
Supplementary Table 3. Number of nuclei per cluster in snRNA-seq dataset.
Cluster 0				Cluster 9
Normal		Leukoplakia		Normal		Leukoplakia
Countsa	Ranksb	Counts	Ranks	Counts	Ranks	Counts	Ranks
ACTA2****				ACTA2****
12/212 (5.66%)	640.1 ± 0.013	407/1,398 (29.11%)	830.6 ± 0.011	28/61 (45.90%)	68.23 ± 0.083	382/402 (95.02%)	256.9 ± 0.040
COL1A1****				COL1A1*
133/212 (62.74%)	690.2 ± 0.042	980/1,398 (70.10%)	823.0 ± 0.019	24/61 (39.34%)	198.0 ± 0.063	207/402 (51.49%)	237.2 ± 0.031
LOXL1**				LOXL1
14/212 (6.60%)	751.1 ± 0.014	202/1,398 (14.45%)	813.8 ± 0.008	0/61 (0.00%)	226.0 ± 0.000	12/402 (2.99%)	232.9 ± 0.007
TGFB1****				TGFB1*
16/212 (7.55%)	717.3 ± 0.014	279/1,398 (19.96%)	818.9 ± 0.009	8/61 (13.11%)	208.8 ± 0.036	97/402 (24.13%)	235.5 ± 0.019
a Number of nuclei expressing target gene and the total nucleus in each cluster
b Mean ranks ± s.e.m.
* Statistical significance with asterisks denoting the levels of significance (*, p<0.05; **, p<0.01; ***, p<0.001; ****, p<0.0001)
