# Supplementary material for: Tissue Mechanics and Hedgehog Signaling Crosstalk as a Key Epithelial–Stromal Interplay in Cancer Development
Source: Adv Sci (Weinh). 2024 Jul 8;11(35):2400063. doi: 10.1002/advs.202400063 (PMC11425211; doi:10.1002/advs.202400063)
Supplement: Supplementary file 5 — Supporting Information [file ADVS-11-2400063-s002.xlsx]

## Sheet: DEG GLI2+ vs GLI2-
Supplementary Table 4. List of genes differentially expressed in epithelial cells expressing GLI2 in leukoplakia compared to cells without GLI2 expression.
Gene symbola	In GLI2-expressing epithelial cells
GLI2	upregulated
SLC25A48	upregulated
CXCL14	upregulated
DST	upregulated
LAMB4	upregulated
COL17A1	upregulated
BOC	upregulated
SLC7A1	upregulated
CPA6	upregulated
MOB3B	upregulated
NRG1	upregulated
HIP1	upregulated
SYNE2	upregulated
ROR1	upregulated
CASC15	upregulated
NAV3	upregulated
ITGA2	upregulated
KIAA1217	upregulated
SLC7A5	upregulated
NFIB	upregulated
RBBP8	upregulated
COL7A1	upregulated
FRMD4B	upregulated
SLC16A1-AS1	upregulated
CDH13	upregulated
ITGB4	upregulated
EHBP1	upregulated
PARD3B	upregulated
AC019205.1	upregulated
TFAP2B	upregulated
RAPGEF5	upregulated
AUTS2	upregulated
ALDH7A1	upregulated
KLHL29	upregulated
LGR6	upregulated
LAMA3	upregulated
DTNB	upregulated
GLI3	upregulated
PTPRK	upregulated
TENM2	upregulated
PCDH7	upregulated
AHCYL2	upregulated
TANC2	upregulated
COL4A5	upregulated
TNS4	upregulated
THSD4	upregulated
ACSL4	upregulated
ZBTB20	upregulated
LARGE2	upregulated
NLGN4Y	upregulated
RTN4	upregulated
ZNRF3	upregulated
ZNF704	upregulated
SESN3	upregulated
ANKRD36	upregulated
SOX4	upregulated
ITGB1	upregulated
FMNL2	upregulated
PIK3R1	upregulated
EPB41L3	upregulated
BNC2	upregulated
HMCN1	upregulated
CTNNAL1	upregulated
FHOD3	upregulated
ZFP36L2	upregulated
TSHZ2	upregulated
WLS	upregulated
SPRED1	upregulated
STT3B	upregulated
PAPPA	upregulated
SLIT3	upregulated
KRT5	upregulated
CCSER1	upregulated
FOXP2	upregulated
CNTLN	upregulated
CLSTN1	upregulated
CCDC146	upregulated
PTK2	upregulated
ITGA3	upregulated
NCKAP5	upregulated
TNS1	upregulated
LPGAT1	upregulated
LPP	upregulated
SMYD3	upregulated
NF1	upregulated
ATP1B3	upregulated
TP63	upregulated
FER	upregulated
ST6GAL1	upregulated
HMGB1	upregulated
FCHSD2	upregulated
ST5	upregulated
SRSF10	upregulated
TANC1	upregulated
IMMP2L	upregulated
LUC7L3	upregulated
CELSR1	upregulated
PDGFC	upregulated
CCDC57	upregulated
ITGA6	upregulated
MGAT5	upregulated
COL4A6	upregulated
WWOX	upregulated
FGD6	upregulated
SLC1A4	upregulated
SLC1A3	upregulated
WWP1	upregulated
SPRED2	upregulated
DANT2	upregulated
CDON	upregulated
EXT1	upregulated
SMARCAD1	upregulated
KITLG	upregulated
IL18	upregulated
RAPGEF1	upregulated
FAM83F	upregulated
LRRC8D	upregulated
APCDD1	upregulated
RAD51B	upregulated
KRT15	upregulated
SEZ6L	upregulated
SCMH1	upregulated
FBXL7	upregulated
TNC	upregulated
IGFBP6	upregulated
ARID5B	upregulated
SLC16A1	upregulated
NCOR2	upregulated
KCNH1	upregulated
TEX9	upregulated
ANKRD36B	upregulated
STAG1	upregulated
ABCC3	upregulated
KHDC1	upregulated
COL18A1	upregulated
DDB2	upregulated
TRERF1	upregulated
SH3RF3	upregulated
DZIP1L	upregulated
TGFBR1	upregulated
SDK2	upregulated
ABCA1	upregulated
MLLT3	upregulated
ADGRA3	upregulated
CCM2	upregulated
LUZP2	upregulated
CC2D2A	upregulated
LINC01091	upregulated
CDCA7	upregulated
DOCK8	upregulated
PDS5B	upregulated
LAMA5	upregulated
TTC21B	upregulated
MCC	upregulated
GSE1	upregulated
GEM	upregulated
TTC28	upregulated
TRMT9B	upregulated
CACHD1	upregulated
ZNF827	upregulated
TMPO	upregulated
CERS6	upregulated
MSI2	upregulated
DGKH	upregulated
DENND1A	upregulated
MATN2	upregulated
CHSY1	upregulated
LTBP4	upregulated
DKK3	upregulated
ANTXR1	upregulated
LAMB1	upregulated
NFIC	upregulated
TNRC6A	upregulated
AC007098.1	upregulated
CTDSPL	upregulated
SLC25A12	upregulated
BLCAP	upregulated
DOCK1	upregulated
TCF7L2	upregulated
ANKRD10	upregulated
SPATS2L	upregulated
RBMX	upregulated
RNF43	upregulated
MAPKBP1	upregulated
XPC	upregulated
ACER3	upregulated
DGLUCY	upregulated
CACNA2D3	upregulated
TRABD2B	upregulated
NFIX	upregulated
TPT1-AS1	upregulated
SDK1	upregulated
NOS1	upregulated
ST6GALNAC2	upregulated
NRP2	upregulated
AC079465.1	upregulated
SPIDR	upregulated
ETV5	upregulated
SYNPO2	upregulated
SERPINE2	upregulated
RFX2	upregulated
FHL2	upregulated
IGFBP2	upregulated
MAML2	upregulated
MT-CO1	upregulated
LARGE1	upregulated
PTMA	upregulated
PRKCA	upregulated
ARHGAP24	upregulated
P4HA2	upregulated
SEPTIN9	upregulated
TLN2	upregulated
SLC47A2	upregulated
ADSS	upregulated
R3HDM1	upregulated
SNCA	upregulated
MAP1B	upregulated
EDA	upregulated
DOCK4	upregulated
ARL4C	upregulated
NELL1	upregulated
LINC00513	upregulated
MRC2	upregulated
MICAL3	upregulated
EFHC1	upregulated
ATRX	upregulated
ROCK2	upregulated
NINL	upregulated
STMN1	upregulated
PREX2	upregulated
AC034206.1	upregulated
NBPF11	upregulated
HELZ	upregulated
MEF2A	upregulated
TSPAN18	upregulated
AC108861.1	upregulated
PHF14	upregulated
LGR4	upregulated
EEF2K	upregulated
LIMA1	upregulated
OLFM2	upregulated
PARP8	upregulated
CBLB	upregulated
USP34	upregulated
AC015923.1	upregulated
CLIP2	upregulated
MOXD1	upregulated
IGF1R	upregulated
FNIP1	upregulated
ATF7IP	upregulated
MEGF6	upregulated
KCNJ15	upregulated
EIF2AK2	upregulated
MTR	upregulated
RYR3	upregulated
MPPED1	upregulated
PRXL2A	upregulated
AC090912.1	upregulated
ZFHX3	upregulated
TOX	upregulated
MIR924HG	upregulated
ZRANB3	upregulated
ESYT2	upregulated
PDE4B	upregulated
KLHL13	upregulated
PTPRG	upregulated
IFT140	upregulated
KCTD1	upregulated
AC006460.2	upregulated
PKP4	upregulated
NHS	upregulated
RFC3	upregulated
FGFR2	upregulated
DOCK7	upregulated
GNG12-AS1	upregulated
CDC42BPA	upregulated
FUT8	upregulated
PAMR1	upregulated
FNDC3B	upregulated
AP000787.1	upregulated
TP53AIP1	upregulated
POLH	upregulated
ITSN1	upregulated
FREM2	upregulated
WDR33	upregulated
GASK1A	upregulated
RETREG1	upregulated
PTPN4	upregulated
ANKRD36C	upregulated
MICU1	upregulated
HMGN3	upregulated
CD46	upregulated
FGF14	upregulated
LINC01725	upregulated
SLC12A2	upregulated
ATP1A1	upregulated
AL109930.1	upregulated
HHAT	upregulated
IQCJ-SCHIP1	upregulated
FAM53B	upregulated
ATM	upregulated
PDE4D	upregulated
TFDP2	upregulated
ELP2	upregulated
SYT8	upregulated
SIM2	upregulated
TUT4	upregulated
HNRNPA2B1	upregulated
FAM49B	upregulated
IFT172	upregulated
MAGI2	upregulated
ZNF638	upregulated
MMP28	upregulated
SDCCAG8	upregulated
C20orf194	upregulated
NTPCR	upregulated
AP002026.1	upregulated
SH3PXD2A	upregulated
CRIM1	upregulated
CYTH1	upregulated
PIBF1	upregulated
CEP68	upregulated
CEP70	upregulated
TLE4	upregulated
ADORA2B	upregulated
LIG1	upregulated
PLEKHH2	upregulated
TNFRSF19	upregulated
L3MBTL1	upregulated
MT-CO3	upregulated
XPR1	upregulated
PITPNC1	upregulated
CCND2	upregulated
HEG1	upregulated
HIBADH	upregulated
AC108047.1	upregulated
SPATA5	upregulated
AUH	upregulated
KIAA0825	upregulated
PTBP2	upregulated
CCDC138	upregulated
BCAM	upregulated
CHD3	upregulated
INPP4B	upregulated
CCDC88C	upregulated
TCF7L1	upregulated
HSP90AA1	upregulated
TENM3	upregulated
MIRLET7BHG	upregulated
FAM13B	upregulated
NAALADL2	upregulated
45261	upregulated
APP	upregulated
ANKRD26	upregulated
SPATS2	upregulated
ACOT11	upregulated
TET1	upregulated
CAPS2	upregulated
MIPOL1	upregulated
RFX3-AS1	upregulated
PDLIM1	upregulated
AC104041.1	upregulated
CBX5	upregulated
SENP6	upregulated
CTNS	upregulated
PNN	upregulated
DZIP1	upregulated
MYOF	upregulated
EDARADD	upregulated
CACNB4	upregulated
C5orf56	upregulated
CD99	upregulated
DYNC2LI1	upregulated
WARS2-AS1	upregulated
HACL1	upregulated
SEPTIN11	upregulated
SLC25A36	upregulated
NAP1L1	upregulated
MBD5	upregulated
KMT2A	upregulated
AC124852.1	upregulated
CEP112	upregulated
EFCAB2	upregulated
S100A2	upregulated
AC092567.1	upregulated
GAS1RR	upregulated
CDH3	upregulated
VAV2	upregulated
HSPG2	upregulated
AL365295.1	upregulated
HLCS	upregulated
CALM2	upregulated
HMGN2	upregulated
SERTAD4	upregulated
ORC2	upregulated
COL27A1	upregulated
TRANK1	upregulated
TTC14	upregulated
B3GLCT	upregulated
MTCL1	upregulated
ANOS1	upregulated
CCDC171	upregulated
LINC00342	upregulated
SLC39A10	upregulated
MT-ND4	upregulated
ADAM10	upregulated
NNT	upregulated
ARHGEF11	upregulated
XRRA1	upregulated
GPD2	upregulated
RSF1	upregulated
YLPM1	upregulated
NSD2	upregulated
NEK1	upregulated
TTL	upregulated
AP2B1	upregulated
CLMN	upregulated
HNRNPR	upregulated
RIF1	upregulated
TES	upregulated
ESR2	upregulated
PSD3	upregulated
ZNF148	upregulated
KHDRBS1	upregulated
RFX7	upregulated
ACBD6	upregulated
LUZP1	upregulated
SEC23IP	upregulated
SIL1	upregulated
CMSS1	upregulated
TUSC3	upregulated
PARVA	upregulated
DIS3L	upregulated
GABPB2	upregulated
CDK6	upregulated
NUP107	upregulated
RYK	upregulated
PRRC2B	upregulated
RBBP4	upregulated
PLA2G4A	upregulated
CAND1	upregulated
TMCO4	upregulated
MLLT6	upregulated
THSD7B	upregulated
BMP7	upregulated
DPYSL3	upregulated
CAPRIN1	upregulated
HNRNPU	upregulated
KCNH8	upregulated
CARD10	upregulated
RASA1	upregulated
DCN	upregulated
IRX4	upregulated
KLF3-AS1	upregulated
NBEAL1	upregulated
CENPC	upregulated
RPS8	upregulated
TRIM44	upregulated
NCKAP5L	upregulated
ADARB1	upregulated
TIA1	upregulated
CEMIP	upregulated
MGMT	upregulated
DCAF6	upregulated
USP31	upregulated
PGAP1	upregulated
TMTC3	upregulated
CCDC3	upregulated
ZNF721	upregulated
HDAC11	upregulated
PDZD2	upregulated
EPS8	upregulated
CRTAP	upregulated
ERICH1	upregulated
SMARCA2	upregulated
AL137009.1	upregulated
MIPEP	upregulated
MPHOSPH9	upregulated
CA12	upregulated
TCF20	upregulated
LINC00173	upregulated
RFWD3	upregulated
DLEU2	upregulated
PRKD3	upregulated
ARHGEF10	upregulated
REL	upregulated
BBS9	upregulated
CEP192	upregulated
RPS27	upregulated
ZNF37A	upregulated
ST3GAL3	upregulated
WDR73	upregulated
SOX5	upregulated
EXTL2	upregulated
PPFIBP1	upregulated
CCDC50	upregulated
RESF1	upregulated
FRAS1	upregulated
CEP290	upregulated
PSME4	upregulated
CENPK	upregulated
GAS6	upregulated
CFAP44	upregulated
NFIA	upregulated
SPEF2	upregulated
UBA6	upregulated
ZNF124	upregulated
TMEM241	upregulated
FTH1	upregulated
ASPSCR1	upregulated
DISP1	upregulated
PLCD4	upregulated
SMAD3	upregulated
TSPAN9	upregulated
IFI16	upregulated
NUP50-DT	upregulated
ITPRIPL2	upregulated
MYO5A	upregulated
NAV1	upregulated
MED13L	upregulated
WDR35	upregulated
LMO4	upregulated
LPAR6	upregulated
ARHGAP21	upregulated
CRYZL1	upregulated
REEP1	upregulated
CHST11	upregulated
DOCK10	upregulated
ACOT9	upregulated
BCL11A	upregulated
APEX1	upregulated
IRAK1BP1	upregulated
PTCD3	upregulated
ZNF445	upregulated
GRIP1	upregulated
ARHGAP10	upregulated
RNF165	upregulated
MT4	upregulated
ZFHX4	upregulated
GCNT2	upregulated
TNRC6B	upregulated
PPIA	upregulated
VOPP1	upregulated
TRIM22	upregulated
PRDM5	upregulated
LRIG2-DT	upregulated
GPNMB	upregulated
ITGA9-AS1	upregulated
NUCKS1	upregulated
NDFIP2	upregulated
KRT14	upregulated
AKNAD1	upregulated
TBL1XR1	upregulated
EFCAB1	upregulated
TOX3	upregulated
PTPRS	upregulated
NCAPD3	upregulated
ZNF131	upregulated
ADD3	upregulated
TNFRSF25	upregulated
DNM1L	upregulated
VWA2	upregulated
WDR49	upregulated
PTHLH	upregulated
ARMC9	upregulated
UBAP2L	upregulated
PCNX1	upregulated
AC011369.1	upregulated
ODF2L	upregulated
SP1	upregulated
LSP1	upregulated
LINC01473	upregulated
NOTCH1	upregulated
NEK11	upregulated
POLA1	upregulated
TNFRSF21	upregulated
ROCK1	upregulated
NRSN2-AS1	upregulated
NPR3	upregulated
IQCH-AS1	upregulated
POLK	upregulated
SASS6	upregulated
SETD2	upregulated
CDH11	upregulated
GSAP	upregulated
CDIP1	upregulated
LRRIQ1	upregulated
ZNF626	upregulated
KLHL22	upregulated
RNF213	upregulated
NEMP1	upregulated
SREK1	upregulated
PRIM1	upregulated
CDK14	upregulated
KNTC1	upregulated
GPR155	upregulated
SP100	upregulated
ATF7	upregulated
LDLRAD4	upregulated
DEK	upregulated
CCDC149	upregulated
DYNC2H1	upregulated
PHF3	upregulated
POLD3	upregulated
CNTRL	upregulated
C16orf74	upregulated
DNAH14	upregulated
UHRF2	upregulated
GPSM2	upregulated
CCNI	upregulated
CPNE8	upregulated
SLC25A29	upregulated
TASP1	upregulated
HSPB11	upregulated
MAK	upregulated
RRP7A	upregulated
PTK2B	upregulated
ATG5	upregulated
CCDC91	upregulated
MET	upregulated
TUBA1B	upregulated
MIR99AHG	upregulated
RNF7	upregulated
HS3ST4	upregulated
TTC27	upregulated
NREP	upregulated
ZNF83	upregulated
GKAP1	upregulated
CDC27	upregulated
DDHD1	upregulated
XRCC5	upregulated
TBC1D5	upregulated
SERP1	upregulated
MYO19	upregulated
DHX8	upregulated
HNRNPD	upregulated
RHEX	upregulated
WNT5A	upregulated
AC007563.2	upregulated
TXNIP	upregulated
FUBP1	upregulated
ENTR1	upregulated
RPLP1	upregulated
GEN1	upregulated
PRIM2	upregulated
RIN2	upregulated
STX18-AS1	upregulated
MRPL42	upregulated
TMEM14B	upregulated
FAM102B	upregulated
NBAS	upregulated
ZNF326	upregulated
FNDC3A	upregulated
PDE7A	upregulated
RBMS2	upregulated
ZNF680	upregulated
TMEM64	upregulated
HNRNPH1	upregulated
MIR222HG	upregulated
LEF1	upregulated
ZNF362	upregulated
FAT1	upregulated
TGFBR2	upregulated
NSL1	upregulated
SUPT5H	upregulated
ADH5	upregulated
CAD	upregulated
IFT74	upregulated
CENPP	upregulated
ATF2	upregulated
SLC35E2A	upregulated
AASS	upregulated
ZNF718	upregulated
CAMKK2	upregulated
PYGB	upregulated
GGA2	upregulated
AC009061.2	upregulated
PTPN1	upregulated
NCOA5	upregulated
TUBB	upregulated
ZSCAN16-AS1	upregulated
TMEM184B	upregulated
TGIF1	upregulated
CPNE3	upregulated
CERS5	upregulated
MRPS5	upregulated
SP3	upregulated
TMEM237	upregulated
GSTM2	upregulated
MT2A	upregulated
IGFBP7	upregulated
SNHG14	upregulated
TRPC1	upregulated
RAPGEF6	upregulated
KIRREL1	upregulated
UST	upregulated
MMS22L	upregulated
FAM13A	upregulated
INSYN2A	upregulated
TMEM161B-AS1	upregulated
TNFRSF10B	upregulated
PDXDC1	upregulated
WDR78	upregulated
DNMT3A	upregulated
CHD9	upregulated
PCNX4	upregulated
SDCBP	upregulated
PTPRZ1	upregulated
RBM4	upregulated
RPS9	upregulated
DPH6	upregulated
ATAD5	upregulated
ANGEL2	upregulated
NPM1	upregulated
TCERG1	upregulated
FAM189A2	upregulated
CROT	upregulated
HMGA2	upregulated
PRICKLE1	upregulated
NAIP	upregulated
HSPD1	upregulated
AL355612.1	upregulated
GRIP2	upregulated
FAXDC2	upregulated
FXR1	upregulated
MTHFS	upregulated
AC010974.2	upregulated
CTBP2	upregulated
TRIQK	upregulated
BACE2	upregulated
KLHL3	upregulated
SERINC1	upregulated
WDR60	upregulated
SLC12A8	upregulated
SMAD2	upregulated
CDK5RAP2	upregulated
SYT1	upregulated
TP53BP1	upregulated
USP28	upregulated
SMAD4	upregulated
NCOR1	upregulated
DENND5A	upregulated
IKBKB	upregulated
OSMR-AS1	upregulated
EVA1C	upregulated
SEPTIN2	upregulated
SWT1	upregulated
URB1	upregulated
KIAA0753	upregulated
USP48	upregulated
SMURF2	upregulated
TMEM263	upregulated
GSR	upregulated
MCPH1	upregulated
ZNF10	upregulated
ENTPD1-AS1	upregulated
LINC01184	upregulated
LRMDA	upregulated
RIC8B	upregulated
SDHA	upregulated
PKD2	upregulated
COL8A1	upregulated
PARP4	upregulated
YWHAE	upregulated
N4BP2L1	upregulated
TRIM56	upregulated
CPQ	upregulated
TNRC6C	upregulated
PCBP1-AS1	upregulated
PIAS2	upregulated
HEATR1	upregulated
BASP1	upregulated
FERMT1	upregulated
NAPEPLD	upregulated
KTN1-AS1	upregulated
TGFB1	upregulated
CRLF1	upregulated
RELL1	upregulated
NAB1	upregulated
TASOR	upregulated
SPTBN1	upregulated
ZC3H7A	upregulated
HELLS	upregulated
SIPA1L3	upregulated
DHRSX	upregulated
SRSF7	upregulated
KATNAL1	upregulated
TMLHE-AS1	upregulated
CHD6	upregulated
SNX4	upregulated
FANCM	upregulated
FBLN1	upregulated
BCKDHB	upregulated
FOXRED1	upregulated
MT-CYB	upregulated
MRPS25	upregulated
GOLGB1	upregulated
MCU	upregulated
AC009690.2	upregulated
SFXN1	upregulated
FBRSL1	upregulated
SOS2	upregulated
SRSF4	upregulated
RRM1	upregulated
MIR3936HG	upregulated
NEDD4L	upregulated
RHBDD1	upregulated
PHF12	upregulated
GCLC	upregulated
LINC01515	upregulated
FBXL2	upregulated
STARD13	upregulated
CLN6	upregulated
ZFP64	upregulated
UQCC1	upregulated
TAF15	upregulated
LINC02245	upregulated
IFT81	upregulated
SUGP2	upregulated
YIPF4	upregulated
KIDINS220	upregulated
NEMP2	upregulated
ZC3H6	upregulated
HAT1	upregulated
MGME1	upregulated
ASTN2	upregulated
PAICS	upregulated
FAM184A	upregulated
ANKRA2	upregulated
GAPDH	upregulated
SLC6A6	upregulated
MLF2	upregulated
BBS2	upregulated
GRAMD2A	upregulated
PLD5	upregulated
ATN1	upregulated
RSRC1	upregulated
NKTR	upregulated
LFNG	upregulated
WNT3A	upregulated
POGZ	upregulated
CORO1C	upregulated
SFXN4	upregulated
SUPT16H	upregulated
NUBPL	upregulated
LGALS9C	upregulated
LAMC1	upregulated
CEP95	upregulated
NUP43	upregulated
GRAMD1A	upregulated
SRPK2	upregulated
D2HGDH	upregulated
ITGA9	upregulated
TBC1D19	upregulated
COL5A1	upregulated
LINC02614	upregulated
RNASET2	upregulated
MTIF2	upregulated
DCP2	upregulated
DOCK5	upregulated
PTK7	upregulated
SLC25A3	upregulated
VWA8	upregulated
NISCH	upregulated
DUT	upregulated
PCCA	upregulated
DAZAP1	upregulated
DIP2C	upregulated
SHTN1	upregulated
SCGB2B2	upregulated
SCD5	upregulated
HEXD	upregulated
LDB1	upregulated
LMNA	upregulated
TRMT10B	upregulated
RB1	upregulated
TRIOBP	upregulated
NBR1	upregulated
MOK	upregulated
PSTPIP2	upregulated
DHX9	upregulated
MAPK10	upregulated
BX890604.2	upregulated
ANAPC10	upregulated
TBX1	upregulated
IFT88	upregulated
N4BP2	upregulated
ZNF26	upregulated
ZNF43	upregulated
CNTNAP3	upregulated
EIF1AY	upregulated
ATXN2L	upregulated
LATS1	upregulated
BZW1	upregulated
SLC39A6	upregulated
SSBP4	upregulated
RNPC3	upregulated
TLE5	upregulated
PMEPA1	upregulated
FAM117B	upregulated
EEF1A1	upregulated
HNRNPC	upregulated
KCNK10	upregulated
COL5A2	upregulated
CIITA	upregulated
SLC12A9	upregulated
ARL16	upregulated
TRAK2	upregulated
AC092155.1	upregulated
RUNX2	upregulated
DIS3L2	upregulated
TRRAP	upregulated
RAD18	upregulated
TSPOAP1-AS1	upregulated
GNA12	upregulated
RPL37A	upregulated
RCBTB2	upregulated
FNBP1L	upregulated
UBE3D	upregulated
AC005670.3	upregulated
LINC01572	upregulated
UBP1	upregulated
CDC5L	upregulated
SINHCAF	upregulated
AL158152.1	upregulated
PHKB	upregulated
SUPT3H	upregulated
MTERF4	upregulated
AC242426.2	upregulated
MAP3K2	upregulated
GNAS	upregulated
PXN	upregulated
MTF2	upregulated
SRRM1	upregulated
MEG3	upregulated
NXN	upregulated
FAM110B	upregulated
S100A6	upregulated
SLCO3A1	upregulated
TCF4	upregulated
IQCE	upregulated
EGFR	upregulated
AR	upregulated
ATIC	upregulated
CIAO1	upregulated
AKAP6	upregulated
IRF2	upregulated
ARPC2	upregulated
ACVR1	upregulated
THADA	upregulated
RPSA	upregulated
P2RX7	upregulated
KATNAL2	upregulated
KDM4A-AS1	upregulated
RBFOX2	upregulated
CUTC	upregulated
ARGLU1	upregulated
RACK1	upregulated
PTPRN2	upregulated
AP001347.1	upregulated
DYM	upregulated
G2E3	upregulated
AC103876.1	upregulated
KCNMA1	upregulated
KLHL42	upregulated
SH3PXD2B	upregulated
NUP160	upregulated
RPL3	upregulated
AGO1	upregulated
ZNF84	upregulated
RPL41	upregulated
TNS3	upregulated
AF117829.1	upregulated
FAM92A	upregulated
INVS	upregulated
ARPC1B	upregulated
TNNI2	upregulated
PCBP2	upregulated
MORF4L1	upregulated
STRADA	upregulated
SPECC1L	upregulated
MIR31HG	upregulated
AC016831.7	upregulated
ECM1	upregulated
FANCA	upregulated
TSPOAP1	upregulated
ANKS1B	upregulated
PDCD4	upregulated
CAV1	upregulated
CUL9	upregulated
HSPA12A	upregulated
SYNDIG1	upregulated
AP005230.1	upregulated
IRS1	upregulated
OBSCN	upregulated
PRH1	upregulated
HADHB	upregulated
NCAPG2	upregulated
KCNC4	upregulated
HACD3	upregulated
MT1X	upregulated
RTKN	upregulated
AC008014.1	upregulated
SLC25A16	upregulated
MAP2K6	upregulated
RHEB	upregulated
TARSL2	upregulated
STARD4-AS1	upregulated
RNF169	upregulated
CKB	upregulated
ZDHHC17	upregulated
RBM41	upregulated
EIF2S3	upregulated
YARS2	upregulated
SPDYE3	upregulated
AZIN1-AS1	upregulated
PLEC	upregulated
XPO1	upregulated
CCDC14	upregulated
AF130359.1	upregulated
PLD3	upregulated
RBFA	upregulated
LSM8	upregulated
MAPKAPK5	upregulated
RABL2A	upregulated
CCAR1	upregulated
DPY19L1	upregulated
CEP135	upregulated
PKM	upregulated
IMMP1L	upregulated
GIT1	upregulated
TGS1	upregulated
CMIP	upregulated
CCDC82	upregulated
FGFR3	upregulated
ADNP	upregulated
SSH1	upregulated
PPP3CB	upregulated
USP37	upregulated
SOD2	upregulated
GNB1	upregulated
AC097716.1	upregulated
SFPQ	upregulated
ERO1B	upregulated
H3F3A	upregulated
ITGB3BP	upregulated
AC087500.1	upregulated
NDC1	upregulated
PKD1	upregulated
TLL1	upregulated
RERE	upregulated
AC007389.3	upregulated
STK3	upregulated
NTRK2	upregulated
WIF1	upregulated
GALNT18	upregulated
SYNE1	upregulated
TMEM67	upregulated
PKIG	upregulated
RBL1	upregulated
ATXN3	upregulated
ZNF519	upregulated
TPBG	upregulated
RNF4	upregulated
OTUD6B	upregulated
RAP1GAP2	upregulated
SLC43A3	upregulated
SCAF8	upregulated
PRRX1	upregulated
MTAP	upregulated
CDK2AP1	upregulated
FAM169A	upregulated
CCNC	upregulated
TMEM164	upregulated
LPCAT3	upregulated
EFCAB6	upregulated
LMBR1	upregulated
SMC5	upregulated
NDUFS4	upregulated
RRAS2	upregulated
AL137024.1	upregulated
LTA4H	upregulated
LIN9	upregulated
CEP57	upregulated
ZBTB4	upregulated
SLC16A4	upregulated
CAPN12	upregulated
ZBTB44	upregulated
SUCLG2	upregulated
STK35	upregulated
PKIA	upregulated
ING5	upregulated
PHC3	upregulated
SLC25A6	upregulated
DHTKD1	upregulated
SEMA3C	upregulated
NDUFAF6	upregulated
RABL2B	upregulated
ATP5PF	upregulated
AC004889.1	upregulated
METAP1D	upregulated
FUS	upregulated
PML	upregulated
LINC00649	upregulated
AC008459.1	upregulated
SMARCAL1	upregulated
AC016745.1	upregulated
AC245297.3	upregulated
ACP6	upregulated
TSPEAR	upregulated
CCT7	upregulated
PLEKHG4B	upregulated
LDAH	upregulated
PTGFRN	upregulated
IFT43	upregulated
BBS1	upregulated
GPT2	upregulated
PHTF2	upregulated
SHCBP1	upregulated
CEP170	upregulated
ADAMTS2	upregulated
CA5B	upregulated
BICRAL	upregulated
AC113383.1	upregulated
PHF6	upregulated
NKIRAS1	upregulated
SEMA5A	upregulated
MIA2	upregulated
LRPPRC	upregulated
FARP1	upregulated
KREMEN2	upregulated
DFFA	upregulated
ZBED5	upregulated
IQCK	upregulated
DPP7	upregulated
ALCAM	upregulated
CYP27A1	upregulated
RPA1	upregulated
S100PBP	upregulated
GOLGA8B	upregulated
ANXA4	upregulated
IRAK4	upregulated
ZMYM5	upregulated
ZFYVE27	upregulated
PLSCR4	upregulated
NSRP1	upregulated
CD81	upregulated
PIK3CB	upregulated
PPP6R3	upregulated
KIAA1522	upregulated
AC069277.1	upregulated
SNHG26	upregulated
MZF1	upregulated
FAM161A	upregulated
GABRE	upregulated
FAM49A	upregulated
SLC27A1	upregulated
VIPR1	upregulated
UBR2	upregulated
SLC39A11	upregulated
PJVK	upregulated
KIAA1324L	upregulated
CYBRD1	upregulated
MRPL33	upregulated
CCDC7	upregulated
DOCK11	upregulated
IQSEC2	upregulated
KIF2A	upregulated
PNRC2	upregulated
FBXW11	upregulated
UPF3B	upregulated
TMEM116	upregulated
CPNE1	upregulated
AL356599.1	upregulated
CCDC191	upregulated
NPRL3	upregulated
FAM120B	upregulated
TMBIM6	upregulated
BCL11B	upregulated
MAN1C1	upregulated
CEP128	upregulated
ZNF793	upregulated
MINDY4	upregulated
COG6	upregulated
VPS13C	upregulated
ADSL	upregulated
IRF3	upregulated
AC009120.2	upregulated
TCP11L1	upregulated
AC006206.2	upregulated
UBE2J2	upregulated
SMARCC1	upregulated
FBXL8	upregulated
AC092821.3	upregulated
WDR75	upregulated
DGKD	upregulated
METTL17	upregulated
DDX19B	upregulated
ZNF407	upregulated
MCM4	upregulated
HSPE1	upregulated
DPY19L2	upregulated
AP3B1	upregulated
MRPL3	upregulated
FAM126A	upregulated
AC022874.1	upregulated
ATP6AP1L	upregulated
INSR	upregulated
NPIPB2	upregulated
MYO10	upregulated
USP9Y	upregulated
SPON2	upregulated
HSF2	upregulated
ZNF318	upregulated
ANKAR	upregulated
CHST3	upregulated
ANXA11	upregulated
LINC00960	upregulated
AC008731.1	upregulated
THOC1	upregulated
TPGS2	upregulated
IFT80	upregulated
SULT1A1	upregulated
SLC3A2	upregulated
ARL14EP	upregulated
BTBD1	upregulated
HIVEP3	upregulated
BMERB1	upregulated
ZC2HC1A	upregulated
MEIS2	upregulated
NETO2	upregulated
GPR89B	upregulated
POLR3A	upregulated
SBF2-AS1	upregulated
B2M	upregulated
SETD4	upregulated
DBT	upregulated
LRRFIP2	upregulated
SOCS7	upregulated
HMG20A	upregulated
DRC3	upregulated
CCT4	upregulated
PPHLN1	upregulated
ALOX12-AS1	upregulated
ZNF451	upregulated
ZNF433-AS1	upregulated
PSME2	upregulated
CHCHD6	upregulated
ATP1A1-AS1	upregulated
EEF1AKMT2	upregulated
KLF13	upregulated
ZNF33A	upregulated
RPS12	upregulated
NSA2	upregulated
FBXW4	upregulated
TTC28-AS1	upregulated
WWTR1	upregulated
WWC2	upregulated
CALD1	upregulated
GMPS	upregulated
TTC8	upregulated
BMPR1A	upregulated
CDHR3	upregulated
AC025171.1	upregulated
MORC4	upregulated
LYRM4	upregulated
CRCP	upregulated
STAT3	upregulated
STX6	upregulated
RPS16	upregulated
CABLES1	upregulated
COP1	upregulated
VIT	upregulated
LNX2	upregulated
SHOC1	upregulated
WDFY1	upregulated
LAMB3	upregulated
TMEM91	upregulated
NUP155	upregulated
GPR180	upregulated
EPHB1	upregulated
TRPM7	upregulated
POMGNT1	upregulated
CTNNA1	upregulated
XRCC3	upregulated
DTWD1	upregulated
CDK5RAP3	upregulated
MDC1	upregulated
RILPL1	upregulated
SEMA6A	upregulated
DDHD2	upregulated
AC024588.1	upregulated
PRCC	upregulated
C5	upregulated
USP33	upregulated
RFC1	upregulated
P3H2	upregulated
CAPN2	upregulated
BAG5	upregulated
ZNF273	upregulated
CCNY	upregulated
C2CD5	upregulated
BORCS7	upregulated
ZNF254	upregulated
WNT10A	upregulated
PPP1R13B	upregulated
SF3B2	upregulated
CBX3	upregulated
LRP5	upregulated
NBAT1	upregulated
KIF7	upregulated
BBX	upregulated
MAP3K21	upregulated
RBM26	upregulated
RAD51C	upregulated
SUN1	upregulated
PARP11	upregulated
FAM200B	upregulated
SDHD	upregulated
KANTR	upregulated
KCNQ3	upregulated
TMTC4	upregulated
AC074032.1	upregulated
SHLD2	upregulated
PIKFYVE	upregulated
SLC35G2	upregulated
ZNF302	upregulated
PNISR	upregulated
NASP	upregulated
CYYR1	upregulated
CDC25B	upregulated
CPSF6	upregulated
PTCD1	upregulated
DCTD	upregulated
CRIPT	upregulated
DSE	upregulated
KDSR	upregulated
ACYP1	upregulated
ACADM	upregulated
PPARGC1B	upregulated
TYMS	upregulated
FAM227B	upregulated
DNAH11	upregulated
NOP58	upregulated
SLC35F3	upregulated
RPL8	upregulated
SEMA6A-AS1	upregulated
HBS1L	upregulated
SPCS2	upregulated
HNRNPH3	upregulated
CAMTA1	upregulated
MKRN2OS	upregulated
LARS	upregulated
BAZ2B	upregulated
ALDH2	upregulated
ZC3HAV1	upregulated
ASAP2	upregulated
MSRA	upregulated
MIR100HG	upregulated
MROH7	upregulated
PSIP1	upregulated
MIATNB	upregulated
EAPP	upregulated
SNRK	upregulated
ERAP2	upregulated
NUP210	upregulated
HNRNPK	upregulated
NHEJ1	upregulated
TCTN1	upregulated
AXIN2	upregulated
NCEH1	upregulated
MCM3	upregulated
YTHDF2	upregulated
STX2	upregulated
ARMCX4	upregulated
ZNF561-AS1	upregulated
AL136366.1	upregulated
KIF9-AS1	upregulated
RBM23	upregulated
BCL6	upregulated
CCDC92	upregulated
TPST1	upregulated
SRGAP3	upregulated
DCAKD	upregulated
HSPH1	upregulated
DCAF16	upregulated
RNF168	upregulated
UBE2Q2	upregulated
INPP4A	upregulated
CEBPZOS	upregulated
SPATA7	upregulated
SLC39A13	upregulated
IFNAR2	upregulated
NT5DC3	upregulated
FAM182B	upregulated
AC092683.1	upregulated
ARHGAP12	upregulated
RPS23	upregulated
BICC1	upregulated
FAM184B	upregulated
WNK2	upregulated
NAP1L4	upregulated
SNED1	upregulated
CNOT9	upregulated
GHR	upregulated
RMDN2	upregulated
ZNF736	upregulated
MYLIP	upregulated
LGALS9B	upregulated
FAM120AOS	upregulated
STT3A	upregulated
IPO9	upregulated
CUEDC2	upregulated
ATP5F1E	upregulated
HRH1	upregulated
ARMH4	upregulated
ICA1L	upregulated
C16orf95	upregulated
SH3RF1	upregulated
CFAP161	upregulated
MSH2	upregulated
GABPB1-AS1	upregulated
LZTS1	upregulated
PIK3CD	upregulated
CASP8	upregulated
CSTF3	upregulated
ECHDC1	upregulated
OLFML2A	upregulated
CYP27C1	upregulated
ZNF337-AS1	upregulated
UPF2	upregulated
LINC00630	upregulated
ZDHHC23	upregulated
GARNL3	upregulated
AP002495.1	upregulated
CCND1	upregulated
KLF7	upregulated
BTN3A1	upregulated
MBTPS2	upregulated
MYO1B	upregulated
COMMD10	upregulated
SLC25A21	upregulated
AADACL2-AS1	upregulated
TBC1D4	upregulated
SLC25A17	upregulated
PDE5A	upregulated
ANAPC16	upregulated
GLS	upregulated
EDRF1	upregulated
TOPBP1	upregulated
EFCAB7	upregulated
CRK	upregulated
CKLF	upregulated
RBPJ	upregulated
CRPPA	upregulated
AC004083.1	upregulated
DGKA	upregulated
ATP9B	upregulated
AL117336.2	upregulated
LINC02328	upregulated
ERF	upregulated
TMEM134	upregulated
UTP20	upregulated
CD63	upregulated
CCDC18-AS1	upregulated
ZNF746	upregulated
EP400	upregulated
PFKFB3	upregulated
PARP1	upregulated
UMPS	upregulated
NBR2	upregulated
SPRY1	upregulated
ATP5MC1	upregulated
GNL3L	upregulated
AL078604.4	upregulated
ZNF451-AS1	upregulated
PAXBP1	upregulated
ADCY3	upregulated
RNMT	upregulated
DPH6-DT	upregulated
SLC35E2B	upregulated
IGBP1	upregulated
HDAC2	upregulated
AL020995.1	upregulated
ITIH5	upregulated
TSEN15	upregulated
TOP2B	upregulated
MRE11	upregulated
PSMA3-AS1	upregulated
PDE6D	upregulated
USP47	upregulated
AC090825.1	upregulated
TCP1	upregulated
LPIN1	upregulated
ZNF81	upregulated
IL1RAP	upregulated
ATL3	upregulated
GRM7-AS3	upregulated
NFRKB	upregulated
ASXL1	upregulated
RPL34	upregulated
AC093866.1	upregulated
RPS3	upregulated
CHURC1	upregulated
FAXC	upregulated
H2AFY2	upregulated
RALGDS	upregulated
CAV2	upregulated
SMC4	upregulated
EVC2	upregulated
JKAMP	upregulated
YY1	upregulated
ACTR2	upregulated
RBFOX1	upregulated
SPRY2	upregulated
IL4R	upregulated
CDCA7L	upregulated
INTS4	upregulated
COX7A2L	upregulated
INTU	upregulated
PAK2	upregulated
LRRC37A3	upregulated
HLA-DRA	upregulated
UIMC1	upregulated
ZNF106	upregulated
CEP120	upregulated
AL078600.1	upregulated
TGDS	upregulated
BCOR	upregulated
PAIP2	upregulated
FBXO17	upregulated
UMAD1	upregulated
TPR	upregulated
EXOSC8	upregulated
RPS19	upregulated
ZNF600	upregulated
MIGA1	upregulated
BBS5	upregulated
RPL5	upregulated
OSBP	upregulated
CRTC1	upregulated
LRRC40	upregulated
SMC6	upregulated
DNAJC24	upregulated
HSPA1A	upregulated
SPHK2	upregulated
VPS35	upregulated
DTX3L	upregulated
VIM	upregulated
CCDC18	upregulated
PHACTR4	upregulated
RNF14	upregulated
JUND	upregulated
USP40	upregulated
CCER2	upregulated
CCP110	upregulated
FLNA	upregulated
CREBRF	upregulated
ST7L	upregulated
LARS2	upregulated
PSMD8	upregulated
PILRB	upregulated
RIMBP2	upregulated
PPP2R3B	upregulated
JAG2	upregulated
EDNRA	upregulated
COG7	upregulated
AC079781.5	upregulated
AC093157.1	upregulated
RTN4RL1	upregulated
PECR	upregulated
NSUN7	upregulated
FBN2	upregulated
KDM4A	upregulated
LRP12	upregulated
TFRC	upregulated
CCDC30	upregulated
COPS7B	upregulated
SYTL1	upregulated
AC008443.1	upregulated
COQ9	upregulated
POLR2J3	upregulated
PRPF40B	upregulated
C12orf75	upregulated
EEF2	upregulated
GRB10	upregulated
KCNMB2-AS1	upregulated
TRA2B	upregulated
DDX39B	upregulated
WRN	upregulated
CPD	upregulated
TTC33	upregulated
ZNF585B	upregulated
EFCAB13	upregulated
PAK1	upregulated
RNF213-AS1	upregulated
GRIK4	upregulated
AP5M1	upregulated
TMEM220	upregulated
ZNF621	upregulated
HLTF	upregulated
NIPSNAP2	upregulated
SLC25A13	upregulated
AMOTL1	upregulated
ANTXR2	upregulated
MAP3K14	upregulated
IPO7	upregulated
FAM149B1	upregulated
UTRN	upregulated
COX16	upregulated
CARS2	upregulated
C15orf40	upregulated
SPRY4-AS1	upregulated
RNASEH2B	upregulated
XRCC2	upregulated
TDRP	upregulated
NDUFAF8	upregulated
AP000442.1	upregulated
MT-ND3	upregulated
PATJ	upregulated
CLIC1	upregulated
PHF1	upregulated
APLP2	upregulated
DGKE	upregulated
PHAX	upregulated
NDUFB1	upregulated
MARF1	upregulated
PHKA2	upregulated
LAMTOR4	upregulated
AGAP1	upregulated
AC025682.1	upregulated
CNST	upregulated
SUMO2	upregulated
IVNS1ABP	upregulated
DIDO1	upregulated
SLC25A24	upregulated
ABCA10	upregulated
ARPC5	upregulated
FAM160B1	upregulated
TRIM5	upregulated
PRIMPOL	upregulated
LARGE-AS1	upregulated
SDHAF4	upregulated
TRIM2	upregulated
CAPZB	upregulated
DGKZ	upregulated
AC090945.1	upregulated
SAMM50	upregulated
LRRCC1	upregulated
DNM1	upregulated
NRCAM	upregulated
TLN1	upregulated
AKAP8	upregulated
ATP5F1C	upregulated
FAM120C	upregulated
CELF1	upregulated
UXS1	upregulated
NLRC5	upregulated
PWP1	upregulated
WASHC2C	upregulated
CSRNP3	upregulated
TMEM68	upregulated
RAP1B	upregulated
SMARCE1	upregulated
HNRNPF	upregulated
ZNF618	upregulated
IGFBP5	upregulated
VAPA	upregulated
ARL6IP1	upregulated
AKT2	upregulated
ARL9	upregulated
APTX	upregulated
TJAP1	upregulated
SMC1A	upregulated
HDAC8	upregulated
TMEM178B	upregulated
CATSPERE	upregulated
LINC02100	upregulated
EXT2	upregulated
ALMS1	upregulated
AC005037.1	upregulated
SNHG30	upregulated
AGL	upregulated
AC012404.1	upregulated
C11orf49	upregulated
MED17	upregulated
SQSTM1	upregulated
VPS54	upregulated
TAF4B	upregulated
LIN54	upregulated
PPP4R1	upregulated
PRSS12	upregulated
ZNF76	upregulated
LAMC2	upregulated
TCAIM	upregulated
ZBTB48	upregulated
KIAA1328	upregulated
ABCE1	upregulated
TCF12	upregulated
BCL7C	upregulated
MIR3659HG	upregulated
PCNX2	upregulated
CHMP4A	upregulated
DLL1	upregulated
TNFAIP8L1	upregulated
C5orf24	upregulated
RRM2	upregulated
MLH3	upregulated
KTN1	upregulated
DEF6	upregulated
AL359232.1	upregulated
SNAP47	upregulated
GPHN	upregulated
FGF1	upregulated
KCTD3	upregulated
DCTN1	upregulated
DNAJC2	upregulated
NUSAP1	upregulated
SCLY	upregulated
SDCBP2-AS1	upregulated
FOXP1	upregulated
WDR45	upregulated
AAMDC	upregulated
RBM4B	upregulated
SLC22A5	upregulated
CDS2	upregulated
MSH6	upregulated
ZDHHC6	upregulated
TTTY10	upregulated
LTBP1	upregulated
SKA2	upregulated
PPP3CA	upregulated
PSMA3	upregulated
RABGAP1L	upregulated
ITCH	upregulated
RPS6KA5	upregulated
NDUFS2	upregulated
RPAP2	upregulated
CYB5B	upregulated
SLC2A1	upregulated
HNRNPDL	upregulated
ALDH3A1	upregulated
ZNF197	upregulated
C1D	upregulated
COPS3	upregulated
TSHR	upregulated
SGK3	upregulated
SORBS1	upregulated
CDKL3	upregulated
TXNDC11	upregulated
CCT5	upregulated
HMGXB3	upregulated
SLCO2A1	upregulated
DCT	upregulated
NOC3L	upregulated
RASSF1	upregulated
TNPO1	upregulated
DHX30	upregulated
TMEM63A	upregulated
NAE1	upregulated
EXOSC10	upregulated
MST1R	upregulated
RIMS2	upregulated
ELK4	upregulated
SNRPA1	upregulated
PPP1R11	upregulated
SPRTN	upregulated
OIP5	upregulated
LINS1	upregulated
UBE2G2	upregulated
RABL3	upregulated
FBXO22	upregulated
GPBP1	upregulated
MARVELD3	upregulated
XPO4	upregulated
RPS28	upregulated
ZNF587B	upregulated
MIS18BP1	upregulated
NRBP1	upregulated
PI4KA	upregulated
TRAF2	upregulated
SPATA17	upregulated
ZSCAN26	upregulated
NPDC1	upregulated
FAM214A	upregulated
MTRNR2L12	upregulated
CD276	upregulated
MACROD2	upregulated
CTBS	upregulated
GFPT1	upregulated
STEAP2	upregulated
PCM1	upregulated
SSBP2	upregulated
EFHC2	upregulated
DSN1	upregulated
PAPOLA	upregulated
PCMTD1	upregulated
HMGA1P4	upregulated
ELOA-AS1	upregulated
DDX17	upregulated
IFT27	upregulated
SMARCA1	upregulated
SPON1	upregulated
SLC7A8	upregulated
NFYC	upregulated
COPS8	upregulated
AC007130.1	upregulated
ANGPTL2	upregulated
AK2	upregulated
HNRNPLL	upregulated
PWWP2A	upregulated
LRIG2	upregulated
NOL12	upregulated
EEFSEC	upregulated
DDX24	upregulated
TAB1	upregulated
CBFA2T2	upregulated
HSP90AB1	upregulated
LRCH3	upregulated
AC058791.1	upregulated
APBB2	upregulated
SLC20A1	upregulated
RBM25	upregulated
SUGCT	upregulated
SYNC	upregulated
GTF3C3	upregulated
C7orf50	upregulated
DDX3Y	upregulated
LRRC6	upregulated
ASCC1	upregulated
EML2	upregulated
FTO	upregulated
LINC01278	upregulated
NHLRC3	upregulated
RBKS	upregulated
TRIO	upregulated
SPAG7	upregulated
CLUAP1	upregulated
OXNAD1	upregulated
TERF2IP	upregulated
LINC00271	upregulated
RAB30-DT	upregulated
WDR6	upregulated
DLEU1	upregulated
CIR1	upregulated
DLD	upregulated
FKBP9	upregulated
CTDSP2	upregulated
GARS-DT	upregulated
HNRNPUL1	upregulated
MGA	upregulated
QSER1	upregulated
PCGF6	upregulated
PARP16	upregulated
PPCDC	upregulated
DNMT1	upregulated
INF2	upregulated
TAF1B	upregulated
ATXN7L3B	upregulated
AGO4	upregulated
ATPSCKMT	upregulated
ZNF286A	upregulated
CCDC97	upregulated
PLP2	upregulated
MRI1	upregulated
IPP	upregulated
ASPM	upregulated
WDR82	upregulated
GBE1	upregulated
SNX27	upregulated
BSG	upregulated
ECD	upregulated
MRTFB	upregulated
COX20	upregulated
NOP53	upregulated
AC011447.3	upregulated
SOX6	upregulated
NRXN3	upregulated
VANGL2	upregulated
TRIM23	upregulated
TRMT1L	upregulated
ITGAV	upregulated
ENPP2	upregulated
CH25H	upregulated
TRIP6	upregulated
CD164	upregulated
PPP1R12C	upregulated
ACAP3	upregulated
SYAP1	upregulated
AC064807.1	upregulated
MTG1	upregulated
VPS35L	upregulated
FANCL	upregulated
BRCA1	upregulated
PRPF3	upregulated
ACSF2	upregulated
ZNF595	upregulated
RBM39	upregulated
AHR	upregulated
NBPF12	upregulated
DHX15	upregulated
ELMOD3	upregulated
ZNF462	upregulated
PKD2L2	upregulated
DPY19L4	upregulated
AC021851.1	upregulated
NR3C2	upregulated
EXOC7	upregulated
CENPO	upregulated
COBLL1	upregulated
PIN4	upregulated
E2F7	upregulated
FRG1-DT	upregulated
SPPL2A	upregulated
TTC1	upregulated
EIF3K	upregulated
TP73	upregulated
PAM16	upregulated
CCDC65	upregulated
BDH2	upregulated
FAM20C	upregulated
GTF2H2	upregulated
SIK2	upregulated
RAB11FIP3	upregulated
SOX7	upregulated
ARMC2	upregulated
MBP	upregulated
AC013652.1	upregulated
PRPF4B	upregulated
FAM168A	upregulated
POLE	upregulated
SNX29	upregulated
WDR63	upregulated
TMEM248	upregulated
ZNF260	upregulated
GRSF1	upregulated
RPL21	upregulated
PABPN1	upregulated
GGT7	upregulated
NUF2	upregulated
C2orf27A	upregulated
NARS2	upregulated
CHIC1	upregulated
UFC1	upregulated
VAC14	upregulated
NPIPB5	upregulated
AVL9	upregulated
TMEM161B	upregulated
MIR29B2CHG	upregulated
SLC38A10	upregulated
PMS1	upregulated
GNB1L	upregulated
TMEM99	upregulated
ZBTB8A	upregulated
DNAJC9	upregulated
MTRES1	upregulated
RNF138	upregulated
CMTM4	upregulated
CCDC32	upregulated
PSMA4	upregulated
POC5	upregulated
PTPN14	upregulated
LETMD1	upregulated
AIFM1	upregulated
BFAR	upregulated
DERA	upregulated
CDC73	upregulated
KIAA0895L	upregulated
MNAT1	upregulated
DRAM1	upregulated
AC097634.3	upregulated
PDHX	upregulated
MAPK1IP1L	upregulated
RPL29	upregulated
ACACB	upregulated
PSMC6	upregulated
USP10	upregulated
FBXL4	upregulated
ARL17A	upregulated
PTTG1IP	upregulated
C5orf66	upregulated
LINC01266	upregulated
EPC1	upregulated
ARNT2	upregulated
TTC7A	upregulated
RPL13	upregulated
EXOC4	upregulated
NOM1	upregulated
ZSWIM7	upregulated
CCNG1	upregulated
MAP2K5	upregulated
ARL6	upregulated
GTF2I	upregulated
C2CD3	upregulated
ZNF765	upregulated
CCDC28A	upregulated
HDDC2	upregulated
SMIM19	upregulated
[truncated: 4,647 more rows]
