# Supplementary material for: Tissue Mechanics and Hedgehog Signaling Crosstalk as a Key Epithelial–Stromal Interplay in Cancer Development
Source: Adv Sci (Weinh). 2024 Jul 8;11(35):2400063. doi: 10.1002/advs.202400063 (PMC11425211; doi:10.1002/advs.202400063)
Supplement: Supplementary file 6 — Supporting Information [file ADVS-11-2400063-s010.xlsx]

## Sheet: GLI2(-)
Supplementary Table 5. List of GO terms and KEGG pathways enriched in GLI2-expressing epithelial cells in the snRNA-seq dataset compared to cells without GLI2 expression.
Category	ID	Description	p.adjust	query_size	Count	term_size	effective_domain_size	geneID	GeneRatio	BgRatio
GO:BP	GO:0043588	skin development	1.79188e-19	876	59	313	21110	ERRFI1/GRHL3/SFN/DHCR24/IVL/SPRR1B/TMEM79/IRF6/GRHL1/FOSL2/IL1A/ABCA12/CSTA/CLDN1/TMPRSS11F/PALLD/ARRDC3/SPINK5/DSP/CDSN/PNPLA1/ASAH1/GRHL2/ZDHHC21/AQP3/UGCG/SLC27A4/LIPK/LIPM/SUFU/YAP1/POU2F3/KRT80/KRT6B/KRT6C/KRT6A/KRT2/KRT1/KRT76/KRT3/KRT78/SCEL/TGM1/PSEN1/CERS3/PPL/ALOX12B/ALOXE3/FOXN1/KRT10/KRT16/KRT17/JUP/EVPL/ACER1/CNFN/TGM3/MAFB/KRT25	59/876	313/21110
GO:BP	GO:0030216	keratinocyte differentiation	2.22843e-19	876	44	173	21110	ERRFI1/SFN/IVL/SPRR1B/TMEM79/IRF6/GRHL1/FOSL2/IL1A/ABCA12/CSTA/PALLD/DSP/PNPLA1/ASAH1/GRHL2/AQP3/UGCG/LIPK/LIPM/YAP1/POU2F3/KRT80/KRT6B/KRT6C/KRT6A/KRT2/KRT1/KRT76/KRT3/KRT78/SCEL/TGM1/CERS3/PPL/FOXN1/KRT10/KRT16/KRT17/EVPL/ACER1/CNFN/TGM3/MAFB	44/876	173/21110
GO:BP	GO:0009913	epidermal cell differentiation	8.16531e-18	876	50	244	21110	HES5/ERRFI1/SFN/IVL/SPRR1B/TMEM79/IRF6/GRHL1/FOSL2/IL1A/ABCA12/CSTA/HES1/PALLD/SPINK5/DSP/PNPLA1/ASAH1/ESRP1/GRHL2/AQP3/UGCG/LIPK/LIPM/YAP1/POU2F3/KRT80/KRT6B/KRT6C/KRT6A/KRT2/KRT1/KRT76/KRT3/KRT78/SCEL/TGM1/CERS3/PPL/PAFAH1B1/FOXN1/KRT10/KRT16/KRT17/EVPL/ACER1/CNFN/SULT2B1/TGM3/MAFB	50/876	244/21110
GO:BP	GO:0008544	epidermis development	1.4478e-17	876	63	385	21110	HES5/ERRFI1/GRHL3/SFN/IVL/SPRR1B/TMEM79/IRF6/GRHL1/FOSL2/IL1A/ABCA12/CSTA/CLDN1/HES1/TMPRSS11F/PALLD/SPINK5/DSP/PNPLA1/ASAH1/FABP5/ESRP1/GRHL2/ZDHHC21/AQP3/UGCG/LIPK/LIPM/YAP1/POU2F3/KRT80/KRT6B/KRT6C/KRT6A/KRT2/KRT1/KRT76/KRT3/KRT78/ATP2A2/SCEL/TGM1/TGM5/CERS3/PPL/PAFAH1B1/ALOX12B/ALOXE3/FOXN1/KRT10/KRT16/KRT17/EVPL/ZNF750/ACER1/KRTDAP/CNFN/SULT2B1/KLK7/TGM3/MAFB/KRT25	63/876	385/21110
GO:BP	GO:0048856	anatomical structure development	5.65098e-17	876	369	5896	21110	HES5/ERRFI1/GPR157/CTNNBIP1/GRHL3/SFN/EPB41/PTPRF/DHCR24/TACSTD2/HOOK1/GADD45A/ADGRL2/VAV3/SORT1/CSF1/HIPK1/NGF/IGSF3/SPAG17/NOTCH2/SRGAP2B/PIAS3/TUFT1/IVL/SPRR1B/PGLYRP3/S100A8/RAB25/SEMA4A/TMEM79/RC3H1/RASAL2/KDM5B/SRGAP2/PLXNA2/IRF6/ENAH/MBOAT2/GRHL1/ITSN2/RAB10/FOSL2/MEIS1/APLF/TGFA/TET3/HK2/MAL/NPAS2/IL1RL2/IL1A/IL1RN/NFE2L2/NCKAP1/ORMDL1/HECW2/RAPH1/ADAM23/ABCA12/EPHA4/DNER/FARP2/BOK/CHL1/I…	369/876	5896/21110
GO:BP	GO:0032502	developmental process	9.05393e-16	876	392	6489	21110	HES5/ERRFI1/GPR157/CTNNBIP1/GRHL3/SFN/EPB41/PTPRF/TESK2/DHCR24/TACSTD2/HOOK1/GADD45A/ADGRL2/VAV3/SORT1/CSF1/HIPK1/NGF/IGSF3/SPAG17/NOTCH2/SRGAP2B/PIAS3/TUFT1/IVL/SPRR1B/PGLYRP3/S100A8/RAB25/SEMA4A/TMEM79/SLC19A2/RC3H1/RASAL2/KDM5B/SRGAP2/PLXNA2/IRF6/ENAH/TAF5L/MBOAT2/GRHL1/ITSN2/RAB10/FOSL2/MEIS1/APLF/TGFA/TET3/HK2/MAL/NPAS2/IL1RL2/IL1A/IL1RN/NFE2L2/NCKAP1/ORMDL1/HECW2/RAPH1/ADAM23/ABCA12/EPHA4/D…	392/876	6489/21110
GO:BP	GO:0009888	tissue development	3.81724e-15	876	166	2008	21110	HES5/ERRFI1/CTNNBIP1/GRHL3/SFN/DHCR24/TACSTD2/CSF1/NOTCH2/TUFT1/IVL/SPRR1B/RAB25/SEMA4A/TMEM79/RASAL2/KDM5B/PLXNA2/IRF6/MBOAT2/GRHL1/RAB10/FOSL2/APLF/IL1A/ABCA12/EPHA4/DNER/THRB/SEMA3F/GSK3B/CSTA/ARHGEF26/CLDN1/HES1/DLG1/HOPX/TMPRSS11F/BMP2K/PALLD/OXCT1/GCNT4/ARRDC3/SPINK5/DUSP1/DSP/JARID2/MAPK14/PNPLA1/PIM1/ANKRD6/CD24/GJA1/EZR/AFDN/RALA/COBL/CFTR/CREB3L2/ASAH1/CHD7/NCOA2/RDH10/FABP5/ESRP1/GRHL2…	166/876	2008/21110
GO:BP	GO:0031424	keratinization	5.25982e-12	876	25	83	21110	SFN/IVL/SPRR1B/TMEM79/IL1A/ABCA12/LIPK/LIPM/KRT80/KRT6B/KRT6C/KRT6A/KRT2/KRT1/KRT76/KRT3/KRT78/TGM1/CERS3/PPL/KRT16/KRT17/EVPL/CNFN/TGM3	25/876	83/21110
GO:BP	GO:0060429	epithelium development	3.5266e-11	876	110	1231	21110	HES5/ERRFI1/CTNNBIP1/GRHL3/SFN/TACSTD2/CSF1/NOTCH2/IVL/SPRR1B/RAB25/TMEM79/KDM5B/PLXNA2/IRF6/GRHL1/RAB10/FOSL2/IL1A/ABCA12/EPHA4/THRB/GSK3B/CSTA/ARHGEF26/CLDN1/HES1/DLG1/TMPRSS11F/PALLD/SPINK5/DSP/PNPLA1/ANKRD6/CD24/GJA1/EZR/AFDN/RALA/COBL/ASAH1/CHD7/RDH10/ESRP1/GRHL2/MTSS1/MYC/JAK2/ZDHHC21/CDKN2B/AQP3/TJP2/UGCG/ABI1/PTEN/LIPK/LIPM/SUFU/CAT/EHF/YAP1/POU2F3/KRT80/KRT6B/KRT6C/KRT6A/KRT2/KRT1/KRT76/…	110/876	1231/21110
GO:BP	GO:0030855	epithelial cell differentiation	6.37746e-11	876	77	722	21110	HES5/ERRFI1/SFN/NOTCH2/IVL/SPRR1B/RAB25/TMEM79/KDM5B/IRF6/GRHL1/RAB10/FOSL2/IL1A/ABCA12/THRB/GSK3B/CSTA/ARHGEF26/CLDN1/HES1/PALLD/SPINK5/DSP/PNPLA1/CD24/EZR/AFDN/ASAH1/ESRP1/GRHL2/MTSS1/ZDHHC21/CDKN2B/AQP3/TJP2/UGCG/LIPK/LIPM/EHF/YAP1/POU2F3/KRT80/KRT6B/KRT6C/KRT6A/KRT2/KRT1/KRT76/KRT3/KRT78/KLF5/SCEL/TGM1/FRMD6/HIF1A/TJP1/MYO1E/RHCG/CERS3/PPL/MAF/PAFAH1B1/FOXN1/KRT10/KRT13/KRT16/KRT17/EVPL/ACER1…	77/876	722/21110
GO:BP	GO:0032501	multicellular organismal process	3.84569e-10	876	424	7716	21110	HES5/ERRFI1/GPR157/CTNNBIP1/GRHL3/SFN/EPB41/PTPRF/SLC6A9/TESK2/DHCR24/TACSTD2/HOOK1/GADD45A/PTGER3/ADGRL2/VAV3/SORT1/CSF1/HIPK1/NGF/IGSF3/SPAG17/NOTCH2/SRGAP2B/PIAS3/TUFT1/IVL/SPRR1B/PGLYRP3/S100A8/RAB25/SEMA4A/TMEM79/SLAMF7/NOS1AP/SLC19A2/RC3H1/RASAL2/DENND1B/INAVA/KDM5B/SRGAP2/CD55/PLXNA2/IRF6/ENAH/TAF5L/MBOAT2/GRHL1/ITSN2/RAB10/PELI1/MEIS1/APLF/TGFA/TET3/HK2/MAL/NPAS2/IL1RL2/IL1A/IL36RN/IL1RN/…	424/876	7716/21110
GO:BP	GO:0006629	lipid metabolic process	5.13504e-10	876	118	1418	21110	DHCR24/VAV3/CEPT1/THEM5/PRDX6/MBOAT2/PLB1/IL1A/IL1RN/DBI/OSBPL6/ORMDL1/ABCA12/SGPP2/OSBPL10/ABHD5/MGLL/PPM1L/SPTSSB/PLD1/PCYT1A/BDH1/ACOX3/CWH43/NAAA/CDS1/ADH7/PLA2G12A/ELOVL6/MSMO1/HPGD/OXCT1/ELOVL7/HMGCR/CERT1/SERINC5/MAPK14/PNPLA1/CYP39A1/FAM135A/ELOVL4/AIG1/CD36/CYP51A1/CYP3A5/CFTR/AKR1B10/FDFT1/ASAH1/EPHX2/SDR16C5/NCOA2/RDH10/FABP5/SQLE/VLDLR/PTGR1/UGCG/PTGS1/SLC27A4/IDI1/PTEN/LIPK/LIPM/CYP2…	118/876	1418/21110
GO:BP	GO:0048513	animal organ development	5.70387e-09	876	206	3128	21110	HES5/ERRFI1/CTNNBIP1/GRHL3/SFN/DHCR24/TACSTD2/ADGRL2/CSF1/HIPK1/IGSF3/NOTCH2/TUFT1/IVL/SPRR1B/SEMA4A/TMEM79/RC3H1/RASAL2/KDM5B/SRGAP2/PLXNA2/IRF6/MBOAT2/GRHL1/FOSL2/MEIS1/APLF/TGFA/HK2/IL1A/ABCA12/EPHA4/DNER/BOK/KAT2B/THRB/SEMA3F/CRYBG3/TBC1D23/GSK3B/CSTA/TNFSF10/EPHB3/CLDN1/HES1/DLG1/HOPX/TMPRSS11F/BMP2K/PALLD/HPGD/OXCT1/GCNT4/CERT1/ARRDC3/SPINK5/NDST1/TUBB2A/DSP/JARID2/CDSN/MPIG6B/MAPK14/PNPLA1…	206/876	3128/21110
GO:BP	GO:0044255	cellular lipid metabolic process	1.45645e-08	876	90	1012	21110	CEPT1/THEM5/PRDX6/MBOAT2/PLB1/DBI/ORMDL1/ABCA12/SGPP2/OSBPL10/ABHD5/MGLL/PPM1L/SPTSSB/PLD1/PCYT1A/ACOX3/CWH43/NAAA/CDS1/ADH7/PLA2G12A/ELOVL6/MSMO1/HPGD/ELOVL7/HMGCR/CERT1/SERINC5/MAPK14/PNPLA1/FAM135A/ELOVL4/AIG1/CD36/CYP3A5/AKR1B10/FDFT1/ASAH1/EPHX2/SDR16C5/RDH10/FABP5/PTGR1/UGCG/PTGS1/SLC27A4/IDI1/PTEN/CYP2C18/CYP2C19/ERLIN1/CAT/ALDH3B2/DGAT2/RAB38/PIK3C2G/SDR9C7/MVK/GLTP/RDH12/SPTLC2/DEGS2/MTM…	90/876	1012/21110
GO:BP	GO:1901564	organonitrogen compound metabolic process	4.92856e-08	876	358	6441	21110	PLEKHN1/HES5/ERRFI1/DDI2/CDA/EIF4G3/SFN/TENT5B/RHBDL2/MED8/PTPRF/SLC6A9/TESK2/DHCR24/GADD45A/CSF1/CEPT1/CTTNBP2NL/MAGI3/HIPK1/TRIM33/NGF/PIAS3/THEM5/IVL/SPRR1B/PGLYRP3/S100A8/NOS1AP/SLC19A2/RC3H1/RASAL2/INAVA/KDM5B/NUAK2/IKBKE/JMJD4/TAF5L/RNF144A/MBOAT2/PLB1/PPP1CB/PELI1/TGFA/NAGK/PAIP2B/TET3/PROM2/LYG2/RNF149/DBI/KYNU/STK39/NFE2L2/ORMDL1/HECW2/ADAM23/ABCA12/CNPPD1/EPHA4/SGPP2/DNER/PSMD1/BOK/SH3B…	358/876	6441/21110
GO:BP	GO:0050896	response to stimulus	6.3898e-08	876	472	9081	21110	PLEKHN1/HES5/ERRFI1/GPR157/CTNNBIP1/DDI2/PLEKHM2/ARHGEF10L/CDA/GRHL3/SFN/CITED4/PTPRF/SLC6A9/DHCR24/TACSTD2/GADD45A/GNG12/PTGER3/ADGRL2/GBP6/VAV3/SORT1/CSF1/MAGI3/HIPK1/TRIM33/NGF/NOTCH2/PIAS3/TUFT1/IVL/PGLYRP3/S100A8/S100A16/S100A14/SEMA4A/SLAMF7/ARHGAP30/NOS1AP/PRDX6/RC3H1/RASAL2/RALGPS2/ANGPTL1/RGL1/DENND1B/INAVA/PKP1/KDM5B/NUAK2/SRGAP2/IKBKE/CD55/PLXNA2/SUSD4/ENAH/TAF5L/ATP6V1C2/RAB10/PPP1CB/…	472/876	9081/21110
GO:BP	GO:0007010	cytoskeleton organization	7.99663e-08	876	117	1513	21110	ARHGEF10L/GRHL3/EPB41/MAP7D1/TESK2/TACSTD2/HOOK1/GADD45A/SPAG17/NOTCH2/S100A8/NOS1AP/PKP1/NUAK2/SRGAP2/ENAH/CLIP4/IL1A/NCKAP1/TUBA4A/FARP2/IQSEC1/KAT2B/DYNC1LI1/MAP4/ATXN7/GSK3B/NCK1/DLG1/SLAIN2/RUFY3/GAB1/SH3D19/FHDC1/PALLD/OCLN/EFNA5/ARHGAP26/CSNK1A1/TUBB2A/DSP/RANBP9/GJA1/MAP7/EZR/RALA/COBL/EPHA1/DNAJB6/CHMP4C/RNF19A/MTSS1/FAM83H/KIFC2/KANK1/JAK2/SPTAN1/CAMSAP1/NEBL/ABI1/PARD3/RHOBTB1/ABLIM1/T…	117/876	1513/21110
GO:BP	GO:0048869	cellular developmental process	1.08553e-07	876	260	4344	21110	HES5/ERRFI1/GPR157/CTNNBIP1/SFN/PTPRF/TACSTD2/HOOK1/SORT1/CSF1/HIPK1/NGF/SPAG17/NOTCH2/PIAS3/IVL/SPRR1B/PGLYRP3/S100A8/RAB25/SEMA4A/TMEM79/RC3H1/KDM5B/SRGAP2/PLXNA2/IRF6/ENAH/MBOAT2/GRHL1/ITSN2/RAB10/FOSL2/MEIS1/APLF/MAL/IL1RL2/IL1A/NFE2L2/NCKAP1/HECW2/RAPH1/ABCA12/EPHA4/DNER/FARP2/BOK/CHL1/IQSEC1/THRB/ABHD5/NBEAL2/MAP4/SEMA3F/MANF/TBC1D23/GSK3B/CSTA/OSBPL11/NCK1/P2RY1/ARHGEF26/EPHB3/CLDN1/HES1/K…	260/876	4344/21110
GO:BP	GO:0030154	cell differentiation	1.61788e-07	876	258	4318	21110	HES5/ERRFI1/GPR157/CTNNBIP1/SFN/PTPRF/TACSTD2/HOOK1/SORT1/CSF1/HIPK1/NGF/SPAG17/NOTCH2/PIAS3/IVL/SPRR1B/PGLYRP3/S100A8/RAB25/SEMA4A/TMEM79/RC3H1/KDM5B/SRGAP2/PLXNA2/IRF6/ENAH/MBOAT2/GRHL1/ITSN2/RAB10/FOSL2/MEIS1/APLF/MAL/IL1RL2/IL1A/NFE2L2/NCKAP1/HECW2/RAPH1/ABCA12/EPHA4/DNER/FARP2/BOK/CHL1/IQSEC1/THRB/ABHD5/NBEAL2/MAP4/SEMA3F/MANF/TBC1D23/GSK3B/CSTA/OSBPL11/NCK1/P2RY1/ARHGEF26/EPHB3/CLDN1/HES1/K…	258/876	4318/21110
GO:BP	GO:0045104	intermediate filament cytoskeleton organization	2.01316e-07	876	21	90	21110	PKP1/CSNK1A1/DSP/DNAJB6/FAM83H/KRT80/KRT6B/KRT6C/KRT6A/KRT2/KRT1/KRT76/KRT3/KRT78/PPL/NDEL1/KRT13/KRT16/KRT17/EVPL/KRT25	21/876	90/21110
GO:BP	GO:0045103	intermediate filament-based process	2.51617e-07	876	21	91	21110	PKP1/CSNK1A1/DSP/DNAJB6/FAM83H/KRT80/KRT6B/KRT6C/KRT6A/KRT2/KRT1/KRT76/KRT3/KRT78/PPL/NDEL1/KRT13/KRT16/KRT17/EVPL/KRT25	21/876	91/21110
GO:BP	GO:0009653	anatomical structure morphogenesis	3.83047e-07	876	178	2712	21110	HES5/ERRFI1/CTNNBIP1/GRHL3/EPB41/TACSTD2/GADD45A/VAV3/CSF1/HIPK1/NGF/NOTCH2/TUFT1/RAB25/SEMA4A/TMEM79/RC3H1/KDM5B/SRGAP2/PLXNA2/ENAH/ITSN2/RAB10/MEIS1/TGFA/HK2/IL1A/IL1RN/NFE2L2/NCKAP1/HECW2/RAPH1/EPHA4/CHL1/THRB/NBEAL2/SEMA3F/GSK3B/P2RY1/ARHGEF26/EPHB3/HES1/DLG1/HOPX/RUFY3/EPGN/GAB1/SH3D19/PALLD/HPGD/ARHGEF28/GCNT4/CERT1/EFNA5/SPINK5/NDST1/DUSP1/DSP/KIAA0319/CDSN/MPIG6B/MAPK14/CPNE5/PIM1/ANKRD6/…	178/876	2712/21110
GO:BP	GO:0061436	establishment of skin barrier	3.93953e-07	876	13	32	21110	GRHL3/SFN/TMEM79/GRHL1/ABCA12/CLDN1/TMPRSS11F/PNPLA1/UGCG/KRT1/ALOX12B/ALOXE3/KRT16	13/876	32/21110
GO:BP	GO:0035556	intracellular signal transduction	6.21745e-07	876	175	2669	21110	ERRFI1/ARHGEF10L/SFN/DHCR24/GADD45A/VAV3/CSF1/MAGI3/HIPK1/NGF/NOTCH2/TUFT1/S100A8/ARHGAP30/NOS1AP/RC3H1/RALGPS2/RGL1/INAVA/NUAK2/SRGAP2/IKBKE/PPP1CB/PELI1/TGFA/RNF149/IL1A/PSD4/ARHGEF4/STK39/NFE2L2/ZNF385B/NCKAP1/EPHA4/FARP2/BOK/IQSEC1/SH3BP5/DYNC1LI1/GSK3B/NCK1/P2RY1/PPM1L/PLD1/TNFSF10/DLG1/TEC/EPGN/RASGEF1B/PTPN13/CAMK2D/GUCY1A1/FNIP2/MAP3K1/ARHGEF28/HMGCR/ARRDC3/LNPEP/ARHGAP26/SH3RF2/NDST1/WWC…	175/876	2669/21110
GO:BP	GO:0051336	regulation of hydrolase activity	6.62659e-07	876	83	969	21110	GRHL3/SFN/DHCR24/EVI5/VAV3/SORT1/NGF/S100A8/RASAL2/RALGPS2/RGL1/DENND1B/SRGAP2/PLXNA2/PROM2/EPHA4/BOK/IQSEC1/ABHD5/ALS2CL/GSK3B/CSTA/FAM162A/ARHGEF26/TNFSF10/EPHB3/FETUB/CPEB2/ARAP2/TXK/RASGEF1B/CAMK2D/CAST/EFNA5/SPINK5/SPINK7/SPINK9/MAP3K5/PERP/AFDN/NOD1/EPHA1/DNAJB6/FNTA/MYC/JAK2/SEMA4D/SYK/RALGPS1/SLC27A4/RSU1/ANXA8/ELMOD1/WNK1/A2ML1/FGD4/LRRK2/RASAL1/DOCK9/ARHGEF7/CIDEB/PAPLN/UACA/PCSK6/PYCAR…	83/876	969/21110
GO:BP	GO:0065007	biological regulation	8.3418e-07	876	621	12891	21110	PLEKHN1/HES5/ERRFI1/GPR157/CTNNBIP1/DDI2/PLEKHM2/ARHGEF10L/CDA/EIF4G3/GRHL3/SFN/TENT5B/EPB41/CITED4/MED8/PTPRF/SLC6A9/DHCR24/TACSTD2/SERBP1/GADD45A/GNG12/PTGER3/ADGRL2/EVI5/VAV3/SORT1/CSF1/CTTNBP2NL/MAGI3/HIPK1/TRIM33/NGF/NOTCH2/SRGAP2B/PIAS3/BNIPL/TUFT1/PGLYRP3/S100A8/S100A14/RAB25/SEMA4A/TMEM79/ARHGAP30/NOS1AP/CREG1/PRDX6/RC3H1/RASAL2/RALGPS2/ANGPTL1/QSOX1/RGL1/DENND1B/INAVA/PKP1/KDM5B/NUAK2/SR…	621/876	12891/21110
GO:BP	GO:0051179	localization	9.57825e-07	876	314	5604	21110	PLEKHM2/SFN/EPB41/SLC6A9/DHCR24/HOOK1/PTGER3/EVI5/VAV3/SORT1/CTTNBP2NL/SPAG17/S100A8/RAB25/TMEM79/NOS1AP/SLC19A2/DENND1B/KDM5B/NUAK2/IKBKE/PLXNA2/ATP6V1C2/ITSN2/RAB10/EXOC6B/HK2/MAL/PROM2/KCNIP3/MFSD9/IL1A/IL1RN/DBI/ARL5A/STK39/NFE2L2/OSBPL6/GULP1/HECW2/ABCA12/DNER/BOK/ARL8B/KAT2B/OSBPL10/ABHD5/ALS2CL/NBEAL2/MAP4/STX19/TBC1D23/GRAMD1C/GSK3B/OSBPL11/SLC9A9/P2RY1/PLD1/MFN1/ATP11B/CLDN1/ATP13A4/HES1…	314/876	5604/21110
GO:BP	GO:0045216	cell-cell junction organization	1.21198e-06	876	31	206	21110	HIPK1/INAVA/PKP1/GRHL1/EPHA4/CLDN1/DLG1/HOPX/OCLN/DSP/GJA1/PERP/AFDN/GRHL2/MTSS1/TJP2/MPP7/PARD3/PKP3/PLEKHA7/CTNND1/NECTIN1/GJB2/GJB6/TJP1/IRX3/CDH1/JUP/DSG1/CAMSAP3/POF1B	31/876	206/21110
GO:BP	GO:0034330	cell junction organization	1.68186e-06	876	68	740	21110	PTPRF/TESK2/ADGRL2/SORT1/HIPK1/SEMA4A/NOS1AP/INAVA/PKP1/PPFIA4/SRGAP2/GRHL1/EPHA4/DNER/IQSEC1/SEMA3F/PDZRN3/EPHB3/CLDN1/DLG1/HOPX/PTPN13/OCLN/CAST/EFNA5/DSP/MAPK14/STK38/GJA1/PERP/EZR/AFDN/CTTNBP2/FNTA/YWHAZ/GRHL2/MTSS1/UNC13B/TJP2/SEMA4D/MPP7/PARD3/PTEN/PKP3/PPFIBP2/PLEKHA7/CTNND1/SPTBN2/NECTIN1/LRRK2/GJB2/GJB6/MYCBP2/ARHGEF7/PSEN1/TJP1/IRX3/CDH1/PAFAH1B1/ERBB2/JUP/MAPT/DSG1/MAPRE2/CAMSAP3/PPFIA…	68/876	740/21110
GO:BP	GO:0007275	multicellular organism development	1.92971e-06	876	269	4658	21110	HES5/ERRFI1/GPR157/CTNNBIP1/GRHL3/SFN/PTPRF/DHCR24/TACSTD2/GADD45A/ADGRL2/VAV3/CSF1/HIPK1/NGF/IGSF3/NOTCH2/SRGAP2B/PIAS3/PGLYRP3/S100A8/SEMA4A/TMEM79/RC3H1/KDM5B/SRGAP2/PLXNA2/IRF6/ENAH/MBOAT2/GRHL1/ITSN2/RAB10/MEIS1/APLF/TGFA/TET3/HK2/MAL/NPAS2/IL1RL2/IL1A/IL1RN/NFE2L2/NCKAP1/ORMDL1/HECW2/RAPH1/ADAM23/ABCA12/EPHA4/DNER/FARP2/BOK/CHL1/IQSEC1/KAT2B/THRB/MAP4/SEMA3F/MANF/CRYBG3/TBC1D23/GSK3B/NCK1/P…	269/876	4658/21110
GO:BP	GO:0006066	alcohol metabolic process	3.90984e-06	876	43	374	21110	DHCR24/PLB1/SGPP2/P2RY1/SPTSSB/NAAA/ADH7/MSMO1/HMGCR/CYP39A1/CYP51A1/CYP3A5/CFTR/AKR1B10/FDFT1/ASAH1/EPHX2/SDR16C5/RDH10/SQLE/VLDLR/IPPK/IDI1/CYP2C18/ERLIN1/CAT/TM7SF2/ALDH3B2/DGAT2/SC5D/SDR9C7/MVK/RDH12/SPTLC2/DEGS2/SCNN1B/NPC1/ACER1/ITPKC/SULT2B1/INPP5J/SREBF2/GK	43/876	374/21110
GO:BP	GO:0006665	sphingolipid metabolic process	9.77982e-06	876	26	164	21110	ORMDL1/ABCA12/SGPP2/PPM1L/SPTSSB/NAAA/ELOVL6/ELOVL7/CERT1/SERINC5/PNPLA1/ELOVL4/ASAH1/UGCG/ALDH3B2/GLTP/SPTLC2/DEGS2/CERS3/ALOX12B/ALOXE3/TEX2/ACER1/CERS4/TECR/CYP4F22	26/876	164/21110
GO:BP	GO:0006810	transport	1.07772e-05	876	272	4802	21110	SFN/EPB41/SLC6A9/HOOK1/PTGER3/EVI5/VAV3/SORT1/CTTNBP2NL/SPAG17/S100A8/RAB25/TMEM79/NOS1AP/SLC19A2/DENND1B/KDM5B/ATP6V1C2/ITSN2/RAB10/EXOC6B/HK2/PROM2/KCNIP3/MFSD9/IL1A/IL1RN/DBI/ARL5A/STK39/NFE2L2/OSBPL6/GULP1/HECW2/ABCA12/DNER/BOK/ARL8B/OSBPL10/ALS2CL/STX19/TBC1D23/GRAMD1C/GSK3B/OSBPL11/SLC9A9/P2RY1/PLD1/ATP11B/CLDN1/ATP13A4/HES1/DLG1/SORCS2/ATP10D/NIPAL1/CNGA1/TMEM165/RUFY3/BMP2K/SLC10A6/PLA2G1…	272/876	4802/21110
GO:BP	GO:0008610	lipid biosynthetic process	1.14354e-05	876	65	726	21110	DHCR24/CEPT1/MBOAT2/IL1A/OSBPL6/ORMDL1/SGPP2/ABHD5/MGLL/PPM1L/SPTSSB/PLD1/PCYT1A/CWH43/CDS1/ELOVL6/MSMO1/ELOVL7/HMGCR/SERINC5/PNPLA1/CYP39A1/ELOVL4/CYP51A1/CFTR/FDFT1/ASAH1/RDH10/FABP5/SQLE/UGCG/PTGS1/IDI1/PTEN/ERLIN1/TM7SF2/ALDH3B2/DGAT2/RAB38/SC5D/PIK3C2G/MVK/ERG28/SPTLC2/DEGS2/PLA2G4F/ACSBG1/KLHL25/CERS3/GGT6/ALOX12B/ALOXE3/ACACA/FADS6/PIGN/ACER1/CERS4/SLC44A2/TECR/CYP4F22/ITPKC/OSBPL2/INPP5J/…	65/876	726/21110
GO:BP	GO:1901615	organic hydroxy compound metabolic process	1.157e-05	876	55	567	21110	DHCR24/PLB1/OSBPL6/SGPP2/P2RY1/SPTSSB/NAAA/ADH7/MSMO1/GCNT4/HMGCR/BTBD9/CYP39A1/CYP51A1/CYP3A5/CFTR/AKR1B10/FDFT1/ASAH1/EPHX2/SDR16C5/RDH10/SQLE/VLDLR/IPPK/PTGR1/IDI1/CYP2C18/ERLIN1/CAT/TM7SF2/ALDH3B2/DGAT2/RAB38/SC5D/SDR9C7/MVK/HIF1A/RDH12/ERG28/SPTLC2/DEGS2/DUOXA1/SCNN1B/NPC1/ACER1/GIPC1/CYP4F3/CYP4F12/ITPKC/SULT2B1/OSBPL2/INPP5J/SREBF2/GK	55/876	567/21110
GO:BP	GO:0000902	cell morphogenesis	1.17907e-05	876	80	978	21110	EPB41/NGF/NOTCH2/RAB25/SEMA4A/SRGAP2/PLXNA2/ENAH/ITSN2/RAB10/NCKAP1/HECW2/RAPH1/EPHA4/CHL1/NBEAL2/SEMA3F/GSK3B/P2RY1/ARHGEF26/EPHB3/HES1/DLG1/RUFY3/SH3D19/PALLD/ARHGEF28/CERT1/EFNA5/KIAA0319/MPIG6B/MAPK14/CPNE5/SGK1/EZR/HECW1/COBL/CUX1/EPHA1/PRAG1/KIF13B/GRHL2/KANK1/VLDLR/SEMA4D/CAMSAP1/ABI1/PARD3/RHOBTB1/UNC5B/PTEN/YAP1/NECTIN1/ARHGAP32/FGD4/LRRK2/CNTN1/DIP2B/ZNF385A/RASAL1/TAOK3/FRY/MYCBP2/ARHG…	80/876	978/21110
GO:BP	GO:0048518	positive regulation of biological process	1.30552e-05	876	342	6358	21110	PLEKHN1/HES5/CTNNBIP1/PLEKHM2/ARHGEF10L/GRHL3/SFN/TENT5B/EPB41/CITED4/MED8/SLC6A9/TACSTD2/GADD45A/PTGER3/ADGRL2/VAV3/CSF1/HIPK1/NGF/NOTCH2/PIAS3/S100A8/S100A14/RAB25/SEMA4A/TMEM79/NOS1AP/PRDX6/RC3H1/DENND1B/INAVA/PKP1/KDM5B/IKBKE/CD55/PLXNA2/IRF6/SUSD4/JMJD4/TAF5L/RNF144A/GRHL1/ATP6V1C2/ATAD2B/ITSN2/FOSL2/PLB1/PELI1/MEIS1/APLF/TGFA/TET3/HK2/MAL/PROM2/NPAS2/IL1RL2/IL1A/IL36G/DBI/STK39/NFE2L2/NCKAP…	342/876	6358/21110
GO:BP	GO:0043087	regulation of GTPase activity	1.32415e-05	876	42	375	21110	GRHL3/EVI5/VAV3/RASAL2/RALGPS2/RGL1/DENND1B/SRGAP2/PLXNA2/PROM2/EPHA4/IQSEC1/ALS2CL/GSK3B/ARHGEF26/EPHB3/CPEB2/ARAP2/RASGEF1B/EFNA5/AFDN/EPHA1/SEMA4D/RALGPS1/SLC27A4/RSU1/ELMOD1/WNK1/FGD4/LRRK2/RASAL1/DOCK9/ARHGEF7/PYCARD/PAFAH1B1/NDEL1/ADAP2/ERBB2/RAPGEFL1/MAPRE2/RALGAPA2/TIAM1	42/876	375/21110
GO:BP	GO:0050790	regulation of catalytic activity	1.50836e-05	876	127	1840	21110	ERRFI1/GRHL3/SFN/DHCR24/GADD45A/EVI5/VAV3/SORT1/CSF1/NGF/S100A8/NOS1AP/RASAL2/RALGPS2/RGL1/DENND1B/SRGAP2/PLXNA2/TGFA/PROM2/IL1A/DBI/CNPPD1/EPHA4/BOK/IQSEC1/SH3BP5/KAT2B/ABHD5/ALS2CL/GSK3B/CSTA/FAM162A/ARHGEF26/SPTSSB/TNFSF10/EPHB3/FETUB/DLG1/CPEB2/ARAP2/TXK/EPGN/RASGEF1B/CAMK2D/HMGCR/SERINC5/ARRDC3/CAST/EFNA5/SPINK5/SPINK7/SPINK9/DUSP1/MAPK14/STK38/CDKN1A/CD24/TPD52L1/SGK1/MAP3K5/PERP/SASH1/AFDN…	127/876	1840/21110
GO:BP	GO:0048583	regulation of response to stimulus	1.86095e-05	876	234	4013	21110	HES5/ERRFI1/CTNNBIP1/ARHGEF10L/PTPRF/SLC6A9/GADD45A/PTGER3/VAV3/CSF1/MAGI3/HIPK1/TRIM33/NGF/NOTCH2/PGLYRP3/S100A8/S100A14/SEMA4A/ARHGAP30/NOS1AP/RC3H1/RALGPS2/DENND1B/INAVA/NUAK2/SRGAP2/IKBKE/CD55/SUSD4/TAF5L/ATP6V1C2/PELI1/APLF/TGFA/MAL/NPAS2/RNF149/IL1RL2/IL1A/IL36RN/IL1RN/PSD4/ARHGEF4/STK39/NFE2L2/EPHA4/BOK/IQSEC1/KAT2B/THRB/DYNC1LI1/SEMA3F/MANF/ATXN7/PROS1/GSK3B/MGLL/NCK1/IL20RB/P2RY1/TNFSF10…	234/876	4013/21110
GO:BP	GO:0051716	cellular response to stimulus	2.02076e-05	876	392	7521	21110	HES5/ERRFI1/GPR157/CTNNBIP1/DDI2/ARHGEF10L/CDA/GRHL3/SFN/PTPRF/SLC6A9/DHCR24/GADD45A/GNG12/PTGER3/ADGRL2/GBP6/VAV3/SORT1/CSF1/MAGI3/HIPK1/TRIM33/NGF/NOTCH2/PIAS3/TUFT1/S100A8/S100A14/SEMA4A/ARHGAP30/NOS1AP/PRDX6/RC3H1/RASAL2/RALGPS2/ANGPTL1/RGL1/DENND1B/INAVA/PKP1/KDM5B/NUAK2/SRGAP2/IKBKE/CD55/PLXNA2/TAF5L/ATP6V1C2/RAB10/PPP1CB/PELI1/APLF/TGFA/HK2/MAL/KCNIP3/NPAS2/RNF149/IL1RL2/IL1A/IL36G/IL36RN/…	392/876	7521/21110
GO:BP	GO:0031175	neuron projection development	2.03167e-05	876	80	990	21110	HES5/PTPRF/NGF/NOTCH2/SEMA4A/SRGAP2/PLXNA2/ENAH/ITSN2/RAB10/NFE2L2/NCKAP1/HECW2/RAPH1/EPHA4/CHL1/IQSEC1/MAP4/SEMA3F/MANF/TBC1D23/GSK3B/NCK1/EPHB3/HES1/RUFY3/PALLD/EFNA5/KIAA0319/CPNE5/SGK1/HECW1/COBL/CUX1/CREB3L2/EPHA1/PRAG1/KIF13B/KANK1/VLDLR/JAK2/SEMA4D/CAMSAP1/CAMK1D/ABI1/PARD3/UNC5B/PTEN/CPEB3/STX3/NECTIN1/ARHGAP32/LRRK2/CNTN1/DIP2B/RASAL1/TAOK3/BICDL1/FRY/MYCBP2/PSEN1/PAPLN/MAPK6/SEMA4B/NDRG…	80/876	990/21110
GO:BP	GO:0051234	establishment of localization	2.07553e-05	876	278	4964	21110	SFN/EPB41/SLC6A9/HOOK1/PTGER3/EVI5/VAV3/SORT1/CTTNBP2NL/SPAG17/S100A8/RAB25/TMEM79/NOS1AP/SLC19A2/DENND1B/KDM5B/ATP6V1C2/ITSN2/RAB10/EXOC6B/HK2/MAL/PROM2/KCNIP3/MFSD9/IL1A/IL1RN/DBI/ARL5A/STK39/NFE2L2/OSBPL6/GULP1/HECW2/ABCA12/DNER/BOK/ARL8B/KAT2B/OSBPL10/ALS2CL/MAP4/STX19/TBC1D23/GRAMD1C/GSK3B/OSBPL11/SLC9A9/P2RY1/PLD1/ATP11B/CLDN1/ATP13A4/HES1/DLG1/SORCS2/ATP10D/NIPAL1/CNGA1/TMEM165/RUFY3/BMP2K…	278/876	4964/21110
GO:BP	GO:0050793	regulation of developmental process	2.59486e-05	876	159	2482	21110	HES5/ERRFI1/CTNNBIP1/GRHL3/SFN/EPB41/PTPRF/TACSTD2/GADD45A/ADGRL2/SORT1/CSF1/HIPK1/NGF/NOTCH2/PIAS3/PGLYRP3/SEMA4A/TMEM79/RC3H1/KDM5B/PLXNA2/TAF5L/MBOAT2/GRHL1/ITSN2/MEIS1/APLF/HK2/IL1RL2/IL1A/NFE2L2/HECW2/ABCA12/EPHA4/KAT2B/SEMA3F/GSK3B/P2RY1/EPHB3/HES1/DLG1/HOPX/RUFY3/BMP2K/CDS1/PTPN13/EIF4E/GAB1/SH3D19/TMEM131L/EFNA5/SPINK5/WWC1/JARID2/KIAA0319/MAPK14/CDKN1A/CPNE5/PIM1/SMAP1/ANKRD6/CD24/GJA1/M…	159/876	2482/21110
GO:BP	GO:0048468	cell development	2.60474e-05	876	173	2763	21110	HES5/CTNNBIP1/SFN/PTPRF/HOOK1/CSF1/HIPK1/NGF/SPAG17/NOTCH2/PIAS3/PGLYRP3/S100A8/RAB25/SEMA4A/TMEM79/RC3H1/SRGAP2/PLXNA2/IRF6/ENAH/ITSN2/RAB10/FOSL2/MEIS1/MAL/IL1RL2/IL1A/NFE2L2/NCKAP1/HECW2/RAPH1/ABCA12/EPHA4/DNER/FARP2/CHL1/IQSEC1/THRB/NBEAL2/MAP4/SEMA3F/MANF/TBC1D23/GSK3B/NCK1/ARHGEF26/EPHB3/CLDN1/HES1/KLF3/RBM47/RUFY3/TET2/TMEM131L/PALLD/EFNA5/SPINK5/KIAA0319/MPIG6B/ANKS1A/SRPK1/MAPK14/CPNE5/P…	173/876	2763/21110
GO:BP	GO:0010646	regulation of cell communication	2.86407e-05	876	205	3423	21110	HES5/ERRFI1/CTNNBIP1/ARHGEF10L/SLC6A9/GADD45A/VAV3/CSF1/MAGI3/HIPK1/TRIM33/NGF/NOTCH2/S100A8/ARHGAP30/NOS1AP/RC3H1/RALGPS2/INAVA/KDM5B/NUAK2/SRGAP2/IKBKE/CD55/ATP6V1C2/PELI1/TGFA/MAL/RNF149/IL1A/IL36RN/IL1RN/PSD4/ARHGEF4/STK39/NFE2L2/ABCA12/EPHA4/BOK/IQSEC1/THRB/DYNC1LI1/GSK3B/MGLL/NCK1/P2RY1/TNFSF10/HES1/DLG1/SORCS2/RBM47/TXK/NMU/EPGN/BMP2K/PTPN13/TSPAN5/EIF4E/ADH7/CAMK2D/TMEM131L/GUCY1A1/SNX25/…	205/876	3423/21110
GO:BP	GO:0018149	peptide cross-linking	4.09095e-05	876	12	37	21110	IVL/SPRR1B/CSTA/DSP/KRT2/KRT1/TGM1/TGM5/KRT10/EVPL/TGM3/TGM6	12/876	37/21110
GO:BP	GO:0007154	cell communication	4.34574e-05	876	350	6604	21110	HES5/ERRFI1/GPR157/CTNNBIP1/ARHGEF10L/CDA/GRHL3/SFN/PTPRF/SLC6A9/DHCR24/GADD45A/GNG12/PTGER3/ADGRL2/VAV3/SORT1/CSF1/MAGI3/HIPK1/TRIM33/NGF/NOTCH2/PIAS3/TUFT1/S100A8/S100A14/SEMA4A/ARHGAP30/NOS1AP/RC3H1/RASAL2/RALGPS2/ANGPTL1/RGL1/DENND1B/INAVA/PKP1/KDM5B/NUAK2/SRGAP2/IKBKE/CD55/PLXNA2/ATP6V1C2/PPP1CB/PELI1/TGFA/MAL/KCNIP3/RNF149/IL1RL2/IL1A/IL36G/IL36RN/IL1RN/PSD4/ARHGEF4/STK39/NFE2L2/ZNF385B/NCK…	350/876	6604/21110
GO:BP	GO:0045109	intermediate filament organization	4.86497e-05	876	16	70	21110	PKP1/DSP/DNAJB6/KRT80/KRT6B/KRT6C/KRT6A/KRT2/KRT1/KRT76/KRT3/KRT78/KRT13/KRT16/KRT17/KRT25	16/876	70/21110
GO:BP	GO:0065009	regulation of molecular function	4.96267e-05	876	163	2586	21110	ERRFI1/CTNNBIP1/GRHL3/SFN/EPB41/PTPRF/SLC6A9/DHCR24/GADD45A/EVI5/VAV3/SORT1/CSF1/CTTNBP2NL/NGF/S100A8/NOS1AP/RASAL2/RALGPS2/RGL1/DENND1B/SRGAP2/IKBKE/PLXNA2/PELI1/TGFA/PROM2/IL1A/DBI/STK39/HECW2/CNPPD1/EPHA4/BOK/IQSEC1/SH3BP5/KAT2B/ABHD5/ALS2CL/GSK3B/CSTA/FAM162A/P2RY1/ARHGEF26/SPTSSB/TNFSF10/EPHB3/FETUB/HES1/DLG1/CPEB2/ARAP2/TXK/HOPX/EPGN/RASGEF1B/ADH7/CAMK2D/HMGCR/SERINC5/ARRDC3/CAST/EFNA5/SPIN…	163/876	2586/21110
GO:BP	GO:0023051	regulation of signaling	6.00005e-05	876	203	3413	21110	HES5/ERRFI1/CTNNBIP1/ARHGEF10L/SLC6A9/GADD45A/VAV3/CSF1/MAGI3/HIPK1/TRIM33/NGF/NOTCH2/S100A8/ARHGAP30/NOS1AP/RC3H1/RALGPS2/INAVA/KDM5B/NUAK2/SRGAP2/IKBKE/CD55/ATP6V1C2/PELI1/TGFA/MAL/RNF149/IL1A/IL36RN/IL1RN/PSD4/ARHGEF4/STK39/NFE2L2/ABCA12/EPHA4/BOK/IQSEC1/THRB/DYNC1LI1/GSK3B/MGLL/NCK1/P2RY1/TNFSF10/HES1/DLG1/SORCS2/RBM47/TXK/NMU/EPGN/BMP2K/PTPN13/TSPAN5/EIF4E/ADH7/TMEM131L/GUCY1A1/SNX25/OXCT1/A…	203/876	3413/21110
GO:BP	GO:0048731	system development	6.76531e-05	876	230	3987	21110	HES5/ERRFI1/GPR157/CTNNBIP1/GRHL3/PTPRF/DHCR24/TACSTD2/GADD45A/ADGRL2/VAV3/CSF1/HIPK1/NGF/IGSF3/NOTCH2/SRGAP2B/S100A8/SEMA4A/RC3H1/KDM5B/SRGAP2/PLXNA2/ENAH/MBOAT2/ITSN2/RAB10/MEIS1/APLF/TGFA/HK2/MAL/NPAS2/IL1A/NFE2L2/NCKAP1/ORMDL1/HECW2/RAPH1/ADAM23/ABCA12/EPHA4/DNER/FARP2/BOK/CHL1/IQSEC1/KAT2B/THRB/MAP4/SEMA3F/MANF/CRYBG3/TBC1D23/GSK3B/NCK1/P2RY1/TNFSF10/EPHB3/CLDN1/HES1/DLG1/HOPX/RUFY3/EPGN/PTP…	230/876	3987/21110
GO:BP	GO:0048666	neuron development	7.40439e-05	876	87	1144	21110	HES5/PTPRF/NGF/NOTCH2/SEMA4A/SRGAP2/PLXNA2/ENAH/ITSN2/RAB10/NFE2L2/NCKAP1/HECW2/RAPH1/EPHA4/FARP2/CHL1/IQSEC1/THRB/MAP4/SEMA3F/MANF/TBC1D23/GSK3B/NCK1/EPHB3/HES1/RUFY3/PALLD/EFNA5/KIAA0319/ANKS1A/CPNE5/SGK1/HECW1/OGDH/COBL/CUX1/CREB3L2/EPHA1/PRAG1/KIF13B/YWHAZ/KANK1/VLDLR/JAK2/SEMA4D/UGCG/CAMSAP1/CAMK1D/ABI1/PARD3/UNC5B/PTEN/CPEB3/STX3/NECTIN1/ARHGAP32/WNK1/LRRK2/CNTN1/DIP2B/RASAL1/TAOK3/BICDL1/F…	87/876	1144/21110
GO:BP	GO:0097435	supramolecular fiber organization	0.000100624	876	68	819	21110	ARHGEF10L/TACSTD2/HOOK1/PKP1/ENAH/CLIP4/NCKAP1/ATXN7/NCK1/DLG1/SLAIN2/RUFY3/FHDC1/OCLN/DSP/RANBP9/EZR/COBL/CD36/EPHA1/DNAJB6/MTSS1/KANK1/JAK2/SPTAN1/CAMSAP1/NEBL/ABI1/RHOBTB1/SPTBN2/KRT80/KRT6B/KRT6C/KRT6A/KRT2/KRT1/KRT76/KRT3/KRT78/CSRP2/CLIP1/ARHGEF7/CARMIL3/PSEN1/TJP1/TMOD3/MYO5C/MYO1E/ADAMTS7/AKAP13/EMP2/ARHGAP17/PYCARD/PAFAH1B1/NDEL1/GAS7/KRT13/KRT16/KRT17/P3H4/MAPT/MYO5B/CAMSAP3/CSTB/INPP5J…	68/876	819/21110
GO:BP	GO:0023052	signaling	0.000101198	876	343	6493	21110	HES5/ERRFI1/GPR157/CTNNBIP1/ARHGEF10L/CDA/GRHL3/SFN/PTPRF/SLC6A9/DHCR24/GADD45A/GNG12/PTGER3/ADGRL2/VAV3/SORT1/CSF1/MAGI3/HIPK1/TRIM33/NGF/NOTCH2/PIAS3/TUFT1/S100A8/S100A14/SEMA4A/ARHGAP30/NOS1AP/RC3H1/RASAL2/RALGPS2/ANGPTL1/RGL1/DENND1B/INAVA/PKP1/KDM5B/NUAK2/SRGAP2/IKBKE/CD55/PLXNA2/ATP6V1C2/PPP1CB/PELI1/TGFA/MAL/KCNIP3/RNF149/IL1RL2/IL1A/IL36G/IL36RN/IL1RN/PSD4/ARHGEF4/STK39/NFE2L2/ZNF385B/NCK…	343/876	6493/21110
GO:BP	GO:1902531	regulation of intracellular signal transduction	0.000102096	876	118	1728	21110	ERRFI1/ARHGEF10L/GADD45A/VAV3/CSF1/MAGI3/NGF/NOTCH2/S100A8/ARHGAP30/NOS1AP/RC3H1/RALGPS2/INAVA/NUAK2/SRGAP2/IKBKE/PELI1/TGFA/RNF149/IL1A/PSD4/ARHGEF4/STK39/NFE2L2/EPHA4/BOK/IQSEC1/DYNC1LI1/GSK3B/NCK1/P2RY1/TNFSF10/DLG1/EPGN/PTPN13/GUCY1A1/ARHGEF28/HMGCR/ARRDC3/ARHGAP26/SH3RF2/NDST1/WWC1/DUSP1/RANBP9/KIAA0319/MAPK14/STK38/RRAGD/ANKRD6/CD24/GJA1/TPD52L1/SGK1/MAP3K5/IL20RA/SASH1/PLEKHG1/CNKSR3/EZR/N…	118/876	1728/21110
GO:BP	GO:0009966	regulation of signal transduction	0.000107638	876	182	3003	21110	HES5/ERRFI1/CTNNBIP1/ARHGEF10L/SLC6A9/GADD45A/VAV3/CSF1/MAGI3/HIPK1/TRIM33/NGF/NOTCH2/S100A8/ARHGAP30/NOS1AP/RC3H1/RALGPS2/INAVA/NUAK2/SRGAP2/IKBKE/CD55/ATP6V1C2/PELI1/TGFA/MAL/RNF149/IL1A/IL36RN/IL1RN/PSD4/ARHGEF4/STK39/NFE2L2/EPHA4/BOK/IQSEC1/THRB/DYNC1LI1/GSK3B/MGLL/NCK1/P2RY1/TNFSF10/HES1/DLG1/RBM47/TXK/EPGN/BMP2K/PTPN13/TSPAN5/ADH7/TMEM131L/GUCY1A1/SNX25/ARHGEF28/HMGCR/ARRDC3/ARHGAP26/SH3RF2…	182/876	3003/21110
GO:BP	GO:0010975	regulation of neuron projection development	0.000113534	876	45	449	21110	PTPRF/NGF/SEMA4A/PLXNA2/NFE2L2/HECW2/EPHA4/SEMA3F/GSK3B/NCK1/EPHB3/HES1/RUFY3/EFNA5/KIAA0319/HECW1/COBL/CUX1/CREB3L2/PRAG1/KIF13B/KANK1/VLDLR/SEMA4D/CAMK1D/PTEN/ARHGAP32/LRRK2/CNTN1/DIP2B/MYCBP2/PSEN1/SEMA4B/NDRG4/CDH1/PAFAH1B1/NDEL1/MAPT/KLK8/PTK6/TIAM1/KREMEN1/INPP5J/PLA2G3/XK	45/876	449/21110
GO:BP	GO:0006643	membrane lipid metabolic process	0.000136908	876	28	211	21110	ORMDL1/ABCA12/SGPP2/PPM1L/SPTSSB/CWH43/NAAA/ELOVL6/ELOVL7/CERT1/SERINC5/PNPLA1/ELOVL4/ASAH1/UGCG/ALDH3B2/GLTP/SPTLC2/DEGS2/CERS3/ALOX12B/ALOXE3/TEX2/PIGN/ACER1/CERS4/TECR/CYP4F22	28/876	211/21110
GO:BP	GO:0007155	cell adhesion	0.000143666	876	107	1530	21110	HES5/PTPRF/TESK2/TACSTD2/VAV3/CSF1/S100A8/SLAMF7/NECTIN4/RC3H1/PKP1/SRGAP2/CD55/PLXNA2/RAB10/PPP1CB/PELI1/IL1RL2/IL1A/IL1RN/ADAM23/ABCA12/EPHA4/FARP2/CHL1/MAGI1/GSK3B/CSTA/NCK1/IL20RB/EPHB3/CLDN1/HES1/DLG1/TMEM131L/PALLD/EFNA5/PCDH1/SPINK5/FAT2/DUSP1/DSP/MAPK14/CD24/PERP/EZR/AFDN/HSPB1/CD36/EPHB6/EPHA1/DNAJB6/GRHL2/MTSS1/SLURP1/LY6D/KANK1/JAK2/CD274/ZDHHC21/TJP2/SEMA4D/SYK/MEGF9/RSU1/MAP3K8/PARD3…	107/876	1530/21110
GO:BP	GO:0022008	neurogenesis	0.000164776	876	116	1705	21110	HES5/GPR157/PTPRF/CSF1/HIPK1/NGF/NOTCH2/S100A8/SEMA4A/SRGAP2/PLXNA2/ENAH/ITSN2/RAB10/MEIS1/MAL/NFE2L2/NCKAP1/HECW2/RAPH1/EPHA4/DNER/FARP2/BOK/CHL1/IQSEC1/THRB/MAP4/SEMA3F/MANF/TBC1D23/GSK3B/NCK1/P2RY1/EPHB3/HES1/RUFY3/EIF4E/PALLD/EFNA5/SPINK5/TUBB2A/KIAA0319/ANKS1A/CPNE5/SGK1/IFNGR1/ADGRG6/HECW1/OGDH/COBL/CUX1/CREB3L2/HIPK2/EPHA1/PRAG1/KIF13B/CHD7/ESRP1/YWHAZ/NDRG1/KANK1/VLDLR/JAK2/CDKN2B/SEMA4D/…	116/876	1705/21110
GO:BP	GO:0006796	phosphate-containing compound metabolic process	0.000203807	876	169	2763	21110	HES5/ERRFI1/CDA/SFN/PTPRF/TESK2/GADD45A/VAV3/CSF1/CEPT1/CTTNBP2NL/MAGI3/HIPK1/NGF/THEM5/PRDX6/NUAK2/IKBKE/MBOAT2/PLB1/PPP1CB/TGFA/NAGK/HK2/PROM2/DBI/KYNU/STK39/ORMDL1/CNPPD1/EPHA4/SGPP2/SH3BP5/KAT2B/OSBPL10/ABHD5/GSK3B/NCK1/NMNAT3/P2RY1/PPM1L/PLD1/MFN1/EPHB3/HES1/PCYT1A/DLG1/TXK/TEC/CWH43/EPGN/NAAA/BMP2K/CDS1/PTPN13/PAPSS1/PLA2G12A/ELOVL6/CAMK2D/GUCY1A1/FNIP2/SNX25/MAP3K1/ELOVL7/OCLN/HMGCR/SERINC…	169/876	2763/21110
GO:BP	GO:0022603	regulation of anatomical structure morphogenesis	0.000334106	876	70	880	21110	GRHL3/EPB41/TACSTD2/GADD45A/CSF1/HIPK1/NGF/SEMA4A/RC3H1/PLXNA2/ITSN2/HK2/IL1A/NFE2L2/HECW2/EPHA4/SEMA3F/GSK3B/P2RY1/EPHB3/HES1/DLG1/RUFY3/GAB1/SH3D19/EFNA5/SPINK5/KIAA0319/CPNE5/ANKRD6/GJA1/SASH1/EZR/RALA/HECW1/HSPB1/CUX1/HIPK2/EPHA1/PRAG1/KIF13B/KANK1/SEMA4D/CAMSAP1/RHOBTB1/PTEN/RNH1/STIM1/ARHGAP32/FGD4/LRRK2/DIP2B/KRT1/RASAL1/ARHGEF7/DAAM1/HIF1A/PSEN1/TJP1/SEMA4B/EMP2/CDH1/PAFAH1B1/EPN2/ERBB2/J…	70/876	880/21110
GO:BP	GO:0030148	sphingolipid biosynthetic process	0.000343273	876	19	111	21110	ORMDL1/SGPP2/PPM1L/SPTSSB/ELOVL6/ELOVL7/PNPLA1/ELOVL4/ASAH1/UGCG/ALDH3B2/SPTLC2/DEGS2/CERS3/ALOX12B/ALOXE3/ACER1/CERS4/CYP4F22	19/876	111/21110
GO:BP	GO:0006793	phosphorus metabolic process	0.000372781	876	169	2788	21110	HES5/ERRFI1/CDA/SFN/PTPRF/TESK2/GADD45A/VAV3/CSF1/CEPT1/CTTNBP2NL/MAGI3/HIPK1/NGF/THEM5/PRDX6/NUAK2/IKBKE/MBOAT2/PLB1/PPP1CB/TGFA/NAGK/HK2/PROM2/DBI/KYNU/STK39/ORMDL1/CNPPD1/EPHA4/SGPP2/SH3BP5/KAT2B/OSBPL10/ABHD5/GSK3B/NCK1/NMNAT3/P2RY1/PPM1L/PLD1/MFN1/EPHB3/HES1/PCYT1A/DLG1/TXK/TEC/CWH43/EPGN/NAAA/BMP2K/CDS1/PTPN13/PAPSS1/PLA2G12A/ELOVL6/CAMK2D/GUCY1A1/FNIP2/SNX25/MAP3K1/ELOVL7/OCLN/HMGCR/SERINC…	169/876	2788/21110
GO:BP	GO:0048699	generation of neurons	0.000430341	876	103	1488	21110	HES5/PTPRF/HIPK1/NGF/NOTCH2/SEMA4A/SRGAP2/PLXNA2/ENAH/ITSN2/RAB10/MEIS1/NFE2L2/NCKAP1/HECW2/RAPH1/EPHA4/DNER/FARP2/CHL1/IQSEC1/THRB/MAP4/SEMA3F/MANF/TBC1D23/GSK3B/NCK1/EPHB3/HES1/RUFY3/EIF4E/PALLD/EFNA5/SPINK5/TUBB2A/KIAA0319/ANKS1A/CPNE5/SGK1/HECW1/OGDH/COBL/CUX1/CREB3L2/HIPK2/EPHA1/PRAG1/KIF13B/ESRP1/YWHAZ/KANK1/VLDLR/JAK2/SEMA4D/UGCG/CAMSAP1/CAMK1D/ABI1/PARD3/UNC5B/PTEN/CPEB3/SUFU/STX3/NECTIN1…	103/876	1488/21110
GO:BP	GO:0030182	neuron differentiation	0.000464724	876	99	1415	21110	HES5/PTPRF/HIPK1/NGF/NOTCH2/SEMA4A/SRGAP2/PLXNA2/ENAH/ITSN2/RAB10/MEIS1/NFE2L2/NCKAP1/HECW2/RAPH1/EPHA4/FARP2/CHL1/IQSEC1/THRB/MAP4/SEMA3F/MANF/TBC1D23/GSK3B/NCK1/EPHB3/HES1/RUFY3/EIF4E/PALLD/EFNA5/SPINK5/KIAA0319/ANKS1A/CPNE5/SGK1/HECW1/OGDH/COBL/CUX1/CREB3L2/HIPK2/EPHA1/PRAG1/KIF13B/ESRP1/YWHAZ/KANK1/VLDLR/JAK2/SEMA4D/UGCG/CAMSAP1/CAMK1D/ABI1/PARD3/UNC5B/PTEN/CPEB3/SUFU/STX3/NECTIN1/ARHGAP32/WN…	99/876	1415/21110
GO:BP	GO:0050794	regulation of cellular process	0.000557492	876	534	11108	21110	PLEKHN1/HES5/ERRFI1/GPR157/CTNNBIP1/PLEKHM2/ARHGEF10L/CDA/EIF4G3/GRHL3/SFN/TENT5B/EPB41/CITED4/MED8/PTPRF/SLC6A9/DHCR24/TACSTD2/SERBP1/GADD45A/GNG12/PTGER3/ADGRL2/VAV3/SORT1/CSF1/CTTNBP2NL/MAGI3/HIPK1/TRIM33/NGF/NOTCH2/SRGAP2B/PIAS3/BNIPL/TUFT1/PGLYRP3/S100A8/S100A14/RAB25/SEMA4A/ARHGAP30/NOS1AP/CREG1/PRDX6/RC3H1/RASAL2/RALGPS2/ANGPTL1/QSOX1/RGL1/DENND1B/INAVA/PKP1/KDM5B/NUAK2/SRGAP2/IKBKE/CD55/P…	534/876	11108/21110
GO:BP	GO:0019538	protein metabolic process	0.000590796	876	292	5449	21110	PLEKHN1/HES5/ERRFI1/DDI2/EIF4G3/SFN/TENT5B/RHBDL2/MED8/PTPRF/SLC6A9/TESK2/DHCR24/GADD45A/CSF1/CTTNBP2NL/HIPK1/TRIM33/NGF/PIAS3/IVL/SPRR1B/S100A8/NOS1AP/RC3H1/RASAL2/INAVA/KDM5B/NUAK2/IKBKE/JMJD4/TAF5L/RNF144A/PPP1CB/PELI1/TGFA/PAIP2B/TET3/PROM2/RNF149/DBI/STK39/NFE2L2/HECW2/ADAM23/CNPPD1/EPHA4/DNER/PSMD1/BOK/SH3BP5/KAT2B/UBE2E2/ABHD5/KLHL18/ATXN7/PDZRN3/GSK3B/CSTA/FAM162A/NCK1/P2RY1/PPM1L/PLD1/TN…	292/876	5449/21110
GO:BP	GO:0007165	signal transduction	0.000624025	876	318	6034	21110	HES5/ERRFI1/GPR157/CTNNBIP1/ARHGEF10L/CDA/GRHL3/SFN/PTPRF/SLC6A9/DHCR24/GADD45A/GNG12/PTGER3/ADGRL2/VAV3/SORT1/CSF1/MAGI3/HIPK1/TRIM33/NGF/NOTCH2/PIAS3/TUFT1/S100A8/S100A14/SEMA4A/ARHGAP30/NOS1AP/RC3H1/RASAL2/RALGPS2/ANGPTL1/RGL1/DENND1B/INAVA/PKP1/NUAK2/SRGAP2/IKBKE/CD55/PLXNA2/ATP6V1C2/PPP1CB/PELI1/TGFA/MAL/KCNIP3/RNF149/IL1RL2/IL1A/IL36G/IL36RN/IL1RN/PSD4/ARHGEF4/STK39/NFE2L2/ZNF385B/NCKAP1/RA…	318/876	6034/21110
GO:BP	GO:0050789	regulation of biological process	0.000629045	876	589	12480	21110	PLEKHN1/HES5/ERRFI1/GPR157/CTNNBIP1/PLEKHM2/ARHGEF10L/CDA/EIF4G3/GRHL3/SFN/TENT5B/EPB41/CITED4/MED8/PTPRF/SLC6A9/DHCR24/TACSTD2/SERBP1/GADD45A/GNG12/PTGER3/ADGRL2/VAV3/SORT1/CSF1/CTTNBP2NL/MAGI3/HIPK1/TRIM33/NGF/NOTCH2/SRGAP2B/PIAS3/BNIPL/TUFT1/PGLYRP3/S100A8/S100A14/RAB25/SEMA4A/TMEM79/ARHGAP30/NOS1AP/CREG1/PRDX6/RC3H1/RASAL2/RALGPS2/ANGPTL1/QSOX1/RGL1/DENND1B/INAVA/PKP1/KDM5B/NUAK2/SRGAP2/IKBKE…	589/876	12480/21110
GO:BP	GO:0031344	regulation of cell projection organization	0.00066682	876	56	656	21110	PTPRF/TACSTD2/NGF/SEMA4A/PLXNA2/PROM2/NFE2L2/NCKAP1/HECW2/EPHA4/MAP4/SEMA3F/GSK3B/NCK1/PLD1/EPHB3/HES1/RUFY3/OCLN/EFNA5/KIAA0319/EZR/RALA/HECW1/COBL/CUX1/CREB3L2/PRAG1/KIF13B/KANK1/VLDLR/SEMA4D/CAMK1D/PTEN/YAP1/ARHGAP32/LRRK2/CNTN1/DIP2B/KLF5/MYCBP2/ARHGEF7/PSEN1/SEMA4B/NDRG4/CDH1/PAFAH1B1/NDEL1/MAPT/KLK8/PTK6/TIAM1/KREMEN1/INPP5J/PLA2G3/XK	56/876	656/21110
GO:BP	GO:0032990	cell part morphogenesis	0.000715601	876	58	691	21110	NGF/NOTCH2/SEMA4A/SRGAP2/PLXNA2/ENAH/ITSN2/RAB10/NCKAP1/HECW2/RAPH1/EPHA4/CHL1/SEMA3F/GSK3B/EPHB3/RUFY3/PALLD/CERT1/EFNA5/KIAA0319/CPNE5/SGK1/HECW1/COBL/CUX1/EPHA1/KIF13B/KANK1/VLDLR/SEMA4D/ABI1/PARD3/UNC5B/PTEN/NECTIN1/ARHGAP32/LRRK2/CNTN1/DIP2B/RASAL1/TAOK3/MYCBP2/ARHGEF7/PSEN1/PAPLN/SEMA4B/CDH1/PAFAH1B1/NDEL1/GAS7/ERBB2/MAPT/NOTCH3/MYH14/KLK8/TIAM1/XK	58/876	691/21110
GO:BP	GO:0120035	regulation of plasma membrane bounded cell projection organization	0.000761584	876	55	642	21110	PTPRF/TACSTD2/NGF/SEMA4A/PLXNA2/NFE2L2/NCKAP1/HECW2/EPHA4/MAP4/SEMA3F/GSK3B/NCK1/PLD1/EPHB3/HES1/RUFY3/OCLN/EFNA5/KIAA0319/EZR/RALA/HECW1/COBL/CUX1/CREB3L2/PRAG1/KIF13B/KANK1/VLDLR/SEMA4D/CAMK1D/PTEN/YAP1/ARHGAP32/LRRK2/CNTN1/DIP2B/KLF5/MYCBP2/ARHGEF7/PSEN1/SEMA4B/NDRG4/CDH1/PAFAH1B1/NDEL1/MAPT/KLK8/PTK6/TIAM1/KREMEN1/INPP5J/PLA2G3/XK	55/876	642/21110
GO:BP	GO:0051246	regulation of protein metabolic process	0.000856038	876	153	2496	21110	PLEKHN1/HES5/ERRFI1/EIF4G3/SFN/TENT5B/SLC6A9/DHCR24/GADD45A/CSF1/NGF/PIAS3/S100A8/NOS1AP/RC3H1/RASAL2/INAVA/JMJD4/RNF144A/PELI1/TGFA/PAIP2B/PROM2/DBI/NFE2L2/CNPPD1/EPHA4/PSMD1/BOK/SH3BP5/KAT2B/GSK3B/CSTA/FAM162A/NCK1/P2RY1/PLD1/TNFSF10/FETUB/HES1/DLG1/CPEB2/EPGN/PTPN13/EIF4E/CAMK2D/SH3D19/FNIP2/SNX25/OCLN/HMGCR/ARRDC3/CAST/EFNA5/SH3RF2/SPINK5/SPINK7/SPINK9/CSNK1A1/DUSP1/CPEB4/RANBP9/RNF144B/STK38…	153/876	2496/21110
GO:BP	GO:0010876	lipid localization	0.000929783	876	45	483	21110	KDM5B/IKBKE/IL1A/DBI/OSBPL6/GULP1/ABCA12/ARL8B/OSBPL10/ABHD5/GRAMD1C/OSBPL11/ATP11B/ATP10D/CDS1/SLC10A6/PLA2G12A/CERT1/SAR1B/ATP10B/ABCA13/CD36/CFTR/FABP5/SQLE/VLDLR/VPS13A/SYK/UGCG/SLC27A4/STARD10/SLCO2B1/DGAT2/GLTP/LRP10/PLA2G4F/PITPNA/TEX2/NPC1/RELCH/ATP9A/OSBPL2/NRIP1/PLA2G3/SREBF2	45/876	483/21110
GO:BP	GO:0120039	plasma membrane bounded cell projection morphogenesis	0.00108653	876	56	666	21110	NGF/NOTCH2/SEMA4A/SRGAP2/PLXNA2/ENAH/ITSN2/RAB10/NCKAP1/HECW2/RAPH1/EPHA4/CHL1/SEMA3F/GSK3B/EPHB3/RUFY3/PALLD/EFNA5/KIAA0319/CPNE5/SGK1/HECW1/COBL/CUX1/EPHA1/KIF13B/KANK1/VLDLR/SEMA4D/ABI1/PARD3/UNC5B/PTEN/NECTIN1/ARHGAP32/LRRK2/CNTN1/DIP2B/RASAL1/TAOK3/MYCBP2/ARHGEF7/PSEN1/PAPLN/SEMA4B/CDH1/PAFAH1B1/NDEL1/GAS7/ERBB2/MAPT/NOTCH3/KLK8/TIAM1/XK	56/876	666/21110
GO:BP	GO:0007399	nervous system development	0.00109719	876	155	2547	21110	HES5/GPR157/GRHL3/PTPRF/ADGRL2/CSF1/HIPK1/NGF/NOTCH2/SRGAP2B/S100A8/SEMA4A/SRGAP2/PLXNA2/ENAH/ITSN2/RAB10/MEIS1/MAL/NPAS2/NFE2L2/NCKAP1/ORMDL1/HECW2/RAPH1/ADAM23/EPHA4/DNER/FARP2/BOK/CHL1/IQSEC1/THRB/MAP4/SEMA3F/MANF/TBC1D23/GSK3B/NCK1/P2RY1/EPHB3/CLDN1/HES1/DLG1/RUFY3/PTPN13/EIF4E/PALLD/OXCT1/SERINC5/EFNA5/PCDH1/ARHGAP26/SPINK5/NDST1/TUBB2A/JARID2/KIAA0319/ANKS1A/CPNE5/SGK1/IFNGR1/ADGRG6/RALA/HE…	155/876	2547/21110
GO:BP	GO:0048858	cell projection morphogenesis	0.00137975	876	56	671	21110	NGF/NOTCH2/SEMA4A/SRGAP2/PLXNA2/ENAH/ITSN2/RAB10/NCKAP1/HECW2/RAPH1/EPHA4/CHL1/SEMA3F/GSK3B/EPHB3/RUFY3/PALLD/EFNA5/KIAA0319/CPNE5/SGK1/HECW1/COBL/CUX1/EPHA1/KIF13B/KANK1/VLDLR/SEMA4D/ABI1/PARD3/UNC5B/PTEN/NECTIN1/ARHGAP32/LRRK2/CNTN1/DIP2B/RASAL1/TAOK3/MYCBP2/ARHGEF7/PSEN1/PAPLN/SEMA4B/CDH1/PAFAH1B1/NDEL1/GAS7/ERBB2/MAPT/NOTCH3/KLK8/TIAM1/XK	56/876	671/21110
GO:BP	GO:0030162	regulation of proteolysis	0.00158738	876	58	708	21110	SFN/DHCR24/NGF/S100A8/RNF144A/NFE2L2/EPHA4/BOK/GSK3B/CSTA/FAM162A/TNFSF10/FETUB/SH3D19/CAST/SH3RF2/SPINK5/SPINK7/SPINK9/CSNK1A1/RNF144B/RNF217/MAP3K5/PERP/NOD1/HIPK2/DNAJB6/RNF19A/EIF3H/MYC/JAK2/PLGRKT/SYK/PTPN3/ANXA8/PTEN/SUFU/LDLRAD3/CTSC/A2ML1/LRRK2/CIDEB/HECTD1/PSEN1/PAPLN/UACA/PYCARD/MAPT/SERPINB5/SERPINB12/SERPINB13/SERPINB11/SERPINB3/SERPINB8/GIPC1/SLPI/CSTB/SPINK13	58/876	708/21110
GO:BP	GO:0032989	cellular component morphogenesis	0.00171046	876	63	796	21110	NGF/NOTCH2/SEMA4A/SRGAP2/PLXNA2/ENAH/ITSN2/RAB10/NCKAP1/HECW2/RAPH1/EPHA4/CHL1/SEMA3F/GSK3B/EPHB3/RUFY3/PALLD/CERT1/EFNA5/KIAA0319/CPNE5/SGK1/HECW1/COBL/CUX1/EPHA1/KIF13B/KANK1/VLDLR/SEMA4D/NEBL/ABI1/PARD3/UNC5B/PTEN/NECTIN1/ARHGAP32/LRRK2/CNTN1/DIP2B/CSRP2/RASAL1/TAOK3/MYCBP2/ARHGEF7/PSEN1/PAPLN/TMOD3/AKAP13/SEMA4B/CDH1/PAFAH1B1/NDEL1/GAS7/ERBB2/MAPT/NOTCH3/MYH14/KLK8/TIAM1/PLA2G3/XK	63/876	796/21110
GO:BP	GO:0050770	regulation of axonogenesis	0.00172782	876	22	159	21110	NGF/SEMA4A/PLXNA2/EPHA4/SEMA3F/GSK3B/EPHB3/RUFY3/EFNA5/KIAA0319/KIF13B/SEMA4D/PTEN/ARHGAP32/DIP2B/PSEN1/SEMA4B/CDH1/PAFAH1B1/MAPT/TIAM1/XK	22/876	159/21110
GO:BP	GO:0030029	actin filament-based process	0.00198508	876	64	817	21110	ARHGEF10L/GRHL3/EPB41/TESK2/TACSTD2/NOTCH2/NOS1AP/NUAK2/SRGAP2/ENAH/IL1A/NCKAP1/FARP2/IQSEC1/NCK1/DLG1/RUFY3/CAMK2D/GAB1/FHDC1/PALLD/EFNA5/ARHGAP26/DSP/GJA1/EZR/RALA/COBL/EPHA1/DNAJB6/MTSS1/KANK1/JAK2/SPTAN1/NEBL/ABI1/RHOBTB1/EHBP1L1/SPTBN2/FGD4/CSRP2/ATP2A2/CARMIL3/FRMD6/DAAM1/CDC42BPB/TJP1/RHOV/TMOD3/MYO5C/MYO1E/AKAP13/EMP2/ARHGAP17/PYCARD/PAFAH1B1/GAS7/JUP/LLGL2/DSC2/MYO5B/MYH14/POF1B/PLS3	64/876	817/21110
GO:BP	GO:0002934	desmosome organization	0.00217519	876	6	10	21110	GRHL1/DSP/PERP/PKP3/NECTIN1/JUP	6/876	10/21110
GO:BP	GO:0016126	sterol biosynthetic process	0.00243856	876	13	61	21110	DHCR24/MSMO1/HMGCR/CYP51A1/CFTR/FDFT1/SQLE/IDI1/ERLIN1/TM7SF2/SC5D/MVK/ERG28	13/876	61/21110
GO:BP	GO:0046467	membrane lipid biosynthetic process	0.00252705	876	21	150	21110	ORMDL1/SGPP2/PPM1L/SPTSSB/CWH43/ELOVL6/ELOVL7/PNPLA1/ELOVL4/ASAH1/UGCG/ALDH3B2/SPTLC2/DEGS2/CERS3/ALOX12B/ALOXE3/PIGN/ACER1/CERS4/CYP4F22	21/876	150/21110
GO:BP	GO:0048812	neuron projection morphogenesis	0.00253063	876	54	650	21110	NGF/NOTCH2/SEMA4A/SRGAP2/PLXNA2/ENAH/ITSN2/RAB10/NCKAP1/HECW2/RAPH1/EPHA4/CHL1/SEMA3F/GSK3B/EPHB3/RUFY3/PALLD/EFNA5/KIAA0319/CPNE5/SGK1/HECW1/COBL/CUX1/EPHA1/KIF13B/VLDLR/SEMA4D/ABI1/PARD3/UNC5B/PTEN/NECTIN1/ARHGAP32/LRRK2/CNTN1/DIP2B/RASAL1/TAOK3/MYCBP2/PSEN1/PAPLN/SEMA4B/CDH1/PAFAH1B1/NDEL1/GAS7/ERBB2/MAPT/NOTCH3/KLK8/TIAM1/XK	54/876	650/21110
GO:BP	GO:0008203	cholesterol metabolic process	0.00260798	876	20	138	21110	DHCR24/MSMO1/HMGCR/CYP39A1/CYP51A1/CFTR/FDFT1/EPHX2/SQLE/VLDLR/IDI1/ERLIN1/CAT/TM7SF2/DGAT2/SC5D/MVK/NPC1/SULT2B1/SREBF2	20/876	138/21110
GO:BP	GO:0098773	skin epidermis development	0.00333002	876	19	128	21110	GRHL3/SFN/TMEM79/GRHL1/ABCA12/CLDN1/TMPRSS11F/SPINK5/PNPLA1/ZDHHC21/UGCG/KRT1/ALOX12B/ALOXE3/FOXN1/KRT16/KRT17/TGM3/KRT25	19/876	128/21110
GO:BP	GO:0016125	sterol metabolic process	0.00390839	876	21	154	21110	DHCR24/MSMO1/HMGCR/CYP39A1/CYP51A1/CFTR/FDFT1/EPHX2/SQLE/VLDLR/IDI1/ERLIN1/CAT/TM7SF2/DGAT2/SC5D/MVK/ERG28/NPC1/SULT2B1/SREBF2	21/876	154/21110
GO:BP	GO:0051239	regulation of multicellular organismal process	0.00420592	876	175	3021	21110	HES5/ERRFI1/CTNNBIP1/SFN/EPB41/TACSTD2/GADD45A/PTGER3/ADGRL2/VAV3/CSF1/HIPK1/NGF/NOTCH2/PIAS3/PGLYRP3/RAB25/SEMA4A/NOS1AP/RC3H1/DENND1B/INAVA/KDM5B/CD55/PLXNA2/TAF5L/MBOAT2/GRHL1/PELI1/MEIS1/APLF/HK2/NPAS2/IL1RL2/IL1A/IL36RN/STK39/NFE2L2/ABCA12/EPHA4/IL17RC/IQSEC1/KAT2B/THRB/SEMA3F/PROS1/GSK3B/MGLL/NCK1/IL20RB/P2RY1/EPHB3/HES1/DLG1/MYL5/RBM47/TXK/TEC/NMU/HOPX/RUFY3/BMP2K/PTPN13/ELOVL6/CAMK2D/GAB1…	175/876	3021/21110
GO:BP	GO:0000904	cell morphogenesis involved in differentiation	0.00440504	876	54	662	21110	NGF/NOTCH2/RAB25/SEMA4A/PLXNA2/ENAH/RAB10/HECW2/RAPH1/EPHA4/CHL1/NBEAL2/SEMA3F/GSK3B/ARHGEF26/EPHB3/HES1/RUFY3/PALLD/EFNA5/KIAA0319/MPIG6B/HECW1/COBL/CUX1/EPHA1/KIF13B/GRHL2/VLDLR/SEMA4D/ABI1/PARD3/UNC5B/PTEN/NECTIN1/ARHGAP32/LRRK2/CNTN1/DIP2B/ZNF385A/MYCBP2/FRMD6/PSEN1/PAPLN/SEMA4B/CDH1/PAFAH1B1/NDEL1/ERBB2/MAPT/NOTCH3/TIAM1/XK/POF1B	54/876	662/21110
GO:BP	GO:0051248	negative regulation of protein metabolic process	0.00536441	876	73	1004	21110	PLEKHN1/ERRFI1/SFN/DHCR24/GADD45A/NGF/PIAS3/RC3H1/PAIP2B/DBI/EPHA4/SH3BP5/KAT2B/GSK3B/CSTA/NCK1/FETUB/CPEB2/PTPN13/EIF4E/SNX25/OCLN/HMGCR/CAST/SH3RF2/SPINK5/SPINK7/SPINK9/DUSP1/CPEB4/STK38/CDKN1A/CNKSR3/RABGEF1/HSPB1/CYP51A1/HIPK2/EPHA1/DNAJB6/SDR16C5/EIF3H/CDKN2B/TUT7/SEMA4D/PTPN3/PARD3/ANXA8/PTEN/CPEB3/SUFU/A2ML1/LRRK2/FRY/ITM2B/MYCBP2/PSEN1/PAPLN/PYCARD/MAPT/SERPINB5/SERPINB12/SERPINB13/SERPIN…	73/876	1004/21110
GO:BP	GO:0034334	adherens junction maintenance	0.00567422	876	5	7	21110	INAVA/MTSS1/PLEKHA7/TJP1/CAMSAP3	5/876	7/21110
GO:BP	GO:0045682	regulation of epidermis development	0.00626887	876	13	66	21110	HES5/ERRFI1/SFN/TMEM79/GRHL1/ABCA12/HES1/ESRP1/GRHL2/AQP3/KRT2/KRT10/SULT2B1	13/876	66/21110
GO:BP	GO:0006690	icosanoid metabolic process	0.0068533	876	18	122	21110	MGLL/HPGD/FABP5/SYK/PTGR1/PTGS1/CYP2C18/CYP2C19/PLA2G4F/PYCARD/CES2/GGT6/ALOX12B/ALOXE3/CYP4F22/CYP4F3/CYP4F12/PLA2G3	18/876	122/21110
GO:BP	GO:1901568	fatty acid derivative metabolic process	0.0070953	876	14	77	21110	THEM5/ELOVL6/HPGD/OXCT1/ELOVL7/ELOVL4/PTGR1/DGAT2/ACSBG1/GGT6/ACACA/TECR/CYP4F3/CYP4F12	14/876	77/21110
GO:BP	GO:0065008	regulation of biological quality	0.00733715	876	171	2964	21110	PLEKHN1/GPR157/CTNNBIP1/DDI2/TENT5B/EPB41/SERBP1/PTGER3/ADGRL2/VAV3/NGF/PIAS3/SEMA4A/NOS1AP/RC3H1/KDM5B/IKBKE/CD55/PLXNA2/PLB1/HK2/RNF149/IL1RN/STK39/NFE2L2/NCKAP1/ABCA12/EPHA4/BOK/THRB/SEMA3F/PROS1/STX19/GSK3B/NCK1/SLC9A9/P2RY1/MFN1/ATP11B/EPHB3/DLG1/SORCS2/RBM47/ATP10D/TXK/TEC/TMEM165/RUFY3/PTPN13/ADH7/CAMK2D/GUCY1A1/CLCN3/OXCT1/OCLN/GCNT4/LNPEP/EFNA5/DMXL1/SEPTIN8/ATP10B/DSP/KIAA0319/MPIG6B/MA…	171/876	2964/21110
GO:BP	GO:1902652	secondary alcohol metabolic process	0.0079205	876	20	148	21110	DHCR24/MSMO1/HMGCR/CYP39A1/CYP51A1/CFTR/FDFT1/EPHX2/SQLE/VLDLR/IDI1/ERLIN1/CAT/TM7SF2/DGAT2/SC5D/MVK/NPC1/SULT2B1/SREBF2	20/876	148/21110
GO:BP	GO:0033559	unsaturated fatty acid metabolic process	0.00866057	876	17	112	21110	MGLL/ELOVL6/HPGD/ELOVL7/ELOVL4/FABP5/PTGR1/PTGS1/CYP2C18/CYP2C19/PLA2G4F/CES2/ALOX12B/ALOXE3/CYP4F3/CYP4F12/PLA2G3	17/876	112/21110
GO:BP	GO:0042060	wound healing	0.00887145	876	40	443	21110	GRHL3/VAV3/NOTCH2/S100A8/TGFA/IL1A/NFE2L2/ARL8B/PROS1/P2RY1/CLDN1/TXK/TEC/OCLN/DSP/MPIG6B/MAPK14/CDKN1A/MAP3K5/HSPB1/CD36/CHMP4C/KANK1/JAK2/SYK/ANXA8/PTEN/YAP1/VWF/KRT6A/KRT1/ERBB3/HIF1A/TYRO3/PPL/ERBB2/EVPL/CHMP4B/HPS4/CASK	40/876	443/21110
GO:BP	GO:0007166	cell surface receptor signaling pathway	0.00898737	876	167	2890	21110	HES5/ERRFI1/GPR157/CTNNBIP1/CDA/GRHL3/PTPRF/GADD45A/ADGRL2/VAV3/SORT1/CSF1/HIPK1/TRIM33/NGF/NOTCH2/PIAS3/S100A14/SEMA4A/RC3H1/ANGPTL1/DENND1B/IKBKE/CD55/PLXNA2/ATP6V1C2/PELI1/TGFA/MAL/IL1RL2/IL1A/IL36G/IL36RN/IL1RN/STK39/EPHA4/DNER/FARP2/BOK/IL17RC/SEMA3F/MAGI1/GSK3B/NCK1/IL20RB/P2RY1/PPM1L/TNFSF10/EPHB3/HES1/RBM47/TXK/TEC/EPGN/BMP2K/TSPAN5/MAML3/GAB1/TMEM131L/HPGD/SNX25/MAP3K1/ARHGEF28/LNPEP/EFN…	167/876	2890/21110
GO:BP	GO:0030036	actin cytoskeleton organization	0.00920541	876	57	731	21110	ARHGEF10L/GRHL3/EPB41/TESK2/TACSTD2/NOTCH2/NOS1AP/NUAK2/ENAH/IL1A/NCKAP1/FARP2/IQSEC1/NCK1/DLG1/RUFY3/GAB1/FHDC1/PALLD/EFNA5/ARHGAP26/EZR/RALA/COBL/EPHA1/DNAJB6/MTSS1/KANK1/JAK2/SPTAN1/NEBL/ABI1/RHOBTB1/EHBP1L1/SPTBN2/FGD4/CSRP2/CARMIL3/FRMD6/DAAM1/CDC42BPB/TJP1/RHOV/TMOD3/MYO5C/MYO1E/AKAP13/EMP2/ARHGAP17/PYCARD/PAFAH1B1/GAS7/LLGL2/MYO5B/MYH14/POF1B/PLS3	57/876	731/21110
GO:BP	GO:0048522	positive regulation of cellular process	0.00924691	876	292	5615	21110	PLEKHN1/HES5/CTNNBIP1/PLEKHM2/ARHGEF10L/GRHL3/SFN/TENT5B/EPB41/CITED4/MED8/SLC6A9/TACSTD2/GADD45A/ADGRL2/VAV3/CSF1/HIPK1/NGF/NOTCH2/S100A8/S100A14/RAB25/SEMA4A/NOS1AP/PRDX6/RC3H1/INAVA/KDM5B/IKBKE/CD55/PLXNA2/IRF6/JMJD4/TAF5L/GRHL1/ATP6V1C2/ATAD2B/ITSN2/FOSL2/PELI1/MEIS1/APLF/TGFA/TET3/MAL/PROM2/NPAS2/IL1RL2/IL1A/STK39/NFE2L2/NCKAP1/ABCA12/EPHA4/BOK/IQSEC1/KAT2B/UBE2E2/THRB/DYNC1LI1/ABHD5/KLHL18/…	292/876	5615/21110
GO:BP	GO:0009611	response to wounding	0.00924935	876	48	576	21110	GRHL3/PTPRF/VAV3/NOTCH2/S100A8/TGFA/IL1A/NFE2L2/EPHA4/ARL8B/PROS1/NMNAT3/P2RY1/CLDN1/TXK/TEC/OCLN/DSP/KIAA0319/MPIG6B/MAPK14/CDKN1A/MAP3K5/HSPB1/CD36/CREB3L2/CHMP4C/KANK1/JAK2/SYK/ANXA8/PTEN/YAP1/VWF/KRT6A/KRT1/ERBB3/HIF1A/TYRO3/PPL/ERBB2/EVPL/KLK8/CHMP4B/SULF2/HPS4/KREMEN1/CASK	48/876	576/21110
GO:BP	GO:0007043	cell-cell junction assembly	0.00976286	876	20	150	21110	HIPK1/PKP1/CLDN1/DLG1/HOPX/OCLN/GJA1/AFDN/GRHL2/MPP7/PARD3/PKP3/CTNND1/GJB2/GJB6/TJP1/IRX3/JUP/DSG1/POF1B	20/876	150/21110
GO:BP	GO:0120036	plasma membrane bounded cell projection organization	0.0100291	876	100	1535	21110	HES5/PTPRF/TACSTD2/VAV3/NGF/SPAG17/NOTCH2/RAB25/SEMA4A/SRGAP2/PLXNA2/ENAH/ITSN2/RAB10/ARHGEF4/NFE2L2/NCKAP1/HECW2/RAPH1/EPHA4/CHL1/IQSEC1/MAP4/SEMA3F/MANF/TBC1D23/GSK3B/NCK1/ARHGEF26/PLD1/EPHB3/HES1/RUFY3/FHDC1/PALLD/OCLN/EFNA5/KIAA0319/CPNE5/SGK1/EZR/RALA/HECW1/COBL/CUX1/CREB3L2/EPHA1/PRAG1/KIF13B/MTSS1/KANK1/VLDLR/JAK2/SEMA4D/CAMSAP1/CAMK1D/ABI1/PARD3/UNC5B/PTEN/CPEB3/ABLIM1/STX3/YAP1/NECTIN1/A…	100/876	1535/21110
GO:BP	GO:0006631	fatty acid metabolic process	0.0111083	876	37	399	21110	THEM5/DBI/ABHD5/MGLL/ACOX3/NAAA/ADH7/ELOVL6/MSMO1/HPGD/ELOVL7/MAPK14/ELOVL4/AIG1/CD36/ASAH1/FABP5/PTGR1/PTGS1/SLC27A4/CYP2C18/CYP2C19/ERLIN1/DGAT2/PLA2G4D/PLA2G4F/ACSBG1/KLHL25/CES2/ALOX12B/ALOXE3/ACACA/FADS6/TECR/CYP4F3/CYP4F12/PLA2G3	37/876	399/21110
GO:BP	GO:0006869	lipid transport	0.0138439	876	39	435	21110	KDM5B/IL1A/DBI/OSBPL6/GULP1/ABCA12/ARL8B/OSBPL10/GRAMD1C/OSBPL11/ATP11B/ATP10D/SLC10A6/PLA2G12A/CERT1/SAR1B/ATP10B/ABCA13/CD36/CFTR/FABP5/VLDLR/VPS13A/SYK/UGCG/SLC27A4/STARD10/SLCO2B1/GLTP/LRP10/PLA2G4F/PITPNA/TEX2/NPC1/RELCH/ATP9A/OSBPL2/PLA2G3/SREBF2	39/876	435/21110
GO:BP	GO:0051345	positive regulation of hydrolase activity	0.0140642	876	47	568	21110	GRHL3/EVI5/S100A8/RALGPS2/RGL1/DENND1B/SRGAP2/EPHA4/BOK/IQSEC1/ABHD5/GSK3B/FAM162A/ARHGEF26/TNFSF10/ARAP2/TXK/RASGEF1B/MAP3K5/PERP/AFDN/NOD1/EPHA1/FNTA/MYC/JAK2/SEMA4D/SYK/RALGPS1/SLC27A4/RSU1/ELMOD1/LRRK2/DOCK9/ARHGEF7/CIDEB/UACA/PYCARD/NDEL1/ADAP2/ERBB2/RAPGEFL1/MAPT/MAPRE2/SERPINB3/RALGAPA2/TIAM1	47/876	568/21110
GO:BP	GO:0010977	negative regulation of neuron projection development	0.0144365	876	19	141	21110	SEMA4A/EPHA4/SEMA3F/HES1/RUFY3/KIAA0319/PRAG1/KANK1/SEMA4D/PTEN/LRRK2/DIP2B/PSEN1/SEMA4B/CDH1/PAFAH1B1/KLK8/KREMEN1/INPP5J	19/876	141/21110
GO:BP	GO:0044281	small molecule metabolic process	0.0144578	876	116	1865	21110	CDA/DHCR24/MAGI3/THEM5/SLC19A2/PLB1/NAGK/HK2/DBI/KYNU/OSBPL6/SGPP2/KAT2B/ABHD5/MGLL/NMNAT3/P2RY1/SPTSSB/MFN1/DLG1/ACOX3/PGM2/NAAA/ADH7/PAPSS1/ELOVL6/GUCY1A1/MSMO1/HPGD/OXCT1/ELOVL7/HMGCR/SERINC5/MAPK14/CYP39A1/ELOVL4/ME1/AIG1/OGDH/CD36/CYP51A1/CYP3A5/CFTR/AKR1B10/FDFT1/ASAH1/EPHX2/SDR16C5/NCOA2/RDH10/FABP5/CA1/CA3/SQLE/VLDLR/TJP2/GDA/SYK/IPPK/PTGR1/PTGS1/SLC27A4/AK8/IDI1/SLC16A9/HK1/PANK1/CYP2C18…	116/876	1865/21110
GO:BP	GO:0052547	regulation of peptidase activity	0.0165255	876	37	406	21110	SFN/DHCR24/NGF/S100A8/EPHA4/BOK/CSTA/FAM162A/TNFSF10/FETUB/CAST/SPINK5/SPINK7/SPINK9/MAP3K5/PERP/NOD1/DNAJB6/MYC/JAK2/SYK/ANXA8/A2ML1/CIDEB/PAPLN/UACA/PYCARD/MAPT/SERPINB5/SERPINB12/SERPINB13/SERPINB11/SERPINB3/SERPINB8/SLPI/CSTB/SPINK13	37/876	406/21110
GO:BP	GO:0030030	cell projection organization	0.0166158	876	101	1573	21110	HES5/PTPRF/TACSTD2/VAV3/NGF/SPAG17/NOTCH2/RAB25/SEMA4A/SRGAP2/PLXNA2/ENAH/ITSN2/RAB10/PROM2/ARHGEF4/NFE2L2/NCKAP1/HECW2/RAPH1/EPHA4/CHL1/IQSEC1/MAP4/SEMA3F/MANF/TBC1D23/GSK3B/NCK1/ARHGEF26/PLD1/EPHB3/HES1/RUFY3/FHDC1/PALLD/OCLN/EFNA5/KIAA0319/CPNE5/SGK1/EZR/RALA/HECW1/COBL/CUX1/CREB3L2/EPHA1/PRAG1/KIF13B/MTSS1/KANK1/VLDLR/JAK2/SEMA4D/CAMSAP1/CAMK1D/ABI1/PARD3/UNC5B/PTEN/CPEB3/ABLIM1/STX3/YAP1/NEC…	101/876	1573/21110
GO:BP	GO:0051128	regulation of cellular component organization	0.0168607	876	145	2462	21110	CTNNBIP1/PLEKHM2/ARHGEF10L/CDA/GRHL3/SFN/PTPRF/TACSTD2/ADGRL2/NGF/NOTCH2/S100A8/SEMA4A/IKBKE/PLXNA2/JMJD4/ITSN2/TGFA/PROM2/IL1A/NFE2L2/NCKAP1/HECW2/EPHA4/FARP2/BOK/IQSEC1/KAT2B/DYNC1LI1/MAP4/SEMA3F/ATXN7/GSK3B/FAM162A/NCK1/PLD1/TNFSF10/EPHB3/CLDN1/HES1/DLG1/SLAIN2/HOPX/RUFY3/EPGN/BMP2K/PTPN13/CAMK2D/FNIP2/OCLN/EFNA5/SEPTIN8/SAR1B/CSNK1A1/DUSP1/KIAA0319/MAPK14/CDKN1A/CPNE5/BTBD9/SMAP1/GJA1/SGK1/ST…	145/876	2462/21110
GO:BP	GO:0098609	cell-cell adhesion	0.0203	876	68	950	21110	PTPRF/S100A8/NECTIN4/RC3H1/PKP1/CD55/RAB10/PELI1/IL1RL2/IL1A/IL1RN/ABCA12/MAGI1/CSTA/NCK1/IL20RB/EPHB3/CLDN1/HES1/DLG1/TMEM131L/PALLD/EFNA5/PCDH1/FAT2/DSP/MAPK14/CD24/PERP/EZR/AFDN/HSPB1/EPHB6/DNAJB6/JAK2/CD274/ZDHHC21/TJP2/SEMA4D/SYK/MAP3K8/PKP3/PLEKHA7/CTNND1/MPZL2/NECTIN1/TRIM29/WNK1/CNTN1/PSEN1/TJP1/TYRO3/TMOD3/KLHL25/PYCARD/CDH1/ERBB2/JUP/DSC3/DSC2/DSC1/DSG1/DSG3/SERPINB8/CAMSAP3/XG/CDHR4/VS…	68/876	950/21110
GO:BP	GO:0044283	small molecule biosynthetic process	0.0203249	876	47	576	21110	DHCR24/KYNU/OSBPL6/KAT2B/MGLL/P2RY1/SPTSSB/PGM2/ELOVL6/MSMO1/ELOVL7/HMGCR/SERINC5/CYP39A1/ELOVL4/CYP51A1/CFTR/FDFT1/ASAH1/RDH10/FABP5/SYK/IPPK/PTGS1/IDI1/ERLIN1/TM7SF2/DGAT2/SC5D/CSAD/MVK/SPTLC2/PLA2G4F/ACSBG1/KLHL25/SELENOS/PYCARD/GGT6/ALOX12B/ALOXE3/ACACA/FADS6/ACER1/TECR/ITPKC/OSBPL2/PLA2G3	47/876	576/21110
GO:BP	GO:0032787	monocarboxylic acid metabolic process	0.0206637	876	50	628	21110	THEM5/HK2/DBI/KYNU/OSBPL6/ABHD5/MGLL/ACOX3/NAAA/ADH7/ELOVL6/MSMO1/HPGD/ELOVL7/MAPK14/CYP39A1/ELOVL4/ME1/AIG1/OGDH/CD36/CYP3A5/ASAH1/RDH10/FABP5/PTGR1/PTGS1/SLC27A4/HK1/CYP2C18/CYP2C19/ERLIN1/DGAT2/HIF1A/PSEN1/PLA2G4D/PLA2G4F/ACSBG1/KLHL25/CES2/ALOX12B/ALOXE3/ACACA/FADS6/NPC1/TECR/CYP4F3/CYP4F12/OSBPL2/PLA2G3	50/876	628/21110
GO:BP	GO:0006508	proteolysis	0.0209682	876	111	1780	21110	DDI2/SFN/RHBDL2/DHCR24/NGF/S100A8/RC3H1/TAF5L/RNF144A/PELI1/RNF149/NFE2L2/HECW2/ADAM23/EPHA4/PSMD1/BOK/KAT2B/ABHD5/ATXN7/GSK3B/CSTA/FAM162A/TNFSF10/FETUB/TMPRSS11D/TMPRSS11F/SH3D19/CAST/LNPEP/SH3RF2/SPINK5/SPINK7/SPINK9/CSNK1A1/RNF144B/RNF217/MAP3K5/PERP/NOD1/HECW1/HIPK2/DNAJB6/CHMP4C/RNF19A/EIF3H/MYC/JAK2/PLGRKT/PRSS3/UBAP1/SYK/PTPN3/ANXA8/USP54/PTEN/ERLIN1/FBXL15/SUFU/ATE1/CPXM2/LDLRAD3/CTSC/PC…	111/876	1780/21110
GO:BP	GO:0061564	axon development	0.0209828	876	43	509	21110	PTPRF/NGF/NOTCH2/SEMA4A/PLXNA2/ENAH/RAB10/RAPH1/EPHA4/CHL1/SEMA3F/GSK3B/EPHB3/RUFY3/PALLD/EFNA5/KIAA0319/COBL/EPHA1/KIF13B/JAK2/SEMA4D/PARD3/UNC5B/PTEN/NECTIN1/ARHGAP32/CNTN1/DIP2B/MYCBP2/PSEN1/PAPLN/SEMA4B/CDH1/PAFAH1B1/NDEL1/ERBB2/MAPT/NOTCH3/KLK8/TIAM1/KREMEN1/XK	43/876	509/21110
GO:BP	GO:0048523	negative regulation of cellular process	0.0213729	876	251	4753	21110	PLEKHN1/HES5/ERRFI1/CTNNBIP1/CDA/SFN/TENT5B/SLC6A9/DHCR24/TACSTD2/GADD45A/SORT1/CSF1/CTTNBP2NL/TRIM33/NGF/NOTCH2/SRGAP2B/PIAS3/BNIPL/PGLYRP3/SEMA4A/CREG1/RC3H1/QSOX1/PKP1/KDM5B/NUAK2/SRGAP2/IKBKE/PLXNA2/IRF6/PELI1/MEIS1/TGFA/PAIP2B/HK2/PROM2/KCNIP3/NPAS2/RNF149/IL1A/IL36RN/IL1RN/DBI/STK39/NFE2L2/ORMDL1/HECW2/ABCA12/EPHA4/BOK/CHL1/SH3BP5/KAT2B/THRB/DYNC1LI1/MAP4/SEMA3F/ATXN7/GSK3B/NCK1/IL20RB/P2RY…	251/876	4753/21110
GO:BP	GO:2000026	regulation of multicellular organismal development	0.0216974	876	92	1407	21110	HES5/ERRFI1/CTNNBIP1/SFN/GADD45A/ADGRL2/CSF1/HIPK1/NGF/NOTCH2/PIAS3/PGLYRP3/SEMA4A/RC3H1/PLXNA2/MBOAT2/GRHL1/MEIS1/HK2/IL1RL2/IL1A/NFE2L2/ABCA12/EPHA4/KAT2B/SEMA3F/EPHB3/HES1/DLG1/HOPX/RUFY3/BMP2K/PTPN13/GAB1/TMEM131L/EFNA5/SPINK5/JARID2/KIAA0319/MAPK14/PIM1/SMAP1/CD24/MYB/SASH1/HSPB1/CUX1/CFTR/HIPK2/EPHA1/CHD7/ESRP1/GRHL2/KLF10/MYC/ZDHHC21/CDKN2B/AQP3/SEMA4D/SYK/PARD3/PTEN/RNH1/STIM1/CTSC/YAP1/A…	92/876	1407/21110
GO:BP	GO:0007167	enzyme-linked receptor protein signaling pathway	0.0225058	876	70	990	21110	HES5/ERRFI1/PTPRF/SORT1/CSF1/TRIM33/NGF/NOTCH2/ANGPTL1/TGFA/EPHA4/GSK3B/NCK1/PPM1L/EPHB3/HES1/EPGN/GAB1/HPGD/SNX25/ARHGEF28/LNPEP/EFNA5/NDST1/KIAA0319/ANKS1A/MAPK14/FAM83B/IGF2R/RALA/RABGEF1/HSPB1/HIPK2/EPHB6/EPHA1/FNTA/MTSS1/KANK1/JAK2/CDKN2B/SYK/PTPN3/SLC27A4/ABI1/BLNK/FBXL15/PTPRE/GAB2/ERBB3/USP15/BTBD11/ARHGEF7/HIF1A/PSEN1/TYRO3/RNF111/MYO1E/PCSK6/NDRG4/NDEL1/FAM83G/EPN2/ERBB2/DDX5/GAREM1/GIP…	70/876	990/21110
GO:BP	GO:0006695	cholesterol biosynthetic process	0.0261936	876	11	54	21110	DHCR24/MSMO1/HMGCR/CYP51A1/CFTR/FDFT1/IDI1/ERLIN1/TM7SF2/SC5D/MVK	11/876	54/21110
GO:BP	GO:1902653	secondary alcohol biosynthetic process	0.0261936	876	11	54	21110	DHCR24/MSMO1/HMGCR/CYP51A1/CFTR/FDFT1/IDI1/ERLIN1/TM7SF2/SC5D/MVK	11/876	54/21110
GO:BP	GO:0002064	epithelial cell development	0.0279892	876	24	216	21110	SFN/NOTCH2/RAB25/TMEM79/FOSL2/IL1A/ABCA12/GSK3B/ARHGEF26/CLDN1/PALLD/EZR/AFDN/GRHL2/ZDHHC21/TJP2/YAP1/KRT2/KLF5/FRMD6/HIF1A/TJP1/MYO1E/POF1B	24/876	216/21110
GO:BP	GO:0042592	homeostatic process	0.0287229	876	105	1673	21110	PTGER3/CSF1/S100A8/S100A14/PRDX6/RC3H1/INAVA/HK2/IL1A/STK39/NFE2L2/ORMDL1/ABCA12/BOK/ABHD5/IL20RB/SLC9A9/P2RY1/CLDN1/ATP13A4/ACOX3/TMEM165/NMU/ELOVL6/CAMK2D/CLCN3/OXCT1/OCLN/GCNT4/CERT1/ARRDC3/LNPEP/EFNA5/DMXL1/SAR1B/MPIG6B/MAPK14/PNPLA1/BTBD9/CYP39A1/SMAP1/CD24/GJA1/MYB/IL20RA/HSPB1/CD36/CFTR/HIPK2/ATP6V0E2/EPHX2/CHD7/JPH1/FABP5/MYC/SLC39A4/JAK2/AQP3/UNC13B/TJP2/SYK/TXN/HK1/STIM1/DGAT2/RAB38/YAP…	105/876	1673/21110
GO:BP	GO:0031345	negative regulation of cell projection organization	0.0334474	876	22	190	21110	TACSTD2/SEMA4A/EPHA4/MAP4/SEMA3F/HES1/RUFY3/KIAA0319/PRAG1/KANK1/SEMA4D/PTEN/YAP1/LRRK2/DIP2B/PSEN1/SEMA4B/CDH1/PAFAH1B1/KLK8/KREMEN1/INPP5J	22/876	190/21110
GO:BP	GO:0043085	positive regulation of catalytic activity	0.0347489	876	76	1116	21110	GRHL3/EVI5/VAV3/CSF1/S100A8/NOS1AP/RALGPS2/RGL1/DENND1B/SRGAP2/TGFA/DBI/EPHA4/BOK/IQSEC1/ABHD5/GSK3B/FAM162A/ARHGEF26/TNFSF10/EPHB3/DLG1/ARAP2/TXK/EPGN/RASGEF1B/SERINC5/ARRDC3/MAPK14/CDKN1A/CD24/TPD52L1/MAP3K5/PERP/SASH1/AFDN/NOD1/EPHA1/FNTA/GRHL2/MYC/VLDLR/JAK2/SEMA4D/SYK/TXN/RALGPS1/SLC27A4/RSU1/ABI1/PTEN/STIM1/ELMOD1/LRRK2/ERBB3/TAOK3/DOCK9/ARHGEF7/CIDEB/HIF1A/PSEN1/TYRO3/UACA/AKAP13/EMP2/PYCA…	76/876	1116/21110
GO:BP	GO:0006984	ER-nucleus signaling pathway	0.0358425	876	10	46	21110	ARHGEF10L/NFE2L2/BOK/GSK3B/NCK1/ERLIN1/ATP2A2/SELENOS/AMFR/SREBF2	10/876	46/21110
GO:BP	GO:0046165	alcohol biosynthetic process	0.0396822	876	18	138	21110	DHCR24/P2RY1/SPTSSB/MSMO1/HMGCR/CYP51A1/CFTR/FDFT1/ASAH1/IPPK/IDI1/ERLIN1/TM7SF2/SC5D/MVK/SPTLC2/ACER1/ITPKC	18/876	138/21110
GO:BP	GO:0000165	MAPK cascade	0.0459061	876	57	772	21110	ERRFI1/GADD45A/MAGI3/NOTCH2/INAVA/PPP1CB/TGFA/RNF149/IL1A/STK39/EPHA4/P2RY1/PPM1L/DLG1/EPGN/MAP3K1/HMGCR/SH3RF2/NDST1/WWC1/DUSP1/RANBP9/MAPK14/STK38/ANKRD6/CD24/TPD52L1/MAP3K5/SASH1/CNKSR3/EZR/NOD1/CD36/MDFIC/HIPK2/YWHAZ/MYC/JAK2/SYK/PTPN3/MAP3K8/PTEN/LRRK2/TAOK3/MAP4K5/PSEN1/MAPK6/AKAP13/PYCARD/NDRG4/PAFAH1B1/ALOX12B/ERBB2/GAREM1/SERPINB3/CBLC/RPS6KA6	57/876	772/21110
GO:BP	GO:0006644	phospholipid metabolic process	0.047461	876	35	393	21110	CEPT1/THEM5/PRDX6/MBOAT2/PLB1/DBI/ORMDL1/OSBPL10/ABHD5/PLD1/PCYT1A/CWH43/NAAA/CDS1/PLA2G12A/SERINC5/FDFT1/FABP5/IDI1/PTEN/RAB38/PIK3C2G/MVK/SPTLC2/MTMR10/PLA2G4E/PLA2G4D/PLA2G4F/PAFAH1B1/PIGN/SLC44A2/ITPKC/GPCPD1/INPP5J/PLA2G3	35/876	393/21110
GO:BP	GO:0046513	ceramide biosynthetic process	0.0492153	876	12	68	21110	ORMDL1/SPTSSB/PNPLA1/ASAH1/UGCG/SPTLC2/DEGS2/CERS3/ALOX12B/ALOXE3/CERS4/CYP4F22	12/876	68/21110
GO:CC	GO:0005737	cytoplasm	4.47675e-41	906	702	12365	22122	PLEKHN1/ERRFI1/CTNNBIP1/DDI2/PLEKHM2/ARHGEF10L/CDA/EIF4G3/SFN/TENT5B/EPB41/MAP7D1/CITED4/SLC6A9/TESK2/DHCR24/TACSTD2/HOOK1/SERBP1/GADD45A/COL24A1/GBP6/EVI5/VAV3/SORT1/CSF1/CEPT1/DENND2D/CTTNBP2NL/MAGI3/HIPK1/NGF/SPAG17/NOTCH2/SRGAP2B/PIAS3/BNIPL/TUFT1/THEM5/IVL/SPRR1B/S100A8/S100A16/S100A14/RAB25/TMEM79/SLAMF7/ARHGAP30/NOS1AP/CREG1/PRDX6/RC3H1/RASAL2/RALGPS2/QSOX1/RGL1/DENND1B/INAVA/PKP1/KDM5B/PP…	702/906	12365/22122
GO:CC	GO:0031982	vesicle	2.20307e-23	906	292	3998	22122	PLEKHM2/CDA/SFN/PTPRF/SLC6A9/PDZK1IP1/TACSTD2/SERBP1/GNG12/GBP6/SORT1/NGF/SPAG17/IVL/S100A8/S100A16/S100A14/RAB25/ARHGAP30/NECTIN4/CREG1/PRDX6/ANGPTL1/QSOX1/DENND1B/PKP1/LAD1/SRGAP2/CD55/IRF6/RNF144A/ATP6V1C2/ITSN2/RAB10/PPP1CB/TGFA/NAGK/PROM2/IL1RN/DBI/OSBPL6/NCKAP1/ABCA12/TUBA4A/EPHA4/DNER/PSMD1/BOK/CHL1/ARL8B/IQSEC1/SH3BP5/DYNC1LI1/ALS2CL/NBEAL2/PROS1/STX19/TBC1D23/OSBPL11/CPNE4/NCK1/SLC9A9/PP…	292/906	3998/22122
GO:CC	GO:0016020	membrane	4.00948e-20	906	548	9878	22122	PLEKHN1/ERRFI1/GPR157/PLEKHM2/EPB41/RHBDL2/PTPRF/SLC6A9/PDZK1IP1/DHCR24/TACSTD2/HOOK1/SERBP1/GNG12/PTGER3/ADGRL2/VAV3/SORT1/CSF1/CEPT1/MAGI3/IGSF3/NOTCH2/IVL/SPRR1B/PGLYRP3/S100A8/S100A16/RAB25/SEMA4A/TMEM79/SLAMF7/NECTIN4/NOS1AP/SLC19A2/PRDX6/RALGPS2/QSOX1/RGL1/PKP1/SRGAP2/IKBKE/CD55/PLXNA2/SUSD4/ENAH/RNF144A/MBOAT2/ATP6V1C2/ITSN2/RAB10/PLB1/PPP1CB/CLIP4/ATL2/TGFA/HK2/MAL/PROM2/KCNIP3/RNF149/IL1…	548/906	9878/22122
GO:CC	GO:0005829	cytosol	5.71357e-20	906	353	5453	22122	ERRFI1/CTNNBIP1/DDI2/ARHGEF10L/CDA/EIF4G3/SFN/EPB41/DHCR24/TACSTD2/HOOK1/SERBP1/EVI5/VAV3/SORT1/DENND2D/HIPK1/NGF/BNIPL/IVL/SPRR1B/S100A8/S100A16/ARHGAP30/NOS1AP/PRDX6/RASAL2/RGL1/DENND1B/KDM5B/PPFIA4/SRGAP2/IKBKE/IRF6/ENAH/C1orf198/ATP6V1C2/ITSN2/RAB10/PPP1CB/PELI1/APLF/NAGK/HK2/KCNIP3/NPAS2/IL1A/IL36G/ARHGEF4/KYNU/RBMS1/STK39/NFE2L2/OSBPL6/ITPRID2/NCKAP1/MOB4/RAPH1/ABCA12/TUBA4A/PSMD1/FARP2/ARL…	353/906	5453/22122
GO:CC	GO:0001533	cornified envelope	2.23885e-18	906	26	59	22122	IVL/SPRR1B/PKP1/CSTA/DSP/HSPB1/PKP3/KRT2/KRT1/SCEL/TGM1/PPL/KRT10/KRT16/KRT17/JUP/EVPL/DSC3/DSC2/DSC1/DSG1/DSG3/SERPINB5/SERPINB12/CNFN/KLK7	26/906	59/22122
GO:CC	GO:0071944	cell periphery	4.74273e-18	906	386	6303	22122	PLEKHN1/ERRFI1/GPR157/EPB41/RHBDL2/PTPRF/SLC6A9/TACSTD2/GNG12/PTGER3/ADGRL2/COL24A1/VAV3/SORT1/CSF1/MAGI3/NOTCH2/IVL/SPRR1B/S100A8/S100A16/RAB25/SEMA4A/SLAMF7/NECTIN4/NOS1AP/SLC19A2/RALGPS2/ANGPTL1/RGL1/PKP1/LAD1/SRGAP2/CD55/PLXNA2/ENAH/RNF144A/ITSN2/RAB10/PLB1/PPP1CB/TGFA/EXOC6B/HK2/MAL/PROM2/KCNIP3/IL1RL2/IL1A/IL36G/IL1RN/PSD4/ARHGEF4/LYPD6B/STK39/NFE2L2/OSBPL6/ITPRID2/NCKAP1/RAPH1/ADAM23/ABCA1…	386/906	6303/22122
GO:CC	GO:0005886	plasma membrane	2.84771e-17	906	361	5819	22122	PLEKHN1/ERRFI1/GPR157/EPB41/RHBDL2/PTPRF/SLC6A9/TACSTD2/GNG12/PTGER3/ADGRL2/VAV3/SORT1/CSF1/MAGI3/NOTCH2/IVL/SPRR1B/S100A8/S100A16/RAB25/SEMA4A/SLAMF7/NECTIN4/NOS1AP/SLC19A2/RALGPS2/RGL1/PKP1/SRGAP2/CD55/PLXNA2/ENAH/RNF144A/ITSN2/RAB10/PLB1/PPP1CB/TGFA/HK2/MAL/PROM2/KCNIP3/IL1RL2/IL1A/IL36G/IL1RN/PSD4/ARHGEF4/LYPD6B/STK39/NFE2L2/OSBPL6/ITPRID2/NCKAP1/RAPH1/ADAM23/ABCA12/EPHA4/DNER/CHL1/IL17RC/DYN…	361/906	5819/22122
GO:CC	GO:0012505	endomembrane system	4.69972e-17	906	311	4776	22122	PLEKHM2/CDA/SLC6A9/DHCR24/PTGER3/COL24A1/SORT1/CSF1/CEPT1/NGF/SPAG17/NOTCH2/S100A8/RAB25/TMEM79/SLAMF7/NOS1AP/CREG1/PRDX6/QSOX1/PKP1/CD55/RNF144A/MBOAT2/ITSN2/RAB10/ATL2/TGFA/HK2/MAL/KCNIP3/DBI/ARL5A/NFE2L2/OSBPL6/ORMDL1/MOB4/ABCA12/EPHA4/SGPP2/DNER/PSMD1/BOK/ARL8B/IQSEC1/DYNC1LI1/NBEAL2/MANF/PROS1/STX19/TBC1D23/GRAMD1C/OSBPL11/MGLL/NCK1/SLC9A9/PPM1L/SPTSSB/PLD1/ATP11B/ATP13A4/PCYT1A/DLG1/SORCS2/…	311/906	4776/22122
GO:CC	GO:0031410	cytoplasmic vesicle	8.75499e-15	906	189	2510	22122	PLEKHM2/CDA/SLC6A9/GBP6/SORT1/NGF/SPAG17/S100A8/RAB25/ARHGAP30/CREG1/PRDX6/QSOX1/DENND1B/PKP1/SRGAP2/CD55/RNF144A/RAB10/TGFA/PROM2/OSBPL6/ABCA12/EPHA4/DNER/PSMD1/BOK/ARL8B/IQSEC1/SH3BP5/DYNC1LI1/ALS2CL/NBEAL2/PROS1/STX19/TBC1D23/OSBPL11/SLC9A9/PLD1/ATP11B/ATP13A4/SORCS2/PGM2/TMEM165/EPGN/RASGEF1B/CAMK2D/CLCN3/SNX25/OCLN/ARRDC3/LNPEP/SNX24/SEPTIN8/SAR1B/SPINK5/CLINT1/ATP10B/CLTB/DSP/KIAA0319/MAPK1…	189/906	2510/22122
GO:CC	GO:0097708	intracellular vesicle	9.91227e-15	906	189	2513	22122	PLEKHM2/CDA/SLC6A9/GBP6/SORT1/NGF/SPAG17/S100A8/RAB25/ARHGAP30/CREG1/PRDX6/QSOX1/DENND1B/PKP1/SRGAP2/CD55/RNF144A/RAB10/TGFA/PROM2/OSBPL6/ABCA12/EPHA4/DNER/PSMD1/BOK/ARL8B/IQSEC1/SH3BP5/DYNC1LI1/ALS2CL/NBEAL2/PROS1/STX19/TBC1D23/OSBPL11/SLC9A9/PLD1/ATP11B/ATP13A4/SORCS2/PGM2/TMEM165/EPGN/RASGEF1B/CAMK2D/CLCN3/SNX25/OCLN/ARRDC3/LNPEP/SNX24/SEPTIN8/SAR1B/SPINK5/CLINT1/ATP10B/CLTB/DSP/KIAA0319/MAPK1…	189/906	2513/22122
GO:CC	GO:0070062	extracellular exosome	4.69794e-11	906	156	2109	22122	SFN/PTPRF/PDZK1IP1/TACSTD2/SERBP1/GNG12/GBP6/IVL/S100A8/S100A16/S100A14/RAB25/NECTIN4/CREG1/PRDX6/ANGPTL1/QSOX1/LAD1/CD55/IRF6/ATP6V1C2/ITSN2/RAB10/PPP1CB/NAGK/PROM2/IL1RN/DBI/NCKAP1/TUBA4A/CHL1/ARL8B/PROS1/CPNE4/PPM1L/TNFSF10/FETUB/DLG1/PGM2/TMPRSS11D/NAAA/PTPN13/EIF4E/GALNT7/HPGD/SERINC5/C5orf46/FAT2/TUBB2A/DSP/HIST1H2AC/HIST1H2BD/CPNE5/EZR/IGF2R/RALA/HSPB1/DEFB1/ASAH1/EPHX2/RAB2A/GGH/FABP5/CA1…	156/906	2109/22122
GO:CC	GO:1903561	extracellular vesicle	5.79032e-11	906	157	2133	22122	SFN/PTPRF/PDZK1IP1/TACSTD2/SERBP1/GNG12/GBP6/IVL/S100A8/S100A16/S100A14/RAB25/NECTIN4/CREG1/PRDX6/ANGPTL1/QSOX1/LAD1/CD55/IRF6/ATP6V1C2/ITSN2/RAB10/PPP1CB/NAGK/PROM2/IL1RN/DBI/NCKAP1/TUBA4A/CHL1/ARL8B/PROS1/CPNE4/PPM1L/TNFSF10/FETUB/DLG1/PGM2/TMPRSS11D/NAAA/PTPN13/EIF4E/GALNT7/HPGD/SERINC5/C5orf46/FAT2/TUBB2A/DSP/HIST1H2AC/HIST1H2BD/CPNE5/EZR/IGF2R/RALA/HSPB1/DEFB1/ASAH1/EPHX2/RAB2A/GGH/FABP5/CA1…	157/906	2133/22122
GO:CC	GO:0065010	extracellular membrane-bounded organelle	6.01905e-11	906	157	2134	22122	SFN/PTPRF/PDZK1IP1/TACSTD2/SERBP1/GNG12/GBP6/IVL/S100A8/S100A16/S100A14/RAB25/NECTIN4/CREG1/PRDX6/ANGPTL1/QSOX1/LAD1/CD55/IRF6/ATP6V1C2/ITSN2/RAB10/PPP1CB/NAGK/PROM2/IL1RN/DBI/NCKAP1/TUBA4A/CHL1/ARL8B/PROS1/CPNE4/PPM1L/TNFSF10/FETUB/DLG1/PGM2/TMPRSS11D/NAAA/PTPN13/EIF4E/GALNT7/HPGD/SERINC5/C5orf46/FAT2/TUBB2A/DSP/HIST1H2AC/HIST1H2BD/CPNE5/EZR/IGF2R/RALA/HSPB1/DEFB1/ASAH1/EPHX2/RAB2A/GGH/FABP5/CA1…	157/906	2134/22122
GO:CC	GO:0043230	extracellular organelle	6.01905e-11	906	157	2134	22122	SFN/PTPRF/PDZK1IP1/TACSTD2/SERBP1/GNG12/GBP6/IVL/S100A8/S100A16/S100A14/RAB25/NECTIN4/CREG1/PRDX6/ANGPTL1/QSOX1/LAD1/CD55/IRF6/ATP6V1C2/ITSN2/RAB10/PPP1CB/NAGK/PROM2/IL1RN/DBI/NCKAP1/TUBA4A/CHL1/ARL8B/PROS1/CPNE4/PPM1L/TNFSF10/FETUB/DLG1/PGM2/TMPRSS11D/NAAA/PTPN13/EIF4E/GALNT7/HPGD/SERINC5/C5orf46/FAT2/TUBB2A/DSP/HIST1H2AC/HIST1H2BD/CPNE5/EZR/IGF2R/RALA/HSPB1/DEFB1/ASAH1/EPHX2/RAB2A/GGH/FABP5/CA1…	157/906	2134/22122
GO:CC	GO:0012506	vesicle membrane	1.33897e-10	906	105	1223	22122	PLEKHM2/SLC6A9/SORT1/PKP1/CD55/RNF144A/RAB10/TGFA/OSBPL6/ABCA12/EPHA4/BOK/ARL8B/SH3BP5/DYNC1LI1/NBEAL2/OSBPL11/NCK1/SLC9A9/PLD1/ATP11B/ATP13A4/SORCS2/TMEM165/EPGN/CAMK2D/CLCN3/SNX25/LNPEP/SNX24/SEPTIN8/SAR1B/CLINT1/ATP10B/CLTB/DSP/KIAA0319/GJA1/STXBP5/IGF2R/TMEM184A/RALA/ABCA13/RABGEF1/CD36/CFTR/ATP6V0E2/CLVS1/FABP5/CHMP4C/SNX16/PLEKHF2/NCALD/MAL2/NDRG1/SLC39A4/CD274/UBAP1/UNC13B/VPS13A/ANXA8/RHO…	105/906	1223/22122
GO:CC	GO:0030659	cytoplasmic vesicle membrane	2.86744e-10	906	103	1204	22122	PLEKHM2/SLC6A9/SORT1/PKP1/CD55/RNF144A/RAB10/TGFA/OSBPL6/ABCA12/EPHA4/BOK/ARL8B/SH3BP5/DYNC1LI1/NBEAL2/OSBPL11/SLC9A9/PLD1/ATP11B/ATP13A4/SORCS2/TMEM165/EPGN/CAMK2D/CLCN3/SNX25/LNPEP/SNX24/SEPTIN8/SAR1B/CLINT1/ATP10B/CLTB/DSP/KIAA0319/GJA1/STXBP5/IGF2R/TMEM184A/RALA/ABCA13/RABGEF1/CD36/CFTR/ATP6V0E2/CLVS1/FABP5/CHMP4C/SNX16/PLEKHF2/NCALD/MAL2/NDRG1/SLC39A4/CD274/UBAP1/UNC13B/VPS13A/ANXA8/RHOBTB1/…	103/906	1204/22122
GO:CC	GO:0005911	cell-cell junction	8.05599e-10	906	58	511	22122	MAGI3/NECTIN4/PKP1/RAB10/EPHA4/MAGI1/NCK1/CLDN1/DLG1/GAB1/OCLN/EFNA5/PCDH1/FAT2/DSP/GJA1/PERP/EZR/AFDN/GRHL2/TMEM65/NDRG1/AQP3/TJP2/MPP7/PARD3/PKP3/PLEKHA7/CTNND1/STX3/SPTBN2/STARD10/NECTIN1/TRIM29/GJB2/GJB6/FRMD6/CCDC85C/CDC42BPB/TJP1/TMOD3/MYO1E/PPL/ARHGAP17/CDH1/JUP/LLGL2/EVPL/DSC3/DSC2/DSC1/DSG1/DSG3/CAMSAP3/TIAM1/CASK/POF1B/VSIG10L2	58/906	511/22122
GO:CC	GO:0030057	desmosome	3.44881e-09	906	13	27	22122	PKP1/DSP/PERP/PKP3/PPL/JUP/EVPL/DSC3/DSC2/DSC1/DSG1/DSG3/POF1B	13/906	27/22122
GO:CC	GO:0031090	organelle membrane	3.93634e-09	906	231	3728	22122	PLEKHN1/GPR157/PLEKHM2/SLC6A9/DHCR24/SORT1/CEPT1/NOTCH2/TMEM79/NOS1AP/QSOX1/PKP1/IKBKE/CD55/RNF144A/MBOAT2/ATP6V1C2/RAB10/ATL2/TGFA/HK2/PROM2/OSBPL6/ORMDL1/MOB4/ABCA12/EPHA4/SGPP2/BOK/ARL8B/SH3BP5/DYNC1LI1/NBEAL2/PROS1/GRAMD1C/FAM162A/OSBPL11/MGLL/NCK1/SLC9A9/PPM1L/SPTSSB/PLD1/MFN1/ATP11B/ATP13A4/PCYT1A/DLG1/BDH1/SORCS2/SMIM14/ATP10D/CNGA1/TMEM165/EPGN/CDS1/ELOVL6/CAMK2D/LRBA/FNIP2/MSMO1/CLCN3/GA…	231/906	3728/22122
GO:CC	GO:0005783	endoplasmic reticulum	4.09079e-09	906	147	2059	22122	DHCR24/COL24A1/SORT1/CSF1/CEPT1/NOTCH2/SLAMF7/NOS1AP/QSOX1/MBOAT2/RAB10/ATL2/TGFA/HK2/MAL/KCNIP3/DBI/OSBPL6/ORMDL1/EPHA4/SGPP2/BOK/NBEAL2/MANF/PROS1/GRAMD1C/MGLL/NCK1/PPM1L/SPTSSB/PLD1/ATP11B/ATP13A4/PCYT1A/DLG1/SMIM14/ATP10D/CWH43/CDS1/TSPAN5/ELOVL6/CAMK2D/LRBA/TMEM131L/MSMO1/ELOVL7/HMGCR/CERT1/CAST/SAR1B/SPINK5/ATP10B/CPEB4/MPIG6B/SRPK1/CYP39A1/COL21A1/ELOVL4/GJA1/SGK1/MAP3K5/ADGRG6/RAET1L/CYP5…	147/906	2059/22122
GO:CC	GO:0031984	organelle subcompartment	4.14022e-09	906	117	1506	22122	DHCR24/SORT1/CEPT1/NOTCH2/TMEM79/NOS1AP/MBOAT2/RAB10/ATL2/TGFA/ARL5A/OSBPL6/ORMDL1/MOB4/SGPP2/BOK/PROS1/TBC1D23/GRAMD1C/MGLL/PPM1L/SPTSSB/PLD1/ATP11B/ATP13A4/PCYT1A/DLG1/SMIM14/ATP10D/TMEM165/CDS1/ELOVL6/CAMK2D/LRBA/MSMO1/ELOVL7/HMGCR/CERT1/SAR1B/SPINK5/NDST1/ATP10B/CLTB/CYP39A1/ELOVL4/GJA1/SGK1/MAP3K5/ADGRG6/IGF2R/CYP51A1/CYP3A5/CFTR/CREB3L2/FDFT1/SDR16C5/RAB2A/CLVS1/RDH10/JPH1/SQLE/VPS13A/SLC28…	117/906	1506/22122
GO:CC	GO:0005912	adherens junction	2.556e-08	906	30	182	22122	NECTIN4/PKP1/RAB10/EPHA4/MAGI1/DLG1/EFNA5/FAT2/DSP/EZR/AFDN/NDRG1/TJP2/MPP7/PARD3/PKP3/PLEKHA7/CTNND1/NECTIN1/TRIM29/CCDC85C/TJP1/TMOD3/MYO1E/CDH1/JUP/LLGL2/DSC2/CAMSAP3/POF1B	30/906	182/22122
GO:CC	GO:0005789	endoplasmic reticulum membrane	3.06196e-08	906	96	1180	22122	DHCR24/SORT1/CEPT1/NOTCH2/NOS1AP/MBOAT2/RAB10/ATL2/TGFA/OSBPL6/ORMDL1/SGPP2/BOK/PROS1/GRAMD1C/MGLL/PPM1L/SPTSSB/PLD1/ATP13A4/PCYT1A/DLG1/SMIM14/ATP10D/CDS1/ELOVL6/CAMK2D/LRBA/MSMO1/ELOVL7/HMGCR/CERT1/SAR1B/SPINK5/ATP10B/CYP39A1/ELOVL4/GJA1/SGK1/MAP3K5/ADGRG6/CYP51A1/CYP3A5/CFTR/CREB3L2/FDFT1/SDR16C5/RAB2A/RDH10/JPH1/SQLE/VPS13A/SLC28A3/PTGS1/SLC27A4/CYP2C18/CYP2C19/ERLIN1/STIM1/TM7SF2/DGAT2/SC5D/…	96/906	1180/22122
GO:CC	GO:0098827	endoplasmic reticulum subcompartment	3.68037e-08	906	96	1184	22122	DHCR24/SORT1/CEPT1/NOTCH2/NOS1AP/MBOAT2/RAB10/ATL2/TGFA/OSBPL6/ORMDL1/SGPP2/BOK/PROS1/GRAMD1C/MGLL/PPM1L/SPTSSB/PLD1/ATP13A4/PCYT1A/DLG1/SMIM14/ATP10D/CDS1/ELOVL6/CAMK2D/LRBA/MSMO1/ELOVL7/HMGCR/CERT1/SAR1B/SPINK5/ATP10B/CYP39A1/ELOVL4/GJA1/SGK1/MAP3K5/ADGRG6/CYP51A1/CYP3A5/CFTR/CREB3L2/FDFT1/SDR16C5/RAB2A/RDH10/JPH1/SQLE/VPS13A/SLC28A3/PTGS1/SLC27A4/CYP2C18/CYP2C19/ERLIN1/STIM1/TM7SF2/DGAT2/SC5D/…	96/906	1184/22122
GO:CC	GO:0042175	nuclear outer membrane-endoplasmic reticulum membrane network	3.94767e-08	906	97	1203	22122	DHCR24/SORT1/CEPT1/NOTCH2/NOS1AP/MBOAT2/RAB10/ATL2/TGFA/OSBPL6/ORMDL1/SGPP2/BOK/PROS1/GRAMD1C/MGLL/PPM1L/SPTSSB/PLD1/ATP13A4/PCYT1A/DLG1/SMIM14/ATP10D/CDS1/ELOVL6/CAMK2D/LRBA/MSMO1/ELOVL7/HMGCR/CERT1/SAR1B/SPINK5/ATP10B/CYP39A1/ELOVL4/GJA1/SGK1/MAP3K5/ADGRG6/CYP51A1/CYP3A5/CFTR/CREB3L2/FDFT1/SDR16C5/RAB2A/RDH10/JPH1/SQLE/VPS13A/SLC28A3/PTGS1/SLC27A4/CYP2C18/CYP2C19/ERLIN1/ITPRIP/STIM1/TM7SF2/DGAT…	97/906	1203/22122
GO:CC	GO:0030054	cell junction	1.00858e-07	906	151	2230	22122	EPB41/SLC6A9/ADGRL2/SORT1/MAGI3/NGF/PIAS3/NECTIN4/NOS1AP/PKP1/PPFIA4/SRGAP2/IRF6/ENAH/ITSN2/RAB10/PPP1CB/NCKAP1/MOB4/ADAM23/EPHA4/ARL8B/IQSEC1/SEMA3F/MAGI1/PDZRN3/STX19/GSK3B/NCK1/P2RY1/PLD1/CLDN1/DLG1/SORCS2/CPEB2/NMU/RUFY3/EIF4E/GAB1/GUCY1A1/PALLD/CLCN3/OCLN/EFNA5/SEPTIN8/PCDH1/ARHGAP26/FAT2/CPEB4/CLTB/DSP/MAPK14/STK38/BTBD9/GJA1/PERP/STX11/STXBP5/EZR/IGF2R/AFDN/RALA/HSPB1/CTTNBP2/ATP6V0E2/PRAG…	151/906	2230/22122
GO:CC	GO:0070161	anchoring junction	1.2903e-07	906	78	902	22122	MAGI3/NECTIN4/NOS1AP/PKP1/ENAH/RAB10/PPP1CB/NCKAP1/EPHA4/MAGI1/NCK1/CLDN1/DLG1/RUFY3/GAB1/PALLD/OCLN/EFNA5/PCDH1/ARHGAP26/FAT2/DSP/GJA1/PERP/EZR/IGF2R/AFDN/RALA/HSPB1/PRAG1/YWHAZ/GRHL2/TMEM65/NDRG1/JAK2/AQP3/TJP2/RSU1/MPP7/PARD3/PKP3/PLEKHA7/CAT/CTNND1/STX3/SPTBN2/STARD10/NECTIN1/TRIM29/CSRP2/GJB2/GJB6/ARHGEF7/FRMD6/CCDC85C/CDC42BPB/TJP1/TMOD3/MYO1E/PPL/ARHGAP17/CDH1/JUP/LLGL2/EVPL/P4HB/DSC3/DSC2…	78/906	902/22122
GO:CC	GO:0005576	extracellular region	1.71489e-07	906	248	4236	22122	CDA/SFN/PTPRF/PDZK1IP1/TACSTD2/SERBP1/GNG12/COL24A1/GBP6/CSF1/NGF/SPAG17/NOTCH2/TUFT1/IVL/PGLYRP3/S100A8/S100A16/S100A14/RAB25/SEMA4A/NECTIN4/CREG1/PRDX6/ANGPTL1/QSOX1/LAD1/CD55/IRF6/SUSD4/ATP6V1C2/ITSN2/RAB10/PPP1CB/TGFA/NAGK/PROM2/LYG2/IL1A/IL36G/IL36RN/IL1RN/DBI/LYPD6B/NCKAP1/ADAM23/TUBA4A/PSMD1/CHL1/ARL8B/SEMA3F/MANF/PROS1/CSTA/CPNE4/AADACL2/PPM1L/TNFSF10/EPHB3/FETUB/DLG1/PGM2/NMU/TMPRSS11D/T…	248/906	4236/22122
GO:CC	GO:0005856	cytoskeleton	2.20992e-07	906	159	2412	22122	PLEKHN1/IFFO2/EPB41/MAP7D1/TTC39A/DHCR24/HOOK1/EVI5/CTTNBP2NL/HIPK1/SPAG17/IVL/S100A8/NOS1AP/PKP1/LAD1/ENAH/ITSN2/RAB10/CLIP4/HK2/STK39/NFE2L2/NCKAP1/HECW2/RAPH1/TUBA4A/FARP2/ARL8B/KAT2B/OSBPL10/DYNC1LI1/MAP4/ATXN7/GSK3B/DLG1/MYL5/TEC/SLAIN2/PTPN13/FHDC1/FNIP2/PALLD/SERINC5/SEPTIN8/ARHGAP26/PPP2R2B/CSNK1A1/TUBB2A/DSP/RANBP9/MAPK14/RRAGD/MAP7/EZR/COBL/HSPB1/CTTNBP2/KIF13B/FNTA/CHMP4C/RNF19A/MTSS1/…	159/906	2412/22122
GO:CC	GO:0010008	endosome membrane	2.46878e-07	906	55	544	22122	PLEKHM2/SORT1/RNF144A/RAB10/OSBPL6/EPHA4/BOK/ARL8B/OSBPL11/SLC9A9/PLD1/ATP11B/ATP13A4/SORCS2/TMEM165/CLCN3/SNX25/ATP10B/KIAA0319/IGF2R/TMEM184A/RABGEF1/CFTR/ATP6V0E2/CLVS1/CHMP4C/SNX16/PLEKHF2/NDRG1/SLC39A4/CD274/UBAP1/VPS13A/ANXA8/RHOBTB1/UEVLD/ARHGAP32/TMEM45B/EEA1/TPCN1/ITM2B/PSEN1/RHOV/PLA2G4E/SLC30A4/SH3GL3/CLEC16A/ERBB2/ATP6V0A1/NPC1/CHMP4B/SNX21/ATP9A/DOP1B/SLC9A7	55/906	544/22122
GO:CC	GO:0005768	endosome	3.22495e-07	906	85	1040	22122	PLEKHM2/SLC6A9/SORT1/NGF/RAB25/RNF144A/RAB10/OSBPL6/EPHA4/DNER/BOK/ARL8B/OSBPL11/SLC9A9/PLD1/ATP11B/ATP13A4/SORCS2/TMEM165/RASGEF1B/CLCN3/SNX25/ARRDC3/LNPEP/CLINT1/ATP10B/KIAA0319/EZR/IGF2R/TMEM184A/RABGEF1/CFTR/ATP6V0E2/CLVS1/CHMP4C/SNX16/PLEKHF2/NDRG1/SLC39A4/JAK2/CD274/UBAP1/VPS13A/ANXA8/RHOBTB1/RUFY2/PANK1/UEVLD/EHBP1L1/ANKRD13D/RAB38/ARHGAP32/TMEM45B/LRRK2/EEA1/TPCN1/CLIP1/ITM2B/WDFY2/PSEN1/…	85/906	1040/22122
GO:CC	GO:0098588	bounding membrane of organelle	3.90948e-07	906	145	2156	22122	GPR157/PLEKHM2/SLC6A9/DHCR24/SORT1/NOTCH2/TMEM79/NOS1AP/QSOX1/PKP1/CD55/RNF144A/ATP6V1C2/RAB10/TGFA/HK2/PROM2/OSBPL6/ABCA12/EPHA4/BOK/ARL8B/DYNC1LI1/NBEAL2/PROS1/OSBPL11/SLC9A9/PLD1/MFN1/ATP11B/ATP13A4/SORCS2/CNGA1/TMEM165/EPGN/CAMK2D/LRBA/FNIP2/CLCN3/GALNT7/SNX25/OCLN/GCNT4/HMGCR/LNPEP/SEPTIN8/SAR1B/PPP2R2B/NDST1/CLINT1/ATP10B/CLTB/DSP/KIAA0319/GJA1/STXBP5/IGF2R/TMEM184A/ABCA13/RABGEF1/CD36/CUX1…	145/906	2156/22122
GO:CC	GO:0005615	extracellular space	1.75226e-06	906	203	3384	22122	SFN/PTPRF/PDZK1IP1/TACSTD2/SERBP1/GNG12/COL24A1/GBP6/CSF1/NGF/IVL/S100A8/S100A16/S100A14/RAB25/SEMA4A/NECTIN4/CREG1/PRDX6/ANGPTL1/QSOX1/LAD1/CD55/IRF6/ATP6V1C2/ITSN2/RAB10/PPP1CB/TGFA/NAGK/PROM2/IL1A/IL36G/IL36RN/IL1RN/DBI/NCKAP1/TUBA4A/CHL1/ARL8B/SEMA3F/MANF/PROS1/CSTA/CPNE4/PPM1L/TNFSF10/FETUB/DLG1/PGM2/TMPRSS11D/EPGN/NAAA/PTPN13/EIF4E/GALNT7/HPGD/SERINC5/C5orf46/SPINK7/FAT2/TUBB2A/DSP/HIST1H2A…	203/906	3384/22122
GO:CC	GO:0110165	cellular anatomical entity	1.19716e-05	906	904	21581	22122	PLEKHN1/HES5/ERRFI1/GPR157/CTNNBIP1/DDI2/PLEKHM2/ARHGEF10L/IFFO2/CDA/EIF4G3/GRHL3/SFN/TENT5B/EPB41/MAP7D1/RHBDL2/CITED4/MED8/PTPRF/SLC6A9/TESK2/PDZK1IP1/TTC39A/DHCR24/TACSTD2/HOOK1/SERBP1/GADD45A/GNG12/PTGER3/ADGRL2/COL24A1/GBP6/EVI5/VAV3/SORT1/CSF1/CEPT1/DENND2D/CTTNBP2NL/MAGI3/HIPK1/TRIM33/DENND2C/NGF/IGSF3/SPAG17/NOTCH2/SRGAP2B/PIAS3/BNIPL/TUFT1/THEM5/IVL/SPRR1B/PGLYRP3/S100A8/S100A16/S100A14/…	904/906	21581/22122
GO:CC	GO:0099503	secretory vesicle	1.91934e-05	906	81	1064	22122	CDA/SLC6A9/NGF/SPAG17/S100A8/CREG1/PRDX6/QSOX1/PKP1/CD55/RAB10/ABCA12/PSMD1/IQSEC1/DYNC1LI1/NBEAL2/PROS1/STX19/PLD1/ATP11B/PGM2/CLCN3/SEPTIN8/SPINK5/CLTB/DSP/MAPK14/STX11/STXBP5/IGF2R/TMEM184A/ABCA13/CD36/CTTNBP2/ATP6V0E2/ASAH1/RAB2A/GGH/FABP5/MAL2/PRSS3/UNC13B/OSTF1/VPS13A/SPTAN1/CAT/STX3/CTSC/VWF/SCNN1A/MGST1/ITPR2/LRRK2/KRT1/DYNLL1/PSEN1/SH3GL3/RAB40C/PYCARD/NDEL1/JUP/ATP6V0A1/CANT1/DSC1/DSG1/…	81/906	1064/22122
GO:CC	GO:0098590	plasma membrane region	2.6589e-05	906	93	1292	22122	GPR157/EPB41/SLC6A9/TACSTD2/ADGRL2/SORT1/RAB25/NOS1AP/SRGAP2/ITSN2/PLB1/TGFA/MAL/PROM2/PSD4/ARHGEF4/STK39/NCKAP1/ADAM23/EPHA4/STX19/P2RY1/PLD1/CLDN1/DLG1/SORCS2/CNGA1/CLCN3/HPGD/OCLN/EFNA5/WWC1/CLTB/DSP/GJA1/MAP7/STX11/CNKSR3/EZR/NOD1/RALA/CD36/CFTR/MAL2/SLC39A4/KANK1/VLDLR/JAK2/AQP3/UNC13B/SLC28A3/SLC27A4/FNBP1/PARD3/PTEN/STIM1/STX3/SPTBN2/SLCO2B1/NECTIN1/ANO2/SCNN1A/SLC2A13/LRRK2/CNTN1/AQP5/ERB…	93/906	1292/22122
GO:CC	GO:0099513	polymeric cytoskeletal fiber	0.000118873	906	64	806	22122	IFFO2/HOOK1/SPAG17/PKP1/CLIP4/NCKAP1/TUBA4A/DYNC1LI1/MAP4/DLG1/SLAIN2/FHDC1/PALLD/CSNK1A1/TUBB2A/DSP/MAP7/EZR/COBL/KIF13B/CHMP4C/NDRG1/FAM83H/KIFC2/CAMSAP1/STIM1/EHBP1L1/KIF21A/TUBA1C/KRT80/KRT6B/KRT6C/KRT6A/KRT2/KRT1/KRT76/KRT3/KRT78/DYNLL1/CLIP1/GJB6/EML1/SELENOS/PPL/PYCARD/PAFAH1B1/NDEL1/GAS7/KRT10/KRT13/KRT16/KRT17/JUP/MAPT/EVPL/MAPRE2/CAMSAP3/CHMP4B/MAP1LC3A/MX2/DYNLT3/POF1B/PLS3/KRT25	64/906	806/22122
GO:CC	GO:0031901	early endosome membrane	0.000192755	906	24	184	22122	OSBPL6/EPHA4/BOK/ATP11B/ATP13A4/SORCS2/TMEM165/CLCN3/KIAA0319/TMEM184A/RABGEF1/CFTR/CLVS1/SNX16/PLEKHF2/CD274/EEA1/TPCN1/PSEN1/PLA2G4E/SH3GL3/SNX21/ATP9A/DOP1B	24/906	184/22122
GO:CC	GO:0016324	apical plasma membrane	0.000198277	906	38	385	22122	SLC6A9/PLB1/MAL/PROM2/STK39/P2RY1/PLD1/CLDN1/DLG1/CLCN3/OCLN/GJA1/CNKSR3/EZR/NOD1/CD36/CFTR/MAL2/SLC39A4/PARD3/PTEN/STX3/SPTBN2/SLCO2B1/SCNN1A/SLC2A13/AQP5/ERBB3/GJB6/PSEN1/TJP1/RHCG/EMP2/SCNN1G/SCNN1B/ERBB2/DSG1/CYP4F12	38/906	385/22122
GO:CC	GO:0030141	secretory granule	0.000474095	906	67	893	22122	CDA/SLC6A9/SPAG17/S100A8/CREG1/PRDX6/QSOX1/PKP1/CD55/RAB10/ABCA12/PSMD1/DYNC1LI1/NBEAL2/PROS1/PLD1/ATP11B/PGM2/CLCN3/SPINK5/DSP/MAPK14/STXBP5/IGF2R/TMEM184A/ABCA13/CD36/ASAH1/RAB2A/GGH/FABP5/PRSS3/OSTF1/VPS13A/SPTAN1/CAT/STX3/CTSC/VWF/SCNN1A/MGST1/ITPR2/KRT1/DYNLL1/PSEN1/SH3GL3/PYCARD/JUP/ATP6V0A1/CANT1/DSC1/DSG1/SERPINB12/SERPINB3/SLC44A2/KRTDAP/TEX101/PPFIA3/KLK7/KLK8/KLK10/KLK11/KLK12/KLK13/SL…	67/906	893/22122
GO:CC	GO:0005938	cell cortex	0.000510433	906	33	323	22122	EPB41/RAB10/EXOC6B/SEPTIN8/SPINK5/CLTB/EZR/COBL/CTTNBP2/UNC13B/FRMPD1/SPTAN1/FNBP1/MPP7/PARD3/RHOBTB1/STIM1/CTNND1/SPTBN2/ARHGAP32/ITPR2/FRY/ARHGEF7/PSEN1/TNFAIP2/MYO1E/AKAP13/CDH1/PAFAH1B1/LLGL2/MYO5B/GIPC1/PPFIA3	33/906	323/22122
GO:CC	GO:0098978	glutamatergic synapse	0.00054623	906	40	433	22122	ADGRL2/SORT1/NOS1AP/PPFIA4/ADAM23/EPHA4/SEMA3F/GSK3B/P2RY1/DLG1/EIF4E/GUCY1A1/CLCN3/MAPK14/STK38/BTBD9/CTTNBP2/PPP2R2A/RNF19A/YWHAZ/MAL2/JAK2/CTNND1/STX3/SPTBN2/ANO2/PLEKHA5/LRRK2/EEA1/PSEN1/SH3GL3/SEMA4B/SHISA9/CDH1/PAFAH1B1/FBXL20/GIPC1/PPFIA3/MAP1LC3A/DLGAP4	40/906	433/22122
GO:CC	GO:0099512	supramolecular fiber	0.000648246	906	75	1048	22122	IFFO2/HOOK1/SPAG17/NOS1AP/PKP1/CLIP4/NCKAP1/TUBA4A/KAT2B/DYNC1LI1/MAP4/DLG1/MYL5/SLAIN2/FHDC1/PALLD/CSNK1A1/TUBB2A/DSP/MAP7/EZR/COBL/HSPB1/DNAJB6/KIF13B/JPH1/CHMP4C/NDRG1/FAM83H/KIFC2/CAMSAP1/NEBL/STIM1/EHBP1L1/KIF21A/TUBA1C/KRT80/KRT6B/KRT6C/KRT6A/KRT2/KRT1/KRT76/KRT3/KRT78/CSRP2/DYNLL1/CLIP1/GJB6/PSEN1/EML1/TMOD3/SELENOS/PPL/PYCARD/PAFAH1B1/NDEL1/GAS7/KRT10/KRT13/KRT16/KRT17/JUP/MAPT/EVPL/MAPRE…	75/906	1048/22122
GO:CC	GO:0005764	lysosome	0.000710435	906	59	760	22122	PLEKHM2/SORT1/TMEM79/CREG1/PRDX6/ATP6V1C2/PSMD1/ARL8B/PLD1/ATP11B/TMEM165/NAAA/LRBA/FNIP2/CLCN3/OCLN/ARRDC3/LNPEP/ATP10B/RRAGD/ABCA13/CFTR/AKR1B10/ATP6V0E2/ASAH1/RAB2A/GGH/FABP5/CHMP4C/SNX16/VLDLR/VPS13A/FNBP1/CAT/STX3/RAB38/CTSC/TRIM29/TMEM45B/MGST1/LRRK2/TPCN1/PSEN1/PLA2G4E/SLC30A4/CLEC16A/PYCARD/MEAK7/ATP6V0A1/ARSG/NPC1/RNF152/SERPINB13/SERPINB3/LRRC8E/SLC44A2/CHMP4B/MAP1LC3A/HPS4	59/906	760/22122
GO:CC	GO:0000323	lytic vacuole	0.000710435	906	59	760	22122	PLEKHM2/SORT1/TMEM79/CREG1/PRDX6/ATP6V1C2/PSMD1/ARL8B/PLD1/ATP11B/TMEM165/NAAA/LRBA/FNIP2/CLCN3/OCLN/ARRDC3/LNPEP/ATP10B/RRAGD/ABCA13/CFTR/AKR1B10/ATP6V0E2/ASAH1/RAB2A/GGH/FABP5/CHMP4C/SNX16/VLDLR/VPS13A/FNBP1/CAT/STX3/RAB38/CTSC/TRIM29/TMEM45B/MGST1/LRRK2/TPCN1/PSEN1/PLA2G4E/SLC30A4/CLEC16A/PYCARD/MEAK7/ATP6V0A1/ARSG/NPC1/RNF152/SERPINB13/SERPINB3/LRRC8E/SLC44A2/CHMP4B/MAP1LC3A/HPS4	59/906	760/22122
GO:CC	GO:0031252	cell leading edge	0.000865741	906	39	425	22122	CTTNBP2NL/SRGAP2/ENAH/PSD4/ARHGEF4/NCKAP1/RAPH1/ARHGEF26/RUFY3/PTPN13/PALLD/CLCN3/OCLN/WWC1/EZR/COBL/MTSS1/KANK1/BSPRY/ABI1/ABLIM1/CTNND1/STX3/FGD4/CLIP1/ARHGEF7/CARMIL3/CDC42BPB/PLA2G4F/DUOXA1/SHISA9/CDH1/PAFAH1B1/NDEL1/ERBB2/MAPT/P4HB/PTK6/INPP5J	39/906	425/22122
GO:CC	GO:0099081	supramolecular polymer	0.000886491	906	75	1057	22122	IFFO2/HOOK1/SPAG17/NOS1AP/PKP1/CLIP4/NCKAP1/TUBA4A/KAT2B/DYNC1LI1/MAP4/DLG1/MYL5/SLAIN2/FHDC1/PALLD/CSNK1A1/TUBB2A/DSP/MAP7/EZR/COBL/HSPB1/DNAJB6/KIF13B/JPH1/CHMP4C/NDRG1/FAM83H/KIFC2/CAMSAP1/NEBL/STIM1/EHBP1L1/KIF21A/TUBA1C/KRT80/KRT6B/KRT6C/KRT6A/KRT2/KRT1/KRT76/KRT3/KRT78/CSRP2/DYNLL1/CLIP1/GJB6/PSEN1/EML1/TMOD3/SELENOS/PPL/PYCARD/PAFAH1B1/NDEL1/GAS7/KRT10/KRT13/KRT16/KRT17/JUP/MAPT/EVPL/MAPRE…	75/906	1057/22122
GO:CC	GO:0045177	apical part of cell	0.00133539	906	40	449	22122	SLC6A9/PLB1/MAL/PROM2/STK39/CHL1/P2RY1/PLD1/CLDN1/DLG1/CLCN3/OCLN/GJA1/CNKSR3/EZR/NOD1/CD36/CFTR/MAL2/SLC39A4/PARD3/PTEN/STX3/SPTBN2/SLCO2B1/SCNN1A/SLC2A13/AQP5/ERBB3/GJB6/PSEN1/TJP1/RHCG/EMP2/SCNN1G/SCNN1B/ERBB2/DSG1/MYO5B/CYP4F12	40/906	449/22122
GO:CC	GO:0005622	intracellular anatomical structure	0.00299248	906	781	17883	22122	PLEKHN1/HES5/ERRFI1/CTNNBIP1/DDI2/PLEKHM2/ARHGEF10L/IFFO2/CDA/EIF4G3/GRHL3/SFN/TENT5B/EPB41/MAP7D1/CITED4/MED8/SLC6A9/TESK2/TTC39A/DHCR24/TACSTD2/HOOK1/SERBP1/GADD45A/PTGER3/COL24A1/GBP6/EVI5/VAV3/SORT1/CSF1/CEPT1/DENND2D/CTTNBP2NL/MAGI3/HIPK1/TRIM33/DENND2C/NGF/SPAG17/NOTCH2/SRGAP2B/PIAS3/BNIPL/TUFT1/THEM5/IVL/SPRR1B/S100A8/S100A16/S100A14/RAB25/TMEM79/SLAMF7/ARHGAP30/NOS1AP/CREG1/PRDX6/RC3H1/RA…	781/906	17883/22122
GO:CC	GO:1990124	messenger ribonucleoprotein complex	0.00367339	906	6	14	22122	PKP1/CPEB2/CPEB4/CPEB3/PKP3/LSM14A	6/906	14/22122
GO:CC	GO:0048471	perinuclear region of cytoplasm	0.00423493	906	55	733	22122	SERBP1/SORT1/CSF1/S100A14/NOS1AP/PRDX6/RAB10/TGFA/OSBPL6/MOB4/MANF/PLD1/DLG1/EIF4E/CERT1/SERINC5/LNPEP/SPINK5/CLINT1/WWC1/CPEB4/CDK19/TPD52L1/MAP7/EZR/IGF2R/TMEM184A/COBL/CREB3L2/DNAJB6/TPD52/MAL2/NDRG1/RASEF/BSPRY/ANKRD13D/DGAT2/RAB38/GJB2/SCEL/CIDEB/PSEN1/EML1/AKAP13/EMP2/AMFR/CDH1/ATP2C2/PAFAH1B1/ALOX12B/ERBB2/ATP6V0A1/NPC1/GALNT1/ATP9A	55/906	733/22122
GO:CC	GO:0005773	vacuole	0.00665272	906	61	855	22122	PLEKHM2/SORT1/TMEM79/CREG1/PRDX6/ATP6V1C2/PSMD1/ARL8B/PLD1/ATP11B/TMEM165/NAAA/LRBA/FNIP2/CLCN3/OCLN/ARRDC3/LNPEP/ATP10B/RRAGD/ABCA13/CFTR/AKR1B10/ATP6V0E2/ASAH1/RAB2A/GGH/FABP5/CHMP4C/SNX16/VLDLR/VPS13A/FNBP1/CAT/STX3/RAB38/CTSC/TRIM29/TMEM45B/MGST1/LRRK2/TPCN1/ARHGEF7/PSEN1/PLA2G4E/SLC30A4/ULK3/CLEC16A/PYCARD/MEAK7/ATP6V0A1/ARSG/NPC1/RNF152/SERPINB13/SERPINB3/LRRC8E/SLC44A2/CHMP4B/MAP1LC3A/HPS4	61/906	855/22122
GO:CC	GO:0043296	apical junction complex	0.0070169	906	19	155	22122	MAGI3/MAGI1/CLDN1/DLG1/OCLN/TJP2/MPP7/PARD3/PLEKHA7/CTNND1/NECTIN1/FRMD6/CCDC85C/TJP1/ARHGAP17/CDH1/JUP/CAMSAP3/POF1B	19/906	155/22122
GO:CC	GO:0045095	keratin filament	0.00951844	906	15	106	22122	CSNK1A1/FAM83H/KRT80/KRT6B/KRT6C/KRT6A/KRT2/KRT1/KRT76/KRT3/KRT78/KRT10/KRT13/KRT17/KRT25	15/906	106/22122
GO:CC	GO:0098852	lytic vacuole membrane	0.0102363	906	36	422	22122	PLEKHM2/SORT1/TMEM79/ATP6V1C2/ARL8B/PLD1/ATP11B/TMEM165/LRBA/FNIP2/CLCN3/OCLN/LNPEP/ATP10B/ABCA13/CFTR/ATP6V0E2/RAB2A/CHMP4C/VLDLR/VPS13A/TMEM45B/MGST1/TPCN1/PSEN1/PLA2G4E/SLC30A4/CLEC16A/MEAK7/ATP6V0A1/NPC1/RNF152/LRRC8E/SLC44A2/CHMP4B/HPS4	36/906	422/22122
GO:CC	GO:0005765	lysosomal membrane	0.0102363	906	36	422	22122	PLEKHM2/SORT1/TMEM79/ATP6V1C2/ARL8B/PLD1/ATP11B/TMEM165/LRBA/FNIP2/CLCN3/OCLN/LNPEP/ATP10B/ABCA13/CFTR/ATP6V0E2/RAB2A/CHMP4C/VLDLR/VPS13A/TMEM45B/MGST1/TPCN1/PSEN1/PLA2G4E/SLC30A4/CLEC16A/MEAK7/ATP6V0A1/NPC1/RNF152/LRRC8E/SLC44A2/CHMP4B/HPS4	36/906	422/22122
GO:CC	GO:0005882	intermediate filament	0.0116573	906	23	218	22122	IFFO2/PKP1/CSNK1A1/DSP/FAM83H/KRT80/KRT6B/KRT6C/KRT6A/KRT2/KRT1/KRT76/KRT3/KRT78/CLIP1/PPL/KRT10/KRT13/KRT16/KRT17/JUP/EVPL/KRT25	23/906	218/22122
GO:CC	GO:0015629	actin cytoskeleton	0.0117211	906	41	510	22122	CTTNBP2NL/NOS1AP/LAD1/NCKAP1/KAT2B/MYL5/FHDC1/PALLD/EZR/COBL/CTTNBP2/MTSS1/CD274/SPTAN1/NEBL/ABLIM1/EHBP1L1/SPTBN2/ARHGAP32/BARX2/GJB6/INTS6/DAAM1/CDC42BPB/TJP1/TMOD3/MYO5C/MYO1E/AKAP13/CDH1/GAS7/ACACA/JUP/LLGL2/MYO5B/NOTCH3/MYH14/CASK/POF1B/PLS3/ZNF185	41/906	510/22122
GO:CC	GO:0070820	tertiary granule	0.0142418	906	19	163	22122	CDA/QSOX1/PKP1/CD55/DYNC1LI1/NBEAL2/PLD1/DSP/ASAH1/GGH/PRSS3/SPTAN1/DYNLL1/ATP6V0A1/CANT1/DSC1/DSG1/SERPINB12/CSTB	19/906	163/22122
GO:CC	GO:0009925	basal plasma membrane	0.0178884	906	26	270	22122	EPB41/SLC6A9/TACSTD2/TGFA/PROM2/STK39/P2RY1/CLDN1/DLG1/HPGD/DSP/MAP7/EZR/NOD1/AQP3/SLCO2B1/AQP5/ERBB3/TJP1/SLC12A6/RHCG/NDRG4/ATP2C2/SLC43A2/ERBB2/CASK	26/906	270/22122
GO:CC	GO:0005769	early endosome	0.0192299	906	35	418	22122	SORT1/OSBPL6/EPHA4/DNER/BOK/SLC9A9/ATP11B/ATP13A4/SORCS2/TMEM165/RASGEF1B/CLCN3/ARRDC3/LNPEP/KIAA0319/IGF2R/TMEM184A/RABGEF1/CFTR/CLVS1/SNX16/PLEKHF2/CD274/RAB38/EEA1/TPCN1/WDFY2/PSEN1/PLA2G4E/SH3GL3/ERBB2/SNX21/ATP9A/DOP1B/C1orf210	35/906	418/22122
GO:CC	GO:0045111	intermediate filament cytoskeleton	0.0197103	906	25	256	22122	IFFO2/S100A8/PKP1/CSNK1A1/DSP/FAM83H/KRT80/KRT6B/KRT6C/KRT6A/KRT2/KRT1/KRT76/KRT3/KRT78/CLIP1/PPL/NDEL1/KRT10/KRT13/KRT16/KRT17/JUP/EVPL/KRT25	25/906	256/22122
GO:CC	GO:0055037	recycling endosome	0.0217254	906	21	197	22122	RAB25/RAB10/BOK/SLC9A9/ATP11B/ATP13A4/SORCS2/CLCN3/RABGEF1/CFTR/NDRG1/SLC39A4/CD274/PANK1/TPCN1/MYO5B/RELCH/ATP9A/PLA2G3/SLC9A7/C1orf210	21/906	197/22122
GO:CC	GO:0101002	ficolin-1-rich granule	0.0245422	906	20	184	22122	CDA/PKP1/CD55/DYNC1LI1/NBEAL2/PGM2/DSP/MAPK14/ASAH1/OSTF1/CAT/KRT1/DYNLL1/JUP/ATP6V0A1/CANT1/DSC1/DSG1/SERPINB12/CSTB	20/906	184/22122
GO:CC	GO:0005794	Golgi apparatus	0.0258747	906	99	1648	22122	DHCR24/SORT1/CEPT1/NGF/SPAG17/NOTCH2/RAB25/TMEM79/QSOX1/CD55/RNF144A/RAB10/KCNIP3/DBI/ARL5A/NFE2L2/MOB4/ABCA12/EPHA4/BOK/PROS1/TBC1D23/OSBPL11/PLD1/ATP11B/DLG1/TMEM165/LRBA/FHDC1/CLCN3/GALNT7/GCNT4/CERT1/SERINC5/SAR1B/NDST1/FAT2/CLINT1/CLTB/MPIG6B/GJA1/PERP/STX11/IGF2R/CD36/CUX1/DEFB1/RAB2A/CLVS1/NCALD/ZDHHC21/UNC13B/VPS13A/UGCG/PTGS1/ZDHHC13/MUC15/CAT/EHF/RAB38/CTSC/PCSK7/ARHGAP32/BARX2/TMEM45B/…	99/906	1648/22122
GO:CC	GO:0009898	cytoplasmic side of plasma membrane	0.0297128	906	19	172	22122	ERRFI1/GNG12/DLG1/EZR/CHMP4C/MTSS1/SYK/PTPN3/PTEN/CDH1/ATP2C2/STAC2/JUP/DSG1/TGM3/CHMP4B/OSBPL2/PTK6/TIAM1	19/906	172/22122
GO:CC	GO:0005774	vacuolar membrane	0.0360324	906	37	466	22122	PLEKHM2/SORT1/TMEM79/ATP6V1C2/ARL8B/PLD1/ATP11B/TMEM165/LRBA/FNIP2/CLCN3/OCLN/LNPEP/ATP10B/ABCA13/CFTR/ATP6V0E2/RAB2A/CHMP4C/VLDLR/VPS13A/TMEM45B/MGST1/TPCN1/PSEN1/PLA2G4E/SLC30A4/CLEC16A/MEAK7/ATP6V0A1/NPC1/RNF152/LRRC8E/SLC44A2/CHMP4B/MAP1LC3A/HPS4	37/906	466/22122
GO:CC	GO:0030427	site of polarized growth	0.0374705	906	19	175	22122	EPHA4/RUFY3/PALLD/CPEB4/COBL/ABI1/CTNND1/STX3/NECTIN1/SLC2A13/LRRK2/FRY/PSEN1/AMFR/PAFAH1B1/MAPT/MYH14/INPP5J/CCDC120	19/906	175/22122
GO:CC	GO:0016323	basolateral plasma membrane	0.0422853	906	23	237	22122	EPB41/SLC6A9/TGFA/PROM2/STK39/P2RY1/CLDN1/DLG1/HPGD/DSP/MAP7/EZR/NOD1/AQP3/ERBB3/TJP1/SLC12A6/RHCG/NDRG4/ATP2C2/SLC43A2/ERBB2/CASK	23/906	237/22122
GO:CC	GO:0098562	cytoplasmic side of membrane	0.0442137	906	21	207	22122	ERRFI1/GNG12/DLG1/EZR/CHMP4C/MTSS1/SYK/PTPN3/PTEN/LRRK2/SPPL3/CDH1/ATP2C2/STAC2/JUP/DSG1/TGM3/CHMP4B/OSBPL2/PTK6/TIAM1	21/906	207/22122
GO:MF	GO:0005515	protein binding	2.05071e-15	908	775	14881	20195	PLEKHN1/HES5/ERRFI1/CTNNBIP1/DDI2/PLEKHM2/ARHGEF10L/CDA/EIF4G3/GRHL3/SFN/TENT5B/EPB41/RHBDL2/MED8/PTPRF/TESK2/PDZK1IP1/TTC39A/TTC22/DHCR24/TACSTD2/HOOK1/SERBP1/GADD45A/GNG12/COL24A1/EVI5/VAV3/SORT1/CSF1/CEPT1/DENND2D/CTTNBP2NL/MAGI3/HIPK1/TRIM33/NGF/NOTCH2/SRGAP2B/PIAS3/ANKRD35/BNIPL/TUFT1/THEM5/IVL/PGLYRP3/S100A8/S100A16/S100A14/RAB25/SEMA4A/TMEM79/SLAMF7/ARHGAP30/NECTIN4/NOS1AP/SLC19A2/PRDX6/RC…	775/908	14881/20195
GO:MF	GO:0008289	lipid binding	1.30815e-07	908	79	831	20195	PLEKHN1/EPB41/NGF/S100A8/DENND1B/CD55/MAL/PROM2/PSD4/DBI/OSBPL6/IQSEC1/OSBPL10/MANF/GRAMD1C/OSBPL11/CPNE4/PLD1/PCYT1A/ACOX3/ARAP2/TEC/ADH7/SNX25/CERT1/SNX24/ARHGAP26/CLINT1/CPNE5/SGK1/IGF2R/CD36/CLVS1/FABP5/SNX16/PLEKHF2/MTSS1/GSDMC/UNC13B/FNBP1/PARD3/ANXA8/PTEN/BLNK/ERLIN1/STX3/SPTBN2/STARD10/GAB2/ARHGAP32/PIK3C2G/PLEKHA5/ITPR2/EEA1/GLTP/RASAL1/TPCN1/PLA2G4E/PLA2G4D/PLA2G4F/MYO1E/PAQR5/SH3GL3/PI…	79/908	831/20195
GO:MF	GO:0140678	molecular function inhibitor activity	1.69915e-06	908	70	739	20195	ARHGEF10L/SFN/VAV3/DENND2D/DENND2C/NGF/RALGPS2/RGL1/DENND1B/ITSN2/IL36RN/IL1RN/PSD4/ARHGEF4/FARP2/IQSEC1/SH3BP5/KAT2B/ALS2CL/PROS1/CSTA/NCK1/ARHGEF26/FETUB/PCYT1A/CPEB2/RASGEF1B/ADH7/CAMK2D/FNIP2/ARHGEF28/CAST/SH3RF2/SPINK5/SPINK7/SPINK9/CDKN1A/PLEKHG1/RABGEF1/HSPB1/CFTR/SLURP2/CDKN2B/RALGPS1/ITPRIP/RNH1/YAP1/WNK1/A2ML1/FGD4/LRRK2/TAOK3/FRY/MYCBP2/DOCK9/ARHGEF7/PAPLN/AKAP13/RAPGEFL1/SERPINB5/SERP…	70/908	739/20195
GO:MF	GO:0005543	phospholipid binding	4.2329e-06	908	51	474	20195	PLEKHN1/EPB41/DENND1B/PSD4/OSBPL10/CPNE4/PLD1/PCYT1A/ARAP2/TEC/SNX25/CERT1/SNX24/ARHGAP26/CLINT1/CPNE5/SGK1/CLVS1/SNX16/PLEKHF2/MTSS1/GSDMC/UNC13B/PARD3/ANXA8/SPTBN2/GAB2/ARHGAP32/PIK3C2G/PLEKHA5/ITPR2/EEA1/GLTP/RASAL1/TPCN1/PLA2G4E/PLA2G4D/PLA2G4F/MYO1E/PITPNA/PIRT/TOM1L2/EPN2/ADAP2/MAPT/SDCBP2/MAP1LC3A/SNX21/OSBPL2/BPIFC/ENTHD1	51/908	474/20195
GO:MF	GO:0030280	structural constituent of skin epidermis	2.28261e-05	908	12	37	20195	PKP1/PNPLA1/KRT80/KRT6B/KRT6C/KRT6A/KRT2/KRT1/KRT76/KRT3/KRT78/KRT10	12/908	37/20195
GO:MF	GO:0045296	cadherin binding	8.37776e-05	908	38	334	20195	SFN/SERBP1/PRDX6/PKP1/LAD1/RAB10/NCK1/DLG1/CAST/CLINT1/STK38/EZR/AFDN/YWHAZ/NDRG1/TJP2/SPTAN1/SH3GLB2/ABI1/MPP7/PKP3/CTNND1/SPTBN2/TRIM29/DOCK9/PSEN1/TJP1/TMOD3/PPL/CDH1/EPN2/JUP/EVPL/GIPC1/NOTCH3/EPS15L1/PPP1R13L/CHMP4B	38/908	334/20195
GO:MF	GO:0035091	phosphatidylinositol binding	0.000567349	908	32	277	20195	PLEKHN1/EPB41/DENND1B/PLD1/ARAP2/SNX25/CERT1/SNX24/SGK1/CLVS1/SNX16/PLEKHF2/GSDMC/PARD3/ANXA8/GAB2/ARHGAP32/PIK3C2G/PLEKHA5/ITPR2/EEA1/TPCN1/PLA2G4E/MYO1E/PITPNA/PIRT/TOM1L2/ADAP2/MAPT/SDCBP2/SNX21/OSBPL2	32/908	277/20195
GO:MF	GO:0005085	guanyl-nucleotide exchange factor activity	0.00112337	908	28	232	20195	ARHGEF10L/VAV3/DENND2D/DENND2C/RALGPS2/RGL1/DENND1B/ITSN2/PSD4/ARHGEF4/FARP2/IQSEC1/SH3BP5/ALS2CL/ARHGEF26/RASGEF1B/ARHGEF28/PLEKHG1/RABGEF1/RALGPS1/FGD4/MYCBP2/DOCK9/ARHGEF7/AKAP13/RAPGEFL1/TIAM1/HPS4	28/908	232/20195
GO:MF	GO:0019899	enzyme binding	0.001249	908	138	2093	20195	ERRFI1/SFN/DHCR24/GADD45A/EVI5/SORT1/CTTNBP2NL/NOTCH2/PIAS3/NOS1AP/PRDX6/DENND1B/SRGAP2/IKBKE/RNF144A/PPP1CB/STK39/NCKAP1/MOB4/CNPPD1/TUBA4A/EPHA4/PSMD1/BOK/CHL1/KAT2B/THRB/ALS2CL/NBEAL2/GSK3B/CSTA/NCK1/HES1/DLG1/RBM47/TSPAN5/EIF4E/LRBA/MAP3K1/SH3RF2/WWC1/DUSP1/DSP/RANBP9/RNF144B/MAPK14/STK38/CDKN1A/FAM83B/RRAGD/CD24/RNF217/MAP3K5/SASH1/EZR/IGF2R/AFDN/RALA/RABGEF1/HSPB1/CFTR/EPHA1/SH2D4A/KIF13B/F…	138/908	2093/20195
GO:MF	GO:0030234	enzyme regulator activity	0.0016971	908	94	1300	20195	ERRFI1/ARHGEF10L/SFN/EVI5/VAV3/DENND2D/DENND2C/NGF/ARHGAP30/RASAL2/RALGPS2/RGL1/DENND1B/SRGAP2/IKBKE/ITSN2/TGFA/MAL/PSD4/ARHGEF4/CNPPD1/PSMD1/FARP2/IQSEC1/SH3BP5/KAT2B/ALS2CL/PROS1/CSTA/NCK1/ARHGEF26/FETUB/CPEB2/ARAP2/EPGN/BMP2K/RASGEF1B/ARHGEF28/CAST/EFNA5/ARHGAP26/SH3RF2/PPP2R2B/SPINK5/SPINK7/SPINK9/MAPK14/CDKN1A/SMAP1/CD24/STXBP5/PLEKHG1/NOD1/RABGEF1/HSPB1/PPP2R2A/CDKN2B/RALGPS1/ABI1/ITPRIP/RN…	94/908	1300/20195
GO:MF	GO:0050839	cell adhesion molecule binding	0.00196802	908	50	562	20195	SFN/PTPRF/SERBP1/PRDX6/PKP1/LAD1/RAB10/ADAM23/NCK1/DLG1/PALLD/CAST/CLINT1/DSP/STK38/EZR/AFDN/YWHAZ/NDRG1/TJP2/SYK/SPTAN1/SH3GLB2/ABI1/MPP7/PKP3/CTNND1/SPTBN2/NECTIN1/TRIM29/VWF/CNTN1/DOCK9/PSEN1/TJP1/TMOD3/PPL/EMP2/CDH1/EPN2/JUP/EVPL/P4HB/DSC2/GIPC1/NOTCH3/EPS15L1/PPP1R13L/CHMP4B/VSIG10L2	50/908	562/20195
GO:MF	GO:0030695	GTPase regulator activity	0.00259752	908	46	505	20195	ERRFI1/ARHGEF10L/EVI5/VAV3/DENND2D/DENND2C/ARHGAP30/RASAL2/RALGPS2/RGL1/DENND1B/SRGAP2/ITSN2/PSD4/ARHGEF4/FARP2/IQSEC1/SH3BP5/ALS2CL/ARHGEF26/CPEB2/ARAP2/RASGEF1B/ARHGEF28/ARHGAP26/SMAP1/STXBP5/PLEKHG1/RABGEF1/RALGPS1/ELMOD1/ARHGAP32/FGD4/LRRK2/RASAL1/MYCBP2/DOCK9/ARHGEF7/AKAP13/ARHGAP17/ADAP2/RAPGEFL1/LLGL2/RALGAPA2/TIAM1/HPS4	46/908	505/20195
GO:MF	GO:0060589	nucleoside-triphosphatase regulator activity	0.00259752	908	46	505	20195	ERRFI1/ARHGEF10L/EVI5/VAV3/DENND2D/DENND2C/ARHGAP30/RASAL2/RALGPS2/RGL1/DENND1B/SRGAP2/ITSN2/PSD4/ARHGEF4/FARP2/IQSEC1/SH3BP5/ALS2CL/ARHGEF26/CPEB2/ARAP2/RASGEF1B/ARHGEF28/ARHGAP26/SMAP1/STXBP5/PLEKHG1/RABGEF1/RALGPS1/ELMOD1/ARHGAP32/FGD4/LRRK2/RASAL1/MYCBP2/DOCK9/ARHGEF7/AKAP13/ARHGAP17/ADAP2/RAPGEFL1/LLGL2/RALGAPA2/TIAM1/HPS4	46/908	505/20195
GO:MF	GO:0008092	cytoskeletal protein binding	0.00369462	908	76	1008	20195	PLEKHM2/EPB41/HOOK1/ANKRD35/S100A8/RAB25/ENAH/RAB10/CLIP4/ITPRID2/FARP2/ARL8B/MAP4/MAGI1/GSK3B/NCK1/DLG1/CAMK2D/FHDC1/PALLD/GJA1/STXBP5/EZR/AFDN/RALA/COBL/KIF13B/FNTA/NCALD/MTSS1/NDRG1/KIFC2/PTPN3/SPTAN1/CAMSAP1/NEBL/ABI1/ANXA8/ABLIM1/STIM1/SPTBN2/FGD4/KIF21A/LRRK2/DIP2B/KRT2/CSRP2/BICDL1/CLIP1/GJB6/ARHGEF7/DAAM1/EML1/TMOD3/MYO5C/MYO1E/UACA/RHCG/PYCARD/CDH1/PAFAH1B1/NDEL1/GAS7/MAPT/LLGL2/P4HB/MAP…	76/908	1008/20195
GO:MF	GO:0016301	kinase activity	0.00507062	908	63	795	20195	TESK2/MAGI3/HIPK1/NUAK2/IKBKE/NAGK/HK2/STK39/EPHA4/GSK3B/EPHB3/DLG1/TXK/TEC/BMP2K/PAPSS1/CAMK2D/MAP3K1/CERT1/CSNK1A1/SRPK1/MAPK14/STK38/CDKN1A/PIM1/CDK19/SGK1/MAP3K5/IGF2R/HIPK2/EPHB6/EPHA1/PRAG1/YWHAZ/JAK2/CDKN2B/TJP2/SYK/IPPK/AK8/CAMK1D/MAP3K8/HK1/PANK1/RPS6KB2/WNK1/PIK3C2G/LRRK2/ERBB3/MVK/TAOK3/MAP4K5/CDC42BPB/TYRO3/MAPK6/ULK3/AKAP13/ERBB2/ITPKC/PTK6/GK/CASK/RPS6KA6	63/908	795/20195
GO:MF	GO:0016772	transferase activity, transferring phosphorus-containing groups	0.00522263	908	73	966	20195	TENT5B/TESK2/CEPT1/MAGI3/HIPK1/NUAK2/IKBKE/NAGK/HK2/STK39/EPHA4/GSK3B/NMNAT3/EPHB3/PCYT1A/DLG1/TXK/TEC/BMP2K/CDS1/PAPSS1/CAMK2D/MAP3K1/CERT1/POLR3G/CSNK1A1/SRPK1/MAPK14/STK38/CDKN1A/PIM1/CDK19/SGK1/MAP3K5/IGF2R/HIPK2/EPHB6/EPHA1/PRAG1/YWHAZ/JAK2/CDKN2B/TJP2/TUT7/SYK/IPPK/AK8/CAMK1D/MAP3K8/HK1/PANK1/TRPT1/RPS6KB2/WNK1/PIK3C2G/MED21/LRRK2/ERBB3/MVK/TAOK3/MAP4K5/CDC42BPB/TYRO3/MAPK6/ULK3/AKAP13/ERBB…	73/908	966/20195
GO:MF	GO:0098772	molecular function regulator activity	0.00830556	908	132	2057	20195	ERRFI1/ARHGEF10L/SFN/EVI5/VAV3/CSF1/DENND2D/DENND2C/NGF/PIAS3/SEMA4A/ARHGAP30/RASAL2/RALGPS2/RGL1/DENND1B/SRGAP2/IKBKE/ITSN2/RAB10/TGFA/MAL/KCNIP3/IL1A/IL36G/IL36RN/IL1RN/PSD4/ARHGEF4/LYPD6B/CNPPD1/PSMD1/FARP2/ARL8B/IQSEC1/SH3BP5/KAT2B/ALS2CL/SEMA3F/MANF/PROS1/CSTA/NCK1/ARHGEF26/TNFSF10/FETUB/PCYT1A/DLG1/CPEB2/ARAP2/EPGN/BMP2K/RASGEF1B/ADH7/CAMK2D/FNIP2/ARHGEF28/CAST/EFNA5/ARHGAP26/SH3RF2/PPP2R2B…	132/908	2057/20195
GO:MF	GO:0016773	phosphotransferase activity, alcohol group as acceptor	0.0103937	908	56	696	20195	TESK2/HIPK1/NUAK2/IKBKE/HK2/STK39/EPHA4/GSK3B/EPHB3/TXK/TEC/BMP2K/PAPSS1/CAMK2D/MAP3K1/CSNK1A1/SRPK1/MAPK14/STK38/CDKN1A/PIM1/CDK19/SGK1/MAP3K5/IGF2R/HIPK2/EPHB6/EPHA1/PRAG1/JAK2/SYK/IPPK/CAMK1D/MAP3K8/HK1/PANK1/TRPT1/RPS6KB2/WNK1/PIK3C2G/LRRK2/ERBB3/MVK/TAOK3/MAP4K5/CDC42BPB/TYRO3/MAPK6/ULK3/AKAP13/ERBB2/ITPKC/PTK6/GK/CASK/RPS6KA6	56/908	696/20195
GO:MF	GO:0043168	anion binding	0.0184624	908	151	2458	20195	PLEKHN1/TESK2/DHCR24/GBP6/MAGI3/HIPK1/S100A8/RAB25/QSOX1/NUAK2/IKBKE/ATAD2B/RAB10/ATL2/NAGK/HK2/DBI/KYNU/ARL5A/STK39/ABCA12/TUBA4A/EPHA4/ARL8B/UBE2E2/DYNC1LI1/MAGI1/GSK3B/NMNAT3/P2RY1/MFN1/ATP11B/EPHB3/ATP13A4/ACOX3/ARAP2/ATP10D/CNGA1/TXK/TEC/BMP2K/PAPSS1/CAMK2D/GUCY1A1/CLCN3/HPGD/MAP3K1/HMGCR/CERT1/SEPTIN8/SAR1B/CSNK1A1/ATP10B/TUBB2A/SRPK1/MAPK14/STK38/PIM1/ME1/RRAGD/CDK19/SGK1/MAP3K5/IGF2R/NOD1…	151/908	2458/20195
GO:MF	GO:0016705	oxidoreductase activity, acting on paired donors, with incorporation or reduction of molecular oxygen	0.0341277	908	21	180	20195	KDM5B/JMJD4/TET3/TET2/MSMO1/CYP39A1/CYP51A1/CYP3A5/KDM7A/SQLE/KDM4C/PTGS1/CYP2C18/CYP2C19/BBOX1/SC5D/DEGS2/P4HB/CYP4F22/CYP4F3/CYP4F12	21/908	180/20195
GO:MF	GO:0003824	catalytic activity	0.0365875	908	311	5758	20195	DDI2/CDA/TENT5B/RHBDL2/PTPRF/TESK2/DHCR24/GBP6/CEPT1/MAGI3/HIPK1/TRIM33/PIAS3/THEM5/PGLYRP3/RAB25/PRDX6/RC3H1/QSOX1/KDM5B/NUAK2/IKBKE/JMJD4/PGBD5/RNF144A/MBOAT2/ATAD2B/RAB10/PLB1/PPP1CB/ATL2/PELI1/APLF/NAGK/TET3/HK2/LYG2/RNF149/IL1RL2/KYNU/ARL5A/STK39/HECW2/ADAM23/ABCA12/TUBA4A/EPHA4/SGPP2/ARL8B/KAT2B/UBE2E2/ABHD5/PDZRN3/GSK3B/MGLL/NMNAT3/AADACL2/PPM1L/SPTSSB/PLD1/MFN1/ATP11B/EPHB3/ATP13A4/PCYT1A…	311/908	5758/20195
KEGG	KEGG:00590	Arachidonic acid metabolism	2.21556e-05	407	15	61	8161	PLB1/PLA2G12A/HPGD/EPHX2/PTGR1/PTGS1/CYP2C19/PLA2G4E/PLA2G4D/PLA2G4F/ALOX12B/ALOXE3/CYP4F3/CBR3/PLA2G3	15/407	61/8161
KEGG	KEGG:00100	Steroid biosynthesis	0.00366194	407	7	20	8161	DHCR24/MSMO1/CYP51A1/FDFT1/SQLE/TM7SF2/SC5D	7/407	20/8161
KEGG	KEGG:04530	Tight junction	0.0108147	407	21	169	8161	TUBA4A/MAGI1/CLDN1/DLG1/MAP3K1/OCLN/PPP2R2B/MAP3K5/EZR/AFDN/CFTR/PPP2R2A/TJP2/PARD3/TUBA1C/TJP1/ARHGAP17/ERBB2/LLGL2/MYH14/TIAM1	21/407	169/8161
KEGG	KEGG:00592	alpha-Linolenic acid metabolism	0.0239466	407	7	26	8161	PLB1/ACOX3/PLA2G12A/PLA2G4E/PLA2G4D/PLA2G4F/PLA2G3	7/407	26/8161

## Sheet: GLI2(+)
Supplementary Table 5. List of GO terms and KEGG pathways enriched in GLI2-expressing epithelial cells in the snRNA-seq dataset compared to cells without GLI2 expression.
Category	ID	Description	p.adjust	query_size	Count	term_size	effective_domain_size	geneID	GeneRatio	BgRatio
GO:BP	GO:0050794	regulation of cellular process	7.79725e-79	3944	2613	11108	21110	AGRN/TNFRSF18/UBE2J2/ACAP3/CDK11B/GNB1/TNFRSF14/ARHGEF16/WRAP73/TP73/AJAP1/NPHP4/KCNAB2/GPR153/TNFRSF25/ZBTB48/KLHL21/CAMTA1/PER3/PARK7/RERE/ENO1/PIK3CD/CLSTN1/DFFA/EXOSC10/AGTRAP/MFN2/PDPN/CASP9/ARHGEF19/CROCC/CAPZB/NBL1/CAMK2N1/ECE1/SRSF10/SRRM1/CLIC4/LDLRAP1/SELENON/STMN1/RPS6KA1/WASF2/IFI6/PTAFR/SESN2/PHACTR4/YTHDF2/SRSF4/COL16A1/KHDRBS1/ZBTB8A/RBBP4/AZIN2/ZNF362/SFPQ/CLSPN/AGO4/AGO1/AGO3/CDC…	2613/3944	11108/21110
GO:BP	GO:0006996	organelle organization	4.71617e-64	3944	1061	3608	21110	AGRN/UBE2J2/CFAP74/WRAP73/NPHP4/ZBTB48/DNAJC11/PARK7/EXOSC10/MFN2/ARHGEF19/CROCC/CAPZB/MICOS10/HMGCL/CLIC4/SELENON/MTFR1L/STMN1/NUDC/WASF2/IFI6/SESN2/PHACTR4/YTHDF2/ZMYM4/AGO4/CDCA8/FHL3/NDUFS5/KIF2C/PLK3/NASP/MAST2/RAD54L/ATPAF1/STIL/NDC1/HSPB11/NFIA/DOCK7/ITGB3BP/MSH4/USP33/MIGA1/NEXN/ODF2L/BRDT/RPL5/TMED5/FNBP1L/SASS6/GPSM2/RHOC/SLC16A1/PTGFRN/PDE4DIP/PI4KB/POGZ/THEM4/TCHH/SNAPIN/RPS27/UBAP2L/…	1061/3944	3608/21110
GO:BP	GO:0080090	regulation of primary metabolic process	4.36977e-59	3944	1523	5836	21110	AGRN/TNFRSF18/CDK11B/TNFRSF14/TP73/ZBTB48/CAMTA1/PER3/PARK7/RERE/ENO1/DFFA/EXOSC10/CASP9/CAMK2N1/SRSF10/SRRM1/LDLRAP1/RPS6KA1/IFI6/PTAFR/SESN2/YTHDF2/SRSF4/KHDRBS1/ZBTB8A/RBBP4/AZIN2/ZNF362/SFPQ/CLSPN/AGO4/AGO1/AGO3/CDCA8/PPIE/MFSD2A/NFYC/SCMH1/FOXO6/HIVEP3/YBX1/KDM4A/PLK3/TRABD2B/AGBL4/KTI12/TUT4/GLIS1/NFIA/DOCK7/ITGB3BP/EFCAB7/ROR1/ACADM/FUBP1/PRKACB/LMO4/ZNF326/BRDT/RPL5/MTF2/BCAR3/PTBP2/LAMTO…	1523/3944	5836/21110
GO:BP	GO:0051171	regulation of nitrogen compound metabolic process	2.84396e-58	3944	1484	5662	21110	AGRN/TNFRSF18/CDK11B/TNFRSF14/TP73/ZBTB48/CAMTA1/PER3/PARK7/RERE/ENO1/DFFA/EXOSC10/CASP9/CAMK2N1/SRSF10/SRRM1/RPS6KA1/IFI6/PTAFR/SESN2/YTHDF2/SRSF4/KHDRBS1/ZBTB8A/RBBP4/AZIN2/ZNF362/SFPQ/CLSPN/AGO4/AGO1/AGO3/CDCA8/PPIE/MFSD2A/NFYC/SCMH1/FOXO6/HIVEP3/YBX1/KDM4A/PLK3/TRABD2B/AGBL4/KTI12/TUT4/GLIS1/NFIA/DOCK7/ITGB3BP/EFCAB7/ROR1/FUBP1/PRKACB/LMO4/ZNF326/BRDT/RPL5/MTF2/BCAR3/PTBP2/LAMTOR5/LRIG2/ZNF69…	1484/3944	5662/21110
GO:BP	GO:0031323	regulation of cellular metabolic process	3.22569e-57	3944	1445	5493	21110	AGRN/TNFRSF18/CDK11B/TNFRSF14/TP73/ZBTB48/CAMTA1/PER3/PARK7/RERE/ENO1/DFFA/EXOSC10/CAMK2N1/SRSF10/SRRM1/RPS6KA1/PTAFR/SESN2/YTHDF2/SRSF4/KHDRBS1/ZBTB8A/RBBP4/ZNF362/SFPQ/CLSPN/AGO4/AGO1/AGO3/CDCA8/PPIE/MFSD2A/NFYC/SCMH1/FOXO6/HIVEP3/YBX1/KDM4A/PLK3/KTI12/TUT4/GLIS1/NFIA/DOCK7/ITGB3BP/EFCAB7/ROR1/USP33/FUBP1/LMO4/ZNF326/BRDT/RPL5/MTF2/BCAR3/PTBP2/LAMTOR5/DRAM2/LRIG2/ATP1A1/ZNF697/TXNIP/BCL9/ECM1/A…	1445/3944	5493/21110
GO:BP	GO:0050789	regulation of biological process	1.50276e-54	3944	2771	12480	21110	AGRN/TNFRSF18/UBE2J2/ACAP3/CDK11B/GNB1/TNFRSF14/ARHGEF16/WRAP73/TP73/AJAP1/NPHP4/KCNAB2/GPR153/TNFRSF25/ZBTB48/KLHL21/CAMTA1/PER3/PARK7/RERE/ENO1/MIR34AHG/PIK3CD/CLSTN1/DFFA/EXOSC10/AGTRAP/MFN2/PDPN/CASP9/ARHGEF19/CROCC/CAPZB/NBL1/CAMK2N1/ECE1/HSPG2/PNRC2/SRSF10/SRRM1/CLIC4/LDLRAP1/SELENON/STMN1/RPS6KA1/WASF2/IFI6/PTAFR/SESN2/PHACTR4/YTHDF2/SRSF4/COL16A1/KHDRBS1/ZBTB8A/RBBP4/AZIN2/ZNF362/SFPQ/ZMY…	2771/3944	12480/21110
GO:BP	GO:0048518	positive regulation of biological process	8.11397e-54	3944	1610	6358	21110	AGRN/TNFRSF18/UBE2J2/TNFRSF14/ARHGEF16/WRAP73/TP73/NPHP4/ZBTB48/CAMTA1/PARK7/RERE/ENO1/PIK3CD/CLSTN1/DFFA/MFN2/PDPN/CASP9/CROCC/NBL1/CAMK2N1/ECE1/LDLRAP1/SELENON/RPS6KA1/WASF2/PTAFR/SESN2/YTHDF2/COL16A1/KHDRBS1/RBBP4/AZIN2/SFPQ/CLSPN/AGO1/AGO3/CDCA8/PPIE/MFSD2A/NFYC/FOXO6/HIVEP3/PPIH/YBX1/KDM4A/PLK3/PTCH2/FAAH/STIL/TRABD2B/AGBL4/TUT4/GLIS1/NFIA/DOCK7/EFCAB7/ROR1/PDE4B/WLS/NEGR1/FUBP1/LMO4/GBP1/BR…	1610/3944	6358/21110
GO:BP	GO:1901576	organic substance biosynthetic process	3.12985e-53	3944	1513	5894	21110	AGRN/SSU72/CDK11B/FAAP20/TP73/ZBTB48/CAMTA1/PER3/PARK7/RERE/ENO1/PIK3CD/SRM/EXOSC10/UBIAD1/SDHB/DDOST/HMGCL/SRSF10/MAN1C1/RPS6KA1/PIGV/PTAFR/SESN2/YTHDF2/MECR/KHDRBS1/ZBTB8A/RBBP4/AK2/AZIN2/ZNF362/SFPQ/AGO4/AGO1/AGO3/FHL3/NDUFS5/PPIE/MFSD2A/NFYC/SCMH1/FOXO6/HIVEP3/YBX1/KDM4A/ST3GAL3/RPS8/PLK3/AKR1A1/POMGNT1/KTI12/TUT4/GLIS1/PARS2/NFIA/ITGB3BP/EFCAB7/PGM1/ROR1/ACADM/ST6GALNAC3/FUBP1/LMO4/ZNF326/BR…	1513/3944	5894/21110
GO:BP	GO:0065007	biological regulation	5.77089e-53	3944	2837	12891	21110	AGRN/TNFRSF18/UBE2J2/ACAP3/CDK11B/GNB1/TNFRSF14/ARHGEF16/WRAP73/TP73/AJAP1/NPHP4/KCNAB2/GPR153/TNFRSF25/ZBTB48/KLHL21/CAMTA1/PER3/PARK7/RERE/ENO1/MIR34AHG/PIK3CD/CLSTN1/DFFA/EXOSC10/AGTRAP/MFN2/PDPN/CASP9/ARHGEF19/CROCC/CAPZB/NBL1/CAMK2N1/DDOST/ECE1/HSPG2/PNRC2/SRSF10/SRRM1/CLIC4/LDLRAP1/SELENON/STMN1/RPS6KA1/WASF2/IFI6/PTAFR/SESN2/PHACTR4/YTHDF2/SRSF4/COL16A1/KHDRBS1/ZBTB8A/RBBP4/AZIN2/ZNF362/SF…	2837/3944	12891/21110
GO:BP	GO:0009058	biosynthetic process	1.29723e-52	3944	1526	5969	21110	AGRN/SSU72/CDK11B/FAAP20/TP73/ZBTB48/CAMTA1/PER3/PARK7/RERE/ENO1/PIK3CD/SRM/EXOSC10/UBIAD1/SDHB/DDOST/HMGCL/SRSF10/MAN1C1/RPS6KA1/PIGV/PTAFR/SESN2/YTHDF2/MECR/KHDRBS1/ZBTB8A/RBBP4/AK2/AZIN2/ZNF362/SFPQ/AGO4/AGO1/AGO3/FHL3/NDUFS5/PPIE/MFSD2A/NFYC/SCMH1/FOXO6/HIVEP3/YBX1/KDM4A/ST3GAL3/RPS8/PLK3/AKR1A1/POMGNT1/KTI12/TUT4/GLIS1/PARS2/NFIA/ITGB3BP/EFCAB7/PGM1/ROR1/ACADM/ST6GALNAC3/FUBP1/LMO4/ZNF326/BR…	1526/3944	5969/21110
GO:BP	GO:0048522	positive regulation of cellular process	1.39209e-52	3944	1453	5615	21110	AGRN/TNFRSF18/UBE2J2/TNFRSF14/ARHGEF16/WRAP73/TP73/NPHP4/ZBTB48/CAMTA1/PARK7/RERE/ENO1/PIK3CD/CLSTN1/DFFA/MFN2/PDPN/CASP9/CROCC/NBL1/LDLRAP1/SELENON/RPS6KA1/WASF2/PTAFR/SESN2/YTHDF2/COL16A1/KHDRBS1/RBBP4/AZIN2/SFPQ/CLSPN/AGO1/AGO3/CDCA8/MFSD2A/NFYC/HIVEP3/YBX1/KDM4A/PLK3/PTCH2/STIL/TRABD2B/TUT4/GLIS1/NFIA/DOCK7/EFCAB7/ROR1/WLS/NEGR1/LMO4/BRDT/RPL5/MTF2/FNBP1L/BCAR3/SASS6/GPSM2/GSTM2/LAMTOR5/RHOC/…	1453/3944	5615/21110
GO:BP	GO:0044249	cellular biosynthetic process	7.46372e-50	3944	1423	5521	21110	AGRN/SSU72/CDK11B/FAAP20/TP73/ZBTB48/CAMTA1/PER3/PARK7/RERE/ENO1/PIK3CD/SRM/EXOSC10/UBIAD1/SDHB/HMGCL/SRSF10/RPS6KA1/PIGV/PTAFR/SESN2/YTHDF2/MECR/KHDRBS1/ZBTB8A/RBBP4/AK2/AZIN2/ZNF362/SFPQ/AGO4/AGO1/AGO3/FHL3/NDUFS5/PPIE/MFSD2A/NFYC/SCMH1/FOXO6/HIVEP3/YBX1/KDM4A/ST3GAL3/RPS8/PLK3/AKR1A1/KTI12/TUT4/GLIS1/PARS2/NFIA/ITGB3BP/EFCAB7/ROR1/ACADM/ST6GALNAC3/FUBP1/LMO4/ZNF326/BRDT/RPAP2/RPL5/MTF2/DPYD/EX…	1423/3944	5521/21110
GO:BP	GO:0007049	cell cycle	1.08948e-48	3944	599	1825	21110	CDK11B/WRAP73/TP73/KLHL21/CROCC/STMN1/RPS6KA1/NUDC/PHACTR4/YTHDF2/KHDRBS1/RBBP4/CLSPN/AGO4/CDCA8/KIF2C/PLK3/NASP/RAD54L/STIL/ORC1/NDC1/NFIA/ITGB3BP/MSH4/USP33/BRDT/SASS6/GPSM2/RHOC/SLC16A1/PHGDH/TXNIP/PDE4DIP/POGZ/INTS3/ARHGEF2/LMNA/IQGAP3/PRCC/UHMK1/NUF2/KIAA1614/RNF2/HMCN1/TPR/PTGS2/CDC73/ASPM/CDK18/DTL/NSL1/ANGEL2/CENPF/TGFB2/LIN9/SDCCAG8/HNRNPU/RRM2/ROCK2/LPIN1/SMC6/GEN1/DNMT3A/MAPRE3/BABAM2/…	599/3944	1825/21110
GO:BP	GO:0044271	cellular nitrogen compound biosynthetic process	2.30495e-48	3944	1283	4878	21110	AGRN/SSU72/CDK11B/FAAP20/TP73/ZBTB48/CAMTA1/PER3/PARK7/RERE/ENO1/SRM/EXOSC10/SDHB/SRSF10/RPS6KA1/PTAFR/SESN2/YTHDF2/KHDRBS1/ZBTB8A/RBBP4/AK2/AZIN2/ZNF362/SFPQ/AGO4/AGO1/AGO3/FHL3/NDUFS5/PPIE/NFYC/SCMH1/FOXO6/HIVEP3/YBX1/KDM4A/ST3GAL3/RPS8/PLK3/KTI12/TUT4/GLIS1/PARS2/NFIA/ITGB3BP/EFCAB7/ROR1/ACADM/ST6GALNAC3/FUBP1/LMO4/ZNF326/BRDT/RPAP2/RPL5/MTF2/AMPD2/LAMTOR5/TTF2/WARS2/ZNF697/TXNIP/BCL9/ECM1/ARN…	1283/3944	4878/21110
GO:BP	GO:0009059	macromolecule biosynthetic process	3.34337e-48	3944	1271	4824	21110	AGRN/SSU72/CDK11B/FAAP20/TP73/ZBTB48/CAMTA1/PER3/PARK7/RERE/ENO1/EXOSC10/DDOST/SRSF10/MAN1C1/RPS6KA1/PIGV/PTAFR/SESN2/YTHDF2/KHDRBS1/ZBTB8A/RBBP4/ZNF362/SFPQ/AGO4/AGO1/AGO3/FHL3/PPIE/NFYC/SCMH1/FOXO6/HIVEP3/YBX1/KDM4A/ST3GAL3/RPS8/PLK3/POMGNT1/KTI12/TUT4/GLIS1/PARS2/NFIA/ITGB3BP/EFCAB7/ROR1/ACADM/ST6GALNAC3/FUBP1/LMO4/ZNF326/BRDT/RPAP2/RPL5/MTF2/AGL/EXTL2/LAMTOR5/TTF2/WARS2/ZNF697/TXNIP/BCL9/ECM1…	1271/3944	4824/21110
GO:BP	GO:0019219	regulation of nucleobase-containing compound metabolic process	7.97639e-47	3944	1103	4061	21110	AGRN/CDK11B/TP73/ZBTB48/CAMTA1/PER3/PARK7/RERE/ENO1/DFFA/EXOSC10/SRSF10/SRRM1/RPS6KA1/PTAFR/YTHDF2/SRSF4/KHDRBS1/ZBTB8A/RBBP4/ZNF362/SFPQ/AGO1/AGO3/PPIE/NFYC/SCMH1/FOXO6/HIVEP3/YBX1/KDM4A/PLK3/KTI12/TUT4/GLIS1/NFIA/ITGB3BP/EFCAB7/ROR1/FUBP1/LMO4/ZNF326/BRDT/MTF2/BCAR3/PTBP2/LAMTOR5/ZNF697/TXNIP/BCL9/ECM1/ARNT/RFX5/POGZ/ILF2/INTS3/HAX1/SHC1/GON4L/ARHGEF2/LMNA/ARHGEF11/ETV3/IFI16/POGK/DCAF6/PRRX1/L…	1103/3944	4061/21110
GO:BP	GO:0022402	cell cycle process	1.18602e-44	3944	452	1281	21110	WRAP73/KLHL21/CROCC/STMN1/NUDC/YTHDF2/KHDRBS1/CLSPN/AGO4/CDCA8/KIF2C/PLK3/RAD54L/STIL/ORC1/NDC1/NFIA/MSH4/USP33/BRDT/SASS6/GPSM2/RHOC/SLC16A1/PHGDH/PDE4DIP/POGZ/INTS3/LMNA/IQGAP3/NUF2/KIAA1614/TPR/CDC73/ASPM/CDK18/DTL/NSL1/CENPF/SDCCAG8/HNRNPU/RRM2/ROCK2/LPIN1/SMC6/GEN1/MAPRE3/BABAM2/EML4/ZFP36L2/MSH2/MSH6/SPTBN1/XPO1/CEP68/ACTR2/CYP26B1/ALMS1/DCTN1/RTKN/CIAO1/NCAPH/SEPTIN10/TTL/BIN1/MCM6/ACVR1/P…	452/3944	1281/21110
GO:BP	GO:0009889	regulation of biosynthetic process	6.62255e-44	3944	1117	4177	21110	AGRN/CDK11B/TP73/ZBTB48/CAMTA1/PER3/PARK7/RERE/ENO1/EXOSC10/SRSF10/RPS6KA1/PTAFR/SESN2/YTHDF2/KHDRBS1/ZBTB8A/RBBP4/ZNF362/SFPQ/AGO4/AGO1/AGO3/PPIE/MFSD2A/NFYC/SCMH1/FOXO6/HIVEP3/YBX1/KDM4A/PLK3/KTI12/TUT4/GLIS1/NFIA/ITGB3BP/EFCAB7/ROR1/ACADM/FUBP1/LMO4/ZNF326/BRDT/RPL5/MTF2/LAMTOR5/ATP1A1/ZNF697/TXNIP/BCL9/ECM1/ARNT/RFX5/POGZ/ILF2/INTS3/HAX1/IL6R/SHC1/GON4L/ARHGEF2/ARHGEF11/ETV3/IFI16/UHMK1/POGK/…	1117/3944	4177/21110
GO:BP	GO:0032502	developmental process	3.21008e-43	3944	1593	6489	21110	AGRN/ACAP3/MXRA8/SLC35E2B/GNB1/TP73/AJAP1/NPHP4/RERE/PIK3CD/CLSTN1/MFN2/PDPN/CASP9/ARHGEF19/CAPZB/NBL1/ECE1/HSPG2/LUZP1/CLIC4/SELENON/STMN1/RPS6KA1/WASF2/PHACTR4/YTHDF2/KHDRBS1/RBBP4/KIAA1522/AZIN2/ZMYM4/AGO4/AGO1/FHL3/MFSD2A/SCMH1/FOXO6/HIVEP3/YBX1/SLC2A1/KDM4A/PTCH2/NASP/MAST2/STIL/AGBL4/TUT4/GLIS1/NDC1/HSPB11/NFIA/DOCK7/ROR1/WLS/NEGR1/ACADM/MSH4/USP33/NEXN/PRKACB/LMO4/BRDT/MTF2/BCAR3/PTBP2/NTN…	1593/3944	6489/21110
GO:BP	GO:0018130	heterocycle biosynthetic process	6.13518e-43	3944	1103	4129	21110	AGRN/SSU72/CDK11B/FAAP20/TP73/ZBTB48/CAMTA1/PER3/PARK7/RERE/ENO1/EXOSC10/SDHB/SRSF10/RPS6KA1/PTAFR/KHDRBS1/ZBTB8A/RBBP4/AK2/ZNF362/SFPQ/AGO1/FHL3/NDUFS5/PPIE/NFYC/SCMH1/FOXO6/HIVEP3/YBX1/KDM4A/PLK3/AKR1A1/KTI12/GLIS1/NFIA/ITGB3BP/EFCAB7/ROR1/FUBP1/LMO4/ZNF326/BRDT/RPAP2/MTF2/AMPD2/LAMTOR5/TTF2/ZNF697/TXNIP/BCL9/ECM1/ARNT/RFX5/POGZ/ILF2/INTS3/HAX1/SHC1/GON4L/ARHGEF2/ARHGEF11/ETV3/IFI16/NDUFS2/SDHC…	1103/3944	4129/21110
GO:BP	GO:0034654	nucleobase-containing compound biosynthetic process	6.57786e-43	3944	1087	4055	21110	AGRN/SSU72/CDK11B/FAAP20/TP73/ZBTB48/CAMTA1/PER3/PARK7/RERE/ENO1/EXOSC10/SDHB/SRSF10/RPS6KA1/PTAFR/KHDRBS1/ZBTB8A/RBBP4/AK2/ZNF362/SFPQ/AGO1/FHL3/NDUFS5/PPIE/NFYC/SCMH1/FOXO6/HIVEP3/YBX1/KDM4A/PLK3/KTI12/GLIS1/NFIA/ITGB3BP/EFCAB7/ROR1/FUBP1/LMO4/ZNF326/BRDT/RPAP2/MTF2/AMPD2/LAMTOR5/TTF2/ZNF697/TXNIP/BCL9/ECM1/ARNT/RFX5/POGZ/ILF2/INTS3/HAX1/SHC1/GON4L/ARHGEF2/ARHGEF11/ETV3/IFI16/NDUFS2/SDHC/POGK/D…	1087/3944	4055/21110
GO:BP	GO:0010556	regulation of macromolecule biosynthetic process	7.06314e-43	3944	1066	3958	21110	AGRN/CDK11B/TP73/ZBTB48/CAMTA1/PER3/PARK7/RERE/ENO1/EXOSC10/SRSF10/RPS6KA1/PTAFR/SESN2/YTHDF2/KHDRBS1/ZBTB8A/RBBP4/ZNF362/SFPQ/AGO4/AGO1/AGO3/PPIE/NFYC/SCMH1/FOXO6/HIVEP3/YBX1/KDM4A/PLK3/KTI12/TUT4/GLIS1/NFIA/ITGB3BP/EFCAB7/ROR1/FUBP1/LMO4/ZNF326/BRDT/RPL5/MTF2/LAMTOR5/ZNF697/TXNIP/BCL9/ECM1/ARNT/RFX5/POGZ/ILF2/INTS3/HAX1/SHC1/GON4L/ARHGEF2/ARHGEF11/ETV3/IFI16/UHMK1/POGK/DCAF6/PRRX1/SOAT1/LHX4/DH…	1066/3944	3958/21110
GO:BP	GO:0019438	aromatic compound biosynthetic process	1.37836e-42	3944	1104	4140	21110	AGRN/SSU72/CDK11B/FAAP20/TP73/ZBTB48/CAMTA1/PER3/PARK7/RERE/ENO1/EXOSC10/SDHB/SRSF10/RPS6KA1/PTAFR/KHDRBS1/ZBTB8A/RBBP4/AK2/ZNF362/SFPQ/AGO1/FHL3/NDUFS5/PPIE/NFYC/SCMH1/FOXO6/HIVEP3/YBX1/KDM4A/PLK3/KTI12/GLIS1/NFIA/ITGB3BP/EFCAB7/ROR1/FUBP1/LMO4/ZNF326/BRDT/RPAP2/MTF2/AMPD2/LAMTOR5/TTF2/ZNF697/TXNIP/BCL9/ECM1/ARNT/RFX5/POGZ/ILF2/INTS3/HAX1/SHC1/GON4L/ARHGEF2/ARHGEF11/ETV3/IFI16/NDUFS2/SDHC/POGK/D…	1104/3944	4140/21110
GO:BP	GO:0031326	regulation of cellular biosynthetic process	6.8964e-42	3944	1085	4064	21110	AGRN/CDK11B/TP73/ZBTB48/CAMTA1/PER3/PARK7/RERE/ENO1/EXOSC10/SRSF10/RPS6KA1/PTAFR/SESN2/YTHDF2/KHDRBS1/ZBTB8A/RBBP4/ZNF362/SFPQ/AGO4/AGO1/AGO3/PPIE/MFSD2A/NFYC/SCMH1/FOXO6/HIVEP3/YBX1/KDM4A/PLK3/KTI12/TUT4/GLIS1/NFIA/ITGB3BP/EFCAB7/ROR1/FUBP1/LMO4/ZNF326/BRDT/RPL5/MTF2/LAMTOR5/ATP1A1/ZNF697/TXNIP/BCL9/ECM1/ARNT/RFX5/POGZ/ILF2/INTS3/HAX1/SHC1/GON4L/ARHGEF2/ARHGEF11/ETV3/IFI16/UHMK1/POGK/DCAF6/PRRX1…	1085/3944	4064/21110
GO:BP	GO:0048523	negative regulation of cellular process	4.12221e-41	3944	1228	4753	21110	TNFRSF18/TNFRSF14/TP73/AJAP1/NPHP4/PER3/PARK7/RERE/ENO1/DFFA/EXOSC10/MFN2/PDPN/CAPZB/NBL1/CAMK2N1/SRSF10/CLIC4/SELENON/STMN1/RPS6KA1/WASF2/IFI6/SESN2/PHACTR4/YTHDF2/SRSF4/KHDRBS1/ZBTB8A/RBBP4/SFPQ/CLSPN/AGO4/AGO1/AGO3/CDCA8/MFSD2A/SCMH1/YBX1/KDM4A/PLK3/PTCH2/STIL/TRABD2B/AGBL4/ORC1/TUT4/GLIS1/PDE4B/PRKACB/ODF2L/LMO4/GBP1/MTF2/PTBP2/GSTM2/LAMTOR5/ST7L/LRIG2/ATP1A1/TXNIP/ECM1/RFX5/SNAPIN/INTS3/HAX1…	1228/3944	4753/21110
GO:BP	GO:0051252	regulation of RNA metabolic process	6.1603e-40	3944	1015	3774	21110	AGRN/CDK11B/TP73/ZBTB48/CAMTA1/PER3/PARK7/RERE/ENO1/SRSF10/SRRM1/RPS6KA1/PTAFR/YTHDF2/SRSF4/KHDRBS1/ZBTB8A/RBBP4/ZNF362/SFPQ/AGO1/AGO3/PPIE/NFYC/SCMH1/FOXO6/HIVEP3/YBX1/KDM4A/PLK3/KTI12/TUT4/GLIS1/NFIA/ITGB3BP/EFCAB7/ROR1/FUBP1/LMO4/ZNF326/BRDT/MTF2/PTBP2/LAMTOR5/ZNF697/TXNIP/BCL9/ECM1/ARNT/RFX5/POGZ/ILF2/INTS3/HAX1/SHC1/GON4L/ARHGEF2/ARHGEF11/ETV3/IFI16/POGK/DCAF6/PRRX1/LHX4/DHX9/RNF2/TPR/GLRX2/…	1015/3944	3774/21110
GO:BP	GO:1901362	organic cyclic compound biosynthetic process	1.02367e-39	3944	1124	4287	21110	AGRN/SSU72/CDK11B/FAAP20/TP73/ZBTB48/CAMTA1/PER3/PARK7/RERE/ENO1/EXOSC10/SDHB/SRSF10/RPS6KA1/PTAFR/KHDRBS1/ZBTB8A/RBBP4/AK2/ZNF362/SFPQ/AGO1/FHL3/NDUFS5/PPIE/NFYC/SCMH1/FOXO6/HIVEP3/YBX1/KDM4A/PLK3/AKR1A1/KTI12/GLIS1/NFIA/ITGB3BP/EFCAB7/ROR1/FUBP1/LMO4/ZNF326/BRDT/RPAP2/MTF2/AMPD2/LAMTOR5/ATP1A1/TTF2/ZNF697/TXNIP/BCL9/ECM1/ARNT/RFX5/POGZ/ILF2/INTS3/HAX1/SHC1/GON4L/ARHGEF2/ARHGEF11/ETV3/IFI16/NDUF…	1124/3944	4287/21110
GO:BP	GO:0051173	positive regulation of nitrogen compound metabolic process	1.38695e-39	3944	873	3131	21110	AGRN/TNFRSF18/TNFRSF14/TP73/ZBTB48/CAMTA1/PARK7/RERE/ENO1/CASP9/RPS6KA1/PTAFR/SESN2/YTHDF2/KHDRBS1/RBBP4/SFPQ/CLSPN/AGO1/AGO3/CDCA8/NFYC/HIVEP3/YBX1/PLK3/TRABD2B/AGBL4/TUT4/GLIS1/NFIA/DOCK7/EFCAB7/LMO4/BRDT/RPL5/MTF2/BCAR3/BCL9/ARNT/RFX5/POGZ/ILF2/HAX1/IL6R/SHC1/ARHGEF2/LMNA/IQGAP3/ARHGEF11/IFI16/UHMK1/DCAF6/PRRX1/COP1/SOAT1/LHX4/DHX9/PTGS2/CDC73/NR5A2/ELF3/PPP1R15B/ELK4/NUCKS1/DTL/TGFB2/CAPN2/PA…	873/3944	3131/21110
GO:BP	GO:0009893	positive regulation of metabolic process	1.97163e-39	3944	1029	3848	21110	AGRN/TNFRSF18/TNFRSF14/TP73/ZBTB48/CAMTA1/PARK7/RERE/ENO1/PIK3CD/MFN2/CASP9/ECE1/LDLRAP1/RPS6KA1/PTAFR/SESN2/YTHDF2/KHDRBS1/RBBP4/SFPQ/CLSPN/AGO1/AGO3/CDCA8/MFSD2A/NFYC/HIVEP3/YBX1/KDM4A/PLK3/TRABD2B/AGBL4/TUT4/GLIS1/NFIA/DOCK7/EFCAB7/ROR1/PDE4B/FUBP1/LMO4/BRDT/RPL5/MTF2/BCAR3/LAMTOR5/CD2/PRKAB2/BCL9/ARNT/RFX5/POGZ/ILF2/HAX1/IL6R/SHC1/ARHGEF2/LMNA/IQGAP3/ARHGEF11/IFI16/DUSP12/UHMK1/DCAF6/PRRX1/CO…	1029/3944	3848/21110
GO:BP	GO:0010604	positive regulation of macromolecule metabolic process	7.42115e-39	3944	959	3535	21110	AGRN/TNFRSF18/TNFRSF14/TP73/ZBTB48/CAMTA1/PARK7/RERE/ENO1/PIK3CD/CASP9/ECE1/RPS6KA1/PTAFR/SESN2/YTHDF2/KHDRBS1/RBBP4/SFPQ/CLSPN/AGO1/AGO3/CDCA8/NFYC/HIVEP3/YBX1/KDM4A/PLK3/TRABD2B/AGBL4/TUT4/GLIS1/NFIA/DOCK7/EFCAB7/PDE4B/FUBP1/LMO4/BRDT/RPL5/MTF2/BCAR3/LAMTOR5/CD2/BCL9/ARNT/RFX5/POGZ/ILF2/HAX1/IL6R/SHC1/ARHGEF2/LMNA/IQGAP3/ARHGEF11/IFI16/UHMK1/DCAF6/PRRX1/COP1/SOAT1/LHX4/DHX9/PTGS2/CDC73/NR5A2/EL…	959/3944	3535/21110
GO:BP	GO:0007275	multicellular organism development	1.11413e-38	3944	1198	4658	21110	AGRN/ACAP3/MXRA8/SLC35E2B/GNB1/TP73/AJAP1/NPHP4/RERE/PIK3CD/CLSTN1/MFN2/PDPN/CASP9/NBL1/ECE1/HSPG2/LUZP1/CLIC4/SELENON/STMN1/RPS6KA1/WASF2/PHACTR4/YTHDF2/RBBP4/AGO4/AGO1/MFSD2A/SCMH1/FOXO6/YBX1/SLC2A1/KDM4A/PTCH2/NASP/STIL/AGBL4/HSPB11/NFIA/DOCK7/ROR1/WLS/NEGR1/ACADM/MSH4/USP33/NEXN/PRKACB/LMO4/MTF2/BCAR3/PTBP2/NTNG1/KCNA2/LRIG2/VANGL1/CD2/WARS2/PHGDH/ECM1/ARNT/S100A6/SNAPIN/SLC39A1/HAX1/IL6R/SHC…	1198/3944	4658/21110
GO:BP	GO:0048856	anatomical structure development	3.56349e-38	3944	1451	5896	21110	AGRN/ACAP3/MXRA8/SLC35E2B/GNB1/TP73/AJAP1/NPHP4/RERE/PIK3CD/CLSTN1/MFN2/PDPN/CASP9/ARHGEF19/CAPZB/NBL1/ECE1/HSPG2/LUZP1/CLIC4/SELENON/STMN1/RPS6KA1/WASF2/PHACTR4/YTHDF2/RBBP4/ZMYM4/AGO4/AGO1/FHL3/MFSD2A/SCMH1/FOXO6/HIVEP3/YBX1/SLC2A1/KDM4A/PTCH2/NASP/STIL/AGBL4/TUT4/HSPB11/NFIA/DOCK7/ROR1/WLS/NEGR1/ACADM/MSH4/USP33/NEXN/PRKACB/LMO4/BRDT/MTF2/BCAR3/PTBP2/NTNG1/KCNA2/RHOC/LRIG2/VANGL1/CD2/PTGFRN/WA…	1451/3944	5896/21110
GO:BP	GO:0031325	positive regulation of cellular metabolic process	8.85029e-38	3944	832	2976	21110	AGRN/TNFRSF18/TNFRSF14/TP73/ZBTB48/CAMTA1/PARK7/RERE/ENO1/RPS6KA1/PTAFR/SESN2/YTHDF2/KHDRBS1/RBBP4/SFPQ/CLSPN/AGO1/AGO3/CDCA8/MFSD2A/NFYC/HIVEP3/YBX1/PLK3/TUT4/GLIS1/NFIA/DOCK7/EFCAB7/ROR1/LMO4/BRDT/RPL5/MTF2/BCAR3/BCL9/ARNT/RFX5/POGZ/ILF2/HAX1/IL6R/SHC1/ARHGEF2/IQGAP3/ARHGEF11/IFI16/DUSP12/UHMK1/DCAF6/PRRX1/LHX4/DHX9/PTGS2/CDC73/NR5A2/ELF3/PPP1R15B/ELK4/NUCKS1/LPGAT1/TGFB2/CAPN2/PARP1/WNT3A/ABCB…	832/3944	2976/21110
GO:BP	GO:0019222	regulation of metabolic process	5.57916e-35	3944	1725	7345	21110	AGRN/TNFRSF18/CDK11B/TNFRSF14/TP73/ZBTB48/CAMTA1/PER3/PARK7/RERE/ENO1/MIR34AHG/PIK3CD/DFFA/EXOSC10/MFN2/CASP9/CAMK2N1/ECE1/PNRC2/SRSF10/SRRM1/LDLRAP1/RPS6KA1/IFI6/PTAFR/SESN2/YTHDF2/SRSF4/KHDRBS1/ZBTB8A/RBBP4/AZIN2/ZNF362/SFPQ/CLSPN/AGO4/AGO1/AGO3/CDCA8/PPIE/MFSD2A/NFYC/SCMH1/FOXO6/HIVEP3/YBX1/KDM4A/PLK3/MAST2/TRABD2B/AGBL4/KTI12/TUT4/GLIS1/ACOT11/NFIA/DOCK7/ITGB3BP/EFCAB7/ROR1/PDE4B/ACADM/USP33/…	1725/3944	7345/21110
GO:BP	GO:0051128	regulation of cellular component organization	1.48415e-34	3944	705	2462	21110	AGRN/ACAP3/CDK11B/WRAP73/NPHP4/PARK7/ENO1/CLSTN1/EXOSC10/PDPN/ARHGEF19/CROCC/CAPZB/CLIC4/LDLRAP1/STMN1/RPS6KA1/WASF2/SESN2/COL16A1/CDCA8/MFSD2A/PTCH2/STIL/TRABD2B/ROR1/NEGR1/TNNI3K/NEXN/ODF2L/LMO4/FNBP1L/SASS6/NTNG1/GPSM2/ST7L/RHOC/LRIG2/PDE4DIP/SNAPIN/HAX1/SYT11/ARHGEF2/LMNA/IQGAP3/ARHGEF11/KIRREL1/IGSF9/FCGR2B/NUF2/PRRX1/LAMC1/ARPC5/TPR/CDC73/ADIPOR1/CENPF/TGFB2/CAPN2/PARP1/WNT3A/DISC1/NID1/ACT…	705/3944	2462/21110
GO:BP	GO:0032774	RNA biosynthetic process	2.71599e-34	3944	960	3623	21110	AGRN/SSU72/CDK11B/TP73/ZBTB48/CAMTA1/PER3/PARK7/RERE/ENO1/SRSF10/RPS6KA1/PTAFR/KHDRBS1/ZBTB8A/RBBP4/ZNF362/SFPQ/AGO1/FHL3/PPIE/NFYC/SCMH1/FOXO6/HIVEP3/YBX1/KDM4A/PLK3/KTI12/GLIS1/NFIA/ITGB3BP/EFCAB7/ROR1/FUBP1/LMO4/ZNF326/BRDT/RPAP2/MTF2/LAMTOR5/TTF2/ZNF697/TXNIP/BCL9/ECM1/ARNT/RFX5/POGZ/ILF2/INTS3/HAX1/SHC1/GON4L/ARHGEF2/ARHGEF11/ETV3/IFI16/POGK/DCAF6/PRRX1/LHX4/DHX9/RNF2/IVNS1ABP/TPR/GLRX2/CDC7…	960/3944	3623/21110
GO:BP	GO:0051716	cellular response to stimulus	4.51127e-34	3944	1755	7521	21110	AGRN/TNFRSF18/UBE2J2/GNB1/FAAP20/TNFRSF14/ARHGEF16/TP73/NPHP4/GPR153/TNFRSF25/CAMTA1/PARK7/ENO1/PIK3CD/DFFA/SRM/UBIAD1/AGTRAP/MFN2/PDPN/CASP9/ARHGEF19/NBL1/ECE1/CLIC4/LDLRAP1/SELENON/STMN1/RPS6KA1/WASF2/IFI6/PTAFR/SESN2/PHACTR4/YTHDF2/COL16A1/KHDRBS1/RBBP4/SFPQ/CLSPN/AGO3/CDCA8/MFSD2A/YBX1/SLC2A1/PLK3/PTCH2/AKR1A1/MAST2/RAD54L/STIL/TRABD2B/ORC1/GPX7/HSPB11/ACOT11/NFIA/PATJ/DOCK7/ITGB3BP/ROR1/PDE4…	1755/3944	7521/21110
GO:BP	GO:2001141	regulation of RNA biosynthetic process	1.61403e-33	3944	926	3480	21110	AGRN/CDK11B/TP73/ZBTB48/CAMTA1/PER3/PARK7/RERE/ENO1/SRSF10/RPS6KA1/PTAFR/KHDRBS1/ZBTB8A/RBBP4/ZNF362/SFPQ/AGO1/PPIE/NFYC/SCMH1/FOXO6/HIVEP3/YBX1/KDM4A/PLK3/KTI12/GLIS1/NFIA/ITGB3BP/EFCAB7/ROR1/FUBP1/LMO4/ZNF326/BRDT/MTF2/LAMTOR5/ZNF697/TXNIP/BCL9/ECM1/ARNT/RFX5/POGZ/ILF2/INTS3/HAX1/SHC1/GON4L/ARHGEF2/ARHGEF11/ETV3/IFI16/POGK/DCAF6/PRRX1/LHX4/DHX9/RNF2/TPR/GLRX2/CDC73/ZBTB41/NR5A2/ELF3/CDK18/ELK4/…	926/3944	3480/21110
GO:BP	GO:0045935	positive regulation of nucleobase-containing compound metabolic process	3.23421e-33	3944	606	2050	21110	AGRN/TP73/ZBTB48/CAMTA1/PARK7/RERE/ENO1/RPS6KA1/YTHDF2/RBBP4/SFPQ/AGO1/AGO3/NFYC/HIVEP3/YBX1/TUT4/GLIS1/NFIA/EFCAB7/LMO4/BRDT/MTF2/BCAR3/BCL9/ARNT/RFX5/POGZ/ILF2/HAX1/SHC1/ARHGEF2/ARHGEF11/IFI16/DCAF6/PRRX1/LHX4/DHX9/CDC73/NR5A2/ELF3/ELK4/NUCKS1/TGFB2/PARP1/WNT3A/ARID4B/HEATR1/ACTN2/HNRNPU/SMYD3/ZNF496/ROCK2/LPIN1/MAPRE3/BABAM2/CEBPZ/CYP1B1/HNRNPLL/ZFP36L2/STPG4/MSH2/PNPT1/BCL11A/REL/CCT4/ACTR2/P…	606/3944	2050/21110
GO:BP	GO:0006355	regulation of DNA-templated transcription	1.22356e-32	3944	917	3455	21110	AGRN/CDK11B/TP73/ZBTB48/CAMTA1/PER3/PARK7/RERE/ENO1/SRSF10/RPS6KA1/PTAFR/KHDRBS1/ZBTB8A/RBBP4/ZNF362/SFPQ/AGO1/PPIE/NFYC/SCMH1/FOXO6/HIVEP3/YBX1/KDM4A/PLK3/KTI12/GLIS1/NFIA/ITGB3BP/EFCAB7/ROR1/FUBP1/LMO4/ZNF326/BRDT/MTF2/LAMTOR5/ZNF697/TXNIP/BCL9/ECM1/ARNT/RFX5/POGZ/ILF2/INTS3/HAX1/SHC1/GON4L/ARHGEF2/ARHGEF11/ETV3/IFI16/POGK/DCAF6/PRRX1/LHX4/DHX9/RNF2/TPR/GLRX2/CDC73/ZBTB41/NR5A2/ELF3/CDK18/ELK4/…	917/3944	3455/21110
GO:BP	GO:0006351	DNA-templated transcription	1.22681e-32	3944	945	3585	21110	AGRN/SSU72/CDK11B/TP73/ZBTB48/CAMTA1/PER3/PARK7/RERE/ENO1/SRSF10/RPS6KA1/PTAFR/KHDRBS1/ZBTB8A/RBBP4/ZNF362/SFPQ/AGO1/FHL3/PPIE/NFYC/SCMH1/FOXO6/HIVEP3/YBX1/KDM4A/PLK3/KTI12/GLIS1/NFIA/ITGB3BP/EFCAB7/ROR1/FUBP1/LMO4/ZNF326/BRDT/RPAP2/MTF2/LAMTOR5/TTF2/ZNF697/TXNIP/BCL9/ECM1/ARNT/RFX5/POGZ/ILF2/INTS3/HAX1/SHC1/GON4L/ARHGEF2/ARHGEF11/ETV3/IFI16/POGK/DCAF6/PRRX1/LHX4/DHX9/RNF2/IVNS1ABP/TPR/GLRX2/CDC7…	945/3944	3585/21110
GO:BP	GO:0097659	nucleic acid-templated transcription	1.38155e-32	3944	945	3586	21110	AGRN/SSU72/CDK11B/TP73/ZBTB48/CAMTA1/PER3/PARK7/RERE/ENO1/SRSF10/RPS6KA1/PTAFR/KHDRBS1/ZBTB8A/RBBP4/ZNF362/SFPQ/AGO1/FHL3/PPIE/NFYC/SCMH1/FOXO6/HIVEP3/YBX1/KDM4A/PLK3/KTI12/GLIS1/NFIA/ITGB3BP/EFCAB7/ROR1/FUBP1/LMO4/ZNF326/BRDT/RPAP2/MTF2/LAMTOR5/TTF2/ZNF697/TXNIP/BCL9/ECM1/ARNT/RFX5/POGZ/ILF2/INTS3/HAX1/SHC1/GON4L/ARHGEF2/ARHGEF11/ETV3/IFI16/POGK/DCAF6/PRRX1/LHX4/DHX9/RNF2/IVNS1ABP/TPR/GLRX2/CDC7…	945/3944	3586/21110
GO:BP	GO:1903506	regulation of nucleic acid-templated transcription	1.55799e-32	3944	917	3457	21110	AGRN/CDK11B/TP73/ZBTB48/CAMTA1/PER3/PARK7/RERE/ENO1/SRSF10/RPS6KA1/PTAFR/KHDRBS1/ZBTB8A/RBBP4/ZNF362/SFPQ/AGO1/PPIE/NFYC/SCMH1/FOXO6/HIVEP3/YBX1/KDM4A/PLK3/KTI12/GLIS1/NFIA/ITGB3BP/EFCAB7/ROR1/FUBP1/LMO4/ZNF326/BRDT/MTF2/LAMTOR5/ZNF697/TXNIP/BCL9/ECM1/ARNT/RFX5/POGZ/ILF2/INTS3/HAX1/SHC1/GON4L/ARHGEF2/ARHGEF11/ETV3/IFI16/POGK/DCAF6/PRRX1/LHX4/DHX9/RNF2/TPR/GLRX2/CDC73/ZBTB41/NR5A2/ELF3/CDK18/ELK4/…	917/3944	3457/21110
GO:BP	GO:0006259	DNA metabolic process	1.78555e-32	3944	361	1046	21110	FAAP20/TP73/ZBTB48/PARK7/DFFA/EXOSC10/SESN2/RBBP4/SFPQ/CLSPN/NASP/RAD54L/ORC1/NFIA/MSH4/BCAR3/TTF2/POGZ/INTS3/LMNA/DHX9/GLRX2/UBE2T/NUCKS1/DTL/CENPF/LIN9/PARP1/SPRTN/FH/HNRNPU/RNASEH1/RRM2/LPIN1/DDX1/SMC6/GEN1/DNMT3A/BABAM2/CYP1B1/STPG4/MSH2/MSH6/PSME4/CCDC88A/FANCL/CCT4/VPS54/ACTR2/CCT7/GLI2/TSN/WDR33/ZRANB3/MCM6/EPC2/RIF1/PMS1/HSPD1/ORC2/SUMO1/ZDBF2/BARD1/XRCC5/SMARCAL1/USP37/NHEJ1/SP100/NPPC/I…	361/3944	1046/21110
GO:BP	GO:0050896	response to stimulus	5.40366e-32	3944	2045	9081	21110	AGRN/TNFRSF18/UBE2J2/GNB1/FAAP20/TNFRSF14/ARHGEF16/TP73/AJAP1/NPHP4/GPR153/TNFRSF25/CAMTA1/PER3/PARK7/ENO1/PIK3CD/DFFA/SRM/UBIAD1/AGTRAP/MFN2/PDPN/CASP9/ARHGEF19/NBL1/CAMK2N1/DDOST/ECE1/HSPG2/CLIC4/LDLRAP1/SELENON/STMN1/HMGN2/RPS6KA1/NUDC/WASF2/IFI6/PTAFR/SESN2/PHACTR4/YTHDF2/SRSF4/COL16A1/KHDRBS1/RBBP4/SFPQ/CLSPN/AGO3/OSCP1/CDCA8/MFSD2A/YBX1/SLC2A1/KDM4A/PLK3/PTCH2/AKR1A1/NASP/MAST2/RAD54L/STIL/…	2045/3944	9081/21110
GO:BP	GO:0048731	system development	5.46702e-32	3944	1028	3987	21110	AGRN/ACAP3/MXRA8/GNB1/TP73/NPHP4/RERE/PIK3CD/CLSTN1/MFN2/PDPN/CASP9/NBL1/ECE1/HSPG2/LUZP1/CLIC4/SELENON/STMN1/RPS6KA1/WASF2/PHACTR4/YTHDF2/RBBP4/AGO4/AGO1/MFSD2A/FOXO6/SLC2A1/KDM4A/NASP/STIL/AGBL4/HSPB11/NFIA/DOCK7/ROR1/WLS/NEGR1/ACADM/MSH4/USP33/NEXN/PRKACB/LMO4/BCAR3/PTBP2/NTNG1/KCNA2/LRIG2/WARS2/PHGDH/ECM1/S100A6/SNAPIN/SLC39A1/IL6R/SHC1/THBS3/ARHGEF2/LMNA/IGSF9/ATP1A2/VANGL2/UFC1/NDUFS2/FCGR2…	1028/3944	3987/21110
GO:BP	GO:1901564	organonitrogen compound metabolic process	6.4799e-32	3944	1531	6441	21110	TNFRSF18/UBE2J2/CDK11B/FAAP20/TNFRSF14/KCNAB2/KLHL21/CAMTA1/PARK7/ENO1/PIK3CD/SRM/CASP9/SDHB/CAMK2N1/DDOST/ECE1/USP48/HMGCL/LDLRAP1/MAN1C1/RPS6KA1/PIGV/IFI6/PTAFR/SESN2/YTHDF2/PTP4A2/KHDRBS1/RBBP4/AK2/AZIN2/SFPQ/CLSPN/AGO4/AGO1/AGO3/CDCA8/NDUFS5/PPIE/MFSD2A/NFYC/PPIH/YBX1/KDM4A/ST3GAL3/RPS8/PLK3/AKR1A1/MAST2/POMGNT1/LRRC41/TRABD2B/AGBL4/TUT4/ACOT11/PARS2/DOCK7/ATG4C/ROR1/PDE4B/TNNI3K/ACADM/RABGGT…	1531/3944	6441/21110
GO:BP	GO:0060255	regulation of macromolecule metabolic process	3.17734e-31	3944	1602	6816	21110	AGRN/TNFRSF18/CDK11B/TNFRSF14/TP73/ZBTB48/CAMTA1/PER3/PARK7/RERE/ENO1/MIR34AHG/PIK3CD/DFFA/EXOSC10/CASP9/CAMK2N1/ECE1/PNRC2/SRSF10/SRRM1/RPS6KA1/IFI6/PTAFR/SESN2/YTHDF2/SRSF4/KHDRBS1/ZBTB8A/RBBP4/AZIN2/ZNF362/SFPQ/CLSPN/AGO4/AGO1/AGO3/CDCA8/PPIE/NFYC/SCMH1/FOXO6/HIVEP3/YBX1/KDM4A/PLK3/MAST2/TRABD2B/AGBL4/KTI12/TUT4/GLIS1/NFIA/DOCK7/ITGB3BP/EFCAB7/ROR1/PDE4B/FUBP1/PRKACB/LMO4/GBP1/ZNF326/BRDT/RPL5…	1602/3944	6816/21110
GO:BP	GO:0048869	cellular developmental process	3.55223e-30	3944	1095	4344	21110	AGRN/ACAP3/MXRA8/TP73/AJAP1/NPHP4/RERE/PIK3CD/PDPN/CASP9/NBL1/ECE1/HSPG2/CLIC4/SELENON/STMN1/RPS6KA1/WASF2/PHACTR4/YTHDF2/RBBP4/KIAA1522/MFSD2A/FOXO6/HIVEP3/YBX1/KDM4A/PTCH2/MAST2/AGBL4/TUT4/GLIS1/HSPB11/NFIA/DOCK7/ROR1/NEGR1/ACADM/USP33/NEXN/LMO4/BRDT/MTF2/NTNG1/LRIG2/CD2/PTGFRN/WARS2/PHGDH/GPR89A/TXNIP/BCL9/ACP6/ECM1/ARNT/TCHH/LCE2B/S100A6/SNAPIN/HAX1/IL6R/GON4L/ARHGEF2/LMNA/ETV3/IFI16/SLAMF8/T…	1095/3944	4344/21110
GO:BP	GO:0030154	cell differentiation	1.28044e-29	3944	1087	4318	21110	AGRN/ACAP3/MXRA8/TP73/AJAP1/NPHP4/RERE/PIK3CD/PDPN/CASP9/NBL1/ECE1/HSPG2/CLIC4/SELENON/STMN1/RPS6KA1/WASF2/PHACTR4/YTHDF2/RBBP4/KIAA1522/MFSD2A/FOXO6/HIVEP3/YBX1/KDM4A/PTCH2/MAST2/AGBL4/TUT4/GLIS1/HSPB11/NFIA/DOCK7/ROR1/NEGR1/ACADM/USP33/NEXN/LMO4/BRDT/MTF2/NTNG1/LRIG2/CD2/PTGFRN/WARS2/PHGDH/GPR89A/TXNIP/BCL9/ACP6/ECM1/ARNT/TCHH/LCE2B/S100A6/SNAPIN/HAX1/IL6R/GON4L/ARHGEF2/LMNA/ETV3/IFI16/SLAMF8/T…	1087/3944	4318/21110
GO:BP	GO:0033554	cellular response to stress	1.62481e-29	3944	570	1949	21110	UBE2J2/FAAP20/TP73/PARK7/ENO1/MFN2/CASP9/SELENON/RPS6KA1/SESN2/SFPQ/CLSPN/MFSD2A/YBX1/SLC2A1/PLK3/RAD54L/GPX7/MSH4/USP33/LRRC8D/SLC25A24/GSTM2/LRIG2/TTF2/ARNT/POGZ/INTS3/ARHGEF2/LMNA/IFI16/UFC1/FCGR2B/PRRX1/XPR1/DHX9/TPR/PTGS2/GLRX2/UBE2T/PPP1R15B/NUCKS1/DTL/BATF3/SMYD2/TGFB2/SLC30A10/PARP1/ABCB10/SPRTN/MTR/FH/AKT3/ROCK2/DDX1/SMC6/GEN1/DNMT3A/BABAM2/EIF2AK2/CYP1B1/SLC8A1/MSH2/MSH6/PSME4/RTN4/PNPT…	570/3944	1949/21110
GO:BP	GO:1903047	mitotic cell cycle process	3.22036e-29	3944	280	766	21110	WRAP73/STMN1/NUDC/KHDRBS1/CLSPN/CDCA8/KIF2C/PLK3/STIL/ORC1/NFIA/SASS6/GPSM2/RHOC/INTS3/IQGAP3/NUF2/TPR/CDC73/CDK18/DTL/NSL1/CENPF/HNRNPU/RRM2/ROCK2/LPIN1/GEN1/BABAM2/EML4/ZFP36L2/MSH2/SPTBN1/DCTN1/RTKN/NCAPH/MCM6/ACVR1/SPC25/MAP3K20/ATF2/TTN/BARD1/CTDSP1/USP37/DIS3L2/GIGYF2/FANCD2/XPC/SGO1/CTDSPL/KIF15/SETD2/SMARCC1/KLHDC8B/NEK11/TOPBP1/STAG1/SMC4/BCL6/TACC3/NCAPG/CENPC/CCNI/CCNG2/ABRAXAS1/PKD2/P…	280/3944	766/21110
GO:BP	GO:0019538	protein metabolic process	4.97223e-29	3944	1317	5449	21110	TNFRSF18/UBE2J2/CDK11B/FAAP20/TNFRSF14/KLHL21/CAMTA1/PARK7/ENO1/PIK3CD/CASP9/CAMK2N1/DDOST/ECE1/USP48/LDLRAP1/MAN1C1/RPS6KA1/PIGV/IFI6/PTAFR/SESN2/YTHDF2/PTP4A2/KHDRBS1/RBBP4/AZIN2/SFPQ/CLSPN/AGO4/AGO1/AGO3/CDCA8/PPIE/NFYC/PPIH/YBX1/KDM4A/ST3GAL3/RPS8/PLK3/MAST2/POMGNT1/LRRC41/TRABD2B/AGBL4/TUT4/PARS2/DOCK7/ATG4C/ROR1/TNNI3K/RABGGTB/ST6GALNAC3/USP33/PRKACB/RPL5/MTF2/BCAR3/EXTL2/LAMTOR5/LRIG2/WARS…	1317/3944	5449/21110
GO:BP	GO:0007010	cytoskeleton organization	5.61227e-29	3944	466	1513	21110	AGRN/CFAP74/WRAP73/NPHP4/ARHGEF19/CROCC/CAPZB/CLIC4/STMN1/NUDC/WASF2/PHACTR4/ZMYM4/CDCA8/FHL3/KIF2C/PLK3/MAST2/STIL/DOCK7/USP33/NEXN/SASS6/GPSM2/RHOC/SLC16A1/PDE4DIP/TCHH/HAX1/SHC1/ARHGEF2/LMNA/IQGAP3/ARHGEF11/KIRREL1/NUF2/KIAA1614/ARPC5/HMCN1/TPR/ASPM/CSRP1/NAV1/CAPN2/CDC42BPA/WNT3A/OBSCN/DISC1/ACTN2/SDCCAG8/HNRNPU/ROCK2/GEN1/MAPRE3/IFT172/CDC42EP3/EML4/PLEKHH2/CRIPT/SPTBN1/CCDC88A/XPO1/EHBP1/VP…	466/3944	1513/21110
GO:BP	GO:0009966	regulation of signal transduction	2.71514e-28	3944	801	3003	21110	TP73/NPHP4/CAMTA1/PARK7/ENO1/PIK3CD/MFN2/ARHGEF19/NBL1/STMN1/RPS6KA1/IFI6/SESN2/PHACTR4/YTHDF2/RBBP4/SFPQ/AGO3/CDCA8/PLK3/PTCH2/TRABD2B/ROR1/PDE4B/WLS/USP33/PRKACB/GBP1/RPL5/BCAR3/ARHGAP29/LAMTOR5/RHOC/LRIG2/GPR89A/ECM1/ARNT/DENND4B/HAX1/IL6R/SHC1/ARHGEF2/LMNA/IQGAP3/ARHGEF11/FCGR2B/GPR161/GORAB/PRRX1/LAMC1/IVNS1ABP/TPR/PTGS2/GLRX2/CDC73/ASPM/TMEM9/LGR6/ADIPOR1/PPP1R15B/NUCKS1/CD46/SMYD2/TGFB2/SL…	801/3944	3003/21110
GO:BP	GO:0000278	mitotic cell cycle	9.1688e-28	3944	317	922	21110	CDK11B/WRAP73/TP73/STMN1/NUDC/KHDRBS1/CLSPN/CDCA8/KIF2C/PLK3/STIL/ORC1/NFIA/SASS6/GPSM2/RHOC/INTS3/IQGAP3/NUF2/RNF2/TPR/CDC73/CDK18/DTL/NSL1/ANGEL2/CENPF/HNRNPU/RRM2/ROCK2/LPIN1/GEN1/DNMT3A/BABAM2/EML4/ZFP36L2/MSH2/SPTBN1/DCTN1/RTKN/NCAPH/TTL/MCM6/ACVR1/SPC25/MAP3K20/ATF2/TTN/BARD1/CTDSP1/USP37/DIS3L2/GIGYF2/FANCD2/XPC/SGO1/CTDSPL/KIF15/SETD2/SMARCC1/KLHDC8B/NEK11/TOPBP1/ANAPC13/STAG1/SMC4/BCL6/T…	317/3944	922/21110
GO:BP	GO:0010646	regulation of cell communication	1.12344e-27	3944	889	3423	21110	TP73/NPHP4/CAMTA1/PARK7/ENO1/PIK3CD/CLSTN1/MFN2/ARHGEF19/NBL1/STMN1/RPS6KA1/IFI6/SESN2/PHACTR4/YTHDF2/RBBP4/SFPQ/AGO3/CDCA8/PLK3/PTCH2/TRABD2B/ROR1/PDE4B/WLS/USP33/PRKACB/GBP1/RPL5/BCAR3/ARHGAP29/NTNG1/LAMTOR5/RHOC/SLC16A1/LRIG2/GPR89A/ECM1/ARNT/SNAPIN/DENND4B/HAX1/IL6R/SHC1/SYT11/ARHGEF2/LMNA/IQGAP3/ARHGEF11/ATP1A2/FCGR2B/GPR161/GORAB/PRRX1/LAMC1/IVNS1ABP/TPR/PTGS2/GLRX2/CDC73/ASPM/TMEM9/LGR6/AD…	889/3944	3423/21110
GO:BP	GO:0035556	intracellular signal transduction	2.34847e-27	3944	724	2669	21110	GNB1/TP73/CAMTA1/PARK7/ENO1/PIK3CD/MFN2/PDPN/CASP9/ARHGEF19/STMN1/RPS6KA1/WASF2/IFI6/PTAFR/SESN2/PHACTR4/SFPQ/CLSPN/AGO3/CDCA8/PLK3/MAST2/ORC1/ACOT11/PATJ/DOCK7/ROR1/WLS/PRKACB/GBP1/RPL5/BCAR3/ARHGAP29/GPSM2/GSTM2/LAMTOR5/RHOC/GPR89A/ECM1/PI4KB/THEM4/INTS3/DENND4B/HAX1/IL6R/SHC1/ARHGEF2/IQGAP3/ARHGEF11/IFI16/ATP1A2/FCGR2B/NUF2/IVNS1ABP/TPR/PTGS2/NR5A2/ADIPOR1/KCNH1/DTL/SMYD2/CENPF/TGFB2/SLC30A10/…	724/3944	2669/21110
GO:BP	GO:0023051	regulation of signaling	2.95816e-27	3944	885	3413	21110	TP73/NPHP4/CAMTA1/PARK7/ENO1/PIK3CD/CLSTN1/MFN2/ARHGEF19/NBL1/ECE1/STMN1/RPS6KA1/IFI6/SESN2/PHACTR4/YTHDF2/RBBP4/SFPQ/AGO3/CDCA8/PLK3/PTCH2/TRABD2B/ROR1/PDE4B/WLS/USP33/PRKACB/GBP1/RPL5/BCAR3/ARHGAP29/NTNG1/LAMTOR5/RHOC/SLC16A1/LRIG2/GPR89A/ECM1/ARNT/SNAPIN/DENND4B/HAX1/IL6R/SHC1/SYT11/ARHGEF2/LMNA/IQGAP3/ARHGEF11/ATP1A2/FCGR2B/GPR161/GORAB/PRRX1/LAMC1/IVNS1ABP/TPR/PTGS2/GLRX2/CDC73/ASPM/TMEM9/LG…	885/3944	3413/21110
GO:BP	GO:0006357	regulation of transcription by RNA polymerase II	3.73781e-27	3944	700	2564	21110	AGRN/TP73/ZBTB48/CAMTA1/PER3/PARK7/ENO1/RPS6KA1/PTAFR/KHDRBS1/ZBTB8A/RBBP4/ZNF362/SFPQ/AGO1/NFYC/FOXO6/HIVEP3/YBX1/PLK3/KTI12/GLIS1/NFIA/EFCAB7/LMO4/MTF2/ZNF697/TXNIP/BCL9/ECM1/ARNT/RFX5/POGZ/HAX1/ARHGEF2/ETV3/IFI16/DCAF6/PRRX1/LHX4/DHX9/RNF2/TPR/CDC73/ZBTB41/NR5A2/ELF3/ELK4/NUCKS1/BATF3/SMYD2/LIN9/PARP1/ZNF678/WNT3A/ARID4B/HNRNPU/SMYD3/ZNF124/ZNF496/ZNF672/LPIN1/DNMT3A/CEBPZ/FOXN2/BCL11A/REL/ACT…	700/3944	2564/21110
GO:BP	GO:0009891	positive regulation of biosynthetic process	5.99286e-27	3944	591	2081	21110	AGRN/TP73/ZBTB48/CAMTA1/PARK7/RERE/ENO1/RPS6KA1/PTAFR/YTHDF2/KHDRBS1/RBBP4/SFPQ/AGO1/MFSD2A/NFYC/HIVEP3/YBX1/GLIS1/NFIA/EFCAB7/LMO4/BRDT/RPL5/MTF2/BCL9/ARNT/RFX5/POGZ/ILF2/HAX1/SHC1/ARHGEF2/ARHGEF11/IFI16/UHMK1/DCAF6/PRRX1/SOAT1/LHX4/DHX9/PTGS2/CDC73/NR5A2/ELF3/ELK4/NUCKS1/LPGAT1/TGFB2/CAPN2/PARP1/WNT3A/ABCB10/ARID4B/HEATR1/ACTN2/HNRNPU/SMYD3/ZNF496/LPIN1/MAPRE3/CEBPZ/CYP1B1/BCL11A/REL/CCT4/ACTR2…	591/3944	2081/21110
GO:BP	GO:0051254	positive regulation of RNA metabolic process	9.95066e-27	3944	539	1857	21110	AGRN/TP73/ZBTB48/CAMTA1/PARK7/RERE/RPS6KA1/YTHDF2/RBBP4/SFPQ/AGO1/AGO3/NFYC/HIVEP3/YBX1/TUT4/GLIS1/NFIA/EFCAB7/LMO4/BRDT/MTF2/BCL9/ARNT/RFX5/POGZ/ILF2/HAX1/SHC1/ARHGEF2/ARHGEF11/IFI16/DCAF6/PRRX1/LHX4/DHX9/CDC73/NR5A2/ELF3/ELK4/NUCKS1/TGFB2/PARP1/WNT3A/ARID4B/HEATR1/ACTN2/HNRNPU/SMYD3/ZNF496/ROCK2/LPIN1/MAPRE3/CEBPZ/HNRNPLL/ZFP36L2/PNPT1/BCL11A/REL/ACTR2/PCBP1/GLI2/EPC2/ACVR1/CSRNP3/ITGA6/SP3/ATF…	539/3944	1857/21110
GO:BP	GO:0031328	positive regulation of cellular biosynthetic process	9.95405e-27	3944	577	2023	21110	AGRN/TP73/ZBTB48/CAMTA1/PARK7/RERE/ENO1/RPS6KA1/PTAFR/YTHDF2/KHDRBS1/RBBP4/SFPQ/AGO1/MFSD2A/NFYC/HIVEP3/YBX1/GLIS1/NFIA/EFCAB7/LMO4/BRDT/RPL5/MTF2/BCL9/ARNT/RFX5/POGZ/ILF2/HAX1/SHC1/ARHGEF2/ARHGEF11/IFI16/UHMK1/DCAF6/PRRX1/LHX4/DHX9/PTGS2/CDC73/NR5A2/ELF3/ELK4/NUCKS1/LPGAT1/TGFB2/CAPN2/PARP1/WNT3A/ABCB10/ARID4B/HEATR1/ACTN2/HNRNPU/SMYD3/ZNF496/LPIN1/MAPRE3/CEBPZ/CYP1B1/BCL11A/REL/CCT4/ACTR2/PCBP1…	577/3944	2023/21110
GO:BP	GO:0009653	anatomical structure morphogenesis	2.86294e-26	3944	729	2712	21110	AGRN/AJAP1/RERE/PIK3CD/MFN2/PDPN/CASP9/ARHGEF19/CAPZB/NBL1/ECE1/HSPG2/LUZP1/CLIC4/STMN1/RPS6KA1/WASF2/PHACTR4/YTHDF2/ZMYM4/AGO4/AGO1/MFSD2A/YBX1/STIL/NFIA/DOCK7/ROR1/WLS/USP33/NEXN/PRKACB/LMO4/BCAR3/NTNG1/KCNA2/RHOC/VANGL1/PTGFRN/WARS2/ECM1/S100A6/SLC39A1/SHC1/THBS3/ARHGEF2/IGSF9/VANGL2/GORAB/PRRX1/LHX4/LAMC1/LAMC2/RNF2/PTGS2/CDC73/NR5A2/CSRP1/ELF3/LGR6/LAMB3/KCNH1/FLVCR1/PTPN14/TGFB2/CAPN2/WNT9A…	729/3944	2712/21110
GO:BP	GO:0120036	plasma membrane bounded cell projection organization	3.89185e-26	3944	462	1535	21110	AGRN/ACAP3/CFAP74/WRAP73/RERE/PDPN/CROCC/CAPZB/NBL1/ECE1/STMN1/WASF2/MFSD2A/FOXO6/HSPB11/DOCK7/ROR1/NEGR1/USP33/NEXN/ODF2L/LMO4/FNBP1L/NTNG1/LRIG2/PHGDH/S100A6/SNAPIN/IGSF9/VANGL2/FCGR2B/UHMK1/GORAB/PRRX1/LHX4/LAMC2/LGR6/WNT3A/OBSCN/DISC1/ACTN2/MTR/SDCCAG8/ALKAL2/KIDINS220/WDR35/IFT172/CDC42EP3/DYNC2LI1/RTN4/CCDC88A/BCL11A/FAM161A/TMEM17/VPS54/ACTR2/DCTN1/TTL/GLI2/TANC1/TTC21B/BBS5/ITGA6/PJVK/CCD…	462/3944	1535/21110
GO:BP	GO:0051726	regulation of cell cycle	6.30292e-26	3944	364	1130	21110	CDK11B/TP73/KLHL21/PHACTR4/YTHDF2/CLSPN/CDCA8/KIF2C/PLK3/STIL/ORC1/SASS6/GPSM2/INTS3/PRCC/UHMK1/NUF2/TPR/PTGS2/CDC73/ASPM/CDK18/DTL/ANGEL2/CENPF/TGFB2/LIN9/HNRNPU/RRM2/ROCK2/SMC6/GEN1/MAPRE3/BABAM2/ZFP36L2/MSH2/PNPT1/XPO1/ALMS1/DCTN1/NCAPH/TTL/BIN1/EPC2/ACVR1/PKP4/SPC25/MAP3K20/ATF2/BARD1/CTDSP1/NPPC/GIGYF2/ING5/RAD18/FANCD2/XPC/CTDSPL/KIF15/SETD2/SMARCC1/RASSF1/WNT5A/DTX3L/PIK3R4/NEK11/TOPBP1/AN…	364/3944	1130/21110
GO:BP	GO:0009987	cellular process	7.13152e-26	3944	3736	19054	21110	AGRN/TNFRSF18/UBE2J2/ACAP3/MXRA8/SSU72/CDK11B/SLC35E2B/GNB1/CFAP74/FAAP20/TNFRSF14/ARHGEF16/WRAP73/TP73/AJAP1/NPHP4/KCNAB2/GPR153/TNFRSF25/ZBTB48/KLHL21/DNAJC11/CAMTA1/PER3/PARK7/RERE/ENO1/PIK3CD/CLSTN1/DFFA/SRM/EXOSC10/UBIAD1/AGTRAP/MFN2/PDPN/CASP9/ARHGEF19/CROCC/SDHB/CAPZB/MICOS10/NBL1/CAMK2N1/DDOST/ECE1/USP48/HSPG2/HNRNPR/HMGCL/PNRC2/SRSF10/SRRM1/CLIC4/RHD/LDLRAP1/SELENON/MTFR1L/STMN1/HMGN2/RP…	3736/3944	19054/21110
GO:BP	GO:0010557	positive regulation of macromolecule biosynthetic process	9.11466e-26	3944	555	1942	21110	AGRN/TP73/ZBTB48/CAMTA1/PARK7/RERE/RPS6KA1/PTAFR/YTHDF2/KHDRBS1/RBBP4/SFPQ/AGO1/NFYC/HIVEP3/YBX1/GLIS1/NFIA/EFCAB7/LMO4/BRDT/RPL5/MTF2/BCL9/ARNT/RFX5/POGZ/ILF2/HAX1/SHC1/ARHGEF2/ARHGEF11/IFI16/UHMK1/DCAF6/PRRX1/SOAT1/LHX4/DHX9/CDC73/NR5A2/ELF3/ELK4/NUCKS1/TGFB2/PARP1/WNT3A/ABCB10/ARID4B/HEATR1/ACTN2/HNRNPU/SMYD3/ZNF496/LPIN1/MAPRE3/CEBPZ/CYP1B1/BCL11A/REL/CCT4/ACTR2/PCBP1/CCT7/GLI2/EPC2/ACVR1/CSR…	555/3944	1942/21110
GO:BP	GO:0030030	cell projection organization	1.4598e-25	3944	469	1573	21110	AGRN/ACAP3/CFAP74/WRAP73/RERE/PDPN/CROCC/CAPZB/NBL1/ECE1/STMN1/WASF2/MFSD2A/FOXO6/HSPB11/DOCK7/ROR1/NEGR1/USP33/NEXN/ODF2L/LMO4/FNBP1L/NTNG1/LRIG2/PHGDH/S100A6/SNAPIN/IGSF9/VANGL2/FCGR2B/UHMK1/GORAB/PRRX1/LHX4/LAMC2/LGR6/WNT3A/OBSCN/DISC1/ACTN2/MTR/SDCCAG8/ALKAL2/KIDINS220/WDR35/IFT172/CDC42EP3/DYNC2LI1/RTN4/CCDC88A/BCL11A/FAM161A/TMEM17/VPS54/ACTR2/DCTN1/NPHP1/TTL/GLI2/TANC1/TTC21B/BBS5/ITGA6/PJ…	469/3944	1573/21110
GO:BP	GO:0006974	DNA damage response	3.26967e-25	3944	299	878	21110	FAAP20/TP73/PARK7/CASP9/SESN2/SFPQ/CLSPN/PLK3/RAD54L/MSH4/TTF2/POGZ/INTS3/IFI16/DHX9/UBE2T/NUCKS1/DTL/SMYD2/PARP1/SPRTN/FH/DDX1/SMC6/GEN1/BABAM2/MSH2/MSH6/PSME4/FANCL/ACTR2/SPRED2/WDR33/ZRANB3/MCM6/EPC2/RIF1/MAP3K20/ATF2/PMS1/SUMO1/BARD1/XRCC5/SMARCAL1/NHEJ1/SP100/GIGYF2/RAD18/OGG1/FANCD2/XPC/SETD2/SMARCC1/RASSF1/DTX3L/CHCHD6/NEK11/TOPBP1/HLTF/MAGEF1/RFC4/BCL6/TP63/RNF168/NSD2/RFC1/UBA6/ABRAXAS1/…	299/3944	878/21110
GO:BP	GO:0033043	regulation of organelle organization	3.97836e-25	3944	377	1193	21110	WRAP73/PARK7/EXOSC10/ARHGEF19/CROCC/CAPZB/CLIC4/STMN1/WASF2/CDCA8/STIL/NEXN/ODF2L/SASS6/GPSM2/RHOC/PDE4DIP/HAX1/SYT11/ARHGEF2/LMNA/IQGAP3/KIRREL1/NUF2/ARPC5/TPR/CENPF/CAPN2/PARP1/WNT3A/ACTN2/SDCCAG8/HNRNPU/ROCK2/SMC6/GEN1/MAPRE3/CDC42EP3/PLEKHH2/DYNC2LI1/CRIPT/SPTBN1/CCDC88A/CCT4/CCT7/ALMS1/DCTN1/TACR1/TMSB10/NCAPH/BIN1/NEB/SPC25/PJVK/PIKFYVE/XRCC5/ARPC2/MFF/CAV3/ARPC4/BRK1/PPARG/KIF15/FYCO1/KIF9…	377/3944	1193/21110
GO:BP	GO:0051276	chromosome organization	4.35496e-25	3944	235	634	21110	WRAP73/ZBTB48/EXOSC10/NUDC/AGO4/CDCA8/KIF2C/NASP/RAD54L/NDC1/ITGB3BP/MSH4/POGZ/LMNA/NUF2/DHX9/TPR/NSL1/CENPF/PARP1/HNRNPU/DDX1/SMC6/GEN1/CENPO/EML4/MSH2/CCT4/CCT7/NCAPH/ZRANB3/MCM6/RIF1/SPC25/HAT1/TTN/XRCC5/SMARCAL1/SP100/NPPC/DIS3L2/HJURP/FANCD2/SGO1/TOP2B/KIF15/SMARCC1/TASOR/STAG1/DHX36/SMC4/RFC4/TACC3/RNF4/NCAPG/RFC1/CENPC/HNRNPD/ABRAXAS1/CENPE/ZNF827/MND1/MAP9/HMGB2/TRIP13/TERT/TENT4A/CCT5/NU…	235/3944	634/21110
GO:BP	GO:0048583	regulation of response to stimulus	6.24786e-25	3944	1001	4013	21110	TNFRSF14/TP73/AJAP1/NPHP4/CAMTA1/PARK7/ENO1/PIK3CD/MFN2/ARHGEF19/NBL1/CAMK2N1/SELENON/STMN1/RPS6KA1/IFI6/PTAFR/SESN2/PHACTR4/YTHDF2/KHDRBS1/RBBP4/SFPQ/AGO3/CDCA8/PLK3/PTCH2/TRABD2B/ROR1/PDE4B/WLS/USP33/PRKACB/GBP1/RPL5/BCAR3/ARHGAP29/LAMTOR5/RHOC/LRIG2/GPR89A/ECM1/CTSS/ARNT/POGZ/DENND4B/HAX1/IL6R/SHC1/SYT11/ARHGEF2/LMNA/IQGAP3/ARHGEF11/IFI16/SLAMF8/FCGR2B/GPR161/GORAB/PRRX1/MR1/DHX9/LAMC1/IVNS1AB…	1001/3944	4013/21110
GO:BP	GO:0006366	transcription by RNA polymerase II	9.27869e-25	3944	715	2677	21110	AGRN/SSU72/TP73/ZBTB48/CAMTA1/PER3/PARK7/ENO1/RPS6KA1/PTAFR/KHDRBS1/ZBTB8A/RBBP4/ZNF362/SFPQ/AGO1/NFYC/FOXO6/HIVEP3/YBX1/PLK3/KTI12/GLIS1/NFIA/EFCAB7/LMO4/MTF2/TTF2/ZNF697/TXNIP/BCL9/ECM1/ARNT/RFX5/POGZ/INTS3/HAX1/ARHGEF2/ETV3/IFI16/DCAF6/PRRX1/LHX4/DHX9/RNF2/TPR/CDC73/ZBTB41/NR5A2/ELF3/ELK4/NUCKS1/BATF3/SMYD2/TAF1A/LIN9/PARP1/ZNF678/WNT3A/ARID4B/HNRNPU/SMYD3/ZNF124/ZNF496/ZNF672/LPIN1/DNMT3A/CEB…	715/3944	2677/21110
GO:BP	GO:0070925	organelle assembly	1.10801e-24	3944	319	963	21110	CFAP74/WRAP73/MFN2/CROCC/YTHDF2/CDCA8/STIL/HSPB11/ODF2L/RPL5/FNBP1L/SASS6/GPSM2/POGZ/RPS27/UBAP2L/VANGL2/GORAB/TPR/ASPM/CSRP1/CENPF/OBSCN/DISC1/ACTN2/SDCCAG8/HNRNPU/WDR35/MAPRE3/IFT172/DYNC2LI1/CRIPT/CCDC88A/FAM161A/TMEM17/RAB1A/ACTR2/TIA1/ALMS1/DCTN1/NEB/TTC21B/BBS5/TTN/FSIP2/DNAH7/CFLAR/TMEM237/FASTKD2/PIKFYVE/SPAG16/XRCC5/STK36/ABCB6/ARMC9/RAB17/MTERF4/SEPTIN2/CAV3/RPSA/KIF15/LIMD1/KIF9/DHX30/…	319/3944	963/21110
GO:BP	GO:0043412	macromolecule modification	1.44303e-24	3944	963	3840	21110	TNFRSF18/UBE2J2/CDK11B/FAAP20/TNFRSF14/KLHL21/CAMTA1/PARK7/PIK3CD/CAMK2N1/DDOST/USP48/MAN1C1/RPS6KA1/PIGV/SESN2/PTP4A2/RBBP4/SFPQ/CLSPN/CDCA8/PPIE/NFYC/PPIH/KDM4A/ST3GAL3/PLK3/MAST2/POMGNT1/LRRC41/TRABD2B/AGBL4/KTI12/DOCK7/ATG4C/ROR1/TNNI3K/RABGGTB/ST6GALNAC3/USP33/PRKACB/RPL5/MTF2/BCAR3/EXTL2/ARNT/HAX1/IL6R/SHC1/ARHGEF2/LMNA/IQGAP3/KIRREL1/UFC1/DUSP12/UHMK1/DCAF6/PIGC/COP1/RNF2/TRMT1L/IVNS1ABP/P…	963/3944	3840/21110
GO:BP	GO:0006281	DNA repair	1.28839e-23	3944	220	591	21110	FAAP20/TP73/PARK7/SFPQ/CLSPN/RAD54L/MSH4/TTF2/POGZ/INTS3/DHX9/UBE2T/NUCKS1/DTL/PARP1/SPRTN/FH/DDX1/SMC6/GEN1/BABAM2/MSH2/MSH6/PSME4/FANCL/ACTR2/WDR33/ZRANB3/MCM6/EPC2/RIF1/PMS1/SUMO1/BARD1/XRCC5/SMARCAL1/NHEJ1/RAD18/OGG1/FANCD2/XPC/SETD2/SMARCC1/DTX3L/TOPBP1/HLTF/MAGEF1/RFC4/RNF168/NSD2/RFC1/ABRAXAS1/SMARCAD1/HPF1/HMGB2/PRIMPOL/TRIP13/TENT4A/RAD1/FGF10/ERCC8/POLK/SLF1/BRD8/TAF7/PTTG1/NPM1/UIMC1/M…	220/3944	591/21110
GO:BP	GO:0010564	regulation of cell cycle process	2.47342e-23	3944	255	726	21110	KLHL21/YTHDF2/CLSPN/CDCA8/KIF2C/PLK3/STIL/ORC1/SASS6/GPSM2/INTS3/NUF2/TPR/CDC73/DTL/CENPF/HNRNPU/RRM2/ROCK2/SMC6/GEN1/BABAM2/ZFP36L2/MSH2/XPO1/ALMS1/DCTN1/NCAPH/BIN1/ACVR1/PKP4/SPC25/MAP3K20/ATF2/BARD1/CTDSP1/GIGYF2/RAD18/FANCD2/XPC/CTDSPL/KIF15/SETD2/SMARCC1/RASSF1/WNT5A/DTX3L/PIK3R4/NEK11/TOPBP1/PLSCR1/MLF1/SMC4/BCL6/TP63/TACC3/RNF4/NCAPG/APBB2/ABRAXAS1/PKD2/CENPE/LEF1/PLRG1/MAP9/TRIP13/TERT/NS…	255/3944	726/21110
GO:BP	GO:0036211	protein modification process	2.62374e-23	3944	910	3617	21110	TNFRSF18/UBE2J2/CDK11B/FAAP20/TNFRSF14/KLHL21/CAMTA1/PARK7/PIK3CD/CAMK2N1/DDOST/USP48/MAN1C1/RPS6KA1/PIGV/SESN2/PTP4A2/RBBP4/SFPQ/CLSPN/CDCA8/PPIE/NFYC/PPIH/KDM4A/ST3GAL3/PLK3/MAST2/POMGNT1/LRRC41/TRABD2B/AGBL4/DOCK7/ATG4C/ROR1/TNNI3K/RABGGTB/ST6GALNAC3/USP33/PRKACB/RPL5/MTF2/BCAR3/EXTL2/ARNT/HAX1/IL6R/SHC1/ARHGEF2/LMNA/IQGAP3/KIRREL1/UFC1/DUSP12/UHMK1/DCAF6/PIGC/COP1/RNF2/IVNS1ABP/PTGS2/CDC73/UB…	910/3944	3617/21110
GO:BP	GO:0048513	animal organ development	2.83625e-23	3944	806	3128	21110	AGRN/GNB1/TP73/AJAP1/NPHP4/RERE/MFN2/PDPN/CASP9/ARHGEF19/NBL1/ECE1/HSPG2/LUZP1/CLIC4/SELENON/STMN1/RPS6KA1/WASF2/PHACTR4/RBBP4/AGO4/FHL3/MFSD2A/HIVEP3/SLC2A1/PTCH2/NASP/STIL/HSPB11/NFIA/DOCK7/ROR1/WLS/NEGR1/ACADM/MSH4/LMO4/BCAR3/PTBP2/NTNG1/KCNA2/VANGL1/PHGDH/TXNIP/BCL9/ECM1/ARNT/TCHH/LCE2B/SLC39A1/IL6R/SHC1/THBS3/LMNA/IQGAP3/ATP1A2/VANGL2/UFC1/FCGR2B/GORAB/PRRX1/CACYBP/LHX4/LAMC1/LAMC2/PTGS2/ASP…	806/3944	3128/21110
GO:BP	GO:0007399	nervous system development	3.19104e-23	3944	680	2547	21110	AGRN/ACAP3/MXRA8/TP73/NPHP4/RERE/CLSTN1/NBL1/ECE1/HSPG2/LUZP1/STMN1/PHACTR4/YTHDF2/RBBP4/MFSD2A/FOXO6/SLC2A1/KDM4A/STIL/AGBL4/NFIA/DOCK7/ROR1/WLS/NEGR1/USP33/NEXN/PRKACB/LMO4/PTBP2/NTNG1/KCNA2/LRIG2/PHGDH/S100A6/SNAPIN/ARHGEF2/IGSF9/ATP1A2/VANGL2/UFC1/NDUFS2/FCGR2B/UHMK1/GPR161/GORAB/PRRX1/LHX4/LAMC2/ASPM/NAV1/LGR6/CENPF/TGFB2/WNT9A/WNT3A/OBSCN/DISC1/MTR/SDCCAG8/AKT3/ALKAL2/KIDINS220/LPIN1/DNMT3A…	680/3944	2547/21110
GO:BP	GO:0031324	negative regulation of cellular metabolic process	9.98714e-23	3944	600	2194	21110	PER3/PARK7/RERE/ENO1/DFFA/EXOSC10/CAMK2N1/SRSF10/SESN2/YTHDF2/SRSF4/KHDRBS1/ZBTB8A/RBBP4/SFPQ/AGO4/AGO1/AGO3/MFSD2A/SCMH1/YBX1/KDM4A/PLK3/TUT4/GLIS1/LMO4/MTF2/PTBP2/LRIG2/ATP1A1/TXNIP/RFX5/SHC1/GON4L/ETV3/KIRREL1/IFI16/PRRX1/DHX9/RNF2/TPR/CDC73/ELF3/PPP1R15B/ELK4/BATF3/ANGEL2/SMYD2/CENPF/TGFB2/SLC30A10/PARP1/ARID4B/AKT3/HNRNPU/SMYD3/ZNF124/ROCK2/LPIN1/TRIB2/NBAS/DNMT3A/EIF2AK2/SRSF7/SLC8A1/ZFP36L…	600/3944	2194/21110
GO:BP	GO:1902680	positive regulation of RNA biosynthetic process	1.10666e-22	3944	494	1725	21110	AGRN/TP73/ZBTB48/CAMTA1/PARK7/RERE/RPS6KA1/RBBP4/SFPQ/AGO1/NFYC/HIVEP3/YBX1/GLIS1/NFIA/EFCAB7/LMO4/BRDT/MTF2/BCL9/ARNT/RFX5/POGZ/ILF2/HAX1/SHC1/ARHGEF2/ARHGEF11/IFI16/DCAF6/PRRX1/LHX4/DHX9/CDC73/NR5A2/ELF3/ELK4/NUCKS1/TGFB2/PARP1/WNT3A/ARID4B/HEATR1/ACTN2/HNRNPU/SMYD3/ZNF496/LPIN1/MAPRE3/CEBPZ/BCL11A/REL/ACTR2/PCBP1/GLI2/EPC2/ACVR1/CSRNP3/ITGA6/SP3/ATF2/WDR75/SLC40A1/STAT1/KLF7/CNOT9/WNT6/SP100/P…	494/3944	1725/21110
GO:BP	GO:0007017	microtubule-based process	1.42106e-22	3944	308	943	21110	CFAP74/WRAP73/NPHP4/CROCC/STMN1/NUDC/CDCA8/KIF2C/PLK3/STIL/AGBL4/HSPB11/DOCK7/USP33/SASS6/GPSM2/SLC16A1/PDE4DIP/SNAPIN/ARHGEF2/LMNA/NUF2/KIAA1614/TPR/ASPM/NAV1/DNAH14/WNT3A/DISC1/SDCCAG8/CATSPERE/HNRNPU/ROCK2/GEN1/WDR35/ADCY3/MAPRE3/IFT172/EML4/DYNC2LI1/LRPPRC/CRIPT/CCDC88A/XPO1/CEP68/RAB1A/ACTR2/ALMS1/DCTN1/TACR1/DNAH6/GCC2/TTL/NCKAP5/TTC21B/SPC25/FSIP2/DNAH7/TRAK2/C2CD6/PARD3B/SPAG16/STK36/CAV3…	308/3944	943/21110
GO:BP	GO:0050793	regulation of developmental process	2.39693e-22	3944	662	2482	21110	AGRN/TP73/AJAP1/PIK3CD/CLSTN1/PDPN/ARHGEF19/CAPZB/NBL1/HSPG2/RPS6KA1/YTHDF2/RBBP4/ZMYM4/AGO4/AGO1/MFSD2A/FOXO6/YBX1/KDM4A/PTCH2/AGBL4/GLIS1/DOCK7/ROR1/LMO4/NTNG1/RHOC/LRIG2/VANGL1/CD2/WARS2/ECM1/ARNT/HAX1/IL6R/SHC1/ARHGEF2/IQGAP3/SLAMF8/VANGL2/FCGR2B/PRRX1/LAMC1/PTGS2/CDC73/ASPM/ADIPOR1/RHEX/CD46/FLVCR1/CENPF/TGFB2/CAPN2/PARP1/WNT9A/WNT3A/ABCB10/DISC1/ARID4B/NID1/AKT3/HNRNPU/ROCK2/LPIN1/TRIB2/CRI…	662/3944	2482/21110
GO:BP	GO:0008283	cell population proliferation	3.68989e-22	3944	553	1994	21110	GNB1/TNFRSF14/TP73/RERE/PIK3CD/MFN2/PDPN/LDLRAP1/SELENON/RPS6KA1/PTAFR/YTHDF2/RBBP4/AGO3/AGBL4/NFIA/DOCK7/PTBP2/TXNIP/ECM1/ARNT/S100A6/IL6R/SHC1/ARHGEF2/LMNA/IQGAP3/ETV3/NDUFS2/FCGR2B/PRRX1/DHX9/LAMC1/LAMC2/PTGS2/PLA2G4A/CDC73/ASPM/NR5A2/CD46/KCNH1/SMYD2/PTPN14/TGFB2/WNT9A/WNT3A/DISC1/AKT3/HNRNPU/ODC1/IFT172/EIF2AK2/CYP1B1/RTN4/CCDC88A/FANCL/TACR1/CIAO1/IL18RAP/GLI2/CDCA7/ATF2/ITGA4/ITGAV/STAT1/S…	553/3944	1994/21110
GO:BP	GO:0051301	cell division	3.93806e-22	3944	235	661	21110	KLHL21/STMN1/NUDC/YTHDF2/CDCA8/YBX1/KIF2C/PLK3/DOCK7/ITGB3BP/GPSM2/RHOC/TXNIP/POGZ/ARHGEF2/NUF2/HMCN1/TPR/ASPM/NSL1/CENPF/TGFB2/WNT3A/HNRNPU/ROCK2/MAPRE3/BABAM2/EML4/ZFP36L2/SPTBN1/ACTR2/DCTN1/RTKN/NCAPH/SEPTIN10/PKP4/SPC25/PARD3B/USP37/DIS3L2/SEPTIN2/SGO1/SETD2/KLHDC8B/GNAI2/PIK3R4/ANAPC13/STAG1/PIK3CB/WWTR1/SMC4/TP63/LMLN/TACC3/NCAPG/CENPC/SEPTIN11/CCNG2/CENPE/LEF1/FGF2/INTU/ANAPC10/MAP9/PDGFC/…	235/3944	661/21110
GO:BP	GO:0007154	cell communication	6.64955e-22	3944	1509	6604	21110	AGRN/TNFRSF18/GNB1/TNFRSF14/TP73/NPHP4/GPR153/TNFRSF25/CAMTA1/PARK7/ENO1/PIK3CD/CLSTN1/DFFA/AGTRAP/MFN2/PDPN/CASP9/ARHGEF19/NBL1/ECE1/STMN1/RPS6KA1/WASF2/IFI6/PTAFR/SESN2/PHACTR4/YTHDF2/COL16A1/KHDRBS1/RBBP4/SFPQ/CLSPN/AGO3/CDCA8/MFSD2A/SLC2A1/PLK3/PTCH2/MAST2/STIL/TRABD2B/ORC1/HSPB11/ACOT11/NFIA/PATJ/DOCK7/ITGB3BP/ROR1/PDE4B/WLS/LRRC40/TNNI3K/USP33/PRKACB/GBP1/RPL5/FNBP1L/BCAR3/ARHGAP29/NTNG1/GP…	1509/3944	6604/21110
GO:BP	GO:0045893	positive regulation of DNA-templated transcription	8.99151e-22	3944	489	1718	21110	AGRN/TP73/ZBTB48/CAMTA1/PARK7/RERE/RPS6KA1/RBBP4/SFPQ/AGO1/NFYC/HIVEP3/YBX1/GLIS1/NFIA/EFCAB7/LMO4/BRDT/MTF2/BCL9/ARNT/RFX5/POGZ/ILF2/HAX1/SHC1/ARHGEF2/ARHGEF11/IFI16/DCAF6/PRRX1/LHX4/DHX9/CDC73/NR5A2/ELF3/ELK4/NUCKS1/TGFB2/PARP1/WNT3A/ARID4B/HEATR1/ACTN2/HNRNPU/SMYD3/ZNF496/LPIN1/MAPRE3/CEBPZ/BCL11A/REL/ACTR2/PCBP1/GLI2/EPC2/ACVR1/CSRNP3/ITGA6/SP3/ATF2/WDR75/SLC40A1/STAT1/KLF7/CNOT9/WNT6/SP100/P…	489/3944	1718/21110
GO:BP	GO:1903508	positive regulation of nucleic acid-templated transcription	8.99151e-22	3944	489	1718	21110	AGRN/TP73/ZBTB48/CAMTA1/PARK7/RERE/RPS6KA1/RBBP4/SFPQ/AGO1/NFYC/HIVEP3/YBX1/GLIS1/NFIA/EFCAB7/LMO4/BRDT/MTF2/BCL9/ARNT/RFX5/POGZ/ILF2/HAX1/SHC1/ARHGEF2/ARHGEF11/IFI16/DCAF6/PRRX1/LHX4/DHX9/CDC73/NR5A2/ELF3/ELK4/NUCKS1/TGFB2/PARP1/WNT3A/ARID4B/HEATR1/ACTN2/HNRNPU/SMYD3/ZNF496/LPIN1/MAPRE3/CEBPZ/BCL11A/REL/ACTR2/PCBP1/GLI2/EPC2/ACVR1/CSRNP3/ITGA6/SP3/ATF2/WDR75/SLC40A1/STAT1/KLF7/CNOT9/WNT6/SP100/P…	489/3944	1718/21110
GO:BP	GO:0000226	microtubule cytoskeleton organization	5.56135e-21	3944	230	653	21110	CFAP74/WRAP73/CROCC/STMN1/NUDC/CDCA8/KIF2C/PLK3/STIL/DOCK7/USP33/SASS6/GPSM2/SLC16A1/PDE4DIP/ARHGEF2/LMNA/NUF2/KIAA1614/TPR/ASPM/NAV1/WNT3A/DISC1/SDCCAG8/HNRNPU/ROCK2/GEN1/MAPRE3/IFT172/EML4/CRIPT/CCDC88A/XPO1/CEP68/ALMS1/DCTN1/GCC2/TTL/NCKAP5/SPC25/FSIP2/DNAH7/PARD3B/SPAG16/STK36/CAV3/SGO1/KIF15/SETD2/RASSF1/PHLDB2/CFAP44/STAG1/CEP70/TACC3/RNF4/CC2D2A/CEP135/ABRAXAS1/PKD2/SNCA/CENPE/SPRY1/MAP9/C…	230/3944	653/21110
GO:BP	GO:0010468	regulation of gene expression	6.23884e-21	3944	1282	5491	21110	AGRN/CDK11B/TNFRSF14/TP73/ZBTB48/CAMTA1/PER3/PARK7/RERE/ENO1/MIR34AHG/PIK3CD/EXOSC10/PNRC2/SRSF10/SRRM1/RPS6KA1/PTAFR/SESN2/YTHDF2/SRSF4/KHDRBS1/ZBTB8A/RBBP4/ZNF362/SFPQ/AGO4/AGO1/AGO3/PPIE/NFYC/SCMH1/FOXO6/HIVEP3/YBX1/KDM4A/PLK3/MAST2/KTI12/TUT4/GLIS1/NFIA/ITGB3BP/EFCAB7/ROR1/PDE4B/FUBP1/PRKACB/LMO4/GBP1/ZNF326/BRDT/RPL5/MTF2/PTBP2/LAMTOR5/CD2/ZNF697/PHGDH/TXNIP/BCL9/ECM1/ARNT/RFX5/POGZ/ILF2/INT…	1282/3944	5491/21110
GO:BP	GO:0051172	negative regulation of nitrogen compound metabolic process	6.92288e-21	3944	632	2374	21110	PER3/PARK7/RERE/ENO1/DFFA/EXOSC10/CAMK2N1/SRSF10/RPS6KA1/IFI6/SESN2/YTHDF2/SRSF4/KHDRBS1/ZBTB8A/RBBP4/AZIN2/SFPQ/AGO4/AGO1/AGO3/SCMH1/YBX1/KDM4A/PLK3/TUT4/GLIS1/LMO4/RPL5/MTF2/PTBP2/LAMTOR5/LRIG2/TXNIP/ECM1/RFX5/SHC1/GON4L/ETV3/KIRREL1/IFI16/PRRX1/DHX9/RNF2/IVNS1ABP/TPR/PTGS2/CDC73/ELF3/PPP1R15B/ELK4/BATF3/ANGEL2/SMYD2/CENPF/PARP1/ARID4B/HNRNPU/SMYD3/ZNF124/ROCK2/TRIB2/NBAS/DNMT3A/EIF2AK2/SRSF7/S…	632/3944	2374/21110
GO:BP	GO:0051641	cellular localization	9.66271e-21	3944	901	3635	21110	AGRN/UBE2J2/ARHGEF16/WRAP73/NPHP4/KCNAB2/KLHL21/PARK7/PIK3CD/CLSTN1/MFN2/CROCC/NBL1/SRSF10/LDLRAP1/SELENON/NUDC/SYTL1/PTAFR/SESN2/KHDRBS1/CDCA8/YBX1/KIF2C/PLK3/NASP/STIL/AGBL4/NDC1/HSPB11/DOCK7/ATG4C/EFCAB7/WLS/GBP1/TMED5/FNBP1L/SLC30A7/SLC25A24/GPSM2/GSTM2/LAMTOR5/SLC16A1/LRIG2/CD2/GPR89A/TXNIP/SELENBP1/SNX27/THEM4/SNAPIN/HAX1/SYT11/ARHGEF2/SSR2/LMNA/ATP1A2/VANGL2/FCGR2B/UHMK1/NUF2/RABGAP1L/KIAA…	901/3944	3635/21110
GO:BP	GO:0023052	signaling	2.91433e-19	3944	1471	6493	21110	AGRN/TNFRSF18/GNB1/TNFRSF14/TP73/NPHP4/GPR153/TNFRSF25/CAMTA1/PARK7/ENO1/PIK3CD/CLSTN1/DFFA/AGTRAP/MFN2/PDPN/CASP9/ARHGEF19/NBL1/ECE1/STMN1/RPS6KA1/WASF2/IFI6/PTAFR/SESN2/PHACTR4/YTHDF2/COL16A1/KHDRBS1/RBBP4/SFPQ/CLSPN/AGO3/CDCA8/PLK3/PTCH2/MAST2/STIL/TRABD2B/ORC1/HSPB11/ACOT11/NFIA/PATJ/DOCK7/ITGB3BP/ROR1/PDE4B/WLS/LRRC40/USP33/PRKACB/GBP1/RPL5/FNBP1L/BCAR3/ARHGAP29/NTNG1/GPSM2/GSTM2/KCNC4/LAMTO…	1471/3944	6493/21110
GO:BP	GO:0042127	regulation of cell population proliferation	5.70359e-19	3944	470	1682	21110	TNFRSF14/TP73/PIK3CD/MFN2/PDPN/LDLRAP1/SELENON/PTAFR/RBBP4/AGO3/AGBL4/PTBP2/TXNIP/ECM1/ARNT/S100A6/IL6R/SHC1/ARHGEF2/LMNA/IQGAP3/ETV3/FCGR2B/PRRX1/DHX9/LAMC1/LAMC2/PTGS2/PLA2G4A/CDC73/ASPM/NR5A2/CD46/KCNH1/SMYD2/PTPN14/TGFB2/WNT9A/WNT3A/DISC1/AKT3/HNRNPU/ODC1/IFT172/EIF2AK2/CYP1B1/RTN4/CCDC88A/FANCL/TACR1/CIAO1/GLI2/CDCA7/ATF2/ITGA4/ITGAV/STAT1/SLC39A10/CFLAR/NRP2/FN1/XRCC5/IGFBP2/IGFBP5/SERPINE2…	470/3944	1682/21110
GO:BP	GO:0045944	positive regulation of transcription by RNA polymerase II	6.3762e-19	3944	372	1257	21110	AGRN/TP73/CAMTA1/PARK7/RPS6KA1/SFPQ/AGO1/NFYC/YBX1/GLIS1/NFIA/EFCAB7/LMO4/MTF2/BCL9/ARNT/RFX5/POGZ/HAX1/ARHGEF2/IFI16/DCAF6/PRRX1/LHX4/DHX9/CDC73/NR5A2/ELF3/ELK4/NUCKS1/PARP1/WNT3A/ARID4B/HNRNPU/SMYD3/LPIN1/CEBPZ/BCL11A/REL/ACTR2/PCBP1/GLI2/ACVR1/CSRNP3/ITGA6/SP3/ATF2/SLC40A1/STAT1/KLF7/SP100/PTMA/CAMK1/PPARG/NR2C2/NR1D2/EOMES/UBP1/SS18L2/ZNF445/ZNF197/SMARCC1/WNT5A/TMF1/HCLS1/ZNF148/TFDP2/PLSCR1…	372/3944	1257/21110
GO:BP	GO:0010558	negative regulation of macromolecule biosynthetic process	6.78459e-19	3944	439	1547	21110	PER3/RERE/ENO1/EXOSC10/SESN2/YTHDF2/KHDRBS1/ZBTB8A/RBBP4/SFPQ/AGO4/AGO1/AGO3/SCMH1/YBX1/KDM4A/PLK3/TUT4/GLIS1/LMO4/MTF2/TXNIP/RFX5/SHC1/GON4L/ETV3/IFI16/PRRX1/DHX9/RNF2/TPR/CDC73/ELF3/ELK4/BATF3/SMYD2/CENPF/PARP1/ARID4B/HNRNPU/ZNF124/ROCK2/DNMT3A/EIF2AK2/ZFP36L2/PNPT1/BCL11A/C1D/TIA1/FHL2/ZC3H6/GLI2/BIN1/RIF1/NOSTRIN/SP3/CIR1/ATF2/NAB1/STAT1/ORC2/SUMO1/KLF7/XRCC5/IGFBP5/CNOT9/SP100/NPPC/DIS3L2/EI…	439/3944	1547/21110
GO:BP	GO:0007059	chromosome segregation	1.0951e-18	3944	163	423	21110	WRAP73/NUDC/AGO4/CDCA8/KIF2C/STIL/NDC1/MSH4/SASS6/GPSM2/NUF2/TPR/ASPM/NSL1/CENPF/HNRNPU/SMC6/GEN1/MAPRE3/EML4/ACTR2/CIAO1/NCAPH/TTL/SPC25/TTN/DIS3L2/HJURP/RAD18/FANCD2/SGO1/TOP2B/KIF15/SMARCC1/KLHDC8B/NEK11/STAG1/PLSCR1/SMC4/TACC3/RNF4/NCAPG/CENPC/ABRAXAS1/SMARCAD1/CENPE/MND1/MAP9/TRIP13/TENT4A/KIF2A/CENPK/CCNB1/CENPH/APC/CCDC69/PTTG1/RIPOR2/TUBB/MSH5/HSPA1A/KIFC1/CENPQ/SENP6/TTK/LATS1/NUP43/SUN1…	163/3944	423/21110
GO:BP	GO:0051246	regulation of protein metabolic process	1.52467e-18	3944	648	2496	21110	TNFRSF18/TNFRSF14/CAMTA1/PARK7/ENO1/CASP9/CAMK2N1/RPS6KA1/IFI6/PTAFR/SESN2/YTHDF2/KHDRBS1/AZIN2/CLSPN/AGO4/AGO1/AGO3/CDCA8/NFYC/YBX1/PLK3/TRABD2B/AGBL4/TUT4/DOCK7/PRKACB/RPL5/MTF2/BCAR3/LAMTOR5/LRIG2/ECM1/ARNT/HAX1/IL6R/SHC1/ARHGEF2/LMNA/IQGAP3/KIRREL1/IFI16/UHMK1/COP1/SOAT1/DHX9/IVNS1ABP/TPR/PTGS2/TMEM9/PPP1R15B/DTL/TGFB2/WNT3A/ABCB10/SPRTN/DISC1/HNRNPU/SMYD3/ODC1/ROCK2/TRIB2/DDX1/MAPRE3/EIF2AK2…	648/3944	2496/21110
GO:BP	GO:0031327	negative regulation of cellular biosynthetic process	2.08868e-18	3944	446	1586	21110	PER3/RERE/ENO1/EXOSC10/SESN2/YTHDF2/KHDRBS1/ZBTB8A/RBBP4/SFPQ/AGO4/AGO1/AGO3/SCMH1/YBX1/KDM4A/PLK3/TUT4/GLIS1/LMO4/MTF2/ATP1A1/TXNIP/RFX5/SHC1/GON4L/ETV3/IFI16/PRRX1/DHX9/RNF2/TPR/CDC73/ELF3/ELK4/BATF3/SMYD2/CENPF/PARP1/ARID4B/HNRNPU/ZNF124/ROCK2/LPIN1/DNMT3A/EIF2AK2/ZFP36L2/PNPT1/BCL11A/C1D/TIA1/FHL2/ZC3H6/GLI2/BIN1/RIF1/NOSTRIN/SP3/CIR1/ATF2/NAB1/STAT1/ORC2/SUMO1/KLF7/XRCC5/IGFBP5/CNOT9/SP100/N…	446/3944	1586/21110
GO:BP	GO:0009890	negative regulation of biosynthetic process	2.55772e-18	3944	457	1636	21110	PER3/PARK7/RERE/ENO1/EXOSC10/SESN2/YTHDF2/KHDRBS1/ZBTB8A/RBBP4/SFPQ/AGO4/AGO1/AGO3/SCMH1/YBX1/KDM4A/PLK3/TUT4/GLIS1/LMO4/MTF2/ATP1A1/TXNIP/RFX5/IL6R/SHC1/GON4L/ETV3/IFI16/PRRX1/DHX9/RNF2/TPR/CDC73/ELF3/ELK4/BATF3/SMYD2/CENPF/SLC30A10/PARP1/ARID4B/HNRNPU/ZNF124/ROCK2/LPIN1/DNMT3A/EIF2AK2/ZFP36L2/PNPT1/BCL11A/C1D/TIA1/FHL2/ZC3H6/GLI2/BIN1/RIF1/NOSTRIN/SP3/CIR1/ATF2/NAB1/STAT1/ORC2/CFLAR/SUMO1/KLF7/…	457/3944	1636/21110
GO:BP	GO:0006793	phosphorus metabolic process	3.57972e-18	3944	709	2788	21110	TNFRSF18/CDK11B/TNFRSF14/KCNAB2/CAMTA1/PARK7/ENO1/PIK3CD/SDHB/CAMK2N1/RPS6KA1/PIGV/PTAFR/SESN2/PTP4A2/AK2/CLSPN/CDCA8/NDUFS5/MFSD2A/PLK3/AKR1A1/MAST2/ACOT11/FGGY/DOCK7/ROR1/PDE4B/TNNI3K/PRKACB/LMO4/BCAR3/DPYD/EXTL2/AMPD2/FMO5/ACP6/PI4KB/HAX1/IL6R/SHC1/ARHGEF2/IQGAP3/KIRREL1/SLAMF8/ATP1A2/NDUFS2/SDHC/DUSP12/UHMK1/PIGC/NMNAT2/PTGS2/PLA2G4A/PPP1R15B/CDK18/LPGAT1/PTPN14/TGFB2/CAPN2/PARP1/CDC42BPA/WNT…	709/3944	2788/21110
GO:BP	GO:0007165	signal transduction	4.3169e-18	3944	1373	6034	21110	AGRN/TNFRSF18/GNB1/TNFRSF14/TP73/NPHP4/GPR153/TNFRSF25/CAMTA1/PARK7/ENO1/PIK3CD/DFFA/AGTRAP/MFN2/PDPN/CASP9/ARHGEF19/NBL1/ECE1/STMN1/RPS6KA1/WASF2/IFI6/PTAFR/SESN2/PHACTR4/YTHDF2/COL16A1/KHDRBS1/RBBP4/SFPQ/CLSPN/AGO3/CDCA8/PLK3/PTCH2/MAST2/STIL/TRABD2B/ORC1/HSPB11/ACOT11/NFIA/PATJ/DOCK7/ITGB3BP/ROR1/PDE4B/WLS/LRRC40/USP33/PRKACB/GBP1/RPL5/FNBP1L/BCAR3/ARHGAP29/GPSM2/GSTM2/LAMTOR5/RHOC/LRIG2/VANGL…	1373/3944	6034/21110
GO:BP	GO:0006950	response to stress	4.52958e-18	3944	966	4017	21110	UBE2J2/FAAP20/TNFRSF14/TP73/AJAP1/PARK7/ENO1/PIK3CD/AGTRAP/MFN2/PDPN/CASP9/ARHGEF19/CAMK2N1/HSPG2/SELENON/HMGN2/RPS6KA1/IFI6/PTAFR/SESN2/YTHDF2/SFPQ/CLSPN/MFSD2A/YBX1/SLC2A1/KDM4A/PLK3/RAD54L/AGBL4/GPX7/ACOT11/ACADM/MSH4/USP33/DNAJB4/GBP1/LRRC8D/SLC25A24/GSTM2/RHOC/LRIG2/CD2/TTF2/TXNIP/ECM1/CTSS/ARNT/POGZ/INTS3/IL6R/SHC1/SYT11/ARHGEF2/LMNA/IFI16/SLAMF8/ATP1A2/UFC1/NDUFS2/FCGR2B/PRRX1/XPR1/MR1/DHX…	966/3944	4017/21110
GO:BP	GO:0051179	localization	5.29205e-18	3944	1287	5604	21110	AGRN/UBE2J2/SLC35E2B/ARHGEF16/MEGF6/WRAP73/NPHP4/KCNAB2/KLHL21/PARK7/PIK3CD/CLSTN1/EXOSC10/MFN2/CROCC/NBL1/HSPG2/SRSF10/SRRM1/CLIC4/RHD/LDLRAP1/SELENON/NUDC/SYTL1/WASF2/PTAFR/SESN2/KHDRBS1/TXLNA/AZIN2/OSCP1/CDCA8/MFSD2A/YBX1/SLC2A1/KIF2C/PLK3/NASP/UQCRH/STIL/AGBL4/NDC1/HSPB11/DOCK7/ATG4C/EFCAB7/CACHD1/PDE4B/WLS/USP33/GBP1/LRRC8D/TMED5/FNBP1L/SLC30A7/SLC25A24/GPSM2/CYB561D1/GSTM2/KCNC4/SLC16A4/LAM…	1287/3944	5604/21110
GO:BP	GO:0070887	cellular response to chemical stimulus	5.42163e-18	3944	694	2722	21110	AGRN/TNFRSF18/GNB1/TNFRSF14/ARHGEF16/TNFRSF25/PARK7/ENO1/PIK3CD/SRM/UBIAD1/AGTRAP/CASP9/NBL1/CLIC4/LDLRAP1/SELENON/PTAFR/SESN2/YTHDF2/COL16A1/SFPQ/YBX1/SLC2A1/PLK3/AKR1A1/GPX7/PDE4B/GBP1/LRRC8D/MTF2/BCAR3/SLC25A24/GSTM4/GSTM2/LAMTOR5/SLC16A1/ATP1A1/FMO5/ECM1/CTSS/ARNT/HAX1/IL6R/SHC1/SYT11/ARHGEF2/LMNA/IQGAP3/ETV3/IFI16/SLAMF8/ATP1A2/NDUFS2/FCGR2B/MGST3/CACYBP/DHX9/TPR/PTGS2/PLA2G4A/GLRX2/CDC73/NR…	694/3944	2722/21110
GO:BP	GO:0006796	phosphate-containing compound metabolic process	7.76737e-18	3944	702	2763	21110	TNFRSF18/CDK11B/TNFRSF14/KCNAB2/CAMTA1/PARK7/ENO1/PIK3CD/SDHB/CAMK2N1/RPS6KA1/PIGV/PTAFR/SESN2/PTP4A2/AK2/CLSPN/CDCA8/NDUFS5/MFSD2A/PLK3/AKR1A1/MAST2/ACOT11/FGGY/DOCK7/ROR1/PDE4B/TNNI3K/PRKACB/LMO4/BCAR3/DPYD/AMPD2/FMO5/ACP6/PI4KB/HAX1/IL6R/SHC1/ARHGEF2/IQGAP3/KIRREL1/SLAMF8/ATP1A2/NDUFS2/SDHC/DUSP12/UHMK1/PIGC/NMNAT2/PTGS2/PLA2G4A/PPP1R15B/CDK18/LPGAT1/PTPN14/TGFB2/CAPN2/PARP1/CDC42BPA/WNT3A/OBS…	702/3944	2763/21110
GO:BP	GO:0032501	multicellular organismal process	7.85044e-18	3944	1700	7716	21110	AGRN/ACAP3/MXRA8/SLC35E2B/GNB1/TNFRSF14/TP73/AJAP1/NPHP4/CAMTA1/PER3/PARK7/RERE/ENO1/PIK3CD/CLSTN1/AGTRAP/MFN2/PDPN/CASP9/CROCC/NBL1/CAMK2N1/DDOST/ECE1/HSPG2/LUZP1/CLIC4/LDLRAP1/SELENON/STMN1/RPS6KA1/WASF2/PTAFR/PHACTR4/YTHDF2/COL16A1/KHDRBS1/TXLNA/RBBP4/AZIN2/AGO4/AGO1/MFSD2A/SCMH1/FOXO6/YBX1/SLC2A1/KDM4A/PTCH2/NASP/MAST2/RAD54L/FAAH/STIL/AGBL4/TUT4/GLIS1/NDC1/HSPB11/ACOT11/NFIA/DOCK7/ROR1/PDE4B…	1700/3944	7716/21110
GO:BP	GO:0016477	cell migration	9.42118e-18	3944	425	1505	21110	TNFRSF18/ACAP3/TNFRSF14/ARHGEF16/RERE/PIK3CD/PDPN/NBL1/CLIC4/WASF2/PTAFR/PHACTR4/SDC3/RBBP4/DOCK7/PDE4B/USP33/NEXN/LMO4/NTNG1/RHOC/LRIG2/ECM1/S100A2/IL6R/ARHGEF2/LMNA/SLAMF8/VANGL2/LAMC1/LAMC2/ARPC5/PTGS2/ASPM/NAV1/LGR6/ADIPOR1/LAMB3/TGFB2/CDC42BPA/DISC1/ARID4B/LGALS8/SDCCAG8/AKT3/ROCK2/CYP1B1/SLC8A1/RTN4/CCDC88A/RAB1A/TACR1/TMSB10/MGAT5/FMNL2/ACVR1/ITGA6/CCDC141/ITGA4/ITGAV/NRP2/PIKFYVE/FN1/IGFB…	425/3944	1505/21110
GO:BP	GO:0044770	cell cycle phase transition	1.45911e-17	3944	197	560	21110	KHDRBS1/CLSPN/CDCA8/PLK3/STIL/ORC1/NFIA/SASS6/INTS3/IQGAP3/NUF2/TPR/CDC73/CDK18/DTL/CENPF/RRM2/GEN1/BABAM2/ZFP36L2/MSH2/ACVR1/SPC25/MAP3K20/ATF2/BARD1/CTDSP1/USP37/GIGYF2/FANCD2/XPC/CTDSPL/SMARCC1/RASSF1/DTX3L/NEK11/TOPBP1/MLF1/TP63/TACC3/APBB2/CCNI/CCNG2/ABRAXAS1/PKD2/PPP3CA/CENPE/PLRG1/TRIP13/TERT/NSUN2/FBXL7/RAD1/SKP2/FGF10/CCNO/CCNB1/APC/CCNG1/NPM1/UIMC1/MRNIP/TMEM14B/ID4/BTN2A2/TRIM39/MDC1/D…	197/3944	560/21110
GO:BP	GO:0048519	negative regulation of biological process	1.69898e-17	3944	1349	5932	21110	TNFRSF18/TNFRSF14/TP73/AJAP1/NPHP4/PER3/PARK7/RERE/ENO1/MIR34AHG/DFFA/EXOSC10/MFN2/PDPN/CAPZB/NBL1/CAMK2N1/HSPG2/PNRC2/SRSF10/CLIC4/SELENON/STMN1/RPS6KA1/WASF2/IFI6/SESN2/PHACTR4/YTHDF2/SRSF4/KHDRBS1/ZBTB8A/RBBP4/AZIN2/SFPQ/CLSPN/AGO4/AGO1/AGO3/CDCA8/MFSD2A/SCMH1/YBX1/KDM4A/PLK3/PTCH2/STIL/TRABD2B/AGBL4/ORC1/TUT4/GLIS1/ACOT11/DOCK7/PDE4B/PRKACB/ODF2L/LMO4/GBP1/RPL5/MTF2/PTBP2/GSTM2/LAMTOR5/ST7L/L…	1349/3944	5932/21110
GO:BP	GO:0007166	cell surface receptor signaling pathway	1.99583e-17	3944	727	2890	21110	TNFRSF18/TNFRSF14/NPHP4/TNFRSF25/PARK7/PIK3CD/ARHGEF19/NBL1/ECE1/STMN1/IFI6/PTAFR/PHACTR4/YTHDF2/COL16A1/KHDRBS1/RBBP4/PTCH2/STIL/TRABD2B/HSPB11/NFIA/ROR1/PDE4B/WLS/PRKACB/GBP1/BCAR3/LRIG2/VANGL1/CD2/TXNIP/BCL9/ECM1/ARNT/IL6R/SHC1/ARHGEF2/LMNA/VANGL2/FCGR2B/MPZL1/GPR161/GORAB/PRRX1/LAMC1/CDC73/ASPM/TMEM9/LGR6/ADIPOR1/NUCKS1/RHEX/CD46/HHAT/TGFB2/SLC30A10/DISP1/PARP1/WNT9A/WNT3A/DISC1/ARID4B/NID1/G…	727/3944	2890/21110
GO:BP	GO:0048468	cell development	3.11138e-17	3944	699	2763	21110	AGRN/ACAP3/MXRA8/TP73/NPHP4/RERE/PIK3CD/CASP9/NBL1/ECE1/CLIC4/SELENON/STMN1/WASF2/PHACTR4/YTHDF2/MFSD2A/FOXO6/KDM4A/AGBL4/TUT4/DOCK7/ROR1/NEGR1/USP33/NEXN/LMO4/BRDT/NTNG1/LRIG2/CD2/PHGDH/GPR89A/ACP6/ECM1/ARNT/S100A6/SNAPIN/HAX1/IL6R/GON4L/LMNA/IFI16/SLAMF8/IGSF9/FCGR2B/UHMK1/PRRX1/LHX4/MR1/LAMC2/RNF2/CDC73/ASPM/CSRP1/LGR6/RHEX/CD46/BATF3/FLVCR1/TGFB2/PARP1/WNT3A/OBSCN/ABCB10/DISC1/ARID4B/ACTN2/MT…	699/3944	2763/21110
GO:BP	GO:0010033	response to organic substance	4.47974e-17	3944	708	2809	21110	AGRN/TNFRSF18/UBE2J2/GNB1/TNFRSF14/TP73/TNFRSF25/PARK7/SRM/AGTRAP/MFN2/CASP9/DDOST/CLIC4/LDLRAP1/SELENON/NUDC/PTAFR/SESN2/YTHDF2/SRSF4/COL16A1/YBX1/SLC2A1/AKR1A1/NASP/PDE4B/DNAJB4/GBP1/MTF2/BCAR3/AGL/SLC25A24/GSTM2/LAMTOR5/SLC16A1/ATP1A1/TXNIP/ECM1/CTSS/HAX1/IL6R/SHC1/SYT11/ARHGEF2/IQGAP3/ETV3/IFI16/ATP1A2/FCGR2B/CACYBP/DHX9/TPR/PTGS2/GLRX2/CDC73/NR5A2/ADIPOR1/PPP1R15B/NUCKS1/RHEX/KCNH1/TGFB2/SLC…	708/3944	2809/21110
GO:BP	GO:0048870	cell motility	3.03851e-16	3944	464	1705	21110	TNFRSF18/ACAP3/TNFRSF14/ARHGEF16/NPHP4/RERE/PIK3CD/PDPN/NBL1/CLIC4/WASF2/PTAFR/PHACTR4/SDC3/RBBP4/DOCK7/PDE4B/USP33/NEXN/LMO4/NTNG1/RHOC/LRIG2/ECM1/S100A2/IL6R/ARHGEF2/LMNA/SLAMF8/VANGL2/LAMC1/LAMC2/ARPC5/PTGS2/ASPM/NAV1/LGR6/ADIPOR1/LAMB3/TGFB2/DNAH14/CDC42BPA/DISC1/ARID4B/LGALS8/SDCCAG8/AKT3/CATSPERE/ROCK2/ADCY3/CYP1B1/SLC8A1/RTN4/CCDC88A/RAB1A/TACR1/DNAH6/TMSB10/MGAT5/FMNL2/ACVR1/ITGA6/CCDC141…	464/3944	1705/21110
GO:BP	GO:0006302	double-strand break repair	5.35418e-16	3944	123	301	21110	SFPQ/RAD54L/POGZ/INTS3/NUCKS1/PARP1/DDX1/SMC6/GEN1/BABAM2/MSH2/ACTR2/MCM6/EPC2/RIF1/XRCC5/SMARCAL1/NHEJ1/OGG1/FANCD2/SETD2/SMARCC1/DTX3L/MAGEF1/RNF168/NSD2/ABRAXAS1/SMARCAD1/HPF1/HMGB2/TRIP13/TENT4A/ERCC8/SLF1/BRD8/UIMC1/MRNIP/DEK/MCM3/CGAS/MMS22L/RPA3/POLM/HUS1/BCL7B/TRRAP/MCM7/ZCWPW1/ING3/POT1/XRCC2/ESCO2/WRN/GINS4/SPIDR/MCM4/NBN/RAD21/RECQL4/SMARCA2/APTX/SMC5/INIP/EPC1/DNA2/SHLD2/SFR1/MGMT/PRP…	123/3944	301/21110
GO:BP	GO:0009790	embryo development	5.80059e-16	3944	335	1144	21110	SLC35E2B/MFN2/ECE1/LUZP1/PHACTR4/YTHDF2/YBX1/NASP/STIL/AGBL4/WLS/PRKACB/LMO4/PHGDH/ARNT/SLC39A1/VANGL2/GPR161/GORAB/PRRX1/RNF2/CDC73/NR5A2/ELF3/LAMB3/FLVCR1/TGFB2/DISP1/CAPN2/WNT9A/WNT3A/GREM2/KIDINS220/RRM2/ROCK2/DNMT3A/IFT172/STPG4/MSH2/RTN4/EFEMP1/VPS54/CYP26B1/LBX2/GLI2/HS6ST1/SMPD4/ACVR1/BBS5/MAP3K20/SP3/CIR1/ATF2/ITGA4/ITGAV/COL5A2/PGAP1/CASP8/NRP2/ZDBF2/FN1/WNT6/BRK1/NR2C2/EOMES/TGFBR2/PTH…	335/3944	1144/21110
GO:BP	GO:0071310	cellular response to organic substance	6.4174e-16	3944	532	2019	21110	AGRN/TNFRSF18/GNB1/TNFRSF14/TNFRSF25/PARK7/SRM/AGTRAP/CASP9/LDLRAP1/SELENON/PTAFR/SESN2/YTHDF2/COL16A1/YBX1/PDE4B/GBP1/MTF2/BCAR3/GSTM2/LAMTOR5/SLC16A1/ATP1A1/ECM1/CTSS/HAX1/IL6R/SHC1/ARHGEF2/IQGAP3/ETV3/IFI16/ATP1A2/FCGR2B/CACYBP/DHX9/TPR/PTGS2/CDC73/NR5A2/ADIPOR1/PPP1R15B/NUCKS1/RHEX/SLC30A10/CAPN2/PARP1/WNT9A/WNT3A/ABCB10/ACTN2/GREM2/HNRNPU/SMYD3/PXDN/ROCK2/LPIN1/VSNL1/WDR35/ADCY3/DNMT3A/HADHB…	532/3944	2019/21110
GO:BP	GO:0022008	neurogenesis	8.92747e-16	3944	462	1705	21110	AGRN/ACAP3/MXRA8/TP73/NPHP4/RERE/NBL1/ECE1/STMN1/YTHDF2/MFSD2A/FOXO6/KDM4A/AGBL4/NFIA/DOCK7/ROR1/NEGR1/USP33/NEXN/LMO4/NTNG1/LRIG2/PHGDH/S100A6/SNAPIN/ARHGEF2/IGSF9/NDUFS2/UHMK1/PRRX1/LHX4/LAMC2/ASPM/NAV1/LGR6/TGFB2/WNT9A/WNT3A/OBSCN/DISC1/MTR/SDCCAG8/ALKAL2/KIDINS220/DNMT3A/DTNB/IFT172/RTN4/CCDC88A/BCL11A/VPS54/TTL/GLI2/BIN1/HS6ST1/TTC21B/ITGA6/PJVK/CCDC141/ITGA4/NAB1/CFLAR/TRAK2/NRP2/KLF7/FN1/X…	462/3944	1705/21110
GO:BP	GO:0045934	negative regulation of nucleobase-containing compound metabolic process	9.324e-16	3944	429	1558	21110	PER3/RERE/ENO1/DFFA/EXOSC10/SRSF10/SRSF4/KHDRBS1/ZBTB8A/RBBP4/SFPQ/SCMH1/YBX1/KDM4A/PLK3/GLIS1/LMO4/MTF2/PTBP2/TXNIP/RFX5/SHC1/GON4L/ETV3/IFI16/PRRX1/DHX9/RNF2/TPR/CDC73/ELF3/ELK4/BATF3/ANGEL2/SMYD2/CENPF/PARP1/ARID4B/HNRNPU/ZNF124/NBAS/DNMT3A/SRSF7/LRPPRC/MSH2/MSH6/BCL11A/C1D/FHL2/ZC3H6/GLI2/BIN1/ZRANB3/RIF1/NOSTRIN/SP3/CIR1/ATF2/NAB1/STAT1/ORC2/SUMO1/KLF7/BARD1/XRCC5/SP100/NPPC/TWIST2/OGG1/PPAR…	429/3944	1558/21110
GO:BP	GO:0065009	regulation of molecular function	1.32589e-15	3944	653	2586	21110	AGRN/ARHGEF16/PARK7/DFFA/CASP9/ARHGEF19/CAMK2N1/LDLRAP1/SELENON/STMN1/RPS6KA1/IFI6/PTAFR/SESN2/PHACTR4/AZIN2/CLSPN/DOCK7/ROR1/PDE4B/USP33/LMO4/RPL5/BCAR3/ARHGAP29/GSTM2/LAMTOR5/RHOC/PRKAB2/ECM1/CTSS/SNAPIN/IL6R/SHC1/ARHGEF2/IQGAP3/IFI16/SLAMF8/ATP1A2/FCGR2B/DUSP12/RABGAP1L/DHX9/RNF2/PTGS2/PPP1R15B/NUCKS1/TGFB2/PARP1/WNT3A/DISC1/ACTN2/GREM2/HNRNPU/SMYD3/ASAP2/ROCK2/LPIN1/TRIB2/MAPRE3/EIF2AK2/CYP1B…	653/3944	2586/21110
GO:BP	GO:0008104	protein localization	1.42799e-15	3944	682	2723	21110	AGRN/UBE2J2/ARHGEF16/WRAP73/NPHP4/KCNAB2/KLHL21/PARK7/CLSTN1/MFN2/CROCC/NBL1/LDLRAP1/SYTL1/SESN2/YBX1/PLK3/NASP/STIL/NDC1/HSPB11/ATG4C/EFCAB7/WLS/GBP1/TMED5/GPSM2/LAMTOR5/SLC16A1/LRIG2/GPR89A/TXNIP/SELENBP1/SNX27/SNAPIN/HAX1/SYT11/ARHGEF2/SSR2/LMNA/VANGL2/UHMK1/RABGAP1L/STX6/DHX9/TPR/ODR4/PTGS2/TMEM9/IPO9/PTPN14/CENPF/TGFB2/DISP1/PARP1/SNAP47/WNT3A/OBSCN/TRIM17/DISC1/ACTN2/HNRNPU/SMYD3/CNST/ROCK2…	682/3944	2723/21110
GO:BP	GO:0070727	cellular macromolecule localization	1.5078e-15	3944	684	2733	21110	AGRN/UBE2J2/ARHGEF16/WRAP73/NPHP4/KCNAB2/KLHL21/PARK7/CLSTN1/MFN2/CROCC/NBL1/LDLRAP1/SYTL1/SESN2/YBX1/PLK3/NASP/STIL/NDC1/HSPB11/ATG4C/EFCAB7/WLS/GBP1/TMED5/GPSM2/LAMTOR5/SLC16A1/LRIG2/GPR89A/TXNIP/SELENBP1/SNX27/SNAPIN/HAX1/SYT11/ARHGEF2/SSR2/LMNA/VANGL2/UHMK1/RABGAP1L/STX6/DHX9/TPR/ODR4/PTGS2/TMEM9/IPO9/PTPN14/CENPF/TGFB2/DISP1/PARP1/SNAP47/WNT3A/OBSCN/TRIM17/DISC1/ACTN2/HNRNPU/SMYD3/CNST/ROCK2…	684/3944	2733/21110
GO:BP	GO:0009719	response to endogenous stimulus	1.82142e-15	3944	464	1720	21110	AGRN/GNB1/PARK7/PIK3CD/AGTRAP/CASP9/NBL1/SELENON/NUDC/PTAFR/SESN2/SRSF4/COL16A1/RBBP4/SLC2A1/NFIA/PDE4B/BCAR3/AGL/GSTM2/LAMTOR5/ATP1A1/TXNIP/CTSS/ARNT/SHC1/ARHGEF2/ATP1A2/FCGR2B/TPR/PTGS2/NR5A2/ADIPOR1/NUCKS1/TGFB2/SLC30A10/CAPN2/PARP1/ARID4B/ACTN2/GREM2/HNRNPU/SMYD3/KIDINS220/ROCK2/LPIN1/DNMT3A/LTBP1/CRIM1/CYP1B1/SLC8A1/ZFP36L2/PNPT1/BCL11A/VPS54/SPRED2/TACR1/FHL2/MBD5/ACVR1/GALNT3/ATF2/ITGA4/CO…	464/3944	1720/21110
GO:BP	GO:0044772	mitotic cell cycle phase transition	2.0222e-15	3944	164	455	21110	KHDRBS1/CLSPN/CDCA8/PLK3/STIL/ORC1/NFIA/SASS6/INTS3/IQGAP3/NUF2/TPR/CDC73/CDK18/DTL/CENPF/RRM2/GEN1/BABAM2/ZFP36L2/ACVR1/SPC25/BARD1/CTDSP1/USP37/GIGYF2/XPC/CTDSPL/SMARCC1/NEK11/TOPBP1/TACC3/CCNI/CCNG2/ABRAXAS1/PKD2/PPP3CA/CENPE/PLRG1/TRIP13/TERT/FBXL7/SKP2/FGF10/CCNO/CCNB1/APC/CCNG1/UIMC1/MRNIP/TMEM14B/ID4/BTN2A2/TRIM39/TTK/LATS1/MAD1L1/GPNMB/ANLN/HUS1/EGFR/BCL7B/CDK14/CDK6/CASP2/CUL1/LZTS1/PKIA…	164/3944	455/21110
GO:BP	GO:0051130	positive regulation of cellular component organization	2.28417e-15	3944	327	1119	21110	AGRN/WRAP73/NPHP4/PARK7/CLSTN1/PDPN/CROCC/LDLRAP1/WASF2/COL16A1/STIL/TRABD2B/ROR1/NEGR1/FNBP1L/SASS6/GPSM2/RHOC/PDE4DIP/HAX1/KIRREL1/FCGR2B/TPR/TGFB2/CAPN2/WNT3A/DISC1/ACTN2/ALKAL2/KIDINS220/ROCK2/CDC42EP3/CCDC88A/BCL11A/CCT4/ACTR2/CCT7/DCTN1/TACR1/NCAPH/NPHP1/BIN1/ITGA6/CFLAR/SUMO1/FN1/XRCC5/ARPC2/MFF/DGKD/CRBN/CAV3/CAMK1/BRK1/PPARG/TBC1D5/SS18L2/FYCO1/PLXNB1/WNT5A/TASOR/ROBO2/PHLDB2/HCLS1/SNX4/…	327/3944	1119/21110
GO:BP	GO:1901987	regulation of cell cycle phase transition	3.84799e-15	3944	158	435	21110	CLSPN/CDCA8/PLK3/STIL/ORC1/SASS6/INTS3/NUF2/TPR/CDC73/DTL/CENPF/RRM2/GEN1/BABAM2/ZFP36L2/MSH2/ACVR1/SPC25/MAP3K20/ATF2/BARD1/CTDSP1/GIGYF2/FANCD2/XPC/CTDSPL/SMARCC1/RASSF1/DTX3L/NEK11/TOPBP1/MLF1/TP63/APBB2/ABRAXAS1/PKD2/CENPE/PLRG1/TRIP13/TERT/NSUN2/RAD1/FGF10/CCNB1/APC/CCNG1/NPM1/UIMC1/MRNIP/TMEM14B/BTN2A2/TRIM39/MDC1/DDX39B/CDC5L/TTK/MAD1L1/GPNMB/ANLN/HUS1/EGFR/BCL7B/CASP2/PKIA/NBN/RAD21/SMARC…	158/3944	435/21110
GO:BP	GO:0009967	positive regulation of signal transduction	1.10773e-14	3944	420	1538	21110	TP73/CAMTA1/PARK7/PIK3CD/SFPQ/AGO3/CDCA8/ROR1/WLS/BCAR3/LAMTOR5/RHOC/GPR89A/ECM1/ARNT/HAX1/IL6R/SHC1/IQGAP3/FCGR2B/GORAB/PRRX1/LAMC1/TPR/CDC73/ASPM/TMEM9/LGR6/ADIPOR1/NUCKS1/TGFB2/SLC30A10/PARP1/WNT3A/DISC1/NID1/AKT3/ALKAL2/ROCK2/DDX1/GEN1/DNAJC27/IFT172/EIF2AK2/CYP1B1/RTN4/CCDC88A/REL/USP34/SPRED2/LBX2/SH3RF3/SLC20A1/MGAT5/MBD5/ACVR1/TTC21B/MAP3K20/ITGAV/SLC39A10/CFLAR/CASP8/FN1/IGFBP5/CNOT9/STK…	420/3944	1538/21110
GO:BP	GO:0016310	phosphorylation	1.33446e-14	3944	475	1787	21110	TNFRSF18/CDK11B/TNFRSF14/PARK7/PIK3CD/CAMK2N1/RPS6KA1/SESN2/AK2/CLSPN/CDCA8/PLK3/MAST2/FGGY/DOCK7/ROR1/TNNI3K/PRKACB/LMO4/BCAR3/PI4KB/HAX1/IL6R/SHC1/ARHGEF2/IQGAP3/KIRREL1/SLAMF8/DUSP12/UHMK1/PTGS2/PPP1R15B/CDK18/TGFB2/CDC42BPA/WNT3A/OBSCN/MAP3K21/AKT3/HNRNPU/SMYD3/ROCK2/TRIB2/MAPRE3/CAD/NRBP1/RBKS/EIF2AK2/PRKD3/SLC8A1/SPTBN1/CCDC88A/EFEMP1/SPRED2/MOB1A/PTPN4/MAP3K2/ACVR1/ITGA6/MAP3K20/ATF2/TTN/S…	475/3944	1787/21110
GO:BP	GO:0023056	positive regulation of signaling	1.37734e-14	3944	465	1742	21110	TP73/CAMTA1/PARK7/PIK3CD/CLSTN1/ECE1/SFPQ/AGO3/CDCA8/ROR1/WLS/BCAR3/LAMTOR5/RHOC/GPR89A/ECM1/ARNT/HAX1/IL6R/SHC1/IQGAP3/FCGR2B/GORAB/PRRX1/LAMC1/TPR/PTGS2/CDC73/ASPM/TMEM9/LGR6/ADIPOR1/NUCKS1/TGFB2/SLC30A10/PARP1/SNAP47/WNT3A/DISC1/NID1/AKT3/ALKAL2/ROCK2/DDX1/VSNL1/GEN1/DNAJC27/IFT172/EIF2AK2/CYP1B1/RTN4/CCDC88A/REL/USP34/SPRED2/LBX2/TACR1/SH3RF3/SLC20A1/MGAT5/MBD5/ACVR1/TTC21B/RAPGEF4/MAP3K20/IT…	465/3944	1742/21110
GO:BP	GO:0051253	negative regulation of RNA metabolic process	1.57231e-14	3944	398	1443	21110	PER3/RERE/ENO1/SRSF10/SRSF4/KHDRBS1/ZBTB8A/RBBP4/SFPQ/SCMH1/YBX1/KDM4A/PLK3/GLIS1/LMO4/MTF2/PTBP2/TXNIP/RFX5/SHC1/GON4L/ETV3/IFI16/PRRX1/DHX9/RNF2/TPR/CDC73/ELF3/ELK4/BATF3/ANGEL2/SMYD2/CENPF/PARP1/ARID4B/HNRNPU/ZNF124/NBAS/DNMT3A/SRSF7/LRPPRC/BCL11A/C1D/FHL2/ZC3H6/GLI2/BIN1/RIF1/NOSTRIN/SP3/CIR1/ATF2/NAB1/STAT1/ORC2/SUMO1/KLF7/BARD1/XRCC5/SP100/TWIST2/PPARG/NR2C2/NR1D2/EOMES/LIMD1/WDR82/SFMBT1/W…	398/3944	1443/21110
GO:BP	GO:0010647	positive regulation of cell communication	1.72815e-14	3944	465	1744	21110	TP73/CAMTA1/PARK7/PIK3CD/CLSTN1/SFPQ/AGO3/CDCA8/ROR1/WLS/BCAR3/LAMTOR5/RHOC/GPR89A/ECM1/ARNT/HAX1/IL6R/SHC1/IQGAP3/FCGR2B/GORAB/PRRX1/LAMC1/TPR/PTGS2/CDC73/ASPM/TMEM9/LGR6/ADIPOR1/NUCKS1/TGFB2/SLC30A10/PARP1/SNAP47/WNT3A/DISC1/NID1/AKT3/ALKAL2/ROCK2/DDX1/VSNL1/GEN1/DNAJC27/IFT172/EIF2AK2/CYP1B1/RTN4/CCDC88A/REL/USP34/SPRED2/LBX2/TACR1/SH3RF3/SLC20A1/MGAT5/MBD5/ACVR1/TTC21B/RAPGEF4/MAP3K20/ITGAV/S…	465/3944	1744/21110
GO:BP	GO:0120031	plasma membrane bounded cell projection assembly	1.89652e-14	3944	193	577	21110	AGRN/CFAP74/WRAP73/CROCC/CAPZB/WASF2/HSPB11/ODF2L/FNBP1L/VANGL2/GORAB/DISC1/ACTN2/SDCCAG8/WDR35/IFT172/CDC42EP3/DYNC2LI1/CCDC88A/FAM161A/TMEM17/ACTR2/DCTN1/TTC21B/BBS5/FSIP2/DNAH7/TMEM237/SPAG16/ARPC2/STK36/ARMC9/RAB17/SEPTIN2/BRK1/FGD5/POC1A/ARL6/IFT57/CFAP44/DZIP1L/CEP70/WWTR1/IFT80/FXR1/CC2D2A/WDR19/CEP135/STAP1/ARHGAP24/BBS7/INTU/NEK1/MYO10/SPEF2/CCNO/PIK3R1/FER/APC/CEP120/RAPGEF6/DPYSL3/ABLI…	193/3944	577/21110
GO:BP	GO:0009887	animal organ morphogenesis	2.76545e-14	3944	313	1076	21110	AGRN/AJAP1/MFN2/ARHGEF19/NBL1/HSPG2/RPS6KA1/PHACTR4/MFSD2A/STIL/ROR1/WLS/BCAR3/NTNG1/VANGL1/SLC39A1/THBS3/VANGL2/PRRX1/LHX4/LAMC1/LAMC2/NR5A2/ELF3/LAMB3/FLVCR1/TGFB2/WNT9A/WNT3A/GREM2/AKT3/IFT172/RTN4/EFEMP1/CYP26B1/FHL2/GLI2/ACVR1/XIRP2/BBS5/ITGA6/SP3/ATF2/TTN/COL5A2/SLC40A1/NAB1/STAT1/CFLAR/NRP2/IGFBP5/WNT6/WNT10A/NPPC/CAV3/FANCD2/TGFBR2/SETD2/SMARCC1/LAMB2/WNT5A/ROBO2/COL8A1/IFT57/HEG1/RYK/EPH…	313/3944	1076/21110
GO:BP	GO:0048699	generation of neurons	2.91742e-14	3944	407	1488	21110	AGRN/ACAP3/TP73/NPHP4/RERE/NBL1/ECE1/STMN1/MFSD2A/FOXO6/KDM4A/AGBL4/NFIA/DOCK7/ROR1/NEGR1/USP33/NEXN/LMO4/NTNG1/LRIG2/PHGDH/S100A6/SNAPIN/ARHGEF2/IGSF9/UHMK1/PRRX1/LHX4/LAMC2/ASPM/NAV1/LGR6/TGFB2/WNT9A/WNT3A/OBSCN/DISC1/MTR/SDCCAG8/ALKAL2/KIDINS220/DNMT3A/DTNB/IFT172/RTN4/CCDC88A/BCL11A/VPS54/TTL/GLI2/BIN1/HS6ST1/TTC21B/ITGA6/PJVK/CCDC141/ITGA4/CFLAR/NRP2/KLF7/FN1/CTDSP1/WNT6/WNT10A/DOCK10/GIGYF2…	407/3944	1488/21110
GO:BP	GO:0033036	macromolecule localization	3.32435e-14	3944	775	3201	21110	AGRN/UBE2J2/ARHGEF16/WRAP73/NPHP4/KCNAB2/KLHL21/PARK7/CLSTN1/EXOSC10/MFN2/CROCC/NBL1/LDLRAP1/SYTL1/SESN2/KHDRBS1/MFSD2A/YBX1/SLC2A1/PLK3/NASP/STIL/NDC1/HSPB11/ATG4C/EFCAB7/WLS/GBP1/TMED5/GPSM2/LAMTOR5/SLC16A1/LRIG2/GPR89A/TXNIP/SELENBP1/SNX27/SNAPIN/HAX1/ATP8B2/SYT11/ARHGEF2/SSR2/LMNA/VANGL2/UHMK1/RABGAP1L/SOAT1/STX6/DHX9/TPR/ODR4/PTGS2/PLA2G4A/TMEM9/IPO9/PTPN14/CENPF/TGFB2/DISP1/PARP1/SNAP47/WNT…	775/3944	3201/21110
GO:BP	GO:0030031	cell projection assembly	3.56783e-14	3944	195	588	21110	AGRN/CFAP74/WRAP73/CROCC/CAPZB/WASF2/HSPB11/ODF2L/FNBP1L/VANGL2/GORAB/DISC1/ACTN2/SDCCAG8/WDR35/IFT172/CDC42EP3/DYNC2LI1/CCDC88A/FAM161A/TMEM17/ACTR2/DCTN1/TTC21B/BBS5/FSIP2/DNAH7/TMEM237/SPAG16/ARPC2/STK36/ARMC9/RAB17/SEPTIN2/BRK1/FGD5/POC1A/ARL6/IFT57/CFAP44/DZIP1L/CEP70/WWTR1/IFT80/FXR1/CC2D2A/WDR19/CEP135/STAP1/ARHGAP24/BBS7/INTU/NEK1/MYO10/SPEF2/CCNO/PIK3R1/FER/APC/CEP120/RAPGEF6/DPYSL3/ABLI…	195/3944	588/21110
GO:BP	GO:1902531	regulation of intracellular signal transduction	3.65309e-14	3944	460	1728	21110	TP73/CAMTA1/PARK7/ENO1/PIK3CD/MFN2/ARHGEF19/STMN1/RPS6KA1/SESN2/SFPQ/AGO3/CDCA8/PLK3/ROR1/WLS/GBP1/RPL5/BCAR3/ARHGAP29/LAMTOR5/RHOC/GPR89A/ECM1/DENND4B/HAX1/IL6R/SHC1/ARHGEF2/IQGAP3/ARHGEF11/FCGR2B/IVNS1ABP/TPR/PTGS2/ADIPOR1/SMYD2/TGFB2/SLC30A10/PARP1/OBSCN/AKT3/ALKAL2/ROCK2/DDX1/GEN1/DNAJC27/BABAM2/EIF2AK2/SPTBN1/RTN4/REL/SPRED2/ARHGAP25/FHL2/SH3RF3/SLC20A1/MAP3K20/ITGAV/STAT1/CFLAR/CASP8/BARD1/…	460/3944	1728/21110
GO:BP	GO:0051094	positive regulation of developmental process	4.52547e-14	3944	366	1310	21110	AGRN/TP73/PIK3CD/CLSTN1/PDPN/NBL1/RPS6KA1/RBBP4/FOXO6/KDM4A/PTCH2/WARS2/ECM1/ARNT/HAX1/IL6R/ARHGEF2/IQGAP3/LAMC1/PTGS2/ASPM/RHEX/CD46/TGFB2/CAPN2/PARP1/WNT3A/ABCB10/DISC1/ARID4B/NID1/AKT3/HNRNPU/CYP1B1/SLC8A1/MSH2/RTN4/BCL11A/CYP26B1/LBX2/GLI2/BIN1/RIF1/ACVR1/STAT1/CASP8/FN1/XRCC5/WNT6/SERPINE2/MFF/NPPC/INPP5D/GPC1/CAV3/CAMK1/PPARG/SLC6A6/NR2C2/TGFBR2/SS18L2/SMARCC1/PLXNB1/LAMB2/MUSTN1/WNT5A/ROBO…	366/3944	1310/21110
GO:BP	GO:0006260	DNA replication	5.48464e-14	3944	114	284	21110	RBBP4/NASP/ORC1/NFIA/BCAR3/DHX9/NUCKS1/DTL/PARP1/RNASEH1/RRM2/LPIN1/GEN1/CCDC88A/GLI2/ZRANB3/MCM6/ORC2/BARD1/SMARCAL1/USP37/ING5/TOPBP1/RFC4/BCL6/RFC1/PRIMPOL/POLK/PURA/WRNIP1/GMNN/POLH/MCM3/PRIM2/ORC3/MMS22L/RPA3/POLD2/EGFR/MCM7/DNAJC2/ESCO2/WRN/GINS4/MCM4/TERF1/NBN/DSCC1/RECQL4/NFIB/SET/CDK1/DNA2/NOC3L/MCMBP/RRM1/FAM111B/POLD3/MRE11/CHEK1/NFRKB/PTMS/RECQL/DDX11/CDK2/PRIM1/GLI1/NAP1L1/E2F7/CDK2A…	114/3944	284/21110
GO:BP	GO:0051174	regulation of phosphorus metabolic process	5.84245e-14	3944	371	1334	21110	TNFRSF18/TNFRSF14/CAMTA1/PARK7/ENO1/CAMK2N1/PTAFR/SESN2/CLSPN/CDCA8/MFSD2A/DOCK7/ROR1/LMO4/BCAR3/HAX1/IL6R/SHC1/ARHGEF2/IQGAP3/KIRREL1/SLAMF8/DUSP12/PTGS2/PPP1R15B/TGFB2/CAPN2/PARP1/WNT3A/HNRNPU/SMYD3/ROCK2/LPIN1/TRIB2/MAPRE3/SLC8A1/CCDC88A/SPRED2/MOB1A/MGAT5/ACVR1/SLC25A12/ITGA6/ATF2/TTN/SLC39A10/STRADB/IDH1/BARD1/FN1/XRCC5/CTDSP1/CNOT9/IRS1/COPS8/CAV3/CAMK1/HRH1/PPARG/TGFBR2/CTDSPL/PTH1R/MST1R/…	371/3944	1334/21110
GO:BP	GO:0019220	regulation of phosphate metabolic process	9.026e-14	3944	370	1333	21110	TNFRSF18/TNFRSF14/CAMTA1/PARK7/ENO1/CAMK2N1/PTAFR/SESN2/CLSPN/CDCA8/MFSD2A/DOCK7/ROR1/LMO4/BCAR3/HAX1/IL6R/SHC1/ARHGEF2/IQGAP3/KIRREL1/SLAMF8/DUSP12/PTGS2/PPP1R15B/TGFB2/CAPN2/PARP1/WNT3A/HNRNPU/SMYD3/ROCK2/LPIN1/TRIB2/MAPRE3/SLC8A1/CCDC88A/SPRED2/MOB1A/MGAT5/ACVR1/SLC25A12/ITGA6/ATF2/TTN/SLC39A10/STRADB/IDH1/BARD1/FN1/XRCC5/CTDSP1/CNOT9/IRS1/COPS8/CAV3/CAMK1/HRH1/PPARG/TGFBR2/CTDSPL/PTH1R/MST1R/…	370/3944	1333/21110
GO:BP	GO:1902679	negative regulation of RNA biosynthetic process	1.57856e-13	3944	369	1333	21110	PER3/RERE/ENO1/KHDRBS1/ZBTB8A/RBBP4/SFPQ/SCMH1/YBX1/KDM4A/PLK3/GLIS1/LMO4/MTF2/TXNIP/RFX5/SHC1/GON4L/ETV3/IFI16/PRRX1/RNF2/TPR/CDC73/ELF3/ELK4/BATF3/SMYD2/CENPF/PARP1/ARID4B/HNRNPU/ZNF124/DNMT3A/BCL11A/C1D/FHL2/ZC3H6/GLI2/BIN1/RIF1/NOSTRIN/SP3/CIR1/ATF2/NAB1/STAT1/ORC2/SUMO1/KLF7/XRCC5/SP100/TWIST2/PPARG/NR2C2/NR1D2/EOMES/LIMD1/WDR82/SFMBT1/WNT5A/TASOR/ZBTB20/HCLS1/PARP14/ZNF148/TFDP2/WWTR1/SHOX2…	369/3944	1333/21110
GO:BP	GO:0045892	negative regulation of DNA-templated transcription	1.9493e-13	3944	365	1317	21110	PER3/RERE/ENO1/KHDRBS1/ZBTB8A/RBBP4/SFPQ/SCMH1/YBX1/KDM4A/PLK3/GLIS1/LMO4/MTF2/TXNIP/RFX5/SHC1/GON4L/ETV3/IFI16/PRRX1/RNF2/TPR/CDC73/ELF3/ELK4/BATF3/SMYD2/CENPF/PARP1/ARID4B/HNRNPU/ZNF124/DNMT3A/BCL11A/C1D/FHL2/ZC3H6/GLI2/BIN1/RIF1/NOSTRIN/SP3/CIR1/ATF2/NAB1/STAT1/ORC2/SUMO1/KLF7/XRCC5/SP100/TWIST2/PPARG/NR2C2/NR1D2/EOMES/LIMD1/WDR82/SFMBT1/WNT5A/ZBTB20/HCLS1/PARP14/ZNF148/TFDP2/WWTR1/SHOX2/PHC3/…	365/3944	1317/21110
GO:BP	GO:0045595	regulation of cell differentiation	2.2697e-13	3944	421	1568	21110	TP73/AJAP1/PDPN/NBL1/RPS6KA1/YTHDF2/RBBP4/YBX1/KDM4A/PTCH2/GLIS1/DOCK7/CD2/ARNT/HAX1/IL6R/ARHGEF2/SLAMF8/FCGR2B/LAMC1/PTGS2/CDC73/ASPM/ADIPOR1/RHEX/CD46/TGFB2/PARP1/WNT9A/WNT3A/ABCB10/DISC1/NID1/HNRNPU/ROCK2/TRIB2/CRIM1/EIF2AK2/ZFP36L2/RTN4/EFEMP1/BCL11A/SPRED2/CYP26B1/GLI2/BIN1/ACVR1/ITGAV/COL5A2/STAT1/CASP8/KLF7/FN1/XRCC5/IGFBP5/CTDSP1/SERPINE2/NPPC/INPP5D/TWIST2/GPC1/ING5/CNTN4/CAV3/CAMK1/FANC…	421/3944	1568/21110
GO:BP	GO:0044087	regulation of cellular component biogenesis	2.44632e-13	3944	285	971	21110	AGRN/WRAP73/NPHP4/PARK7/CLSTN1/CROCC/CAPZB/STMN1/WASF2/COL16A1/STIL/TRABD2B/NEGR1/ODF2L/LMO4/FNBP1L/SASS6/GPSM2/RHOC/PDE4DIP/HAX1/KIRREL1/ARPC5/TPR/PARP1/WNT3A/SDCCAG8/HNRNPU/ROCK2/MAPRE3/EIF2AK2/CDC42EP3/DYNC2LI1/CRIPT/SPTBN1/CCDC88A/BCL11A/ACTR2/ANTXR1/ALMS1/DCTN1/TACR1/TMSB10/NPHP1/BIN1/SUMO1/PIKFYVE/XRCC5/ARPC2/HJURP/RAB17/CRBN/CAV3/ARPC4/BRK1/COLQ/FBXL2/KIF15/KIF9/WNT5A/TASOR/ROBO2/PHLDB2/HC…	285/3944	971/21110
GO:BP	GO:0007346	regulation of mitotic cell cycle	2.50046e-13	3944	169	495	21110	CDK11B/TP73/CLSPN/CDCA8/PLK3/STIL/ORC1/SASS6/INTS3/NUF2/TPR/CDC73/DTL/ANGEL2/CENPF/HNRNPU/RRM2/GEN1/BABAM2/ZFP36L2/MSH2/TTL/ACVR1/SPC25/MAP3K20/ATF2/BARD1/CTDSP1/GIGYF2/FANCD2/XPC/CTDSPL/SMARCC1/NEK11/TOPBP1/ANAPC13/BCL6/ABRAXAS1/PKD2/CENPE/ANAPC10/PLRG1/TRIP13/TERT/FGF10/CCNB1/APC/CCNG1/UIMC1/MRNIP/TMEM14B/EDN1/GMNN/BTN2A2/TRIM39/MDC1/TNF/CUL9/TTK/MAD1L1/RPA3/GPNMB/ANLN/HUS1/EGFR/BCL7B/CAV2/CASP…	169/3944	495/21110
GO:BP	GO:1903507	negative regulation of nucleic acid-templated transcription	2.50855e-13	3944	365	1319	21110	PER3/RERE/ENO1/KHDRBS1/ZBTB8A/RBBP4/SFPQ/SCMH1/YBX1/KDM4A/PLK3/GLIS1/LMO4/MTF2/TXNIP/RFX5/SHC1/GON4L/ETV3/IFI16/PRRX1/RNF2/TPR/CDC73/ELF3/ELK4/BATF3/SMYD2/CENPF/PARP1/ARID4B/HNRNPU/ZNF124/DNMT3A/BCL11A/C1D/FHL2/ZC3H6/GLI2/BIN1/RIF1/NOSTRIN/SP3/CIR1/ATF2/NAB1/STAT1/ORC2/SUMO1/KLF7/XRCC5/SP100/TWIST2/PPARG/NR2C2/NR1D2/EOMES/LIMD1/WDR82/SFMBT1/WNT5A/ZBTB20/HCLS1/PARP14/ZNF148/TFDP2/WWTR1/SHOX2/PHC3/…	365/3944	1319/21110
GO:BP	GO:0000075	cell cycle checkpoint signaling	2.79824e-13	3944	86	193	21110	CLSPN/CDCA8/PLK3/ORC1/INTS3/NUF2/TPR/DTL/CENPF/GEN1/BABAM2/MSH2/SPC25/MAP3K20/ATF2/BARD1/GIGYF2/FANCD2/XPC/DTX3L/NEK11/TOPBP1/ABRAXAS1/TRIP13/NSUN2/RAD1/CCNB1/APC/CCNG1/UIMC1/MRNIP/TRIM39/MDC1/DDX39B/CDC5L/TTK/MAD1L1/HUS1/CASP2/NBN/INIP/CDK5RAP2/CDK1/DNA2/BUB3/PIDD1/DGKZ/PRPF19/CCND1/MRE11/ATM/USP28/HINFP/CHEK1/CDK2/PTPN11/KNTC1/BRCA2/RNASEH2B/XRCC3/RAD51/TP53BP1/WDR76/RPS27L/TIPIN/PML/TICRR/NAE1…	86/3944	193/21110
GO:BP	GO:0009888	tissue development	2.875e-13	3944	517	2008	21110	AGRN/TP73/AJAP1/PIK3CD/PDPN/ARHGEF19/ECE1/HSPG2/LUZP1/CLIC4/SELENON/STMN1/PHACTR4/MFSD2A/HIVEP3/YBX1/PTCH2/STIL/NFIA/ROR1/WLS/ACADM/PRKACB/LMO4/NTNG1/RHOC/VANGL1/PHGDH/TXNIP/BCL9/ECM1/TCHH/LCE2B/IL6R/THBS3/LMNA/IQGAP3/TAGLN2/VANGL2/GPR161/GORAB/PRRX1/LAMC1/LAMC2/PTGS2/CDC73/NR5A2/CSRP1/ELF3/ADIPOR1/LAMB3/CENPF/TGFB2/PARP1/WNT9A/WNT3A/ARID4B/ACTN2/HNRNPU/ROCK2/IFT172/CYP1B1/SLC8A1/FOXN2/RTN4/EFEMP…	517/3944	2008/21110
GO:BP	GO:0060271	cilium assembly	3.32766e-13	3944	137	374	21110	CFAP74/WRAP73/CROCC/HSPB11/ODF2L/FNBP1L/VANGL2/GORAB/DISC1/SDCCAG8/WDR35/IFT172/DYNC2LI1/CCDC88A/FAM161A/TMEM17/ACTR2/DCTN1/TTC21B/BBS5/FSIP2/DNAH7/TMEM237/SPAG16/STK36/ARMC9/RAB17/SEPTIN2/POC1A/ARL6/IFT57/CFAP44/DZIP1L/CEP70/WWTR1/IFT80/CC2D2A/WDR19/CEP135/BBS7/INTU/NEK1/SPEF2/CCNO/CEP120/ABLIM3/MAK/ATG5/ARMC2/BBS9/NUDCD3/IFT22/CEP41/TTC26/PCM1/EFCAB1/TMEM67/TBC1D31/IFT74/KIF24/PTPDC1/ODF2/ENTR1…	137/3944	374/21110
GO:BP	GO:0071495	cellular response to endogenous stimulus	3.71352e-13	3944	398	1469	21110	AGRN/GNB1/PARK7/PIK3CD/AGTRAP/CASP9/NBL1/SELENON/PTAFR/SESN2/COL16A1/RBBP4/NFIA/PDE4B/BCAR3/GSTM2/LAMTOR5/ATP1A1/CTSS/ARNT/SHC1/ARHGEF2/ATP1A2/FCGR2B/PTGS2/NR5A2/ADIPOR1/NUCKS1/TGFB2/SLC30A10/CAPN2/PARP1/ARID4B/ACTN2/GREM2/HNRNPU/SMYD3/KIDINS220/ROCK2/LPIN1/DNMT3A/LTBP1/CRIM1/CYP1B1/SLC8A1/ZFP36L2/BCL11A/VPS54/SPRED2/MBD5/ACVR1/GALNT3/ATF2/ITGA4/COL5A2/STAT1/CFLAR/NRP2/CPS1/IGFBP2/IGFBP5/CNOT9/WN…	398/3944	1469/21110
GO:BP	GO:0030334	regulation of cell migration	3.7435e-13	3944	274	927	21110	TNFRSF18/TNFRSF14/PIK3CD/PDPN/NBL1/CLIC4/PTAFR/RBBP4/DOCK7/NEXN/LMO4/NTNG1/RHOC/LRIG2/ECM1/IL6R/ARHGEF2/LMNA/SLAMF8/LAMC2/PTGS2/LGR6/ADIPOR1/TGFB2/ARID4B/AKT3/ROCK2/CYP1B1/SLC8A1/RTN4/TACR1/TMSB10/MGAT5/ACVR1/ITGA6/ITGA4/ITGAV/NRP2/FN1/IGFBP5/SERPINE2/DOCK10/SP100/TWIST2/SRGAP3/PPARG/TGFBR2/PLXNB1/GNAI2/NISCH/WNT5A/PTPRG/PHLDB2/CD200/PIK3CB/FGFBP1/LDB2/STAP1/PPP3CA/LEF1/SYNPO2/FGF2/PDGFC/SAP30/PD…	274/3944	927/21110
GO:BP	GO:1901990	regulation of mitotic cell cycle phase transition	4.00217e-13	3944	126	334	21110	CLSPN/CDCA8/PLK3/STIL/ORC1/SASS6/INTS3/NUF2/TPR/CDC73/DTL/CENPF/RRM2/GEN1/BABAM2/ZFP36L2/ACVR1/SPC25/BARD1/CTDSP1/GIGYF2/XPC/CTDSPL/SMARCC1/NEK11/TOPBP1/ABRAXAS1/PKD2/CENPE/PLRG1/TRIP13/TERT/FGF10/CCNB1/APC/CCNG1/UIMC1/MRNIP/TMEM14B/BTN2A2/TRIM39/TTK/MAD1L1/GPNMB/ANLN/HUS1/EGFR/BCL7B/CASP2/PKIA/NBN/RAD21/SMARCA2/INIP/CDK5RAP2/NEK6/CDK1/ECD/BUB3/PIDD1/RRM1/USP47/DGKZ/CDCA5/CDK2AP2/CCND1/MRE11/ATM/…	126/3944	334/21110
GO:BP	GO:0006468	protein phosphorylation	4.52485e-13	3944	415	1547	21110	TNFRSF18/CDK11B/TNFRSF14/PARK7/PIK3CD/CAMK2N1/RPS6KA1/SESN2/CLSPN/CDCA8/PLK3/MAST2/DOCK7/ROR1/TNNI3K/PRKACB/BCAR3/HAX1/IL6R/SHC1/ARHGEF2/IQGAP3/KIRREL1/UHMK1/PTGS2/PPP1R15B/CDK18/TGFB2/CDC42BPA/WNT3A/OBSCN/MAP3K21/AKT3/SMYD3/ROCK2/TRIB2/MAPRE3/CAD/NRBP1/EIF2AK2/PRKD3/SLC8A1/SPTBN1/CCDC88A/EFEMP1/SPRED2/MOB1A/PTPN4/MAP3K2/ACVR1/MAP3K20/ATF2/TTN/STK17B/STRADB/PIKFYVE/FN1/XRCC5/CTDSP1/CNOT9/STK36/CO…	415/3944	1547/21110
GO:BP	GO:0007417	central nervous system development	4.89028e-13	3944	312	1092	21110	MXRA8/TP73/RERE/HSPG2/RBBP4/MFSD2A/SLC2A1/KDM4A/STIL/AGBL4/DOCK7/ROR1/WLS/NEGR1/LMO4/PTBP2/KCNA2/PHGDH/ATP1A2/UFC1/FCGR2B/LHX4/ASPM/CENPF/WNT3A/DISC1/AKT3/IFT172/VIT/SLC8A1/SPTBN1/RTN4/VPS54/DCTN1/RNF103/GLI2/BIN1/TTC21B/ATF2/CCDC141/PGAP1/NRP2/ATIC/XRCC5/STK36/NHEJ1/ABCB6/SERPINE2/GIGYF2/CNTN4/FANCD2/PPARG/HDAC11/TOP2B/EOMES/TGFBR2/SETD2/DHX30/LAMB2/WNT5A/PTPRG/ROBO2/CCDC14/ZNF148/TMEM108/RYK/EP…	312/3944	1092/21110
GO:BP	GO:0098813	nuclear chromosome segregation	5.22978e-13	3944	123	324	21110	WRAP73/NUDC/AGO4/CDCA8/KIF2C/NDC1/MSH4/NUF2/TPR/ASPM/NSL1/CENPF/HNRNPU/GEN1/EML4/ACTR2/NCAPH/TTL/SPC25/TTN/DIS3L2/FANCD2/SGO1/TOP2B/KIF15/SMARCC1/KLHDC8B/STAG1/SMC4/TACC3/NCAPG/CENPC/ABRAXAS1/CENPE/MND1/MAP9/TRIP13/TENT4A/KIF2A/CENPK/CCNB1/APC/PTTG1/RIPOR2/MSH5/HSPA1A/KIFC1/CENPQ/TTK/LATS1/SUN1/MAD1L1/BAZ1B/BCL7B/STAG3/ZCWPW1/NCAPG2/ARHGEF10/TERF1/RMDN1/GEM/RAD21/SMARCA2/SHOC1/CDK5RAP2/NEK6/KIF11…	123/3944	324/21110
GO:BP	GO:0050790	regulation of catalytic activity	5.76871e-13	3944	479	1840	21110	AGRN/ARHGEF16/PARK7/DFFA/CASP9/ARHGEF19/CAMK2N1/STMN1/RPS6KA1/IFI6/PTAFR/SESN2/PHACTR4/AZIN2/CLSPN/DOCK7/ROR1/LMO4/RPL5/BCAR3/ARHGAP29/LAMTOR5/RHOC/PRKAB2/ECM1/IL6R/SHC1/IQGAP3/IFI16/SLAMF8/DUSP12/RABGAP1L/DHX9/PTGS2/PPP1R15B/TGFB2/PARP1/WNT3A/HNRNPU/SMYD3/ASAP2/ROCK2/LPIN1/TRIB2/MAPRE3/SLC8A1/MSH2/MSH6/CCDC88A/CCT4/ARHGAP25/ANTXR1/BIN1/MGAT5/PKP4/ITGA6/RAPGEF4/TTN/SLC39A10/HSPD1/HSPE1/CFLAR/CASP…	479/3944	1840/21110
GO:BP	GO:0051052	regulation of DNA metabolic process	6.52518e-13	3944	176	527	21110	DFFA/EXOSC10/BCAR3/POGZ/LMNA/DHX9/NUCKS1/PARP1/HNRNPU/LPIN1/SMC6/BABAM2/CYP1B1/STPG4/MSH2/MSH6/CCDC88A/CCT4/ACTR2/CCT7/GLI2/ZRANB3/MCM6/EPC2/RIF1/BARD1/XRCC5/USP37/NPPC/ING5/OGG1/PPARG/SETD2/SMARCC1/DHX36/MAGEF1/RFC4/BCL6/TFRC/RNF168/NSD2/HNRNPD/ABRAXAS1/SMARCAD1/FGF2/CCT5/FGF10/ERCC8/SLF1/DCP2/BRD8/TAF7/NDFIP1/NPM1/UIMC1/MRNIP/WRNIP1/DEK/GMNN/TNF/POLH/HSP90AB1/SUPT3H/MCM3/PRIM2/CGAS/ORC3/SF3B5/T…	176/3944	527/21110
GO:BP	GO:0001701	in utero embryonic development	8.60454e-13	3944	145	408	21110	SLC35E2B/MFN2/YBX1/NASP/STIL/AGBL4/ARNT/SLC39A1/ELF3/FLVCR1/CAPN2/WNT3A/KIDINS220/RRM2/MSH2/RTN4/VPS54/GLI2/HS6ST1/SMPD4/ACVR1/SP3/CIR1/ATF2/CASP8/BRK1/EOMES/TGFBR2/PTH1R/SETD2/HEG1/TBL1XR1/ADD1/RBPJ/WDR19/ADAMTS3/PKD2/LEF1/EDNRA/HAND2/NSUN2/CCNB1/DBN1/EDN1/POU5F1/MDFI/TFEB/RPL7L1/LATS1/INTS1/GNA12/GLI3/CCM2/EGFR/PSPH/ZP3/PLOD3/XRCC2/NCAPG2/GINS4/NBN/NECAB1/STK3/ZFPM2/ZFAND5/TGFBR1/C5/NOTCH1/ITGB…	145/3944	408/21110
GO:BP	GO:0040011	locomotion	9.1863e-13	3944	373	1365	21110	TNFRSF18/TNFRSF14/ARHGEF16/PIK3CD/PDPN/NBL1/ECE1/CLIC4/PTAFR/RBBP4/DOCK7/PDE4B/USP33/NEXN/LMO4/NTNG1/RHOC/LRIG2/ECM1/IL6R/ARHGEF2/LMNA/SLAMF8/IGSF9/ATP1A2/LHX4/LAMC2/PTGS2/LGR6/ADIPOR1/TGFB2/WNT3A/OBSCN/ARID4B/AKT3/ROCK2/CYP1B1/SLC8A1/RTN4/TACR1/TMSB10/GLI2/MGAT5/ACVR1/ITGA6/CCDC141/ITGA4/ITGAV/NRP2/KLF7/PIKFYVE/FN1/IGFBP5/SERPINE2/DOCK10/SP100/NPPC/TWIST2/CNTN4/SRGAP3/HRH1/PPARG/TGFBR2/ITGA9/KIF…	373/3944	1365/21110
GO:BP	GO:0051239	regulation of multicellular organismal process	9.65962e-13	3944	729	3021	21110	AGRN/TNFRSF14/TP73/AJAP1/PER3/PARK7/ENO1/PIK3CD/CLSTN1/MFN2/PDPN/ECE1/HSPG2/LDLRAP1/SELENON/RPS6KA1/PTAFR/YTHDF2/RBBP4/AGO1/MFSD2A/KDM4A/PTCH2/MAST2/FAAH/ACOT11/DOCK7/PDE4B/TNNI3K/LMO4/GBP1/GSTM2/LAMTOR5/KCNA2/ATP1A1/CD2/WARS2/PRKAB2/ECM1/ARNT/HAX1/IL6R/SHC1/SYT11/ARHGEF2/LMNA/IQGAP3/IFI16/SLAMF8/ATP1A2/FCGR2B/DHX9/PTGS2/PLA2G4A/CDC73/ASPM/ADIPOR1/RHEX/CD46/FLVCR1/TGFB2/CAPN2/PARP1/WNT9A/WNT3A/AB…	729/3944	3021/21110
GO:BP	GO:1901988	negative regulation of cell cycle phase transition	1.34054e-12	3944	104	259	21110	CLSPN/CDCA8/PLK3/ORC1/INTS3/NUF2/TPR/CDC73/DTL/CENPF/GEN1/BABAM2/ZFP36L2/MSH2/ACVR1/SPC25/MAP3K20/ATF2/BARD1/CTDSP1/GIGYF2/FANCD2/XPC/CTDSPL/DTX3L/NEK11/TOPBP1/APBB2/ABRAXAS1/PKD2/TRIP13/NSUN2/RAD1/CCNB1/APC/CCNG1/UIMC1/MRNIP/BTN2A2/TRIM39/MDC1/DDX39B/CDC5L/TTK/MAD1L1/GPNMB/HUS1/CASP2/NBN/RAD21/INIP/CDK5RAP2/CDK1/DNA2/BUB3/PIDD1/USP47/DGKZ/PRPF19/CDK2AP2/CCND1/MRE11/ATM/USP28/HINFP/CHEK1/CDK2/CTD…	104/3944	259/21110
GO:BP	GO:0048646	anatomical structure formation involved in morphogenesis	1.40547e-12	3944	329	1174	21110	PIK3CD/MFN2/PDPN/CASP9/HSPG2/LUZP1/CLIC4/WASF2/PHACTR4/AGO1/STIL/WLS/PRKACB/LMO4/PTGFRN/WARS2/ECM1/SHC1/THBS3/VANGL2/PTGS2/CDC73/CSRP1/LAMB3/KCNH1/PTPN14/TGFB2/CAPN2/WNT3A/OBSCN/ACTN2/SDCCAG8/AKT3/PXDN/ROCK2/IFT172/CYP1B1/SPTBN1/RTN4/FHL2/GLI2/HS6ST1/NEB/ACVR1/TANC1/TTC21B/SP3/ATF2/TTN/ITGA4/ITGAV/COL5A2/SLC40A1/STAT1/CFLAR/CASP8/NRP2/PIKFYVE/FN1/WNT6/SP100/NPPC/GPC1/CAV3/CAMK1/PPARG/EOMES/TGFBR2…	329/3944	1174/21110
GO:BP	GO:2000145	regulation of cell motility	1.55638e-12	3944	286	988	21110	TNFRSF18/TNFRSF14/PIK3CD/PDPN/NBL1/CLIC4/PTAFR/RBBP4/DOCK7/NEXN/LMO4/NTNG1/RHOC/LRIG2/ECM1/IL6R/ARHGEF2/LMNA/SLAMF8/LAMC2/PTGS2/LGR6/ADIPOR1/TGFB2/ARID4B/AKT3/ROCK2/CYP1B1/SLC8A1/RTN4/TACR1/TMSB10/MGAT5/ACVR1/ITGA6/ITGA4/ITGAV/NRP2/FN1/IGFBP5/SERPINE2/DOCK10/SP100/TWIST2/SRGAP3/PPARG/TGFBR2/KIF9/PLXNB1/GNAI2/NISCH/WNT5A/PTPRG/PHLDB2/CD200/PIK3CB/FGFBP1/LDB2/STAP1/PPP3CA/LEF1/SYNPO2/FGF2/PDGFC/SAP…	286/3944	988/21110
GO:BP	GO:0044782	cilium organization	1.60005e-12	3944	143	403	21110	CFAP74/WRAP73/CROCC/HSPB11/ODF2L/FNBP1L/VANGL2/GORAB/DISC1/SDCCAG8/WDR35/IFT172/DYNC2LI1/CCDC88A/FAM161A/TMEM17/ACTR2/DCTN1/TTC21B/BBS5/FSIP2/DNAH7/TMEM237/SPAG16/STK36/ARMC9/RAB17/SEPTIN2/POC1A/ARL6/IFT57/CFAP44/DZIP1L/CEP70/WWTR1/IFT80/CC2D2A/WDR19/CEP135/PKD2/BBS7/INTU/NEK1/SPEF2/CCNO/CEP120/ABLIM3/MAK/NEDD9/ATG5/ARMC2/BBS9/NUDCD3/IFT22/CEP41/TTC26/PCM1/EFCAB1/TMEM67/TBC1D31/IFT74/KIF24/CEP78/…	143/3944	403/21110
GO:BP	GO:0010948	negative regulation of cell cycle process	1.82791e-12	3944	116	303	21110	CLSPN/CDCA8/PLK3/ORC1/INTS3/NUF2/TPR/CDC73/DTL/CENPF/GEN1/BABAM2/ZFP36L2/MSH2/ACVR1/SPC25/MAP3K20/ATF2/BARD1/CTDSP1/GIGYF2/FANCD2/XPC/CTDSPL/DTX3L/NEK11/TOPBP1/BCL6/APBB2/ABRAXAS1/PKD2/TRIP13/NSUN2/RAD1/CCNB1/APC/PTTG1/CCNG1/NPM1/UIMC1/MRNIP/BTN2A2/TRIM39/MDC1/DDX39B/CDC5L/TTK/MAD1L1/GPNMB/HUS1/BAZ1B/CASP2/TERF1/NBN/TMEM67/RAD21/INIP/CDK5RAP2/CDK1/DNA2/BUB3/PIDD1/USP47/DGKZ/PRPF19/RBM14/CDK2AP2/C…	116/3944	303/21110
GO:BP	GO:0033044	regulation of chromosome organization	1.85635e-12	3944	102	253	21110	EXOSC10/CDCA8/LMNA/NUF2/TPR/CENPF/PARP1/HNRNPU/SMC6/GEN1/CCT4/CCT7/NCAPH/SPC25/XRCC5/SMARCC1/TASOR/DHX36/SMC4/TACC3/RNF4/NCAPG/HNRNPD/CENPE/TRIP13/CCT5/CCNB1/SLF1/APC/DCP2/PTTG1/SENP6/TTK/TCP1/MAD1L1/HNRNPA2B1/CCT6A/BAZ1B/BCL7B/POT1/NCAPG2/MCPH1/TERF1/NBN/RAD21/SMARCA2/SMC5/CDK5RAP2/NEK6/PRKCQ/BUB3/CDCA5/MRE11/ATM/NFRKB/NCAPD3/ATF7IP/DDX11/RESF1/PPHLN1/SMARCD1/HNRNPA1/CDK2/CCT2/MAPKAPK5/BCL7A/KNT…	102/3944	253/21110
GO:BP	GO:0040007	growth	3.09803e-12	3944	273	937	21110	AGRN/CDK11B/TP73/ENO1/CLSTN1/CLIC4/SELENON/RPS6KA1/SESN2/MFSD2A/PTCH2/STIL/ST7L/PTGFRN/BCL9/ECM1/THBS3/ARHGEF11/CDC73/ASPM/LGR6/ADIPOR1/FLVCR1/TGFB2/WNT3A/DISC1/CRIM1/RTN4/PNPT1/BCL11A/VPS54/TTL/GLI2/MBD5/ATF2/ITGA4/CFLAR/NRP2/FN1/IGFBP5/SERPINE2/NPPC/GIGYF2/SH3BP4/ING5/CAV3/PPARG/COLQ/TGFBR2/LAMB2/MUSTN1/WNT5A/DCBLD2/ALCAM/HEG1/TMEM108/RYK/WWTR1/SERP1/IFT80/TBL1XR1/BCL6/FGFR3/ADD1/EVC/RBPJ/IGFBP…	273/3944	937/21110
GO:BP	GO:0040012	regulation of locomotion	3.67929e-12	3944	295	1033	21110	TNFRSF18/TNFRSF14/PIK3CD/PDPN/NBL1/CLIC4/PTAFR/RBBP4/DOCK7/NEXN/LMO4/NTNG1/RHOC/LRIG2/ECM1/IL6R/ARHGEF2/LMNA/SLAMF8/LAMC2/PTGS2/LGR6/ADIPOR1/TGFB2/WNT3A/ARID4B/AKT3/ROCK2/CYP1B1/SLC8A1/RTN4/TACR1/TMSB10/MGAT5/ACVR1/ITGA6/ITGA4/ITGAV/NRP2/FN1/IGFBP5/SERPINE2/DOCK10/SP100/TWIST2/SRGAP3/PPARG/TGFBR2/KIF9/PLXNB1/GNAI2/NISCH/WNT5A/PTPRG/ROBO2/PHLDB2/CD200/RYK/PIK3CB/ST6GAL1/FGFBP1/LDB2/STAP1/SNCA/PPP3…	295/3944	1033/21110
GO:BP	GO:0000819	sister chromatid segregation	4.08178e-12	3944	95	231	21110	WRAP73/NUDC/CDCA8/KIF2C/NUF2/TPR/NSL1/CENPF/HNRNPU/GEN1/EML4/NCAPH/SPC25/TTN/DIS3L2/SGO1/TOP2B/KIF15/SMARCC1/STAG1/SMC4/TACC3/NCAPG/CENPC/ABRAXAS1/CENPE/MAP9/TRIP13/TENT4A/KIF2A/CENPK/CCNB1/APC/PTTG1/RIPOR2/HSPA1A/KIFC1/TTK/LATS1/MAD1L1/BAZ1B/BCL7B/NCAPG2/ARHGEF10/RMDN1/RAD21/SMARCA2/CDK5RAP2/NEK6/KIF11/BUB3/KIF18A/CDCA5/ATM/NCAPD3/PRICKLE1/SMARCD1/BCL7A/KNTC1/RB1/MZT1/PIBF1/CHMP4A/DLGAP5/XRCC3/K…	95/3944	231/21110
GO:BP	GO:0007093	mitotic cell cycle checkpoint signaling	4.80979e-12	3944	69	145	21110	CLSPN/CDCA8/PLK3/ORC1/INTS3/NUF2/TPR/DTL/CENPF/GEN1/BABAM2/MSH2/SPC25/MAP3K20/ATF2/BARD1/GIGYF2/FANCD2/XPC/NEK11/TOPBP1/ABRAXAS1/TRIP13/CCNB1/APC/CCNG1/UIMC1/MRNIP/TRIM39/MDC1/TTK/MAD1L1/HUS1/CASP2/NBN/INIP/CDK5RAP2/CDK1/BUB3/PIDD1/DGKZ/CCND1/MRE11/ATM/CHEK1/CDK2/KNTC1/XRCC3/RPS27L/TIPIN/PML/TICRR/NAE1/RFWD3/CDT1/TP53/AURKB/ZNF830/BRCA1/CDK5RAP3/EME1/BIRC5/NDC80/RBBP8/NOP53/KLHL22/CHEK2/GTSE1/PLK5	69/3944	145/21110
GO:BP	GO:0140694	non-membrane-bounded organelle assembly	5.27586e-12	3944	138	389	21110	WRAP73/YTHDF2/CDCA8/STIL/RPL5/SASS6/GPSM2/POGZ/RPS27/UBAP2L/TPR/ASPM/CSRP1/CENPF/OBSCN/ACTN2/HNRNPU/MAPRE3/TIA1/ALMS1/NEB/TTN/CFLAR/FASTKD2/XRCC5/MTERF4/CAV3/RPSA/KIF15/LIMD1/KIF9/DHX30/STAG1/RNF4/CEP135/CENPC/G3BP2/ABRAXAS1/CENPE/MAP9/CEP72/KIF2A/CENPK/CENPH/RPS23/CEP120/CCDC69/NPM1/SH3PXD2B/EDN1/RIPOR2/TUBB/TNF/HSPA1A/KIFC1/SENP6/RPF2/FSCN1/ANLN/ARHGEF10/CNOT7/DOCK5/PLEC/C9orf72/PGM5/CDK5RAP2/N…	138/3944	389/21110
GO:BP	GO:0045786	negative regulation of cell cycle	8.09196e-12	3944	137	387	21110	CLSPN/CDCA8/PLK3/ORC1/INTS3/NUF2/TPR/PTGS2/CDC73/DTL/ANGEL2/CENPF/GEN1/BABAM2/ZFP36L2/MSH2/ACVR1/SPC25/MAP3K20/ATF2/BARD1/CTDSP1/NPPC/GIGYF2/FANCD2/XPC/CTDSPL/DTX3L/NEK11/TOPBP1/BCL6/APBB2/ABRAXAS1/PKD2/CASP3/TRIP13/NSUN2/RAD1/CCNB1/APC/PTTG1/CCNG1/NPM1/UIMC1/MRNIP/GMNN/BTN2A2/TRIM39/MDC1/DDX39B/TNF/CDC5L/TTK/PTPRK/LATS1/MAD1L1/GPNMB/HUS1/BAZ1B/CDK6/TAF6/THAP5/CASP2/FZD3/TERF1/NBN/TMEM67/RAD21/IN…	137/3944	387/21110
GO:BP	GO:0030182	neuron differentiation	8.30083e-12	3944	380	1415	21110	AGRN/ACAP3/TP73/NPHP4/RERE/NBL1/ECE1/STMN1/MFSD2A/FOXO6/KDM4A/AGBL4/NFIA/DOCK7/ROR1/NEGR1/USP33/NEXN/LMO4/NTNG1/LRIG2/PHGDH/S100A6/SNAPIN/ARHGEF2/IGSF9/UHMK1/PRRX1/LHX4/LAMC2/ASPM/LGR6/TGFB2/WNT9A/WNT3A/OBSCN/DISC1/MTR/ALKAL2/KIDINS220/DNMT3A/DTNB/IFT172/RTN4/CCDC88A/BCL11A/VPS54/TTL/GLI2/BIN1/HS6ST1/TTC21B/ITGA6/PJVK/CCDC141/ITGA4/CFLAR/NRP2/KLF7/FN1/CTDSP1/WNT6/WNT10A/DOCK10/GIGYF2/RAB17/CNTN4/…	380/3944	1415/21110
GO:BP	GO:0051129	negative regulation of cellular component organization	1.0341e-11	3944	221	725	21110	PARK7/EXOSC10/CAPZB/STMN1/WASF2/CDCA8/ODF2L/LMO4/LRIG2/SNAPIN/SYT11/ARHGEF2/LMNA/FCGR2B/NUF2/TPR/CENPF/PARP1/WNT3A/HNRNPU/ROCK2/GEN1/PLEKHH2/SPTBN1/RTN4/BCL11A/ANTXR1/TMSB10/SPC25/ITGAV/CFLAR/XRCC5/CRBN/CAV3/PPARG/FBXL2/WNT5A/PTPRG/ROBO2/PHLDB2/RYK/PLSCR1/IQCJ-SCHIP1/TFRC/PAK2/ADD1/LRPAP1/STAP1/ARHGAP24/SNCA/PPP3CA/ZNF827/SLC25A4/TRIP13/SEMA5A/RAD1/PIK3R1/CCNB1/MAP1B/APC/DCP2/SEMA6A/FSTL4/CDKL3/S…	221/3944	725/21110
GO:BP	GO:0006261	DNA-templated DNA replication	1.10463e-11	3944	74	163	21110	ORC1/NUCKS1/PARP1/GEN1/ZRANB3/MCM6/ORC2/BARD1/SMARCAL1/TOPBP1/RFC4/BCL6/RFC1/PRIMPOL/PURA/WRNIP1/GMNN/MCM3/PRIM2/ORC3/MMS22L/POLD2/MCM7/WRN/GINS4/MCM4/TERF1/NBN/DSCC1/RECQL4/DNA2/NOC3L/MCMBP/RRM1/POLD3/MRE11/RECQL/DDX11/CDK2/PRIM1/E2F7/CDK2AP1/POLE/BRCA2/RFC3/DACH1/FANCM/WDHD1/EXD2/RAD51/TIPIN/TICRR/CHTF18/ORC6/RFWD3/GINS2/CDT1/RPA1/ATAD5/ZNF830/BRCA1/DBF4B/EME1/THOC1/RBBP8/CARM1/UPF1/LIG1/MCM8/M…	74/3944	163/21110
GO:BP	GO:0048285	organelle fission	1.51106e-11	3944	162	487	21110	WRAP73/MTFR1L/NUDC/AGO4/CDCA8/KIF2C/RAD54L/NDC1/NFIA/MSH4/BRDT/NUF2/TPR/ASPM/NSL1/CENPF/HNRNPU/GEN1/EML4/ACTR2/CYP26B1/NCAPH/SPC25/TTN/MFF/DIS3L2/FANCD2/PPARG/SGO1/TOP2B/KIF15/KLHDC8B/WNT5A/STAG1/SMC4/NCAPG/CENPC/ABRAXAS1/CENPE/MND1/MAP9/TRIP13/TENT4A/RAD1/KIF2A/CENPK/CCNB1/AP3B1/APC/PTTG1/EDN1/RIPOR2/TNF/MSH5/HSPA1A/KIFC1/UBR2/KLHDC3/CUL9/TTK/SUN1/MAD1L1/ANLN/BAZ1B/ZSCAN21/STAG3/ZCWPW1/CAV2/NCAP…	162/3944	487/21110
GO:BP	GO:0072359	circulatory system development	1.6756e-11	3944	313	1123	21110	TP73/PIK3CD/PDPN/ECE1/HSPG2/LUZP1/CLIC4/WASF2/AGO1/STIL/HSPB11/ACADM/LMO4/WARS2/ECM1/IL6R/SHC1/LMNA/VANGL2/PRRX1/CACYBP/PTGS2/FLVCR1/SMYD2/PTPN14/TGFB2/WNT3A/LGALS8/ACTN2/AKT3/HNRNPU/PXDN/ROCK2/IFT172/CYP1B1/SLC8A1/RTN4/ANTXR1/FHL2/GLI2/HS6ST1/NEB/ACVR1/XIRP2/BBS5/ATF2/TTN/ITGAV/STAT1/CFLAR/CASP8/NRP2/FN1/SP100/NPPC/MTERF4/CAV3/PPARG/EOMES/TGFBR2/UBP1/SETD2/WNT5A/ROBO2/COL8A1/IFT57/HEG1/EPHB1/PIK…	313/3944	1123/21110
GO:BP	GO:0043009	chordate embryonic development	1.69759e-11	3944	208	674	21110	SLC35E2B/MFN2/ECE1/LUZP1/PHACTR4/YBX1/NASP/STIL/AGBL4/PRKACB/LMO4/PHGDH/ARNT/SLC39A1/VANGL2/GPR161/GORAB/PRRX1/ELF3/FLVCR1/TGFB2/CAPN2/WNT9A/WNT3A/KIDINS220/RRM2/IFT172/MSH2/RTN4/VPS54/GLI2/HS6ST1/SMPD4/ACVR1/SP3/CIR1/ATF2/CASP8/BRK1/EOMES/TGFBR2/PTH1R/SETD2/WNT5A/IFT57/HEG1/DZIP1L/SHOX2/TBL1XR1/ADD1/CC2D2A/RBPJ/WDR19/ADAMTS3/PKD2/LEF1/INTU/EDNRA/HAND2/CASP3/PDCD6/NSUN2/CCNB1/TCOF1/DBN1/EDN1/SOX4…	208/3944	674/21110
GO:BP	GO:0009792	embryo development ending in birth or egg hatching	2.09733e-11	3944	213	696	21110	SLC35E2B/MFN2/ECE1/LUZP1/PHACTR4/YBX1/NASP/STIL/AGBL4/PRKACB/LMO4/PHGDH/ARNT/SLC39A1/VANGL2/GPR161/GORAB/PRRX1/NR5A2/ELF3/FLVCR1/TGFB2/CAPN2/WNT9A/WNT3A/KIDINS220/RRM2/IFT172/MSH2/RTN4/VPS54/GLI2/HS6ST1/SMPD4/ACVR1/SP3/CIR1/ATF2/CASP8/BRK1/EOMES/TGFBR2/PTH1R/SETD2/WNT5A/IFT57/HEG1/DZIP1L/SHOX2/TBL1XR1/ADD1/CC2D2A/RBPJ/WDR19/ADAMTS3/PKD2/LEF1/FGF2/INTU/EDNRA/HAND2/CASP3/PDCD6/NSUN2/CCNB1/TCOF1/DBN…	213/3944	696/21110
GO:BP	GO:0061061	muscle structure development	2.5504e-11	3944	205	664	21110	SELENON/FHL3/HIVEP3/YBX1/ACADM/PTGFRN/BCL9/LMNA/LAMC1/CSRP1/KCNH1/CENPF/TGFB2/DISP1/CAPN2/WNT3A/OBSCN/NID1/ACTN2/HNRNPU/SMYD3/SLC8A1/FOXN2/VPS54/CYP26B1/LBX2/FHL2/BIN1/NEB/ACVR1/TANC1/XIRP2/TTN/CFLAR/IGFBP5/GPC1/CAV3/CAMK1/NR1D2/EOMES/SMARCC1/LAMB2/SFMBT1/WNT5A/BOC/HEG1/EPHB1/KY/SERP1/SHOX2/FXR1/EVC/MED28/RBPJ/PPP3CA/LEF1/EDNRA/SAP30/CASP3/PDLIM3/SORBS2/BASP1/RANBP3L/FGF10/NLN/PTCD2/CXCL14/DOCK2/…	205/3944	664/21110
GO:BP	GO:0009968	negative regulation of signal transduction	3.15915e-11	3944	341	1252	21110	NPHP4/PARK7/ENO1/MFN2/NBL1/STMN1/RPS6KA1/IFI6/SESN2/PHACTR4/YTHDF2/RBBP4/PTCH2/TRABD2B/PDE4B/PRKACB/GBP1/ECM1/ARHGEF2/LMNA/FCGR2B/GPR161/IVNS1ABP/PTGS2/ADIPOR1/PPP1R15B/CD46/TGFB2/ARID4B/GREM2/PXDN/IFT172/LTBP1/CRIM1/SPRED2/ARHGAP25/CYP26B1/IL1R2/FHL2/GLI2/ACVR1/ITGA6/ITGAV/STAT1/CFLAR/CASP8/STRADB/IGFBP2/IGFBP5/TMBIM1/CNOT9/SERPINE2/IRS1/INPP5D/DGKD/SH3BP4/GPC1/ITPR1/CAV3/PPARG/PLCL2/LIMD1/GNAI2…	341/3944	1252/21110
GO:BP	GO:0009628	response to abiotic stimulus	3.30952e-11	3944	317	1146	21110	NPHP4/PER3/ENO1/AGTRAP/PDPN/CASP9/PTAFR/SLC2A1/PLK3/RAD54L/ACOT11/ACADM/DNAJB4/LRRC8D/TXNIP/CTSS/ARNT/INTS3/ARHGEF2/LMNA/IFI16/ATP1A2/NDUFS2/COP1/TPR/PTGS2/GLRX2/NUCKS1/DTL/TGFB2/CAPN2/PARP1/SPRTN/DISC1/ADSS/ROCK2/DNMT3A/BABAM2/SLC8A1/MSH2/MSH6/RTN4/TACR1/NPHP1/MAP3K2/ZRANB3/TANC1/SCN2A/MAP3K20/ATF2/PJVK/TTN/STAT1/HSPD1/CFLAR/CASP8/SUMO1/BARD1/XRCC5/IGFBP2/NHEJ1/SERPINE2/RHBDD1/NPPC/ITPR1/CAV3/OG…	317/3944	1146/21110
GO:BP	GO:0007167	enzyme-linked receptor protein signaling pathway	4.10165e-11	3944	281	990	21110	PIK3CD/NBL1/STMN1/IFI6/RBBP4/NFIA/ROR1/BCAR3/LRIG2/TXNIP/ARNT/SHC1/MPZL1/ADIPOR1/NUCKS1/TGFB2/SLC30A10/PARP1/ARID4B/GREM2/LTBP1/CRIM1/SPTBN1/RTN4/CCDC88A/EFEMP1/SPRED2/MBD5/ACVR1/GALNT3/ATF2/NRP2/IGFBP2/IGFBP5/CNOT9/IRS1/NPPC/GIGYF2/DGKD/GPC1/CAV3/PPARG/TGFBR2/SMARCC1/MST1R/GNAI2/WNT5A/IL17RD/PTPRG/CBLB/FSTL1/TMEM108/RYK/EPHB1/PIK3CB/WWTR1/VEPH1/NCEH1/MUC20/TNK2/PAK2/FGFR3/FGFBP1/RBPJ/STAP1/ADAMT…	281/3944	990/21110
GO:BP	GO:0060322	head development	4.19982e-11	3944	248	848	21110	RERE/HSPG2/RBBP4/MFSD2A/SLC2A1/STIL/DOCK7/WLS/NEGR1/PTBP2/KCNA2/PHGDH/ATP1A2/UFC1/FCGR2B/ASPM/FLVCR1/CENPF/WNT3A/DISC1/AKT3/IFT172/SLC8A1/RTN4/GLI2/TTC21B/ATF2/CCDC141/PGAP1/NRP2/ATIC/XRCC5/STK36/ABCB6/SERPINE2/CNTN4/FANCD2/TOP2B/EOMES/TGFBR2/SETD2/WNT5A/PTPRG/ROBO2/CCDC14/ZNF148/TMEM108/RYK/EPHB1/TRA2B/TACC3/RBPJ/ADGRL3/UBA6/HNRNPD/GRID2/PPP3CA/LEF1/NDNF/BBS7/FGF2/SPATA5/EDNRA/CASP3/SEMA5A/BASP1…	248/3944	848/21110
GO:BP	GO:0048584	positive regulation of response to stimulus	5.29111e-11	3944	564	2283	21110	TP73/CAMTA1/PARK7/PIK3CD/CAMK2N1/SELENON/PTAFR/KHDRBS1/SFPQ/AGO3/CDCA8/ROR1/PDE4B/WLS/GBP1/BCAR3/LAMTOR5/RHOC/GPR89A/ECM1/CTSS/ARNT/POGZ/HAX1/IL6R/SHC1/IQGAP3/IFI16/FCGR2B/GORAB/PRRX1/MR1/DHX9/LAMC1/TPR/PTGS2/PLA2G4A/CDC73/CFH/ASPM/TMEM9/LGR6/ADIPOR1/NUCKS1/CD46/TGFB2/SLC30A10/PARP1/WNT3A/DISC1/NID1/AKT3/ALKAL2/ROCK2/DDX1/GEN1/DNAJC27/IFT172/BABAM2/EIF2AK2/CYP1B1/MSH2/RTN4/CCDC88A/REL/USP34/ACTR2…	564/3944	2283/21110
GO:BP	GO:0042325	regulation of phosphorylation	5.44875e-11	3944	324	1181	21110	TNFRSF18/TNFRSF14/PARK7/CAMK2N1/SESN2/CLSPN/CDCA8/DOCK7/ROR1/LMO4/BCAR3/HAX1/IL6R/SHC1/ARHGEF2/IQGAP3/KIRREL1/SLAMF8/DUSP12/PTGS2/PPP1R15B/TGFB2/WNT3A/HNRNPU/SMYD3/ROCK2/TRIB2/MAPRE3/SLC8A1/CCDC88A/SPRED2/MOB1A/ACVR1/ITGA6/ATF2/TTN/STRADB/BARD1/FN1/XRCC5/CTDSP1/CNOT9/IRS1/COPS8/CAV3/CAMK1/PPARG/TGFBR2/CTDSPL/MST1R/WNT5A/CBLB/HCLS1/PARP14/HEG1/PIK3R4/RYK/EPHB1/PIK3CB/WWTR1/FXR1/TNK2/TFRC/PAK2/FGFR…	324/3944	1181/21110
GO:BP	GO:0008284	positive regulation of cell population proliferation	7.10123e-11	3944	272	955	21110	PIK3CD/MFN2/LDLRAP1/SELENON/PTAFR/ECM1/ARNT/S100A6/IL6R/SHC1/IQGAP3/PRRX1/DHX9/LAMC1/LAMC2/PTGS2/ASPM/CD46/TGFB2/WNT3A/DISC1/AKT3/HNRNPU/ODC1/RTN4/TACR1/CIAO1/GLI2/ATF2/ITGA4/ITGAV/STAT1/SLC39A10/CFLAR/NRP2/FN1/IGFBP2/IGFBP5/IRS1/CAV3/BRK1/TGFBR2/VIPR1/PTH1R/SMARCC1/MST1R/GNAI2/MUSTN1/WNT5A/HCLS1/WWTR1/SHOX2/ST6GAL1/BCL6/TP63/TFRC/FGFR3/FGFBP1/RBPJ/PLAC8/PPP3CA/LEF1/FGF2/IL15/PDGFC/HMGB2/PDCD6/BR…	272/3944	955/21110
GO:BP	GO:0031175	neuron projection development	7.33923e-11	3944	280	990	21110	ACAP3/RERE/NBL1/ECE1/STMN1/MFSD2A/FOXO6/DOCK7/ROR1/NEGR1/USP33/NEXN/LMO4/NTNG1/LRIG2/PHGDH/S100A6/SNAPIN/IGSF9/UHMK1/PRRX1/LHX4/LAMC2/LGR6/WNT3A/OBSCN/DISC1/MTR/ALKAL2/KIDINS220/RTN4/CCDC88A/BCL11A/VPS54/TTL/GLI2/ITGA6/PJVK/CCDC141/ITGA4/CFLAR/NRP2/KLF7/FN1/DOCK10/RAB17/CNTN4/CAMK1/TOP2B/SS18L2/PLXNB1/LAMB2/WNT5A/PTPRG/ROBO2/ALCAM/BOC/TMEM108/RYK/EPHB1/DHX36/SHOX2/PAK2/UBA6/GRID2/PPP3CA/NDNF/EDNR…	280/3944	990/21110
GO:BP	GO:0010648	negative regulation of cell communication	8.43124e-11	3944	363	1359	21110	NPHP4/PARK7/ENO1/MFN2/NBL1/STMN1/RPS6KA1/IFI6/SESN2/PHACTR4/YTHDF2/RBBP4/PTCH2/TRABD2B/PDE4B/PRKACB/GBP1/ECM1/ARHGEF2/LMNA/FCGR2B/GPR161/IVNS1ABP/PTGS2/ADIPOR1/PPP1R15B/CD46/TGFB2/ARID4B/GREM2/PXDN/VSNL1/IFT172/LTBP1/CRIM1/SPRED2/ARHGAP25/CYP26B1/IL1R2/FHL2/GLI2/ACVR1/ITGA6/ITGAV/STAT1/CFLAR/CASP8/STRADB/KLF7/IGFBP2/IGFBP5/TMBIM1/CNOT9/SERPINE2/IRS1/INPP5D/DGKD/SH3BP4/GPC1/ITPR1/CAV3/PPARG/PLCL2/…	363/3944	1359/21110
GO:BP	GO:0023057	negative regulation of signaling	8.43124e-11	3944	363	1359	21110	NPHP4/PARK7/ENO1/MFN2/NBL1/STMN1/RPS6KA1/IFI6/SESN2/PHACTR4/YTHDF2/RBBP4/PTCH2/TRABD2B/PDE4B/PRKACB/GBP1/ECM1/ARHGEF2/LMNA/FCGR2B/GPR161/IVNS1ABP/PTGS2/ADIPOR1/PPP1R15B/CD46/TGFB2/ARID4B/GREM2/PXDN/VSNL1/IFT172/LTBP1/CRIM1/SPRED2/ARHGAP25/CYP26B1/IL1R2/FHL2/GLI2/ACVR1/ITGA6/ITGAV/STAT1/CFLAR/CASP8/STRADB/KLF7/IGFBP2/IGFBP5/TMBIM1/CNOT9/SERPINE2/IRS1/INPP5D/DGKD/SH3BP4/GPC1/ITPR1/CAV3/PPARG/PLCL2/…	363/3944	1359/21110
GO:BP	GO:0010638	positive regulation of organelle organization	9.00511e-11	3944	167	516	21110	WRAP73/PARK7/CROCC/WASF2/STIL/SASS6/GPSM2/RHOC/PDE4DIP/HAX1/KIRREL1/TPR/ACTN2/ROCK2/CDC42EP3/CCDC88A/CCT4/CCT7/DCTN1/TACR1/NCAPH/BIN1/XRCC5/ARPC2/MFF/CAV3/BRK1/FYCO1/WNT5A/TASOR/HCLS1/SNX4/DHX36/SMC4/NCAPG/CEP135/STAP1/G3BP2/HNRNPD/SNCA/SYNPO2/SLC25A4/SEMA5A/CCT5/MAP1B/SLF1/FER/CEP120/VDAC1/SYNPO/IRGM/EDN1/TNF/HSPA1A/TCP1/MAD1L1/FSCN1/HNRNPA2B1/CCT6A/MET/POT1/NCAPG2/ARHGEF10/PTK2B/DDHD2/SDCBP/TER…	167/3944	516/21110
GO:BP	GO:0008219	cell death	1.36888e-10	3944	529	2129	21110	TNFRSF18/CDK11B/TP73/TNFRSF25/PARK7/ENO1/PIK3CD/DFFA/MFN2/PDPN/CASP9/RPS6KA1/IFI6/SFPQ/AGO4/KDM4A/PLK3/STIL/ITGB3BP/SLC25A24/LAMTOR5/DRAM2/CD2/TXNIP/THEM4/HAX1/IL6R/SHC1/ARHGEF2/LMNA/IFI16/FCGR2B/LHX4/DHX9/IVNS1ABP/PTGS2/GLRX2/CDC73/TGFB2/SLC30A10/CAPN2/PARP1/WNT3A/ACTN2/DNMT3A/TMEM214/BABAM2/EIF2AK2/CYP1B1/MSH2/MSH6/RTN4/VPS54/C1D/ANXA4/TIA1/CYP26B1/RTKN/EVA1A/FHL2/SH3RF3/GLI2/BIN1/EPC2/ACVR1/SC…	529/3944	2129/21110
GO:BP	GO:1901566	organonitrogen compound biosynthetic process	1.43875e-10	3944	456	1789	21110	PARK7/ENO1/SRM/SDHB/DDOST/MAN1C1/RPS6KA1/PIGV/PTAFR/SESN2/YTHDF2/KHDRBS1/AK2/AZIN2/AGO4/AGO1/AGO3/NDUFS5/MFSD2A/YBX1/ST3GAL3/RPS8/AKR1A1/POMGNT1/TUT4/PARS2/ACADM/ST6GALNAC3/RPL5/DPYD/EXTL2/AMPD2/WARS2/PHGDH/RPS27/NDUFS2/SDHC/UHMK1/FMO3/PIGC/SOAT1/DHX9/NMNAT2/TPR/PLA2G4A/PPP1R15B/HHAT/FLVCR1/TGFB2/CAPN2/PARP1/ABCB10/MTR/ADSS/HNRNPU/ODC1/ROCK2/DDX1/ADCY3/CAD/MRPL33/GALNT14/EIF2AK2/PRKD3/CYP1B1/HAAO…	456/3944	1789/21110
GO:BP	GO:0000070	mitotic sister chromatid segregation	1.47522e-10	3944	80	190	21110	WRAP73/NUDC/CDCA8/KIF2C/NUF2/TPR/NSL1/CENPF/HNRNPU/GEN1/EML4/NCAPH/SPC25/TTN/DIS3L2/SGO1/KIF15/STAG1/SMC4/NCAPG/CENPC/ABRAXAS1/CENPE/MAP9/TRIP13/TENT4A/KIF2A/CENPK/CCNB1/APC/PTTG1/RIPOR2/HSPA1A/KIFC1/TTK/MAD1L1/BAZ1B/NCAPG2/ARHGEF10/RMDN1/RAD21/CDK5RAP2/KIF11/BUB3/KIF18A/CDCA5/ATM/NCAPD3/PRICKLE1/KNTC1/RB1/MZT1/PIBF1/CHMP4A/DLGAP5/XRCC3/KNSTRN/NUSAP1/KIF23/PRC1/KIF22/KATNB1/CDT1/AURKB/KIF18B/CDC2…	80/3944	190/21110
GO:BP	GO:0051247	positive regulation of protein metabolic process	1.64506e-10	3944	382	1451	21110	TNFRSF18/TNFRSF14/CAMTA1/PARK7/ENO1/CASP9/PTAFR/SESN2/YTHDF2/KHDRBS1/CLSPN/CDCA8/YBX1/PLK3/TRABD2B/AGBL4/DOCK7/RPL5/MTF2/BCAR3/ARNT/HAX1/IL6R/ARHGEF2/LMNA/IQGAP3/IFI16/UHMK1/COP1/SOAT1/DHX9/PTGS2/PPP1R15B/DTL/TGFB2/WNT3A/ABCB10/SPRTN/DISC1/HNRNPU/SMYD3/ROCK2/TRIB2/MAPRE3/CYP1B1/CCDC88A/FAM161A/RAB1A/ANTXR1/MOB1A/SH3RF3/RIF1/ACVR1/ATF2/SLC39A10/HSPD1/HSPE1/CFLAR/CASP8/STRADB/SUMO1/FASTKD2/BARD1/XR…	382/3944	1451/21110
GO:BP	GO:0007420	brain development	1.74485e-10	3944	234	798	21110	RERE/HSPG2/RBBP4/MFSD2A/SLC2A1/STIL/DOCK7/WLS/NEGR1/PTBP2/KCNA2/PHGDH/ATP1A2/UFC1/FCGR2B/ASPM/CENPF/WNT3A/DISC1/AKT3/IFT172/SLC8A1/RTN4/GLI2/TTC21B/ATF2/CCDC141/PGAP1/NRP2/ATIC/XRCC5/STK36/ABCB6/SERPINE2/CNTN4/FANCD2/TOP2B/EOMES/TGFBR2/SETD2/WNT5A/PTPRG/ROBO2/CCDC14/ZNF148/TMEM108/RYK/EPHB1/TRA2B/TACC3/RBPJ/ADGRL3/UBA6/HNRNPD/GRID2/PPP3CA/LEF1/NDNF/BBS7/FGF2/SPATA5/CASP3/SEMA5A/BASP1/RAD1/SPEF2/F…	234/3944	798/21110
GO:BP	GO:0060341	regulation of cellular localization	1.95998e-10	3944	276	980	21110	UBE2J2/ARHGEF16/KCNAB2/PARK7/CROCC/LDLRAP1/SESN2/KHDRBS1/PLK3/EFCAB7/WLS/GBP1/GPSM2/LAMTOR5/SLC16A1/LRIG2/SNAPIN/HAX1/SYT11/LMNA/UHMK1/RABGAP1L/KIAA1614/STX6/DHX9/TPR/PTGS2/PTPN14/TGFB2/DISP1/PARP1/WNT3A/TRIM17/ACTN2/CNST/ROCK2/VSNL1/DNAJC27/CRIPT/SPTBN1/RTN4/CCDC88A/XPO1/CCT4/CCT7/GCC2/TTC21B/RAPGEF4/TTN/PGAP1/SUMO1/KLF7/BARD1/TMBIM1/IRS1/MFF/SP100/GPC1/ITPR1/CAV3/CAMK1/PPARG/SETD2/WNT5A/CD200/H…	276/3944	980/21110
GO:BP	GO:0012501	programmed cell death	2.21718e-10	3944	492	1961	21110	TNFRSF18/CDK11B/TP73/TNFRSF25/PARK7/ENO1/PIK3CD/DFFA/MFN2/PDPN/CASP9/RPS6KA1/IFI6/SFPQ/AGO4/PLK3/STIL/ITGB3BP/LAMTOR5/DRAM2/CD2/TXNIP/THEM4/HAX1/IL6R/SHC1/ARHGEF2/LMNA/IFI16/LHX4/DHX9/IVNS1ABP/PTGS2/GLRX2/CDC73/TGFB2/SLC30A10/CAPN2/PARP1/ACTN2/DNMT3A/TMEM214/BABAM2/EIF2AK2/CYP1B1/MSH2/MSH6/RTN4/VPS54/C1D/ANXA4/TIA1/CYP26B1/RTKN/EVA1A/FHL2/SH3RF3/GLI2/BIN1/EPC2/ACVR1/SCN2A/CSRNP3/ITGA6/MAP3K20/CDC…	492/3944	1961/21110
GO:BP	GO:1901991	negative regulation of mitotic cell cycle phase transition	2.25712e-10	3944	77	181	21110	CLSPN/CDCA8/PLK3/ORC1/INTS3/NUF2/TPR/CDC73/DTL/CENPF/GEN1/BABAM2/ZFP36L2/ACVR1/SPC25/BARD1/CTDSP1/GIGYF2/CTDSPL/TOPBP1/ABRAXAS1/PKD2/TRIP13/CCNB1/APC/CCNG1/UIMC1/MRNIP/BTN2A2/TRIM39/TTK/MAD1L1/GPNMB/HUS1/CASP2/NBN/RAD21/INIP/CDK5RAP2/CDK1/BUB3/PIDD1/USP47/DGKZ/CDK2AP2/CCND1/MRE11/ATM/CHEK1/CDK2/CTDSP2/E2F7/KNTC1/RB1/XRCC3/RPS27L/PML/TICRR/NAE1/RFWD3/CDT1/TP53/AURKB/CRLF3/ZNF830/BRCA1/CDK5RAP3/BIR…	77/3944	181/21110
GO:BP	GO:0032880	regulation of protein localization	2.37291e-10	3944	251	873	21110	UBE2J2/ARHGEF16/KCNAB2/PARK7/CROCC/LDLRAP1/SESN2/PLK3/EFCAB7/WLS/GBP1/GPSM2/LAMTOR5/SLC16A1/LRIG2/HAX1/SYT11/LMNA/UHMK1/RABGAP1L/STX6/TPR/PTGS2/PTPN14/TGFB2/DISP1/PARP1/WNT3A/TRIM17/ACTN2/CNST/ROCK2/VSNL1/DNAJC27/CRIPT/SPTBN1/RTN4/CCDC88A/XPO1/CCT4/CCT7/GCC2/RAPGEF4/TTN/SUMO1/KLF7/BARD1/TMBIM1/IRS1/MFF/SP100/GPC1/ITPR1/CAV3/CAMK1/PPARG/SETD2/WNT5A/CD200/HCLS1/DTX3L/CLDN18/DZIP1L/WWTR1/SERP1/TFRC/…	251/3944	873/21110
GO:BP	GO:0031399	regulation of protein modification process	3.30138e-10	3944	390	1494	21110	TNFRSF18/TNFRSF14/CAMTA1/PARK7/CAMK2N1/SESN2/CLSPN/CDCA8/NFYC/TRABD2B/DOCK7/RPL5/MTF2/BCAR3/ARNT/HAX1/IL6R/SHC1/ARHGEF2/LMNA/IQGAP3/KIRREL1/IVNS1ABP/PTGS2/PPP1R15B/TGFB2/WNT3A/SPRTN/SMYD3/ROCK2/TRIB2/MAPRE3/SLC8A1/CCDC88A/FAM161A/SPRED2/MOB1A/MGAT5/RIF1/ACVR1/ATF2/TTN/SLC39A10/STRADB/FN1/XRCC5/CTDSP1/CNOT9/COPS7B/COPS8/CAV3/CAMK1/PPARG/TGFBR2/CRTAP/CTDSPL/MST1R/GNAI2/RASSF1/WNT5A/CBLB/RABL3/HCLS1…	390/3944	1494/21110
GO:BP	GO:0045930	negative regulation of mitotic cell cycle	3.35526e-10	3944	91	231	21110	CLSPN/CDCA8/PLK3/ORC1/INTS3/NUF2/TPR/CDC73/DTL/ANGEL2/CENPF/GEN1/BABAM2/ZFP36L2/MSH2/ACVR1/SPC25/MAP3K20/ATF2/BARD1/CTDSP1/GIGYF2/FANCD2/XPC/CTDSPL/NEK11/TOPBP1/BCL6/ABRAXAS1/PKD2/TRIP13/CCNB1/APC/CCNG1/UIMC1/MRNIP/BTN2A2/TRIM39/MDC1/TNF/TTK/MAD1L1/GPNMB/HUS1/CASP2/FZD3/NBN/RAD21/INIP/CDK5RAP2/CDK1/BUB3/PIDD1/USP47/DGKZ/CDK2AP2/CCND1/MRE11/ATM/CHEK1/CDK2/CTDSP2/E2F7/KNTC1/RB1/XRCC3/RPS27L/TIPIN/P…	91/3944	231/21110
GO:BP	GO:0006310	DNA recombination	3.63705e-10	3944	117	327	21110	SFPQ/RAD54L/MSH4/POGZ/INTS3/NUCKS1/PARP1/SMC6/GEN1/MSH2/MSH6/ACTR2/TSN/ZRANB3/MCM6/EPC2/RIF1/HSPD1/BARD1/XRCC5/NHEJ1/FANCD2/TOP2B/SETD2/TOPBP1/MAGEF1/BCL6/TFRC/RNF168/NSD2/SMARCAD1/LEF1/MND1/HMGB2/TRIP13/SLF1/BRD8/NDFIP1/MRNIP/MSH5/UBR2/KLHDC3/MCM3/CGAS/MMS22L/RPA3/POLM/HUS1/TRRAP/MCM7/ZCWPW1/ING3/XRCC2/WRN/GINS4/SPIDR/MCM4/NBN/RAD21/RECQL4/SMC5/SHOC1/INIP/EPC1/SHLD2/SFR1/RAG1/MRE11/ATM/CHEK1/NFR…	117/3944	327/21110
GO:BP	GO:0071840	cellular component organization or biogenesis	4.13913e-10	3944	1762	8345	21110	AGRN/UBE2J2/ACAP3/CDK11B/CFAP74/WRAP73/TP73/NPHP4/ZBTB48/DNAJC11/PARK7/RERE/ENO1/CLSTN1/DFFA/EXOSC10/MFN2/PDPN/ARHGEF19/CROCC/CAPZB/MICOS10/NBL1/ECE1/HMGCL/SRSF10/CLIC4/LDLRAP1/SELENON/MTFR1L/STMN1/HMGN2/RPS6KA1/NUDC/WASF2/IFI6/SESN2/PHACTR4/YTHDF2/COL16A1/RBBP4/AZIN2/ZMYM4/AGO4/AGO1/AGO3/CDCA8/SF3A3/FHL3/NDUFS5/MFSD2A/SCMH1/FOXO6/PPIH/SLC2A1/EBNA1BP2/KDM4A/ERI3/KIF2C/RPS8/PLK3/PTCH2/NASP/MAST2/R…	1762/3944	8345/21110
GO:BP	GO:0048585	negative regulation of response to stimulus	4.447e-10	3944	416	1616	21110	TNFRSF14/AJAP1/NPHP4/PARK7/ENO1/MFN2/NBL1/STMN1/RPS6KA1/IFI6/SESN2/PHACTR4/YTHDF2/RBBP4/PTCH2/TRABD2B/PDE4B/PRKACB/GBP1/LRIG2/ECM1/SYT11/ARHGEF2/LMNA/IFI16/SLAMF8/FCGR2B/GPR161/IVNS1ABP/PTGS2/ADIPOR1/PPP1R15B/CD46/TGFB2/PARP1/WNT3A/ARID4B/GREM2/PXDN/IFT172/LTBP1/CRIM1/SPRED2/ARHGAP25/CYP26B1/IL1R2/FHL2/GLI2/RIF1/ACVR1/ITGA6/ITGAV/STAT1/CFLAR/CASP8/STRADB/KLF7/IGFBP2/IGFBP5/TMBIM1/CNOT9/SERPINE2/I…	416/3944	1616/21110
GO:BP	GO:0140014	mitotic nuclear division	5.49778e-10	3944	104	280	21110	WRAP73/NUDC/CDCA8/KIF2C/NFIA/NUF2/TPR/NSL1/CENPF/HNRNPU/GEN1/EML4/NCAPH/SPC25/TTN/DIS3L2/SGO1/KIF15/KLHDC8B/STAG1/SMC4/NCAPG/CENPC/ABRAXAS1/CENPE/MAP9/TRIP13/TENT4A/KIF2A/CENPK/CCNB1/APC/PTTG1/EDN1/RIPOR2/TNF/HSPA1A/KIFC1/CUL9/TTK/MAD1L1/ANLN/BAZ1B/CAV2/NCAPG2/ARHGEF10/CDCA2/RMDN1/RAD21/NFIB/CDK5RAP2/FBXW5/KIF20B/KIF11/BUB3/MKI67/KIF18A/CDCA5/LRP5/ATM/CHEK1/NCAPD3/EPS8/PRICKLE1/KNTC1/RB1/MZT1/PIB…	104/3944	280/21110
GO:BP	GO:0007098	centrosome cycle	5.66058e-10	3944	63	137	21110	CROCC/STIL/USP33/SASS6/SLC16A1/PDE4DIP/KIAA1614/SDCCAG8/ROCK2/GEN1/XPO1/CEP68/ALMS1/DCTN1/SGO1/CEP135/PKD2/MAP9/CEP72/CEP120/NPM1/XRCC2/ARHGEF10/MCPH1/PCM1/TMEM67/CNTLN/CDK5RAP2/ODF2/FBXW5/CDK1/KIF11/RBM14/C2CD3/CHORDC1/CHEK1/TUBA1A/CDK2/CENPJ/BRCA2/XRCC3/PCLAF/BBS4/CCNF/CCP110/KIAA0753/CHD3/KAT2A/BRCA1/CEP295NL/CEP131/CCDC57/NDC80/CEP192/HAUS1/MARK4/NUP62/NSFL1C/KIF3B/CEP250/UXT/HAUS7/PARD6A	63/3944	137/21110
GO:BP	GO:0048666	neuron development	6.55606e-10	3944	311	1144	21110	AGRN/ACAP3/NPHP4/RERE/NBL1/ECE1/STMN1/MFSD2A/FOXO6/AGBL4/DOCK7/ROR1/NEGR1/USP33/NEXN/LMO4/NTNG1/LRIG2/PHGDH/S100A6/SNAPIN/IGSF9/UHMK1/PRRX1/LHX4/LAMC2/LGR6/TGFB2/WNT3A/OBSCN/DISC1/MTR/ALKAL2/KIDINS220/RTN4/CCDC88A/BCL11A/VPS54/TTL/GLI2/HS6ST1/ITGA6/PJVK/CCDC141/ITGA4/CFLAR/NRP2/KLF7/FN1/DOCK10/RAB17/CNTN4/CAMK1/TOP2B/SS18L2/PLXNB1/LAMB2/WNT5A/PTPRG/ROBO2/ALCAM/BOC/TMEM108/RYK/EPHB1/DHX36/SHOX2/PA…	311/3944	1144/21110
GO:BP	GO:0018193	peptidyl-amino acid modification	6.98261e-10	3944	327	1216	21110	TNFRSF18/TNFRSF14/PARK7/RPS6KA1/CLSPN/PPIE/NFYC/PPIH/MAST2/AGBL4/DOCK7/ROR1/MTF2/BCAR3/ARNT/HAX1/IL6R/SHC1/ARHGEF2/LMNA/UHMK1/PTGS2/HHAT/SMYD2/CDC42BPA/WNT3A/ARID4B/AKT3/SMYD3/ROCK2/SMC6/CAD/EIF2AK2/EFEMP1/BCL11A/SPRED2/PTPN4/EPC2/RIF1/ACVR1/GALNT3/HAT1/METAP1D/MAP3K20/ATF2/TTN/SUMO1/METTL21A/PIKFYVE/CNOT9/ING5/CAMK1/EOMES/TGFBR2/CRTAP/NKTR/SETD2/MST1R/WDR82/WNT5A/EOGT/CBLB/ZDHHC23/HCLS1/PARP14/R…	327/3944	1216/21110
GO:BP	GO:0030029	actin filament-based process	7.85375e-10	3944	236	817	21110	NPHP4/PDPN/ARHGEF19/CAPZB/STMN1/WASF2/PHACTR4/FHL3/PDE4B/FNBP1L/RHOC/ATP1A1/HAX1/SHC1/ARHGEF2/IQGAP3/ARHGEF11/KIRREL1/ATP1A2/ARPC5/HMCN1/CSRP1/CDC42BPA/OBSCN/ACTN2/ROCK2/CDC42EP3/PLEKHH2/SPTBN1/CCDC88A/EHBP1/ACTR2/ARHGAP25/ANTXR1/ALMS1/RTKN/TACR1/TMSB10/NPHP1/BIN1/THSD7B/NEB/FMNL2/XIRP2/WIPF1/TTN/MYO1B/CFLAR/SUMO1/ARPC2/CAV3/ARPC4/BRK1/FGD5/NISCH/PHLDB2/HCLS1/BCL6/PAK2/ADD1/STAP1/CXCL1/SYNPO2/PDL…	236/3944	817/21110
GO:BP	GO:0030335	positive regulation of cell migration	8.17961e-10	3944	168	532	21110	TNFRSF18/TNFRSF14/PIK3CD/PDPN/PTAFR/DOCK7/RHOC/IL6R/ARHGEF2/LAMC2/PTGS2/LGR6/TGFB2/AKT3/ROCK2/CYP1B1/SLC8A1/RTN4/TACR1/MGAT5/ACVR1/ITGA6/ITGA4/ITGAV/NRP2/FN1/IGFBP5/TWIST2/TGFBR2/GNAI2/WNT5A/PIK3CB/FGFBP1/PPP3CA/LEF1/SYNPO2/FGF2/PDGFC/PDCD6/TERT/SEMA5A/FGF10/ITGA2/PIK3R1/THBS4/FER/APC/SEMA6A/CXCL14/FGF1/CD74/RACK1/GCNT2/NEDD9/EDN1/RIPOR2/TNF/AGER/AKAP12/SOD2/PDGFA/HDAC9/GPNMB/EGFR/ZP3/SEMA3C/TRIP…	168/3944	532/21110
GO:BP	GO:0044093	positive regulation of molecular function	8.94415e-10	3944	394	1522	21110	AGRN/ARHGEF16/PARK7/CASP9/ARHGEF19/STMN1/PTAFR/SESN2/PHACTR4/AZIN2/CLSPN/DOCK7/ROR1/USP33/LMO4/BCAR3/ARHGAP29/GSTM2/LAMTOR5/RHOC/CTSS/IL6R/ARHGEF2/IFI16/DUSP12/RABGAP1L/DHX9/PPP1R15B/TGFB2/PARP1/WNT3A/ACTN2/HNRNPU/ASAP2/ROCK2/MAPRE3/EIF2AK2/MSH2/MSH6/CCDC88A/CCT4/ARHGAP25/ANTXR1/IL18RAP/BIN1/PKP4/ITGA6/RAPGEF4/ATF2/SLC39A10/HSPD1/HSPE1/PLCL1/CFLAR/CASP8/STRADB/SUMO1/XRCC5/STK36/NHEJ1/DOCK10/IRS1/…	394/3944	1522/21110
GO:BP	GO:0000280	nuclear division	9.21059e-10	3944	145	440	21110	WRAP73/NUDC/AGO4/CDCA8/KIF2C/RAD54L/NDC1/NFIA/MSH4/BRDT/NUF2/TPR/ASPM/NSL1/CENPF/HNRNPU/GEN1/EML4/ACTR2/CYP26B1/NCAPH/SPC25/TTN/DIS3L2/FANCD2/SGO1/TOP2B/KIF15/KLHDC8B/WNT5A/STAG1/SMC4/NCAPG/CENPC/ABRAXAS1/CENPE/MND1/MAP9/TRIP13/TENT4A/RAD1/KIF2A/CENPK/CCNB1/APC/PTTG1/EDN1/RIPOR2/TNF/MSH5/HSPA1A/KIFC1/UBR2/KLHDC3/CUL9/TTK/SUN1/MAD1L1/ANLN/BAZ1B/ZSCAN21/STAG3/ZCWPW1/CAV2/NCAPG2/ARHGEF10/CDCA2/MYBL1…	145/3944	440/21110
GO:BP	GO:0006915	apoptotic process	1.21517e-09	3944	476	1905	21110	TNFRSF18/CDK11B/TP73/TNFRSF25/PARK7/ENO1/PIK3CD/DFFA/MFN2/PDPN/CASP9/RPS6KA1/IFI6/SFPQ/AGO4/PLK3/STIL/ITGB3BP/LAMTOR5/DRAM2/CD2/TXNIP/THEM4/HAX1/IL6R/SHC1/ARHGEF2/LMNA/IFI16/LHX4/IVNS1ABP/PTGS2/GLRX2/CDC73/TGFB2/SLC30A10/CAPN2/PARP1/ACTN2/DNMT3A/TMEM214/BABAM2/EIF2AK2/CYP1B1/MSH2/MSH6/RTN4/VPS54/C1D/ANXA4/TIA1/RTKN/EVA1A/FHL2/SH3RF3/GLI2/BIN1/EPC2/ACVR1/SCN2A/CSRNP3/ITGA6/MAP3K20/CDCA7/ATF2/ITGA4…	476/3944	1905/21110
GO:BP	GO:0031570	DNA integrity checkpoint signaling	1.41426e-09	3944	62	136	21110	CLSPN/PLK3/ORC1/DTL/BABAM2/MSH2/MAP3K20/ATF2/BARD1/GIGYF2/FANCD2/XPC/DTX3L/NEK11/TOPBP1/ABRAXAS1/RAD1/CCNG1/UIMC1/MRNIP/TRIM39/MDC1/DDX39B/CDC5L/HUS1/CASP2/NBN/CDK1/DNA2/PIDD1/DGKZ/PRPF19/CCND1/MRE11/ATM/USP28/HINFP/CHEK1/CDK2/PTPN11/BRCA2/RNASEH2B/RAD51/TP53BP1/WDR76/RPS27L/TIPIN/PML/TICRR/NAE1/RFWD3/CDT1/TP53/ZNF830/BRCA1/CDK5RAP3/EME1/THOC1/NOP53/TTI1/CHEK2/GTSE1	62/3944	136/21110
GO:BP	GO:0007507	heart development	1.74601e-09	3944	182	594	21110	TP73/ECE1/LUZP1/STIL/HSPB11/ACADM/LMO4/SHC1/LMNA/VANGL2/CACYBP/SMYD2/TGFB2/WNT3A/ACTN2/HNRNPU/ROCK2/IFT172/SLC8A1/RTN4/FHL2/GLI2/NEB/ACVR1/XIRP2/BBS5/ATF2/TTN/CASP8/NRP2/FN1/MTERF4/CAV3/PPARG/EOMES/TGFBR2/SETD2/WNT5A/ROBO2/IFT57/HEG1/TFDP2/DHX36/SHOX2/NSD2/CC2D2A/RBPJ/PKD2/BBS7/FGF2/SPRY1/EDNRA/CPE/HAND2/CASP3/PDLIM3/SORBS2/IRX4/BASP1/PTCD2/PAM/APC/SMAD5/SLIT3/SH3PXD2B/EDN1/SOX4/POU5F1/PRICKLE4/P…	182/3944	594/21110
GO:BP	GO:0000122	negative regulation of transcription by RNA polymerase II	1.90004e-09	3944	269	967	21110	PER3/ENO1/KHDRBS1/ZBTB8A/RBBP4/SFPQ/YBX1/PLK3/GLIS1/LMO4/MTF2/TXNIP/RFX5/ETV3/IFI16/PRRX1/RNF2/TPR/CDC73/ELK4/BATF3/SMYD2/PARP1/ARID4B/HNRNPU/ZNF124/DNMT3A/BCL11A/FHL2/GLI2/BIN1/RIF1/SP3/CIR1/ATF2/STAT1/ORC2/KLF7/SP100/PPARG/NR2C2/NR1D2/EOMES/ZBTB20/HCLS1/ZNF148/WWTR1/SHOX2/TBL1XR1/MAGEF1/ETV5/BCL6/TP63/NSD2/MXD4/LDB2/RBPJ/RFC1/APBB2/SNCA/LEF1/LARP7/PRDM5/HMGB2/SAP30/WWC2/IRF2/ZNF131/FST/FNIP1/SM…	269/3944	967/21110
GO:BP	GO:0007224	smoothened signaling pathway	1.97914e-09	3944	66	150	21110	PTCH2/STIL/HSPB11/PRKACB/GPR161/GORAB/PRRX1/HHAT/DISP1/IFT172/TMEM17/GLI2/TTC21B/STK36/SERPINE2/ARMC9/SEPTIN2/TGFBR2/IFT57/BOC/DZIP1L/SHOX2/IFT80/EVC2/EVC/CC2D2A/WDR19/BBS7/INTU/FGF10/CTNNA1/RACK1/RUNX2/GLI3/TTC26/EXT1/PTPDC1/TCTN3/ARL3/FGFR2/C2CD3/DYNC2H1/CD3E/CDON/TUBA1A/GLI1/IFT81/TCTN1/TCTN2/CENPJ/RB1/DZIP1/TTBK2/KIF7/CHSY1/IFT140/CLUAP1/MOSMO/ZNF423/RPGRIP1L/IFT20/IFT52/IFT27/PTCHD1/GPC3/NOG	66/3944	150/21110
GO:BP	GO:0031023	microtubule organizing center organization	1.97914e-09	3944	66	150	21110	CROCC/STIL/USP33/SASS6/SLC16A1/PDE4DIP/KIAA1614/SDCCAG8/ROCK2/GEN1/XPO1/CEP68/ALMS1/DCTN1/GCC2/SGO1/CEP135/PKD2/MAP9/CEP72/CEP120/NPM1/FBXW11/XRCC2/ARHGEF10/MCPH1/PCM1/TMEM67/CNTLN/CDK5RAP2/ODF2/FBXW5/CDK1/KIF11/RBM14/C2CD3/CHORDC1/CHEK1/TUBA1A/CDK2/CENPJ/BRCA2/DZIP1/XRCC3/PCLAF/BBS4/CCNF/CCP110/KIAA0753/CHD3/KAT2A/BRCA1/CEP295NL/CEP131/CCDC57/NDC80/CEP192/HAUS1/MARK4/NUP62/NSFL1C/KIF3B/CEP250/UX…	66/3944	150/21110
GO:BP	GO:0030036	actin cytoskeleton organization	2.5235e-09	3944	214	731	21110	NPHP4/ARHGEF19/CAPZB/STMN1/WASF2/PHACTR4/FHL3/RHOC/HAX1/SHC1/ARHGEF2/IQGAP3/ARHGEF11/KIRREL1/ARPC5/HMCN1/CSRP1/CDC42BPA/OBSCN/ACTN2/ROCK2/CDC42EP3/PLEKHH2/SPTBN1/CCDC88A/EHBP1/ACTR2/ARHGAP25/ANTXR1/ALMS1/RTKN/TACR1/TMSB10/NPHP1/BIN1/THSD7B/NEB/FMNL2/XIRP2/WIPF1/TTN/MYO1B/CFLAR/ARPC2/CAV3/ARPC4/BRK1/FGD5/NISCH/PHLDB2/HCLS1/BCL6/PAK2/ADD1/STAP1/CXCL1/SYNPO2/PDLIM3/SORBS2/FAT1/SEMA5A/FGF10/PIK3R1/IQ…	214/3944	731/21110
GO:BP	GO:0051054	positive regulation of DNA metabolic process	2.67699e-09	3944	109	305	21110	BCAR3/POGZ/DHX9/PARP1/LPIN1/BABAM2/CYP1B1/STPG4/MSH2/CCT4/ACTR2/CCT7/GLI2/EPC2/RIF1/XRCC5/SMARCC1/DHX36/RFC4/TFRC/RNF168/NSD2/HNRNPD/ABRAXAS1/FGF2/CCT5/FGF10/ERCC8/SLF1/BRD8/UIMC1/MRNIP/TNF/HSP90AB1/PRIM2/TCP1/HNRNPA2B1/EGFR/CCT6A/BCL7B/TRRAP/ZCWPW1/ING3/POT1/PTK2B/WRN/GINS4/SPIDR/TOX/TERF1/NBN/DSCC1/SMARCA2/PRKCQ/EPC1/CDK1/DNA2/SHLD2/MGMT/FAM168A/RPS3/MRE11/ATM/NFRKB/FOXM1/RAD51AP1/DDX11/SMARCD1…	109/3944	305/21110
GO:BP	GO:0032879	regulation of localization	3.54711e-09	3944	518	2115	21110	UBE2J2/ARHGEF16/KCNAB2/PARK7/EXOSC10/CROCC/CLIC4/LDLRAP1/SELENON/PTAFR/SESN2/KHDRBS1/AZIN2/CDCA8/PLK3/EFCAB7/PDE4B/WLS/GBP1/GPSM2/GSTM2/KCNC4/LAMTOR5/KCNA2/SLC16A1/LRIG2/ATP1A1/GPR89A/CTSS/SNAPIN/HAX1/SYT11/LMNA/ATP1A2/FCGR2B/UHMK1/RABGAP1L/KIAA1614/STX6/DHX9/TPR/PTGS2/PLA2G4A/KCNH1/PTPN14/TGFB2/SLC30A10/DISP1/PARP1/WNT3A/TRIM17/ACTN2/HNRNPU/CNST/ROCK2/VSNL1/DNAJC27/SLC8A1/KCNG3/THADA/PREPL/CRIPT…	518/3944	2115/21110
GO:BP	GO:0000724	double-strand break repair via homologous recombination	3.67968e-09	3944	72	172	21110	SFPQ/RAD54L/POGZ/INTS3/NUCKS1/PARP1/SMC6/GEN1/ACTR2/MCM6/EPC2/RIF1/SETD2/MAGEF1/SLF1/BRD8/MRNIP/MCM3/CGAS/MMS22L/RPA3/HUS1/TRRAP/MCM7/ING3/XRCC2/WRN/GINS4/SPIDR/MCM4/NBN/RAD21/RECQL4/SMC5/INIP/EPC1/SHLD2/SFR1/MRE11/ATM/CHEK1/RAD51AP1/CHD4/RECQL/YEATS4/PARPBP/EP400/BRCA2/FANCM/RAD51B/EXD2/YY1/XRCC3/RAD51/TP53BP1/MORF4L1/FUS/RFWD3/TERF2IP/GINS2/RPA1/ZSWIM7/RAD51D/BRCA1/RAD51C/RBBP8/RNF138/XRCC1/MCM…	72/3944	172/21110
GO:BP	GO:0000725	recombinational repair	4.44226e-09	3944	73	176	21110	SFPQ/RAD54L/POGZ/INTS3/NUCKS1/PARP1/SMC6/GEN1/ACTR2/MCM6/EPC2/RIF1/XRCC5/SETD2/MAGEF1/SLF1/BRD8/MRNIP/MCM3/CGAS/MMS22L/RPA3/HUS1/TRRAP/MCM7/ING3/XRCC2/WRN/GINS4/SPIDR/MCM4/NBN/RAD21/RECQL4/SMC5/INIP/EPC1/SHLD2/SFR1/MRE11/ATM/CHEK1/RAD51AP1/CHD4/RECQL/YEATS4/PARPBP/EP400/BRCA2/FANCM/RAD51B/EXD2/YY1/XRCC3/RAD51/TP53BP1/MORF4L1/FUS/RFWD3/TERF2IP/GINS2/RPA1/ZSWIM7/RAD51D/BRCA1/RAD51C/RBBP8/RNF138/XRC…	73/3944	176/21110
GO:BP	GO:0035295	tube development	5.52146e-09	3944	293	1082	21110	TP73/PIK3CD/PDPN/ECE1/HSPG2/LUZP1/CLIC4/SELENON/WASF2/PHACTR4/AGO1/STIL/HSPB11/NFIA/PRKACB/LMO4/WARS2/PHGDH/ECM1/SHC1/VANGL2/GPR161/GORAB/PRRX1/PTGS2/TGFB2/WNT3A/SDCCAG8/AKT3/PXDN/ROCK2/IFT172/CYP1B1/RTN4/GLI2/HS6ST1/ACVR1/BBS5/SP3/ATF2/ITGAV/STAT1/CASP8/NRP2/CPS1/FN1/IGFBP5/WNT6/SERPINE2/SP100/NPPC/CAV3/PPARG/NKIRAS1/TGFBR2/UBP1/SETD2/WNT5A/ROBO2/COL8A1/IFT57/HEG1/EPHB1/CLDN18/DZIP1L/PIK3CB/WWTR…	293/3944	1082/21110
GO:BP	GO:0000902	cell morphogenesis	7.44182e-09	3944	269	978	21110	RERE/PDPN/CASP9/CAPZB/NBL1/ECE1/CLIC4/STMN1/WASF2/YTHDF2/ZMYM4/AGO4/MFSD2A/NFIA/DOCK7/USP33/NEXN/LMO4/NTNG1/RHOC/S100A6/ARHGEF2/IGSF9/LHX4/LAMC2/LGR6/TGFB2/WNT3A/OBSCN/DISC1/KIDINS220/CDC42EP3/RTN4/BCL11A/VPS54/TTL/GLI2/FMNL2/CCDC141/ITGA4/STRADB/NRP2/KLF7/FN1/DOCK10/CNTN4/ITPR1/FGD5/TOP2B/SS18L2/LIMD1/PLXNB1/LAMB2/WNT5A/ROBO2/ALCAM/BOC/HEG1/TMEM108/RYK/EPHB1/DHX36/SHOX2/BCL6/PAK2/ADD1/WDR19/PPP3…	269/3944	978/21110
GO:BP	GO:0016043	cellular component organization	8.16434e-09	3944	1711	8138	21110	AGRN/UBE2J2/ACAP3/CDK11B/CFAP74/WRAP73/TP73/NPHP4/ZBTB48/DNAJC11/PARK7/RERE/ENO1/CLSTN1/DFFA/EXOSC10/MFN2/PDPN/ARHGEF19/CROCC/CAPZB/MICOS10/NBL1/ECE1/HMGCL/SRSF10/CLIC4/LDLRAP1/SELENON/MTFR1L/STMN1/HMGN2/RPS6KA1/NUDC/WASF2/IFI6/SESN2/PHACTR4/YTHDF2/COL16A1/RBBP4/AZIN2/ZMYM4/AGO4/AGO1/AGO3/CDCA8/SF3A3/FHL3/NDUFS5/MFSD2A/SCMH1/FOXO6/PPIH/SLC2A1/KDM4A/KIF2C/PLK3/PTCH2/NASP/MAST2/RAD54L/ATPAF1/STIL/T…	1711/3944	8138/21110
GO:BP	GO:2000147	positive regulation of cell motility	8.5795e-09	3944	171	558	21110	TNFRSF18/TNFRSF14/PIK3CD/PDPN/PTAFR/DOCK7/RHOC/IL6R/ARHGEF2/LAMC2/PTGS2/LGR6/TGFB2/AKT3/ROCK2/CYP1B1/SLC8A1/RTN4/TACR1/MGAT5/ACVR1/ITGA6/ITGA4/ITGAV/NRP2/FN1/IGFBP5/TWIST2/TGFBR2/GNAI2/WNT5A/PIK3CB/FGFBP1/PPP3CA/LEF1/SYNPO2/FGF2/PDGFC/PDCD6/TERT/SEMA5A/FGF10/ITGA2/PIK3R1/THBS4/FER/APC/SEMA6A/CXCL14/FGF1/CD74/RACK1/GCNT2/NEDD9/EDN1/RIPOR2/TNF/AGER/AKAP12/SOD2/PDGFA/HDAC9/GPNMB/EGFR/ZP3/SEMA3C/TRIP…	171/3944	558/21110
GO:BP	GO:0000077	DNA damage checkpoint signaling	1.06709e-08	3944	58	128	21110	CLSPN/PLK3/DTL/BABAM2/MSH2/MAP3K20/ATF2/BARD1/GIGYF2/FANCD2/XPC/DTX3L/NEK11/TOPBP1/ABRAXAS1/RAD1/CCNG1/UIMC1/MRNIP/TRIM39/MDC1/DDX39B/CDC5L/HUS1/CASP2/NBN/CDK1/PIDD1/DGKZ/PRPF19/CCND1/MRE11/ATM/USP28/HINFP/CHEK1/CDK2/PTPN11/BRCA2/RNASEH2B/RAD51/TP53BP1/WDR76/RPS27L/TIPIN/PML/TICRR/RFWD3/TP53/ZNF830/BRCA1/CDK5RAP3/EME1/THOC1/NOP53/TTI1/CHEK2/GTSE1	58/3944	128/21110
GO:BP	GO:0016055	Wnt signaling pathway	1.35281e-08	3944	144	450	21110	NPHP4/ARHGEF19/TRABD2B/ROR1/WLS/VANGL1/BCL9/VANGL2/CDC73/ASPM/TMEM9/LGR6/WNT9A/WNT3A/DISC1/USP34/LBX2/TCF7L1/TTC21B/TMEM237/IGFBP2/WNT6/WNT10A/CRBN/LRRFIP2/LIMD1/WNT5A/ARL6/RYK/WWTR1/IFT80/TBL1XR1/RBPJ/PKD2/LEF1/FGF2/EDNRA/CPE/NKD2/TERT/SEMA5A/FGF10/DEPDC1B/FOXD1/ZBED3/APC/MCC/FBXW11/RACK1/EDN1/SOX4/POU5F1/MDFI/PTK7/TPBG/RPS12/LATS1/GLI3/GRB10/EGFR/BCL7B/MAGI2/CDK14/CAV1/SOX7/FZD3/SULF1/TMEM64/TM…	144/3944	450/21110
GO:BP	GO:1902533	positive regulation of intracellular signal transduction	1.48138e-08	3944	272	997	21110	TP73/CAMTA1/PARK7/PIK3CD/SFPQ/AGO3/CDCA8/ROR1/WLS/BCAR3/LAMTOR5/RHOC/GPR89A/ECM1/HAX1/IL6R/SHC1/IQGAP3/FCGR2B/TPR/TGFB2/SLC30A10/PARP1/AKT3/ALKAL2/ROCK2/DDX1/GEN1/DNAJC27/EIF2AK2/RTN4/REL/SPRED2/SH3RF3/SLC20A1/MAP3K20/ITGAV/CFLAR/CASP8/FN1/IGFBP5/NPPC/PPARG/PLXNB1/MST1R/GNAI2/WNT5A/HCLS1/RYK/PIK3CB/DHX36/IQCJ-SCHIP1/TFRC/FGFR3/DHX15/RELL1/PPP3CA/PDE5A/FGF2/NR3C2/PDGFC/SH3RF1/HAND2/TLR3/SEMA5A/GHR…	272/3944	997/21110
GO:BP	GO:0198738	cell-cell signaling by wnt	1.95371e-08	3944	144	452	21110	NPHP4/ARHGEF19/TRABD2B/ROR1/WLS/VANGL1/BCL9/VANGL2/CDC73/ASPM/TMEM9/LGR6/WNT9A/WNT3A/DISC1/USP34/LBX2/TCF7L1/TTC21B/TMEM237/IGFBP2/WNT6/WNT10A/CRBN/LRRFIP2/LIMD1/WNT5A/ARL6/RYK/WWTR1/IFT80/TBL1XR1/RBPJ/PKD2/LEF1/FGF2/EDNRA/CPE/NKD2/TERT/SEMA5A/FGF10/DEPDC1B/FOXD1/ZBED3/APC/MCC/FBXW11/RACK1/EDN1/SOX4/POU5F1/MDFI/PTK7/TPBG/RPS12/LATS1/GLI3/GRB10/EGFR/BCL7B/MAGI2/CDK14/CAV1/SOX7/FZD3/SULF1/TMEM64/TM…	144/3944	452/21110
GO:BP	GO:0031344	regulation of cell projection organization	2.07428e-08	3944	193	656	21110	AGRN/ACAP3/WRAP73/PDPN/CROCC/CAPZB/WASF2/MFSD2A/ROR1/NEGR1/ODF2L/FNBP1L/NTNG1/LRIG2/SNAPIN/FCGR2B/PRRX1/WNT3A/DISC1/SDCCAG8/ALKAL2/KIDINS220/CDC42EP3/DYNC2LI1/RTN4/CCDC88A/BCL11A/ACTR2/ITGA6/CFLAR/FN1/ARPC2/RAB17/CAMK1/BRK1/SS18L2/PLXNB1/WNT5A/PTPRG/ROBO2/RYK/DHX36/SHOX2/FXR1/PAK2/CEP135/STAP1/ARHGAP24/GRID2/PPP3CA/NDNF/INTU/TENM3/SEMA5A/MYO10/ITGA2/PIK3R1/MAP1B/ARSB/FER/APC/SEMA6A/CEP120/FSTL4/C…	193/3944	656/21110
GO:BP	GO:0051493	regulation of cytoskeleton organization	2.21151e-08	3944	166	543	21110	ARHGEF19/CAPZB/CLIC4/STMN1/WASF2/STIL/NEXN/SASS6/GPSM2/RHOC/PDE4DIP/HAX1/ARHGEF2/IQGAP3/KIRREL1/ARPC5/TPR/CAPN2/WNT3A/ACTN2/HNRNPU/ROCK2/MAPRE3/CDC42EP3/PLEKHH2/SPTBN1/CCDC88A/ALMS1/DCTN1/TACR1/TMSB10/BIN1/NEB/ARPC2/CAV3/ARPC4/BRK1/KIF15/PLXNB1/RASSF1/PHLDB2/HCLS1/CEP70/IQCJ-SCHIP1/PAK2/TACC3/RNF4/ADD1/STAP1/SNCA/SYNPO2/MAP9/SEMA5A/PIK3R1/MAP1B/IQGAP2/RASA1/RHOBTB3/PAM/FER/APC/CEP120/SYNPO/NPM1/D…	166/3944	543/21110
GO:BP	GO:0051338	regulation of transferase activity	2.43953e-08	3944	240	860	21110	PARK7/CAMK2N1/SESN2/CLSPN/ROR1/LMO4/RPL5/IL6R/SHC1/SLAMF8/DUSP12/TGFB2/WNT3A/HNRNPU/SMYD3/TRIB2/MAPRE3/SLC8A1/CCDC88A/CCT4/TTN/STRADB/XRCC5/IRS1/COPS8/CAV3/CAMK1/PPARG/TGFBR2/MST1R/WNT5A/CBLB/CD200/DTX3L/HEG1/PIK3R4/RYK/EPHB1/PIK3CB/WWTR1/DCUN1D1/RFC4/PAK2/FGFR3/LDB2/DCUN1D4/CCNI/CCNG2/HNRNPD/PKD2/HERC5/SNCA/CENPE/SYNPO2/PDE5A/FGF2/SPRY1/PDGFC/HPF1/CASP3/TLR3/GHR/CCNO/PIK3R1/CCNB1/APC/TAF7/FGF1/C…	240/3944	860/21110
GO:BP	GO:0042770	signal transduction in response to DNA damage	2.53872e-08	3944	76	192	21110	CASP9/SESN2/CLSPN/PLK3/DTL/SMYD2/BABAM2/MSH2/SPRED2/MAP3K20/ATF2/BARD1/SP100/GIGYF2/FANCD2/XPC/DTX3L/NEK11/TOPBP1/ABRAXAS1/RAD1/CD74/CCNG1/UIMC1/MRNIP/EEF1E1/SOX4/TRIM39/MDC1/DDX39B/CDC5L/HUS1/CASP2/NBN/CDK1/PIDD1/DGKZ/PRPF19/CCND1/MRE11/ATM/USP28/HINFP/CHEK1/FOXM1/ING4/CDK2/E2F7/PTPN11/BRCA2/RNASEH2B/SPRED1/RAD51/TP53BP1/WDR76/RPS27L/TIPIN/PML/TICRR/RFWD3/USP10/TP53/COPS3/ATAD5/ZNF830/BRCA1/CDK5…	76/3944	192/21110
GO:BP	GO:0007155	cell adhesion	2.87044e-08	3944	388	1530	21110	TNFRSF18/MXRA8/TNFRSF14/AJAP1/NPHP4/CLSTN1/PDPN/PTAFR/YTHDF2/COL16A1/ITGB3BP/NEGR1/NEXN/GBP1/NTNG1/CD2/SHC1/THBS3/KIRREL1/IGSF9/FCGR2B/LAMC1/LAMC2/HMCN1/CSRP1/CD46/LAMB3/TGFB2/WNT3A/OBSCN/DISC1/NID1/ACTN2/PXDN/ROCK2/VIT/CYP1B1/RTN4/RAB1A/ANTXR1/NPHP1/GLI2/ACVR1/PKP4/ITGA6/CCDC141/ITGA4/ITGAV/HSPD1/PARD3B/NRP2/FN1/IGFBP2/ARPC2/SERPINE2/SNED1/CNTN4/TGFBR2/ITGA9/RPSA/SMARCC1/PLXNB1/COL7A1/LAMB2/WNT5…	388/3944	1530/21110
GO:BP	GO:0040017	positive regulation of locomotion	2.96329e-08	3944	173	574	21110	TNFRSF18/TNFRSF14/PIK3CD/PDPN/PTAFR/DOCK7/RHOC/IL6R/ARHGEF2/LAMC2/PTGS2/LGR6/TGFB2/AKT3/ROCK2/CYP1B1/SLC8A1/RTN4/TACR1/MGAT5/ACVR1/ITGA6/ITGA4/ITGAV/NRP2/FN1/IGFBP5/TWIST2/TGFBR2/GNAI2/WNT5A/PIK3CB/FGFBP1/PPP3CA/LEF1/SYNPO2/FGF2/PDGFC/PDCD6/TERT/SEMA5A/FGF10/ITGA2/PIK3R1/THBS4/FER/APC/SEMA6A/CXCL14/FGF1/CD74/RACK1/GCNT2/NEDD9/EDN1/RIPOR2/TNF/AGER/TPBG/AKAP12/SOD2/PDGFA/HDAC9/GPNMB/EGFR/ZP3/SEMA3C…	173/3944	574/21110
GO:BP	GO:0120035	regulation of plasma membrane bounded cell projection organization	3.22475e-08	3944	189	642	21110	AGRN/ACAP3/WRAP73/PDPN/CROCC/CAPZB/WASF2/MFSD2A/ROR1/NEGR1/ODF2L/FNBP1L/NTNG1/LRIG2/SNAPIN/FCGR2B/PRRX1/WNT3A/DISC1/SDCCAG8/ALKAL2/KIDINS220/CDC42EP3/DYNC2LI1/RTN4/CCDC88A/BCL11A/ACTR2/ITGA6/CFLAR/FN1/ARPC2/RAB17/CAMK1/BRK1/SS18L2/PLXNB1/WNT5A/PTPRG/ROBO2/RYK/DHX36/SHOX2/FXR1/PAK2/CEP135/STAP1/ARHGAP24/GRID2/PPP3CA/NDNF/INTU/TENM3/SEMA5A/MYO10/PIK3R1/MAP1B/ARSB/FER/APC/SEMA6A/CEP120/FSTL4/CDKL3/S…	189/3944	642/21110
GO:BP	GO:0097435	supramolecular fiber organization	3.44861e-08	3944	230	819	21110	PARK7/CAPZB/STMN1/WASF2/KIF2C/PLK3/RHOC/PDE4DIP/TCHH/HAX1/ARHGEF2/KIRREL1/ARPC5/HMCN1/CSRP1/TGFB2/OBSCN/ACTN2/PXDN/ROCK2/MAPRE3/IFT172/CDC42EP3/CYP1B1/PLEKHH2/CRIPT/SPTBN1/CCDC88A/ACTR2/ARHGAP25/ALMS1/DCTN1/TACR1/TMSB10/BIN1/NCKAP5/NEB/XIRP2/WIPF1/TTN/COL5A2/MYO1B/CFLAR/ARPC2/CAV3/ARPC4/BRK1/CRTAP/PHLDB2/HCLS1/PAK2/ADD1/ADAMTS3/SNCA/SYNPO2/TLL1/SORBS2/FAT1/SEMA5A/KIF2A/PIK3R1/MAP1B/IQGAP2/ZBED3/R…	230/3944	819/21110
GO:BP	GO:0010639	negative regulation of organelle organization	3.53679e-08	3944	122	367	21110	EXOSC10/CAPZB/STMN1/WASF2/CDCA8/ODF2L/ARHGEF2/LMNA/NUF2/TPR/CENPF/PARP1/HNRNPU/GEN1/PLEKHH2/SPTBN1/TMSB10/SPC25/CAV3/PPARG/PHLDB2/IQCJ-SCHIP1/TFRC/PAK2/ADD1/SNCA/SLC25A4/TRIP13/RAD1/PIK3R1/CCNB1/MAP1B/APC/DCP2/PTTG1/NPM1/MAK/HSPA1A/GCLC/TTK/MAD1L1/BAZ1B/MET/POT1/CLU/TERF1/NBN/TMEM67/RAD21/FAM49B/KIF24/CDK5RAP2/GDI2/WASHC2C/ADD3/BUB3/RBM14/ATM/C11orf65/RDX/FEZ1/CHEK1/EPS8/LIMA1/HNRNPA1/RNF41/NAV3/…	122/3944	367/21110
GO:BP	GO:0045937	positive regulation of phosphate metabolic process	4.24437e-08	3944	239	860	21110	TNFRSF18/TNFRSF14/CAMTA1/PARK7/ENO1/PTAFR/SESN2/CLSPN/CDCA8/DOCK7/ROR1/LMO4/BCAR3/HAX1/IL6R/ARHGEF2/IQGAP3/DUSP12/PTGS2/PPP1R15B/TGFB2/CAPN2/WNT3A/SMYD3/ROCK2/MAPRE3/CCDC88A/MOB1A/ACVR1/SLC25A12/ITGA6/ATF2/SLC39A10/STRADB/XRCC5/CNOT9/IRS1/COPS8/CAMK1/HRH1/PPARG/TGFBR2/PTH1R/MST1R/WNT5A/HCLS1/PARP14/PIK3R4/RYK/EPHB1/FXR1/TNK2/TFRC/PAK2/FGFR3/MOB1B/PKD2/SNCA/CENPE/PDE5A/FGF2/IL15/PDGFC/TLR3/GHR/FGF…	239/3944	860/21110
GO:BP	GO:0010562	positive regulation of phosphorus metabolic process	4.24437e-08	3944	239	860	21110	TNFRSF18/TNFRSF14/CAMTA1/PARK7/ENO1/PTAFR/SESN2/CLSPN/CDCA8/DOCK7/ROR1/LMO4/BCAR3/HAX1/IL6R/ARHGEF2/IQGAP3/DUSP12/PTGS2/PPP1R15B/TGFB2/CAPN2/WNT3A/SMYD3/ROCK2/MAPRE3/CCDC88A/MOB1A/ACVR1/SLC25A12/ITGA6/ATF2/SLC39A10/STRADB/XRCC5/CNOT9/IRS1/COPS8/CAMK1/HRH1/PPARG/TGFBR2/PTH1R/MST1R/WNT5A/HCLS1/PARP14/PIK3R4/RYK/EPHB1/FXR1/TNK2/TFRC/PAK2/FGFR3/MOB1B/PKD2/SNCA/CENPE/PDE5A/FGF2/IL15/PDGFC/TLR3/GHR/FGF…	239/3944	860/21110
GO:BP	GO:1901700	response to oxygen-containing compound	4.41581e-08	3944	444	1796	21110	AGRN/GNB1/PARK7/AGTRAP/CASP9/CLIC4/NUDC/PTAFR/SESN2/SRSF4/COL16A1/SLC2A1/PLK3/AKR1A1/NASP/PDE4B/BCAR3/SLC25A24/LAMTOR5/ATP1A1/TXNIP/SHC1/SYT11/ARHGEF2/ATP1A2/FCGR2B/PTGS2/GLRX2/CDC73/ADIPOR1/PPP1R15B/NUCKS1/KCNH1/TGFB2/SLC30A10/CAPN2/PARP1/WNT9A/WNT3A/ACTN2/MTR/SMYD3/ROCK2/LPIN1/VSNL1/ADCY3/DNMT3A/HADHB/CYP1B1/SLC8A1/PNPT1/BCL11A/VPS54/CYP26B1/TACR1/IL18RAP/MBD5/SLC25A12/ATF2/PJVK/TTN/ITGA4/COL5A…	444/3944	1796/21110
GO:BP	GO:0042221	response to chemical	4.51179e-08	3944	922	4124	21110	AGRN/TNFRSF18/UBE2J2/GNB1/TNFRSF14/ARHGEF16/TP73/TNFRSF25/PARK7/ENO1/PIK3CD/SRM/UBIAD1/AGTRAP/MFN2/CASP9/NBL1/DDOST/ECE1/CLIC4/LDLRAP1/SELENON/NUDC/PTAFR/SESN2/YTHDF2/SRSF4/COL16A1/SFPQ/OSCP1/YBX1/SLC2A1/PLK3/AKR1A1/NASP/RAD54L/GPX7/PDE4B/USP33/NEXN/DNAJB4/LMO4/GBP1/LRRC8D/MTF2/BCAR3/AGL/SLC25A24/GSTM4/GSTM2/LAMTOR5/SLC16A1/ATP1A1/TXNIP/FMO5/ECM1/CTSS/ARNT/HAX1/IL6R/SHC1/SYT11/ARHGEF2/LMNA/IQGAP3…	922/3944	4124/21110
GO:BP	GO:0048729	tissue morphogenesis	4.66115e-08	3944	187	636	21110	AJAP1/PIK3CD/PDPN/ARHGEF19/LUZP1/CLIC4/PHACTR4/STIL/ROR1/WLS/PRKACB/LMO4/RHOC/VANGL1/VANGL2/GORAB/TGFB2/WNT3A/IFT172/LBX2/NPHP1/GLI2/ACVR1/XIRP2/BBS5/TTN/STAT1/NRP2/IGFBP5/WNT6/WNT10A/CAV3/EOMES/TGFBR2/SETD2/WNT5A/ROBO2/IFT57/PHLDB2/HEG1/RYK/SHOX2/TP63/CC2D2A/RBPJ/GRSF1/FRAS1/ARHGAP24/PKD2/LEF1/BBS7/FGF2/SPRY1/INTU/EDNRA/HAND2/CASP3/FAT1/FGF10/ITGA2/FST/PTCD2/FOXD1/APC/KLHL3/FGF1/EDN1/ID4/SOX4/TN…	187/3944	636/21110
GO:BP	GO:0044839	cell cycle G2/M phase transition	4.83897e-08	3944	66	159	21110	KHDRBS1/CLSPN/PLK3/ORC1/INTS3/DTL/CENPF/BABAM2/BARD1/TOPBP1/ABRAXAS1/FBXL7/SKP2/CCNB1/CCNG1/NPM1/UIMC1/MRNIP/TRIM39/LATS1/HUS1/CDK14/PKIA/NBN/RAD21/MELK/INIP/CCNY/CDK1/RRM1/USP47/CCND1/MRE11/ATM/CHEK1/FOXM1/ING4/CDK2/CIT/RNASEH2B/RAD51B/CCNB2/TICRR/PKMYT1/KDM8/NAE1/FBXL8/CDK10/TP53/AURKB/ATAD5/ZNF830/BRCA1/DBF4B/CDK5RAP3/RAD51C/CCDC57/NDC80/RBBP8/AKAP8/NOP53/CDC25B/KAT14/APP/CHEK2/MECP2	66/3944	159/21110
GO:BP	GO:0008285	negative regulation of cell population proliferation	4.89923e-08	3944	204	709	21110	TNFRSF14/TP73/MFN2/PDPN/RBBP4/AGBL4/LMNA/ETV3/FCGR2B/PTGS2/CDC73/SMYD2/PTPN14/TGFB2/WNT9A/IFT172/EIF2AK2/CYP1B1/ATF2/STAT1/IGFBP5/SERPINE2/NPPC/DIS3L2/INPP5D/SH3BP4/COPS8/ING5/PPARG/TGFBR2/PTH1R/PLXNB1/WDR6/WNT5A/CBLB/IFT57/CD200/EPHB1/IFT80/BCL6/P3H2/FGFBP1/RBPJ/IGFBP7/CXCL1/PKD2/PDE5A/FGF2/SPRY1/INTU/IL15/CASP3/NPR3/FGF10/APC/MCC/FNIP1/IRF1/CTNNA1/NDFIP1/SLIT3/NPM1/EEF1E1/SOX4/RIPOR2/BTN2A2/TNF…	204/3944	709/21110
GO:BP	GO:0045597	positive regulation of cell differentiation	5.5676e-08	3944	236	849	21110	TP73/PDPN/NBL1/RPS6KA1/KDM4A/PTCH2/ARNT/HAX1/IL6R/ARHGEF2/LAMC1/PTGS2/ASPM/RHEX/CD46/TGFB2/PARP1/WNT3A/ABCB10/DISC1/NID1/HNRNPU/BCL11A/CYP26B1/GLI2/BIN1/ACVR1/STAT1/CASP8/FN1/XRCC5/SERPINE2/NPPC/INPP5D/GPC1/CAV3/CAMK1/PPARG/SLC6A6/TGFBR2/SS18L2/SMARCC1/PLXNB1/LAMB2/MUSTN1/ROBO2/BOC/HCLS1/WWTR1/DHX36/SHOX2/BCL6/TP63/ADD1/SULT1E1/PPP3CA/LEF1/PDE5A/FGF2/IL15/HMGB2/TERT/SEMA5A/RANBP3L/GHR/MAP1B/AP3B1…	236/3944	849/21110
GO:BP	GO:0051234	establishment of localization	5.83451e-08	3944	1088	4964	21110	UBE2J2/SLC35E2B/MEGF6/KCNAB2/PARK7/PIK3CD/CLSTN1/MFN2/CROCC/HSPG2/SRSF10/CLIC4/RHD/LDLRAP1/SELENON/NUDC/SYTL1/WASF2/PTAFR/SESN2/KHDRBS1/TXLNA/AZIN2/OSCP1/CDCA8/MFSD2A/YBX1/SLC2A1/KIF2C/PLK3/NASP/UQCRH/AGBL4/NDC1/HSPB11/DOCK7/ATG4C/EFCAB7/CACHD1/PDE4B/WLS/USP33/LRRC8D/TMED5/FNBP1L/SLC30A7/SLC25A24/GPSM2/CYB561D1/GSTM2/KCNC4/SLC16A4/KCNA2/SLC16A1/ATP1A1/GPR89A/TXNIP/CTSS/PI4KB/SELENBP1/SNX27/THEM4/…	1088/3944	4964/21110
GO:BP	GO:0040008	regulation of growth	6.7334e-08	3944	185	630	21110	AGRN/CDK11B/TP73/ENO1/CLSTN1/RPS6KA1/SESN2/MFSD2A/PTCH2/ST7L/ARHGEF11/CDC73/ADIPOR1/FLVCR1/TGFB2/WNT3A/DISC1/CRIM1/RTN4/PNPT1/BCL11A/VPS54/TTL/MBD5/FN1/IGFBP5/SERPINE2/NPPC/SH3BP4/ING5/CAV3/PPARG/COLQ/TGFBR2/WNT5A/DCBLD2/RYK/SERP1/BCL6/FGFR3/RBPJ/IGFBP7/PLAC8/FGF2/WWC2/SEMA5A/BASP1/GHR/MAP1B/WDR36/SEMA6A/FSTL4/CDKL3/SPOCK1/SLIT3/DBN1/RACK1/EDN1/HSPA1A/LATS1/DLL1/BRAT1/IGFBP3/EGFR/ZP3/SEMA3C/MUC12…	185/3944	630/21110
GO:BP	GO:0043085	positive regulation of catalytic activity	9.05216e-08	3944	295	1116	21110	AGRN/ARHGEF16/PARK7/CASP9/ARHGEF19/PTAFR/SESN2/PHACTR4/AZIN2/CLSPN/DOCK7/ROR1/LMO4/BCAR3/ARHGAP29/RHOC/IL6R/IFI16/DUSP12/RABGAP1L/DHX9/PPP1R15B/TGFB2/WNT3A/HNRNPU/ASAP2/ROCK2/MAPRE3/MSH2/MSH6/CCDC88A/CCT4/ARHGAP25/ANTXR1/BIN1/PKP4/ITGA6/RAPGEF4/SLC39A10/HSPD1/HSPE1/CFLAR/CASP8/STRADB/XRCC5/NHEJ1/DOCK10/IRS1/AGAP1/COPS8/CAMK1/PPARG/TBC1D5/TGFBR2/PLXNB1/MST1R/GNAI2/WNT5A/IFT57/CD200/PIK3R4/RYK/EPHB…	295/3944	1116/21110
GO:BP	GO:0000904	cell morphogenesis involved in differentiation	9.18837e-08	3944	192	662	21110	RERE/CASP9/ECE1/CLIC4/STMN1/YTHDF2/MFSD2A/DOCK7/USP33/NEXN/LMO4/NTNG1/S100A6/IGSF9/LHX4/LAMC2/LGR6/WNT3A/OBSCN/DISC1/KIDINS220/RTN4/BCL11A/TTL/GLI2/CCDC141/ITGA4/NRP2/KLF7/FN1/DOCK10/CNTN4/TOP2B/SS18L2/PLXNB1/LAMB2/WNT5A/ROBO2/ALCAM/BOC/HEG1/RYK/EPHB1/DHX36/SHOX2/PAK2/PPP3CA/LEF1/EDNRA/CASP3/FAT1/SEMA5A/TRIO/SLC1A3/MAP1B/FOXD1/WDR36/SEMA6A/FSTL4/CDKL3/SLIT3/DBN1/EDN1/RIPOR2/FLOT1/NOTCH4/PTK7/HSP9…	192/3944	662/21110
GO:BP	GO:0034504	protein localization to nucleus	9.66584e-08	3944	107	313	21110	PARK7/SESN2/EFCAB7/LAMTOR5/TXNIP/LMNA/TPR/PTGS2/IPO9/PARP1/HNRNPU/XPO1/CCT4/CCT7/ATF2/NUP35/SUMO1/PIKFYVE/BARD1/SP100/CBLB/HCLS1/DTX3L/CLDN18/WWTR1/TFRC/PPP3CA/LARP7/PLRG1/TERT/CCT5/NUP155/PIK3R1/TNPO1/LMNB1/CTNNA1/SQSTM1/RPF2/LATS1/SYNE1/TCP1/SUN1/GLI3/CCT6A/WRN/PKIA/STK3/RANBP6/NOL8/XPA/NUP188/NUP214/NOTCH1/TAF3/CDK1/LZTS2/TCF7L2/BAG3/FAM53B/IPO7/CRY2/HIKESHI/PRICKLE1/NUP107/CCT2/LATS2/NUP58/DC…	107/3944	313/21110
GO:BP	GO:0031503	protein-containing complex localization	9.84102e-08	3944	75	193	21110	KLHL21/CLSTN1/NDC1/HSPB11/SNAPIN/LMNA/IPO9/SNAP47/HNRNPU/WDR35/IFT172/DYNC2LI1/XPO1/TTC21B/GRIP2/IFT57/IFT80/WDR19/INTU/ABCE1/CEP72/LMNB1/PURA/NPM1/DBN1/MAK/HIP1/ADAM22/IFT22/TTC26/PCM1/NRG1/TERF1/IFT74/C1QL3/ARL3/TUB/DYNC2H1/ATM/GRIP1/ANKS1B/IFT81/IFT88/NBEA/MZT1/DZIP1/GPHN/SYNJ2BP/IFT43/NRXN3/ADAM10/PML/IFT140/CLUAP1/GSG1L/VPS35/NETO2/VAC14/DLG4/IFT20/AP2B1/CEP112/BIRC5/CEP131/RPS15/LMNB2/CACNG…	75/3944	193/21110
GO:BP	GO:0001932	regulation of protein phosphorylation	1.01726e-07	3944	285	1072	21110	TNFRSF18/TNFRSF14/PARK7/CAMK2N1/SESN2/CLSPN/CDCA8/DOCK7/BCAR3/HAX1/IL6R/SHC1/ARHGEF2/IQGAP3/KIRREL1/PTGS2/PPP1R15B/TGFB2/WNT3A/SMYD3/ROCK2/TRIB2/MAPRE3/SLC8A1/CCDC88A/SPRED2/MOB1A/ACVR1/ATF2/TTN/STRADB/FN1/XRCC5/CTDSP1/CNOT9/COPS8/CAV3/CAMK1/PPARG/TGFBR2/CTDSPL/MST1R/WNT5A/CBLB/HCLS1/PARP14/HEG1/PIK3CB/WWTR1/FXR1/TNK2/TFRC/PAK2/FGFR3/MOB1B/CCNI/CCNG2/PKD2/HERC5/SNCA/CENPE/SYNPO2/PDE5A/FGF2/SPRY1/…	285/3944	1072/21110
GO:BP	GO:0009056	catabolic process	1.12175e-07	3944	610	2601	21110	UBE2J2/PARK7/ENO1/DFFA/EXOSC10/MFN2/ECE1/USP48/HMGCL/PNRC2/SESN2/YTHDF2/AZIN2/AGO4/AGO1/AGO3/MFSD2A/YBX1/KDM4A/PLK3/AKR1A1/FAAH/AGBL4/TUT4/ATG4C/PGM1/PDE4B/ACADM/USP33/CTBS/RPL5/FNBP1L/DPYD/AGL/DBT/GSTM4/GSTM2/DRAM2/SLC16A1/LRIG2/LIX1L/CTSS/ARNT/SNAPIN/HAX1/SYT11/IFI16/UFC1/COP1/DHX9/PLA2G4A/TMEM9/DTL/ANGEL2/CAPN2/TRIM17/DISC1/LGALS8/HNRNPU/PXDN/RNASEH1/IAH1/ODC1/ROCK2/LPIN1/TRIB2/NBAS/LDAH/HADHB…	610/3944	2601/21110
GO:BP	GO:0044774	mitotic DNA integrity checkpoint signaling	1.13669e-07	3944	44	89	21110	CLSPN/PLK3/ORC1/DTL/BABAM2/MSH2/MAP3K20/ATF2/GIGYF2/FANCD2/XPC/NEK11/TOPBP1/ABRAXAS1/CCNG1/UIMC1/MRNIP/TRIM39/MDC1/HUS1/CASP2/NBN/CDK1/PIDD1/DGKZ/CCND1/MRE11/ATM/CHEK1/CDK2/RPS27L/TIPIN/PML/TICRR/NAE1/RFWD3/TP53/ZNF830/BRCA1/CDK5RAP3/EME1/NOP53/CHEK2/GTSE1	44/3944	89/21110
GO:BP	GO:0007051	spindle organization	1.22945e-07	3944	77	201	21110	WRAP73/STMN1/NUDC/CDCA8/STIL/SASS6/GPSM2/PDE4DIP/NUF2/TPR/ASPM/HNRNPU/MAPRE3/DCTN1/SPC25/KIF15/STAG1/TACC3/RNF4/ABRAXAS1/CENPE/MAP9/CEP72/KIF2A/CCNB1/CENPH/CEP120/CCDC69/RIPOR2/TUBB/HSPA1A/KIFC1/EFHC1/SENP6/TTK/ARHGEF10/RMDN1/NEK6/KIF11/LZTS2/RPS3/CEP126/PRICKLE1/CENPJ/MZT1/PIBF1/TUBGCP3/CHMP4A/DLGAP5/GOLGA8B/KNSTRN/STARD9/CCNB2/KIF23/PRC1/PKD1/CHD3/AURKB/NCOR1/BIRC5/NDC80/CEP192/HAUS1/MAP1S/NUP6…	77/3944	201/21110
GO:BP	GO:1901699	cellular response to nitrogen compound	1.27023e-07	3944	201	703	21110	AGRN/GNB1/AGTRAP/SELENON/PTAFR/SESN2/COL16A1/PDE4B/BCAR3/GSTM2/LAMTOR5/SHC1/ARHGEF2/FCGR2B/DHX9/PTGS2/ADIPOR1/NUCKS1/SLC30A10/CAPN2/PARP1/ACTN2/MTR/ROCK2/LPIN1/DNMT3A/CYP1B1/SLC8A1/BCL11A/MBD5/ATF2/ITGA4/COL5A2/STAT1/CFLAR/CPS1/IGFBP5/IRS1/NPPC/SH3BP4/ITPR1/CAV3/HRH1/PPARG/SMARCC1/GNAI2/HNRNPD/PKD2/SNCA/CASP6/EDNRA/PDGFC/CASP3/TLR3/SLC1A3/GHR/PDE4D/PIK3R1/MAP1B/FER/APC/AP3S1/CTNNA1/NPM1/EDN1/FLOT…	201/3944	703/21110
GO:BP	GO:0060429	epithelium development	1.68899e-07	3944	319	1231	21110	TP73/AJAP1/PIK3CD/PDPN/ARHGEF19/ECE1/LUZP1/CLIC4/STMN1/PHACTR4/MFSD2A/PTCH2/STIL/ROR1/PRKACB/LMO4/RHOC/VANGL1/PHGDH/TXNIP/TCHH/LCE2B/IQGAP3/TAGLN2/VANGL2/GPR161/GORAB/NR5A2/ELF3/TGFB2/WNT3A/ARID4B/ROCK2/IFT172/RTN4/SPRED2/ANXA4/CYP26B1/LBX2/NPHP1/GLI2/ACVR1/BBS5/SLC40A1/STAT1/KLF7/CPS1/IGFBP5/WNT6/WNT10A/SERPINE2/NPPC/CAV3/PPARG/TGFBR2/SETD2/LAMB2/WNT5A/ROBO2/IFT57/PHLDB2/FSTL1/HEG1/RYK/DZIP1L/WW…	319/3944	1231/21110
GO:BP	GO:0048589	developmental growth	2.09792e-07	3944	189	655	21110	AGRN/TP73/CLIC4/SELENON/MFSD2A/STIL/PTGFRN/BCL9/ECM1/THBS3/ASPM/LGR6/FLVCR1/TGFB2/WNT3A/DISC1/RTN4/BCL11A/VPS54/TTL/GLI2/MBD5/ATF2/ITGA4/CFLAR/NRP2/FN1/NPPC/GIGYF2/CAV3/COLQ/TGFBR2/LAMB2/MUSTN1/WNT5A/ALCAM/HEG1/TMEM108/RYK/WWTR1/SERP1/IFT80/TBL1XR1/FGFR3/ADD1/EVC/RBPJ/PLAC8/PPP3CA/FGF2/SPRY1/EDNRA/WWC2/SORBS2/SEMA5A/BASP1/GHR/FGF10/MAP1B/WDR36/SEMA6A/FSTL4/CDKL3/FGF1/SLIT3/DBN1/EDN1/PTK7/HSP90AB1…	189/3944	655/21110
GO:BP	GO:0042073	intraciliary transport	2.13032e-07	3944	29	47	21110	HSPB11/WDR35/IFT172/DYNC2LI1/TTC21B/IFT57/IFT80/WDR19/INTU/MAK/IFT22/TTC26/PCM1/IFT74/ARL3/TUB/DYNC2H1/IFT81/IFT88/IFT43/IFT140/CLUAP1/IFT20/CEP131/KIF3B/IFT52/IFT27/RPGR/TTC30B	29/3944	47/21110
GO:BP	GO:0051248	negative regulation of protein metabolic process	2.56081e-07	3944	268	1004	21110	PARK7/CAMK2N1/RPS6KA1/IFI6/SESN2/YTHDF2/AZIN2/AGO4/AGO1/AGO3/YBX1/TUT4/RPL5/MTF2/LAMTOR5/LRIG2/ECM1/KIRREL1/IFI16/DHX9/IVNS1ABP/TPR/PTGS2/PPP1R15B/HNRNPU/SMYD3/ROCK2/TRIB2/EIF2AK2/SLC8A1/ZFP36L2/RTN4/PNPT1/SPRED2/TIA1/IL1R2/BIN1/MGAT5/ITGAV/IGFBP5/CTDSP1/CNOT9/SERPINE2/DIS3L2/EIF4E2/GIGYF2/CAV3/PPARG/CRTAP/CTDSPL/SMARCC1/COL7A1/GNAI2/CBLB/DTX3L/PARP14/HEG1/PIK3CB/WWTR1/DHX36/LXN/SERPINI2/FXR1/IGF…	268/3944	1004/21110
GO:BP	GO:0051240	positive regulation of multicellular organismal process	2.57506e-07	3944	420	1704	21110	AGRN/TNFRSF14/TP73/PARK7/ENO1/PIK3CD/CLSTN1/MFN2/PDPN/LDLRAP1/RPS6KA1/PTAFR/RBBP4/FAAH/PDE4B/LAMTOR5/ATP1A1/CD2/WARS2/PRKAB2/ECM1/ARNT/HAX1/IL6R/ARHGEF2/IQGAP3/IFI16/ATP1A2/DHX9/PTGS2/PLA2G4A/ASPM/ADIPOR1/CD46/TGFB2/PARP1/WNT3A/DISC1/ARID4B/FH/AKT3/ROCK2/LPIN1/DDX1/EIF2AK2/CYP1B1/SLC8A1/MSH2/SPTBN1/RTN4/BCL11A/RAB1A/ALMS1/TACR1/GLI2/BIN1/RIF1/ACVR1/SLC25A12/ATF2/STAT1/SLC39A10/HSPD1/CASP8/FN1/XRC…	420/3944	1704/21110
GO:BP	GO:0009725	response to hormone	2.65318e-07	3944	239	875	21110	GNB1/PARK7/AGTRAP/CASP9/NUDC/PTAFR/SESN2/SRSF4/SLC2A1/BCAR3/AGL/ATP1A1/TXNIP/CTSS/SHC1/ATP1A2/PTGS2/NR5A2/ADIPOR1/NUCKS1/TGFB2/SLC30A10/PARP1/ACTN2/HNRNPU/SMYD3/ROCK2/LPIN1/CYP1B1/ZFP36L2/PNPT1/VPS54/TACR1/FHL2/MBD5/ACVR1/STAT1/CFLAR/IDH1/CPS1/IGFBP2/IGFBP5/CNOT9/IRS1/TWIST2/PPARG/NR1D2/TGFBR2/SMARCC1/UCN2/GNAI2/TMF1/ROBO2/HCLS1/TP63/IGFBP7/HADH/EDNRA/NR3C2/HMGB2/CASP3/SKP2/GHR/ITGA2/PIK3R1/MAP1B…	239/3944	875/21110
GO:BP	GO:1901701	cellular response to oxygen-containing compound	2.93999e-07	3944	330	1287	21110	AGRN/GNB1/PARK7/AGTRAP/CASP9/CLIC4/PTAFR/SESN2/COL16A1/AKR1A1/PDE4B/BCAR3/SLC25A24/LAMTOR5/SHC1/SYT11/ARHGEF2/FCGR2B/PTGS2/GLRX2/CDC73/ADIPOR1/NUCKS1/KCNH1/SLC30A10/CAPN2/PARP1/WNT9A/WNT3A/ACTN2/MTR/SMYD3/ROCK2/LPIN1/VSNL1/ADCY3/DNMT3A/HADHB/CYP1B1/SLC8A1/BCL11A/VPS54/CYP26B1/IL18RAP/MBD5/PJVK/ITGA4/COL5A2/STAT1/CFLAR/KLF7/CPS1/XRCC5/IGFBP5/WNT6/IRS1/NPPC/SH3BP4/ITPR1/HRH1/PPARG/SMARCC1/GNAI2/WNT…	330/3944	1287/21110
GO:BP	GO:0044773	mitotic DNA damage checkpoint signaling	3.18085e-07	3944	42	85	21110	CLSPN/PLK3/DTL/BABAM2/MSH2/MAP3K20/ATF2/GIGYF2/FANCD2/XPC/NEK11/TOPBP1/ABRAXAS1/CCNG1/UIMC1/MRNIP/TRIM39/MDC1/HUS1/CASP2/NBN/CDK1/PIDD1/DGKZ/CCND1/MRE11/ATM/CHEK1/CDK2/RPS27L/TIPIN/PML/TICRR/RFWD3/TP53/ZNF830/BRCA1/CDK5RAP3/EME1/NOP53/CHEK2/GTSE1	42/3944	85/21110
GO:BP	GO:0001503	ossification	3.39278e-07	3944	131	415	21110	GLIS1/ECM1/IL6R/THBS3/DHX9/PTGS2/WNT3A/HNRNPU/CRIM1/SLC8A1/TACR1/SNRNP200/FHL2/GLI2/ACVR1/SP3/COL5A2/NAB1/HSPE1/IGFBP5/NPPC/TWIST2/PPARG/LIMD1/PTH1R/PLXNB1/WNT5A/WWTR1/DHX36/SHOX2/IFT80/TP63/FGFR3/RBPJ/PPP3CA/LEF1/FGF2/INTU/HAND2/ANKH/RANBP3L/FBN2/SMAD5/PPARGC1B/BMP6/ID4/TNF/CLIC1/RXRB/RUNX2/FAM20C/GLI3/IGFBP3/EGFR/CDK6/BCAP29/PTN/PTK2B/TMEM64/EXT1/PTK2/RORB/ROR2/OMD/TNC/RXRA/NOTCH1/BMPR1A/FGFR2/…	131/3944	415/21110
GO:BP	GO:0007264	small GTPase mediated signal transduction	3.53036e-07	3944	153	506	21110	GNB1/PARK7/MFN2/PDPN/ARHGEF19/STMN1/WASF2/PHACTR4/DOCK7/BCAR3/ARHGAP29/GPSM2/RHOC/DENND4B/ARHGEF2/IQGAP3/ARHGEF11/TGFB2/OBSCN/ROCK2/CDC42EP3/RTN4/CCDC88A/ARHGAP25/RTKN/RAPGEF4/ITGAV/DOCK10/SRGAP3/BRK1/FGD5/NKIRAS1/RASSF1/NISCH/RABL3/HEG1/PIK3CB/RASA2/BCL6/TNK2/G3BP2/ARHGAP24/FAM13A/FGF2/SPRY1/ARHGAP10/PLEKHG4B/TRIO/FGF10/RASA1/RHOBTB3/RAPGEF6/FAM13B/DOCK2/RUFY1/SQSTM1/RIPOR2/FLOT1/DEF6/TIAM2/GNA1…	153/3944	506/21110
GO:BP	GO:1902850	microtubule cytoskeleton organization involved in mitosis	3.83187e-07	3944	67	169	21110	WRAP73/STMN1/NUDC/CDCA8/STIL/SASS6/GPSM2/NUF2/TPR/HNRNPU/DCTN1/SPC25/KIF15/SETD2/STAG1/TACC3/ABRAXAS1/CENPE/SPRY1/MAP9/FGF10/KIF2A/CCNB1/CENPH/FBXW11/RIPOR2/HSPA1A/KIFC1/EFHC1/TTK/ARHGEF10/MCPH1/RMDN1/CDK5RAP2/NEK6/SAPCD2/ITGB1/KIF11/INPPL1/CEP126/PRICKLE1/CENPJ/MZT1/PIBF1/SPRY2/CHMP4A/DLGAP5/NUSAP1/KIF23/PRC1/PKD1/AURKB/BIRC5/NDC80/CEP192/MAP1S/NUP62/NSFL1C/TPX2/KIF3B/CHEK2/SUN2/EFHC2/SMC1A/KIF4…	67/3944	169/21110
GO:BP	GO:0033365	protein localization to organelle	4.18063e-07	3944	303	1167	21110	UBE2J2/WRAP73/NPHP4/KLHL21/PARK7/MFN2/CROCC/SESN2/YBX1/STIL/EFCAB7/GBP1/LAMTOR5/TXNIP/HAX1/SYT11/LMNA/DHX9/TPR/PTGS2/IPO9/PARP1/OBSCN/DISC1/HNRNPU/ROCK2/DDX1/WDR35/MAPRE3/CRIPT/MSH2/RTN4/CCDC88A/XPO1/CCT4/VPS54/CEP68/TIA1/CCT7/GCC2/TTC21B/ATF2/NUP35/FSIP2/HSPD1/SUMO1/PIKFYVE/BARD1/XRCC5/MFF/SP100/SH3BP4/MTERF4/EMC3/HACL1/SETD2/SPCS1/TASOR/ARL6/CBLB/HCLS1/GOLGB1/DTX3L/CCDC14/PIK3R4/CLDN18/DZIP1L/W…	303/3944	1167/21110
GO:BP	GO:0032886	regulation of microtubule-based process	4.27576e-07	3944	91	258	21110	STMN1/STIL/SASS6/GPSM2/PDE4DIP/ARHGEF2/TPR/WNT3A/HNRNPU/ROCK2/GEN1/MAPRE3/XPO1/ALMS1/DCTN1/TACR1/TTC21B/CAV3/KIF15/KIF9/RASSF1/PHLDB2/CEP70/TACC3/RNF4/SNCA/MAP9/MAP1B/APC/CEP120/NPM1/RIPOR2/HSPA1A/SENP6/DNAH11/MET/MCPH1/EFCAB1/TMEM67/CDK5RAP2/FBXW5/TACR2/CFAP43/KIF18A/BBS1/RBM14/CDK2AP2/RPS3/PAK1/CHORDC1/PHLDB1/FEZ1/KLHL42/CCDC65/NAV3/TRPV4/SKA3/CENPJ/CHMP4A/XRCC3/TTBK2/BBS4/HDGFL3/PKD1/CCNF/BMER…	91/3944	258/21110
GO:BP	GO:1905114	cell surface receptor signaling pathway involved in cell-cell signaling	4.36925e-07	3944	170	579	21110	NPHP4/ARHGEF19/TRABD2B/ROR1/WLS/VANGL1/BCL9/VANGL2/CDC73/ASPM/TMEM9/LGR6/WNT9A/WNT3A/DISC1/USP34/LBX2/TCF7L1/GLI2/TTC21B/TMEM237/IGFBP2/WNT6/WNT10A/CRBN/LRRFIP2/LIMD1/WNT5A/ARL6/IGSF11/TMEM108/RYK/WWTR1/IFT80/TBL1XR1/RBPJ/PKD2/SNCA/GRID2/PPP3CA/LEF1/FGF2/EDNRA/CPE/NKD2/TERT/SEMA5A/FGF10/DEPDC1B/FOXD1/ZBED3/APC/MCC/FBXW11/RACK1/EDN1/SOX4/POU5F1/MDFI/PTK7/SLC29A1/TPBG/GRIK2/RPS12/LATS1/PRKAR1B/GLI3…	170/3944	579/21110
GO:BP	GO:0032989	cellular component morphogenesis	4.77274e-07	3944	220	796	21110	RERE/PDPN/NBL1/ECE1/STMN1/WASF2/MFSD2A/DOCK7/USP33/NEXN/LMO4/NTNG1/S100A6/IGSF9/LHX4/LAMC2/CSRP1/LGR6/WNT3A/OBSCN/DISC1/ACTN2/KIDINS220/RTN4/PNPT1/BCL11A/VPS54/TTL/GLI2/NEB/TTN/CCDC141/ITGA4/CFLAR/NRP2/KLF7/PIKFYVE/FN1/DOCK10/MFF/GPC1/CNTN4/CAV3/TOP2B/SS18L2/PLXNB1/LAMB2/WNT5A/TMF1/ROBO2/ALCAM/PHLDB2/BOC/TMEM108/RYK/EPHB1/DHX36/SHOX2/PAK2/PPP3CA/EDNRA/SEMA5A/TRIO/MAP1B/FOXD1/WDR36/SEMA6A/FSTL4/CD…	220/3944	796/21110
GO:BP	GO:0048598	embryonic morphogenesis	4.78121e-07	3944	179	618	21110	ECE1/LUZP1/PHACTR4/YTHDF2/YBX1/STIL/WLS/PRKACB/LMO4/SLC39A1/VANGL2/PRRX1/RNF2/CDC73/LAMB3/FLVCR1/TGFB2/WNT3A/GREM2/ROCK2/IFT172/EFEMP1/CYP26B1/LBX2/GLI2/ACVR1/BBS5/MAP3K20/SP3/ITGA4/ITGAV/COL5A2/FN1/WNT6/EOMES/TGFBR2/SETD2/COL7A1/WNT5A/TASOR/COL8A1/IFT57/PHLDB2/SHOX2/TP63/CC2D2A/WDR19/GRSF1/FRAS1/PKD2/LEF1/BBS7/FGF2/INTU/EDNRA/HAND2/CASP3/FGF10/ITGA2/FBN2/RACK1/EDN1/SOX4/RIPOR2/POU5F1/PBX2/MDFI/P…	179/3944	618/21110
GO:BP	GO:1903829	positive regulation of protein localization	5.1252e-07	3944	145	475	21110	UBE2J2/ARHGEF16/PARK7/CROCC/SESN2/PLK3/EFCAB7/WLS/GPSM2/LAMTOR5/LRIG2/SYT11/TPR/PTGS2/TGFB2/PARP1/WNT3A/CNST/ROCK2/VSNL1/SPTBN1/RTN4/CCDC88A/CCT4/CCT7/RAPGEF4/TTN/MFF/ITPR1/CAMK1/PPARG/WNT5A/HCLS1/DTX3L/WWTR1/SERP1/TFRC/CEP135/LARP7/NKD2/TERT/ICE1/CCT5/PIK3R1/APC/CEP120/SEC24A/ABLIM3/CREBRF/SQSTM1/RACK1/BMP6/NEDD9/SOX4/TNF/HSP90AB1/CENPQ/EPB41L2/TCP1/TOMM7/GLI3/PPIA/EGFR/CCT6A/TCAF1/ZDHHC2/PCM1/A…	145/3944	475/21110
GO:BP	GO:0044089	positive regulation of cellular component biogenesis	5.67148e-07	3944	153	509	21110	AGRN/WRAP73/NPHP4/PARK7/CLSTN1/CROCC/WASF2/COL16A1/STIL/TRABD2B/FNBP1L/SASS6/GPSM2/RHOC/PDE4DIP/KIRREL1/TPR/ROCK2/CDC42EP3/CCDC88A/ACTR2/DCTN1/TACR1/NPHP1/BIN1/SUMO1/ARPC2/CRBN/CAV3/BRK1/TASOR/PHLDB2/SNX4/EPHB1/CLSTN2/IL1RAP/TFRC/LDB2/CEP135/G3BP2/SNCA/GRID2/SYNPO2/ICE1/PIK3R1/MAP1B/SLF1/FER/APC/CEP120/FNIP1/DPYSL3/SYNPO/TENM2/RACK1/RIPOR2/FLOT1/TNF/HSPA1A/TPBG/THBS2/FSCN1/ANLN/AUTS2/CAV1/MET/ARH…	153/3944	509/21110
GO:BP	GO:0000723	telomere maintenance	6.29499e-07	3944	64	160	21110	ZBTB48/EXOSC10/LMNA/PARP1/HNRNPU/SMC6/CCT4/CCT7/RIF1/XRCC5/SMARCAL1/SP100/DHX36/RFC1/HNRNPD/ZNF827/TERT/CCT5/SLF1/DCP2/HSP90AB1/TCP1/RPA3/HNRNPA2B1/HUS1/CCT6A/POT1/WRN/TERF1/NBN/RECQL4/SMC5/PRKCQ/DNA2/SHLD2/LTO1/MRE11/ATM/NFRKB/HNRNPA1/CCT2/MAPKAPK5/BRCA2/TEP1/APEX1/HNRNPC/YLPM1/YY1/HSP90AA1/XRCC3/RAD51/PML/USP7/TERF2IP/RPA1/AURKB/RAD51D/RAD51C/UPF1/XRCC1/CCT8/GNL3L/HDAC8/ATRX	64/3944	160/21110
GO:BP	GO:0071897	DNA biosynthetic process	6.95128e-07	3944	75	200	21110	FAAP20/EXOSC10/DTL/CENPF/LIN9/SPRTN/HNRNPU/CYP1B1/CCT4/CCT7/XRCC5/NPPC/ING5/PPARG/RFC4/RFC1/HNRNPD/FGF2/PRIMPOL/TERT/CCT5/POLK/DCP2/WRNIP1/TNF/POLH/HSP90AB1/TCP1/HNRNPA2B1/POLM/POLD2/CCT6A/DNAJC2/POT1/PTK2B/WRN/GINS4/TERF1/DSCC1/PRKCQ/RRM1/POLD3/MRE11/ATM/CHEK1/ING4/HNRNPA1/CCT2/MAPKAPK5/POLE/PARP4/RFC3/DACH1/TEP1/HNRNPC/HSP90AA1/PCLAF/PML/CHTF18/TK2/TERF2IP/USP10/GINS2/RPA1/TP53/AURKB/TK1/TYMS/P…	75/3944	200/21110
GO:BP	GO:0030010	establishment of cell polarity	7.41312e-07	3944	63	157	21110	PATJ/DOCK7/GPSM2/SNX27/ARHGEF11/SDCCAG8/ROCK2/CYP26B1/DCTN1/PARD3B/WNT5A/FRMD4B/PHLDB2/EPHB1/SPRY1/FAT1/FGF10/MAP1B/DOCK2/FBXW11/RACK1/RIPOR2/PTK7/HSP90AB1/UST/FSCN1/MCPH1/PTK2B/FAM49B/PTK2/DOCK8/CDK5RAP2/SAPCD2/ITGB1/KIF20B/SHTN1/INPPL1/AMOTL1/FEZ1/JAM3/PRICKLE1/RAP1B/NEK3/SPRY2/TTC8/HSP90AA1/IGF1R/PKD1/CRK/LLGL1/IFT20/FLOT2/CCR7/CYTH1/NDC80/ROCK1/SIPA1L3/NSFL1C/FERMT1/CRKL/SH3BP1/MSN/FGF13	63/3944	157/21110
GO:BP	GO:0030705	cytoskeleton-dependent intracellular transport	8.19743e-07	3944	77	208	21110	AGBL4/HSPB11/FNBP1L/SNAPIN/HNRNPU/WDR35/IFT172/DYNC2LI1/LRPPRC/CCDC88A/RAB1A/TTC21B/MYO1B/TRAK2/FYCO1/IFT57/TMEM108/IFT80/WDR19/INTU/MYO10/MAP1B/AP3B1/AP3S1/PURA/FBXW11/MAK/TUBB/DST/SUN1/IFT22/COPG2/TTC26/PCM1/SYBU/IFT74/ARHGAP21/AP3M1/ARL3/BORCS7/BAG3/TUB/DYNC2H1/HSPA8/FEZ1/PRICKLE1/TUBA1B/TUBA1A/IFT81/IFT88/SYNE2/IFT43/CCDC88C/BLOC1S6/MYO5A/IFT140/CLUAP1/SPG7/IFT20/FLOT2/MYO19/HAP1/TANC2/CEP131…	77/3944	208/21110
GO:BP	GO:0080135	regulation of cellular response to stress	8.56455e-07	3944	197	700	21110	PARK7/ENO1/SFPQ/LRIG2/POGZ/ARHGEF2/FCGR2B/PRRX1/DHX9/PTGS2/PPP1R15B/SMYD2/TGFB2/PARP1/ROCK2/BABAM2/EIF2AK2/ACTR2/SPRED2/SH3RF3/EPC2/RIF1/MAP3K20/BARD1/CAV3/OGG1/SETD2/SMARCC1/WNT5A/EPHB1/PIK3CB/USP13/MAGEF1/RNF168/NSD2/RELL1/ABRAXAS1/SH3RF1/HAND2/TLR3/FGF10/ERCC8/PIK3R1/NAIP/DHFR/SLF1/VDAC1/BRD8/TAF7/CD74/NPM1/CREBRF/UIMC1/MRNIP/RACK1/EEF1E1/DEK/SOX4/DDX39B/TNF/HSPA1A/AGER/POLH/SUPT3H/CGAS/SF3B5/…	197/3944	700/21110
GO:BP	GO:2000026	regulation of multicellular organismal development	1.05297e-06	3944	353	1407	21110	AGRN/TP73/AJAP1/PIK3CD/CLSTN1/HSPG2/YTHDF2/AGO1/KDM4A/PTCH2/DOCK7/CD2/WARS2/ECM1/ARNT/HAX1/SHC1/SLAMF8/FCGR2B/CDC73/ASPM/RHEX/CD46/TGFB2/WNT9A/WNT3A/ABCB10/DISC1/AKT3/ROCK2/LPIN1/CYP1B1/SLC8A1/ZFP36L2/RTN4/EFEMP1/BCL11A/SPRED2/CYP26B1/GLI2/BIN1/ACVR1/SLC25A12/ATF2/STAT1/CASP8/KLF7/FN1/XRCC5/CTDSP1/WNT6/SERPINE2/SP100/INPP5D/ING5/CAV3/FANCD2/PPARG/NR2C2/TGFBR2/SS18L2/SMARCC1/PLXNB1/MUSTN1/WNT5A/RO…	353/3944	1407/21110
GO:BP	GO:0001649	osteoblast differentiation	1.14392e-06	3944	82	228	21110	GLIS1/IL6R/DHX9/WNT3A/HNRNPU/CRIM1/SNRNP200/FHL2/GLI2/ACVR1/HSPE1/IGFBP5/NPPC/TWIST2/PPARG/LIMD1/PTH1R/WWTR1/SHOX2/IFT80/TP63/PPP3CA/LEF1/FGF2/HAND2/RANBP3L/FBN2/SMAD5/BMP6/ID4/TNF/CLIC1/RUNX2/FAM20C/GLI3/IGFBP3/CDK6/BCAP29/TMEM64/PTK2/RORB/TNC/NOTCH1/BMPR1A/FGFR2/RRAS2/NELL1/LGR4/CREB3L1/LRP5/PTHLH/HDAC7/GLI1/HNRNPC/PRKD1/FERMT2/SMAD3/SEMA7A/RSL1D1/CBFB/WWOX/NF1/NBR1/WNT3/TOB1/MRC2/AXIN2/MAP2K6/…	82/3944	228/21110
GO:BP	GO:0022603	regulation of anatomical structure morphogenesis	1.33276e-06	3944	237	880	21110	AJAP1/PIK3CD/PDPN/ARHGEF19/CAPZB/HSPG2/ZMYM4/AGO4/AGO1/MFSD2A/ROR1/NTNG1/RHOC/VANGL1/WARS2/ECM1/SHC1/VANGL2/TGFB2/WNT3A/DISC1/AKT3/ROCK2/CDC42EP3/CYP1B1/RTN4/BCL11A/LBX2/FMNL2/ATF2/STAT1/FN1/TMBIM1/WNT10A/MFF/SP100/CAV3/PPARG/FGD5/TGFBR2/SS18L2/LIMD1/PLXNB1/WNT5A/ROBO2/PHLDB2/RYK/PIK3CB/DHX36/SHOX2/BCL6/TFRC/PAK2/PPP3CA/FGF2/SPRY1/TLR3/PDCD6/TERT/SEMA5A/MYO10/FGF10/MAP1B/HEXB/THBS4/RASA1/RHOBTB3/…	237/3944	880/21110
GO:BP	GO:0030111	regulation of Wnt signaling pathway	1.42155e-06	3944	107	326	21110	NPHP4/TRABD2B/WLS/CDC73/ASPM/TMEM9/LGR6/WNT3A/DISC1/USP34/LBX2/TCF7L1/TTC21B/TMEM237/IGFBP2/CRBN/LIMD1/WNT5A/WWTR1/IFT80/TBL1XR1/RBPJ/LEF1/FGF2/NKD2/TERT/SEMA5A/FGF10/DEPDC1B/ZBED3/APC/MCC/RACK1/SOX4/POU5F1/MDFI/PTK7/TPBG/RPS12/LATS1/GLI3/GRB10/EGFR/CDK14/CAV1/SOX7/SULF1/TMEM64/STK3/MLLT3/RECK/TLE4/WNK2/INVS/RAPGEF1/NOTCH1/CCNY/BICC1/LZTS2/TCF7L2/FGFR2/FAM53B/USP47/DKK3/LGR4/TMEM132A/WNT5B/PRICKL…	107/3944	326/21110
GO:BP	GO:0010970	transport along microtubule	1.4869e-06	3944	66	170	21110	AGBL4/HSPB11/SNAPIN/HNRNPU/WDR35/IFT172/DYNC2LI1/LRPPRC/RAB1A/TTC21B/TRAK2/FYCO1/IFT57/TMEM108/IFT80/WDR19/INTU/MAP1B/AP3B1/AP3S1/PURA/FBXW11/MAK/DST/SUN1/IFT22/COPG2/TTC26/PCM1/SYBU/IFT74/ARHGAP21/AP3M1/ARL3/BORCS7/BAG3/TUB/DYNC2H1/HSPA8/FEZ1/TUBA1A/IFT81/IFT88/SYNE2/IFT43/BLOC1S6/IFT140/CLUAP1/SPG7/IFT20/FLOT2/HAP1/CEP131/MAP1S/KIF3B/IFT52/APP/SOD1/IFT27/SUN2/RPGR/UXT/KIF4A/ARMCX3/TTC30B/KIF1A	66/3944	170/21110
GO:BP	GO:0071417	cellular response to organonitrogen compound	1.74817e-06	3944	187	662	21110	AGRN/GNB1/AGTRAP/SELENON/PTAFR/SESN2/COL16A1/PDE4B/BCAR3/GSTM2/LAMTOR5/SHC1/ARHGEF2/FCGR2B/PTGS2/ADIPOR1/NUCKS1/SLC30A10/CAPN2/PARP1/ACTN2/ROCK2/LPIN1/DNMT3A/CYP1B1/SLC8A1/BCL11A/MBD5/ATF2/ITGA4/COL5A2/STAT1/CFLAR/CPS1/IGFBP5/IRS1/NPPC/SH3BP4/ITPR1/CAV3/HRH1/PPARG/SMARCC1/GNAI2/HNRNPD/PKD2/SNCA/CASP6/EDNRA/PDGFC/CASP3/SLC1A3/GHR/PDE4D/PIK3R1/MAP1B/FER/APC/AP3S1/CTNNA1/EDN1/TNF/AGER/UBR2/GCLC/HDAC…	187/3944	662/21110
GO:BP	GO:0031401	positive regulation of protein modification process	2.01467e-06	3944	256	969	21110	TNFRSF18/TNFRSF14/CAMTA1/PARK7/SESN2/CLSPN/CDCA8/TRABD2B/DOCK7/MTF2/BCAR3/ARNT/HAX1/IL6R/ARHGEF2/LMNA/IQGAP3/PTGS2/PPP1R15B/TGFB2/WNT3A/SPRTN/SMYD3/ROCK2/MAPRE3/CCDC88A/FAM161A/MOB1A/RIF1/ACVR1/ATF2/SLC39A10/STRADB/XRCC5/CNOT9/COPS8/CAMK1/PPARG/TGFBR2/MST1R/RASSF1/WNT5A/CBLB/HCLS1/PARP14/FXR1/DCUN1D1/BCL6/TNK2/TFRC/PAK2/FGFR3/DCUN1D4/MOB1B/PKD2/SNCA/CENPE/PDE5A/FGF2/IL15/PDGFC/TLR3/PDCD6/SKP2/GHR…	256/3944	969/21110
GO:BP	GO:0051241	negative regulation of multicellular organismal process	2.07443e-06	3944	287	1110	21110	TNFRSF14/TP73/HSPG2/RBBP4/AGO1/KDM4A/ACOT11/DOCK7/PDE4B/GBP1/ATP1A1/ECM1/IL6R/SHC1/SYT11/LMNA/SLAMF8/ATP1A2/FCGR2B/PTGS2/ADIPOR1/TGFB2/WNT9A/WNT3A/ARID4B/ROCK2/LPIN1/TRIB2/RTN4/EFEMP1/BCL11A/REL/SPRED2/ANXA4/TIA1/IL1R2/GLI2/BIN1/TTC21B/ATF2/STAT1/PLCL1/KLF7/FN1/IGFBP5/CTDSP1/SERPINE2/SP100/INPP5D/CAV3/PPARG/PLCL2/TGFBR2/GNAI2/SFMBT1/WNT5A/IL17RD/PTPRG/ROBO2/CBLB/CD96/CD200/RYK/CLDN18/PIK3CB/DNAJB…	287/3944	1110/21110
GO:BP	GO:0048667	cell morphogenesis involved in neuron differentiation	2.10723e-06	3944	170	590	21110	RERE/ECE1/STMN1/MFSD2A/DOCK7/USP33/NEXN/LMO4/NTNG1/S100A6/IGSF9/LHX4/LAMC2/LGR6/WNT3A/OBSCN/DISC1/KIDINS220/RTN4/BCL11A/TTL/GLI2/CCDC141/ITGA4/NRP2/KLF7/FN1/DOCK10/CNTN4/TOP2B/SS18L2/PLXNB1/LAMB2/WNT5A/ROBO2/ALCAM/BOC/RYK/EPHB1/DHX36/SHOX2/PAK2/PPP3CA/EDNRA/SEMA5A/TRIO/SLC1A3/MAP1B/FOXD1/WDR36/SEMA6A/FSTL4/CDKL3/SLIT3/DBN1/EDN1/RIPOR2/FLOT1/PTK7/HSP90AB1/TPBG/UST/TIAM2/ETV1/CRPPA/GLI3/ADCY1/AUTS2…	170/3944	590/21110
GO:BP	GO:0000086	G2/M transition of mitotic cell cycle	2.27391e-06	3944	58	143	21110	KHDRBS1/CLSPN/PLK3/ORC1/INTS3/DTL/CENPF/BABAM2/BARD1/TOPBP1/ABRAXAS1/FBXL7/SKP2/CCNB1/CCNG1/UIMC1/MRNIP/TRIM39/LATS1/HUS1/CDK14/PKIA/NBN/RAD21/MELK/INIP/CCNY/CDK1/RRM1/USP47/CCND1/MRE11/ATM/CHEK1/FOXM1/CDK2/CIT/RNASEH2B/RAD51B/TICRR/PKMYT1/KDM8/NAE1/FBXL8/AURKB/ZNF830/BRCA1/DBF4B/CDK5RAP3/RAD51C/CCDC57/RBBP8/NOP53/CDC25B/KAT14/APP/CHEK2/MECP2	58/3944	143/21110
GO:BP	GO:0002009	morphogenesis of an epithelium	2.43111e-06	3944	155	527	21110	AJAP1/PIK3CD/PDPN/ARHGEF19/LUZP1/CLIC4/PHACTR4/STIL/ROR1/PRKACB/LMO4/RHOC/VANGL1/VANGL2/GORAB/TGFB2/WNT3A/IFT172/LBX2/NPHP1/GLI2/ACVR1/BBS5/STAT1/IGFBP5/WNT6/WNT10A/CAV3/TGFBR2/SETD2/WNT5A/IFT57/PHLDB2/RYK/TP63/CC2D2A/RBPJ/GRSF1/FRAS1/ARHGAP24/PKD2/LEF1/BBS7/FGF2/SPRY1/INTU/EDNRA/HAND2/CASP3/FAT1/FGF10/FST/FOXD1/KLHL3/FGF1/EDN1/ID4/SOX4/TNF/NOTCH4/PTK7/MTHFD1L/DLL1/PDGFA/GLI3/CCM2/EGFR/MAGI2/SEMA…	155/3944	527/21110
GO:BP	GO:0031346	positive regulation of cell projection organization	2.49445e-06	3944	113	353	21110	AGRN/WRAP73/CROCC/WASF2/ROR1/NEGR1/FNBP1L/WNT3A/DISC1/ALKAL2/KIDINS220/CDC42EP3/CCDC88A/BCL11A/ACTR2/ITGA6/CFLAR/FN1/ARPC2/CAMK1/BRK1/SS18L2/PLXNB1/WNT5A/ROBO2/DHX36/SHOX2/CEP135/NDNF/TENM3/SEMA5A/ITGA2/PIK3R1/MAP1B/ARSB/APC/CEP120/CDKL3/DPYSL3/TENM2/DBN1/NEDD9/RIPOR2/PTK7/TIAM2/FSCN1/ANLN/DDX56/AUTS2/MAGI2/PTN/PTK2B/LYN/TOX/ENPP2/NTRK2/ROR2/TGFBR1/HSPA5/RAPGEF1/ENTR1/MYO3A/ZFYVE27/NEURL1/SHTN1/C…	113/3944	353/21110
GO:BP	GO:0009894	regulation of catabolic process	2.58323e-06	3944	263	1003	21110	PARK7/DFFA/SESN2/YTHDF2/AZIN2/AGO3/MFSD2A/YBX1/KDM4A/PLK3/AGBL4/TUT4/USP33/RPL5/DRAM2/LRIG2/ARNT/HAX1/IFI16/COP1/DHX9/TMEM9/DTL/ANGEL2/DISC1/HNRNPU/ODC1/ROCK2/TRIB2/NBAS/ZFP36L2/LRPPRC/PNPT1/XPO1/SH3RF3/SLC25A12/SUMO1/FASTKD2/IDH1/BARD1/CNOT9/SERPINE2/IRS1/RHBDD1/DIS3L2/GIGYF2/SH3BP4/ITPR1/CAV3/FBXL2/FYCO1/SMARCC1/WDR6/WNT5A/TMF1/CBLB/ZBTB20/DTX3L/SNX4/PIK3R4/PIK3CB/DHX36/USP13/FXR1/MAGEF1/IGF2BP…	263/3944	1003/21110
GO:BP	GO:0048762	mesenchymal cell differentiation	2.68219e-06	3944	85	243	21110	PDPN/PHACTR4/ADIPOR1/TGFB2/ROCK2/RTN4/SPRED2/ACVR1/STAT1/NRP2/FN1/WNT10A/EOMES/TGFBR2/WNT5A/TASOR/IL17RD/PHLDB2/WWTR1/RBPJ/LEF1/SPRY1/EDNRA/HAND2/PDCD6/SEMA5A/RANBP3L/FGF10/SEMA6A/TCOF1/GCNT2/EDN1/TNXB/NOTCH4/HDAC2/SEMA3C/NRG1/SDCBP/EXT1/PTK2/TGFBR1/AKNA/ENG/NOTCH1/BMPR1A/PDCD4/TCF7L2/FGFR2/PHLDB1/HMGA2/KITLG/CORO1C/EDNRB/SPRY2/FERMT2/SIX1/TGFB3/SPRED1/ELL3/SMAD3/SEMA7A/AXIN2/LDLRAD4/ROCK1/CDH2/S…	85/3944	243/21110
GO:BP	GO:0051093	negative regulation of developmental process	2.79382e-06	3944	246	927	21110	TP73/HSPG2/YTHDF2/RBBP4/AGO1/YBX1/KDM4A/GLIS1/LRIG2/ECM1/SHC1/FCGR2B/CDC73/ASPM/ADIPOR1/TGFB2/WNT9A/WNT3A/ARID4B/HNRNPU/ROCK2/TRIB2/CRIM1/ZFP36L2/RTN4/EFEMP1/BCL11A/SPRED2/GLI2/ATF2/ITGAV/COL5A2/STAT1/CFLAR/KLF7/IGFBP5/CTDSP1/NPPC/INPP5D/TWIST2/CNTN4/CAV3/PPARG/TGFBR2/LIMD1/SMARCC1/SFMBT1/WNT5A/IL17RD/ROBO2/RYK/EPHB1/CLDN18/PIK3CB/WWTR1/DNAJB11/BCL6/TP63/TFRC/FGFR3/MED28/RBPJ/PLAC8/PPP3CA/LEF1/SP…	246/3944	927/21110
GO:BP	GO:0043549	regulation of kinase activity	2.99438e-06	3944	200	723	21110	PARK7/CAMK2N1/SESN2/CLSPN/ROR1/LMO4/IL6R/SHC1/SLAMF8/DUSP12/TGFB2/WNT3A/HNRNPU/SMYD3/TRIB2/MAPRE3/SLC8A1/CCDC88A/TTN/STRADB/XRCC5/IRS1/COPS8/CAV3/CAMK1/PPARG/TGFBR2/MST1R/WNT5A/CBLB/HEG1/PIK3R4/RYK/EPHB1/PIK3CB/WWTR1/PAK2/FGFR3/LDB2/CCNI/CCNG2/PKD2/HERC5/SNCA/CENPE/SYNPO2/PDE5A/FGF2/SPRY1/PDGFC/CASP3/TLR3/GHR/CCNO/PIK3R1/CCNB1/APC/TAF7/FGF1/CD74/IRGM/CCNG1/NPM1/MRNIP/RACK1/NEDD9/EDN1/TNF/TNXB/AGE…	200/3944	723/21110
GO:BP	GO:0051983	regulation of chromosome segregation	3.0503e-06	3944	54	130	21110	CDCA8/KIF2C/NUF2/TPR/CENPF/HNRNPU/SMC6/GEN1/NCAPH/SPC25/RAD18/SMARCC1/PLSCR1/SMC4/TACC3/NCAPG/CENPE/TRIP13/CCNB1/APC/PTTG1/TTK/MAD1L1/BCL7B/NCAPG2/CDCA2/RAD21/SMARCA2/SMC5/CDK5RAP2/NEK6/BUB3/MKI67/ATM/NCAPD3/SMARCD1/BCL7A/KNTC1/RB1/DLGAP5/XRCC3/BCL7C/CDT1/AURKB/SMARCE1/CDC27/BIRC5/ANAPC11/NDC80/SMARCA4/CSNK2A1/UBE2C/KLHL22/SMARCB1	54/3944	130/21110
GO:BP	GO:0044248	cellular catabolic process	3.12757e-06	3944	373	1513	21110	PARK7/DFFA/EXOSC10/MFN2/ECE1/USP48/HMGCL/PNRC2/SESN2/YTHDF2/AGO4/AGO1/AGO3/MFSD2A/YBX1/KDM4A/PLK3/AKR1A1/FAAH/TUT4/ATG4C/PDE4B/ACADM/USP33/FNBP1L/DPYD/DBT/GSTM4/GSTM2/DRAM2/SLC16A1/LRIG2/LIX1L/ARNT/SNAPIN/HAX1/SYT11/IFI16/UFC1/DHX9/PLA2G4A/ANGEL2/TRIM17/LGALS8/HNRNPU/PXDN/RNASEH1/ROCK2/LPIN1/NBAS/HADHB/CYP1B1/HAAO/ZFP36L2/LRPPRC/PNPT1/VPS54/RAB1A/CYP26B1/EVA1A/SMPD4/HNMT/GAD1/PJVK/GLS/FASTKD2/IDH…	373/3944	1513/21110
GO:BP	GO:0007169	transmembrane receptor protein tyrosine kinase signaling pathway	3.24753e-06	3944	179	632	21110	PIK3CD/STMN1/IFI6/ROR1/BCAR3/LRIG2/TXNIP/ARNT/SHC1/MPZL1/ADIPOR1/NUCKS1/SLC30A10/CRIM1/RTN4/CCDC88A/EFEMP1/MBD5/GALNT3/NRP2/IGFBP2/IGFBP5/CNOT9/IRS1/GIGYF2/DGKD/GPC1/SMARCC1/MST1R/GNAI2/WNT5A/PTPRG/CBLB/TMEM108/RYK/EPHB1/PIK3CB/MUC20/TNK2/PAK2/FGFR3/FGFBP1/RBPJ/STAP1/ADAMTS3/SNCA/FGF2/SPRY1/PDGFC/CASP3/PDCD6/GHR/FGF10/PIK3R1/RASA1/FER/APC/AP3S1/SEMA6A/FSTL4/FGF1/NEDD9/TNXB/RUNX2/FRK/DLL1/FAM20C/P…	179/3944	632/21110
GO:BP	GO:0016049	cell growth	3.47567e-06	3944	149	504	21110	CDK11B/ENO1/CLSTN1/RPS6KA1/SESN2/MFSD2A/PTCH2/ST7L/ARHGEF11/CDC73/ADIPOR1/TGFB2/WNT3A/DISC1/CRIM1/RTN4/BCL11A/TTL/ITGA4/NRP2/FN1/IGFBP5/SERPINE2/SH3BP4/ING5/CAV3/PPARG/TGFBR2/LAMB2/WNT5A/DCBLD2/ALCAM/TMEM108/RYK/BCL6/IGFBP7/EDNRA/SORBS2/SEMA5A/MAP1B/WDR36/SEMA6A/FSTL4/CDKL3/SPOCK1/SLIT3/DBN1/RACK1/EDN1/HSPA1A/HSP90AB1/BRAT1/IGFBP3/EGFR/AUTS2/SEMA3C/MUC12/NRCAM/GATA4/DPYSL2/PTK2B/EXTL3/NRG1/SDCBP/…	149/3944	504/21110
GO:BP	GO:0042327	positive regulation of phosphorylation	3.64936e-06	3944	213	782	21110	TNFRSF18/TNFRSF14/PARK7/SESN2/CLSPN/CDCA8/DOCK7/ROR1/LMO4/BCAR3/HAX1/IL6R/ARHGEF2/IQGAP3/DUSP12/PTGS2/TGFB2/WNT3A/SMYD3/ROCK2/MAPRE3/CCDC88A/MOB1A/ACVR1/ITGA6/ATF2/STRADB/XRCC5/CNOT9/IRS1/COPS8/CAMK1/PPARG/TGFBR2/MST1R/WNT5A/HCLS1/PARP14/PIK3R4/RYK/EPHB1/FXR1/TNK2/TFRC/PAK2/FGFR3/MOB1B/PKD2/SNCA/CENPE/PDE5A/FGF2/IL15/PDGFC/TLR3/GHR/FGF10/THBS4/FNIP1/FGF1/PPARGC1B/CD74/IRGM/FAXDC2/SQSTM1/MRNIP/RAC…	213/3944	782/21110
GO:BP	GO:0090068	positive regulation of cell cycle process	3.71139e-06	3944	88	256	21110	CDCA8/STIL/SASS6/GPSM2/TPR/CDC73/DTL/HNRNPU/RRM2/ROCK2/SMC6/GEN1/NCAPH/PKP4/MAP3K20/RAD18/WNT5A/PLSCR1/SMC4/TP63/NCAPG/LEF1/PLRG1/TERT/FGF10/CCNB1/SLF1/CEP120/NPM1/EDN1/DDX39B/TNF/MAD1L1/EGFR/NCAPG2/RAD21/SMC5/CDK1/KIF20B/RRM1/CDCA5/LRP5/CCND1/RDX/NCAPD3/CCND2/RAD51AP1/DDX11/GLI1/E2F7/CIT/CENPJ/RB1/APEX1/DLGAP5/RAD51B/XRCC3/NUSAP1/KIF23/IGF1R/PAGR1/CDT1/CDK10/AURKB/CENPV/ATAD5/MED1/DBF4B/CDC27/RA…	88/3944	256/21110
GO:BP	GO:0042692	muscle cell differentiation	3.9302e-06	3944	120	384	21110	SELENON/YBX1/ACADM/PTGFRN/BCL9/LMNA/LAMC1/CSRP1/KCNH1/CAPN2/WNT3A/OBSCN/NID1/ACTN2/HNRNPU/SMYD3/SLC8A1/CYP26B1/LBX2/FHL2/BIN1/NEB/ACVR1/TANC1/TTN/CFLAR/IGFBP5/CAV3/CAMK1/LAMB2/SHOX2/MED28/RBPJ/PPP3CA/EDNRA/CASP3/SORBS2/FGF10/NLN/PTCD2/DOCK2/EDN1/RIPOR2/FLOT1/ATG5/SYNE1/SOD2/DLL1/HDAC9/LAMB1/CAV2/GATA4/DOCK5/NRG1/PLEC/PGM5/NINJ1/TRIM32/ENG/NOTCH1/ZEB1/ITGB1/CDK1/PPP3CB/BMPR1A/MYOF/PDCD4/FGFR2/DOCK…	120/3944	384/21110
GO:BP	GO:1905515	non-motile cilium assembly	4.41136e-06	3944	35	69	21110	WRAP73/VANGL2/GORAB/DISC1/IFT172/TMEM17/DCTN1/IFT57/IFT80/CC2D2A/CEP135/BBS7/INTU/MAK/PCM1/IFT74/BBS1/C2CD3/CEP126/DYNC2H1/CEP290/IFT88/CENPJ/PIBF1/TTC8/BBS4/IFT140/RPGRIP1L/BBS2/HAP1/SEPTIN9/CEP131/CEP89/CEP250/IFT52	35/3944	69/21110
GO:BP	GO:0042592	homeostatic process	4.48e-06	3944	406	1673	21110	NPHP4/PARK7/PIK3CD/MFN2/CROCC/CLIC4/RHD/LDLRAP1/SELENON/SESN2/MFSD2A/SLC2A1/ACOT11/FGGY/DOCK7/PDE4B/PRKACB/LRRC8D/SLC30A7/AMPD2/GSTM2/DRAM2/SLC16A1/ATP1A1/GPR89A/PRKAB2/ARNT/SNAPIN/UBAP2L/SLAMF8/ATP1A2/SOAT1/XPR1/LAMC1/PTGS2/GLRX2/NR5A2/TMEM9/ADIPOR1/NUCKS1/RHEX/FLVCR1/SLC30A10/ABCB10/DISC1/FH/AKT3/LPIN1/VSNL1/SLC8A1/HAAO/THADA/TTC7A/RTN4/VPS54/ALMS1/DCTN1/TACR1/MBD5/CYBRD1/SP3/SLC40A1/GLS/STAT1/…	406/3944	1673/21110
GO:BP	GO:0007005	mitochondrion organization	4.48972e-06	3944	158	544	21110	UBE2J2/DNAJC11/PARK7/MFN2/MICOS10/HMGCL/SELENON/MTFR1L/IFI6/SESN2/NDUFS5/ATPAF1/MIGA1/THEM4/HAX1/LMNA/NDUFS2/PARP1/AKT3/COX20/COX7A2L/PNPT1/VPS54/ATF2/HSPD1/TRAK2/MFF/MTERF4/PPARG/NDUFB4/CHCHD6/SLC25A36/TFRC/GRPEL1/SNCA/CISD2/EDNRA/PRIMPOL/SLC25A4/TERT/RETREG1/NDUFS4/PTCD2/AP3B1/ATG12/VDAC1/ABLIM3/SQSTM1/EDN1/SIRT5/HSPA1A/UQCC2/GCLC/SDHAF4/FBXL4/ATG5/MARCKS/RAB32/SOD2/COX19/TOMM7/NIPSNAP2/RCC1L/P…	158/3944	544/21110
GO:BP	GO:0006325	chromatin organization	4.83346e-06	3944	190	683	21110	RERE/EXOSC10/HMGN2/RBBP4/SCMH1/KDM4A/NASP/RAD54L/ITGB3BP/BRDT/MTF2/TTF2/LMNA/IFI16/RNF2/TPR/NUCKS1/SMYD2/ARID4B/HNRNPU/SMYD3/DNMT3A/BABAM2/STPG4/PSME4/TCF7L1/ZRANB3/EPC2/RIF1/HAT1/ATF2/ZDBF2/SMARCAL1/HJURP/ING5/HDAC11/EOMES/ZNF445/SETD2/SMARCC1/RAD54L2/SFMBT1/TASOR/DTX3L/HLTF/TBL1XR1/TP63/RNF168/PCGF3/NSD2/LIN54/ABRAXAS1/SMARCAD1/PRDM5/ZNF827/HMGB2/PRIMPOL/BRD9/LMNB1/BRD8/PWWP2A/NPM1/UIMC1/DEK/HI…	190/3944	683/21110
GO:BP	GO:0070848	response to growth factor	5.25653e-06	3944	196	710	21110	PIK3CD/NBL1/RBBP4/NFIA/ARNT/SHC1/TPR/TGFB2/PARP1/ARID4B/GREM2/KIDINS220/ROCK2/LTBP1/CRIM1/ZFP36L2/SPRED2/ACVR1/GALNT3/ATF2/CFLAR/NRP2/CPS1/WNT10A/GPC1/DTYMK/CAV3/PPARG/TGFBR2/WNT5A/IL17RD/FSTL1/TMEM108/PIK3CB/VEPH1/PAK2/FGFR3/FGFBP1/RBPJ/ADAMTS3/LEF1/NDNF/FGF2/SPRY1/SAP30/CASP3/PDCD6/FGF10/FST/MAP1B/FOXD1/FER/NREP/SEMA6A/FBN2/SMAD5/FGF1/RACK1/BMP6/GCNT2/HIVEP1/EDN1/POU5F1/HSPA1A/TNXB/HSP90AB1/RUN…	196/3944	710/21110
GO:BP	GO:0071363	cellular response to growth factor stimulus	5.74432e-06	3944	189	680	21110	PIK3CD/NBL1/RBBP4/NFIA/ARNT/SHC1/TGFB2/PARP1/ARID4B/GREM2/KIDINS220/LTBP1/CRIM1/ZFP36L2/SPRED2/ACVR1/GALNT3/ATF2/CFLAR/NRP2/CPS1/WNT10A/GPC1/DTYMK/CAV3/PPARG/TGFBR2/WNT5A/IL17RD/FSTL1/TMEM108/PIK3CB/VEPH1/PAK2/FGFR3/FGFBP1/RBPJ/ADAMTS3/LEF1/NDNF/FGF2/SPRY1/SAP30/CASP3/PDCD6/FGF10/FST/MAP1B/FOXD1/NREP/SEMA6A/FBN2/SMAD5/FGF1/RACK1/BMP6/GCNT2/HIVEP1/EDN1/POU5F1/HSPA1A/TNXB/HSP90AB1/RUNX2/TFAP2B/GCLC…	189/3944	680/21110
GO:BP	GO:0000003	reproduction	5.86493e-06	3944	375	1530	21110	NPHP4/PARK7/CLIC4/PTAFR/YTHDF2/COL16A1/KHDRBS1/AZIN2/AGO4/SCMH1/SLC2A1/NASP/MAST2/RAD54L/TUT4/NDC1/HSPB11/MSH4/BRDT/UBAP2L/NUF2/RNF2/PTGS2/ASPM/CD46/TGFB2/CAPN2/LIN9/PARP1/ARID4B/CATSPERE/ADCY3/DNMT3A/CYP1B1/MORN2/MSH2/MSH6/PSME4/FANCL/CCT4/VPS54/ACTR2/ANTXR1/CYP26B1/CCT7/TACR1/NCAPH/TSGA10/NPHP1/GLI2/WDR33/ACVR1/GALNT3/SP3/FSIP2/CASP8/C2CD6/IDH1/SPAG16/IGFBP2/IGFBP5/CNOT9/PLCD4/SERPINE2/RHBDD1/N…	375/3944	1530/21110
GO:BP	GO:0071559	response to transforming growth factor beta	5.99599e-06	3944	90	266	21110	RBBP4/TGFB2/PARP1/ARID4B/ROCK2/LTBP1/ZFP36L2/SPRED2/ACVR1/CFLAR/WNT10A/CAV3/PPARG/TGFBR2/WNT5A/IL17RD/VEPH1/PAK2/SPRY1/SAP30/NREP/FBN2/SMAD5/GCNT2/EDN1/HSPA1A/TNXB/HSP90AB1/ZNF451/HDAC2/PTPRK/LATS1/PDGFA/CAV2/CAV1/ZYX/SDCBP/PTK2/TGFBR1/HSPA5/ENG/ZEB1/TET1/BMPR1A/ACTA2/FGFR2/HTRA1/DKK3/SOX6/PDGFD/SOX5/SINHCAF/LEMD3/APAF1/CHST11/SUDS3/PXN/LATS2/SMAD9/SPRY2/FERMT2/FUT8/TGFB3/SPRED1/SMAD3/PML/IGF1R/Z…	90/3944	266/21110
GO:BP	GO:0080134	regulation of response to stress	6.88767e-06	3944	355	1438	21110	AJAP1/PARK7/ENO1/CAMK2N1/SELENON/SESN2/YTHDF2/SFPQ/LRIG2/CTSS/POGZ/SYT11/ARHGEF2/LMNA/IFI16/SLAMF8/FCGR2B/PRRX1/DHX9/PTGS2/CFH/PPP1R15B/SMYD2/TGFB2/PARP1/ROCK2/BABAM2/EIF2AK2/RTN4/ACTR2/SPRED2/IL18RAP/SH3RF3/EPC2/RIF1/MAP3K20/STAT1/HSPD1/CASP8/BARD1/XRCC5/WDFY1/SERPINE2/CAV3/OGG1/FANCD2/PPARG/NR1D2/FBXL2/SETD2/SMARCC1/WNT5A/ACOX2/CD96/PHLDB2/CD200/DTX3L/PARP14/SNX4/EPHB1/PIK3CB/PLSCR1/USP13/MAGEF…	355/3944	1438/21110
GO:BP	GO:0007052	mitotic spindle organization	6.93277e-06	3944	55	136	21110	WRAP73/STMN1/NUDC/CDCA8/STIL/SASS6/GPSM2/NUF2/TPR/HNRNPU/DCTN1/SPC25/KIF15/STAG1/TACC3/ABRAXAS1/CENPE/MAP9/KIF2A/CCNB1/CENPH/RIPOR2/HSPA1A/KIFC1/EFHC1/TTK/ARHGEF10/RMDN1/NEK6/KIF11/CEP126/PRICKLE1/CENPJ/MZT1/PIBF1/CHMP4A/DLGAP5/KIF23/PRC1/PKD1/AURKB/BIRC5/NDC80/CEP192/MAP1S/NUP62/TPX2/KIF3B/CHEK2/SUN2/EFHC2/SMC1A/KIF4A/MECP2/FLNA	55/3944	136/21110
GO:BP	GO:1902115	regulation of organelle assembly	6.94143e-06	3944	75	209	21110	WRAP73/CROCC/STIL/ODF2L/SASS6/GPSM2/TPR/SDCCAG8/HNRNPU/DYNC2LI1/CRIPT/CCDC88A/ALMS1/PIKFYVE/CAV3/KIF15/KIF9/SNX4/IL1RAP/RNF4/CEP135/G3BP2/GRID2/INTU/CEP120/NPM1/MAK/RIPOR2/TNF/HSPA1A/RNF5/SENP6/ATG5/FSCN1/PTK2B/SDCBP/C9orf72/KIF24/CDK5RAP2/ODF2/ENTR1/GDI2/PIP4K2A/TSG101/RBM14/RDX/FEZ1/PAN2/MPHOSPH9/ULK1/IFT88/CENPJ/DZIP1/CHMP4A/SYNE2/MNS1/BBS4/IFT140/CCP110/CDK10/IFT20/PIP4K2B/HAP1/KAT2A/BRCA1/SE…	75/3944	209/21110
GO:BP	GO:0022414	reproductive process	8.90223e-06	3944	372	1521	21110	NPHP4/PARK7/CLIC4/PTAFR/YTHDF2/COL16A1/KHDRBS1/AZIN2/AGO4/SCMH1/SLC2A1/NASP/MAST2/RAD54L/TUT4/NDC1/HSPB11/MSH4/BRDT/UBAP2L/NUF2/RNF2/PTGS2/ASPM/CD46/TGFB2/CAPN2/PARP1/ARID4B/CATSPERE/ADCY3/DNMT3A/CYP1B1/MORN2/MSH2/MSH6/PSME4/FANCL/CCT4/VPS54/ACTR2/ANTXR1/CYP26B1/CCT7/TACR1/NCAPH/TSGA10/NPHP1/GLI2/WDR33/ACVR1/GALNT3/SP3/FSIP2/CASP8/C2CD6/IDH1/SPAG16/IGFBP2/IGFBP5/CNOT9/PLCD4/SERPINE2/RHBDD1/NPPC/S…	372/3944	1521/21110
GO:BP	GO:1901575	organic substance catabolic process	9.38499e-06	3944	505	2157	21110	UBE2J2/PARK7/ENO1/DFFA/EXOSC10/ECE1/USP48/HMGCL/PNRC2/SESN2/YTHDF2/AZIN2/AGO4/AGO1/AGO3/MFSD2A/YBX1/PLK3/AKR1A1/FAAH/AGBL4/TUT4/PGM1/PDE4B/ACADM/USP33/CTBS/RPL5/DPYD/AGL/DBT/SLC16A1/LRIG2/CTSS/ARNT/COP1/DHX9/PLA2G4A/TMEM9/DTL/ANGEL2/CAPN2/DISC1/HNRNPU/PXDN/RNASEH1/IAH1/ODC1/ROCK2/LPIN1/TRIB2/NBAS/LDAH/HADHB/RBKS/CYP1B1/HAAO/ZFP36L2/LRPPRC/PSME4/PNPT1/USP34/XPO1/VPS54/CYP26B1/RNF103/LYG1/SH3RF3/SM…	505/3944	2157/21110
GO:BP	GO:0099111	microtubule-based transport	1.12329e-05	3944	75	211	21110	AGBL4/HSPB11/SNAPIN/HNRNPU/WDR35/IFT172/DYNC2LI1/LRPPRC/RAB1A/TTC21B/TRAK2/SPAG16/STK36/FYCO1/IFT57/TMEM108/IFT80/WDR19/INTU/SPEF2/MAP1B/AP3B1/AP3S1/PURA/FBXW11/MAK/DST/SUN1/DNAH11/IFT22/COPG2/TTC26/PCM1/SYBU/IFT74/ARHGAP21/AP3M1/ARL3/BORCS7/CFAP43/BAG3/TUB/DYNC2H1/HSPA8/FEZ1/TUBA1A/CFAP54/IFT81/IFT88/SYNE2/IFT43/BLOC1S6/DNAAF4/IFT140/CLUAP1/SPG7/IFT20/FLOT2/HAP1/CCDC40/CEP131/CABYR/MAP1S/KIF3B/I…	75/3944	211/21110
GO:BP	GO:0010941	regulation of cell death	1.2264e-05	3944	398	1648	21110	TNFRSF18/TP73/TNFRSF25/PARK7/ENO1/PIK3CD/DFFA/MFN2/PDPN/CASP9/RPS6KA1/IFI6/SFPQ/AGO4/KDM4A/PLK3/STIL/SLC25A24/LAMTOR5/TXNIP/HAX1/SHC1/ARHGEF2/LMNA/FCGR2B/LHX4/IVNS1ABP/PTGS2/CDC73/TGFB2/SLC30A10/CAPN2/PARP1/WNT3A/ACTN2/DNMT3A/BABAM2/EIF2AK2/CYP1B1/MSH2/RTN4/VPS54/ANXA4/RTKN/FHL2/GLI2/BIN1/EPC2/ACVR1/CSRNP3/ITGA6/MAP3K20/ATF2/ITGA4/ITGAV/SLC40A1/STAT1/SLC39A10/STK17B/HSPD1/CFLAR/CASP8/STRADB/BARD1…	398/3944	1648/21110
GO:BP	GO:0065008	regulation of biological quality	1.28721e-05	3944	669	2964	21110	AGRN/KCNAB2/PER3/PARK7/CLSTN1/AGTRAP/PDPN/CAPZB/DDOST/ECE1/CLIC4/IFI6/PTAFR/YTHDF2/AGO3/MFSD2A/YBX1/FAAH/TUT4/NEGR1/TNNI3K/USP33/PRKACB/RPL5/LAMTOR5/KCNA2/RHOC/SLC16A1/ATP1A1/GPR89A/ARNT/SNX27/THEM4/SNAPIN/HAX1/ATP8B2/SYT11/LMNA/IQGAP3/KIRREL1/SLAMF8/IGSF9/ATP1A2/FCGR2B/DHX9/ARPC5/PTGS2/PLA2G4A/CDC73/TMEM9/CSRP1/KCNH1/ANGEL2/DISP1/PARP1/SNAP47/WNT3A/DISC1/ACTN2/AKT3/HNRNPU/ROCK2/VSNL1/CDC42EP3/CY…	669/3944	2964/21110
GO:BP	GO:0032990	cell part morphogenesis	1.29479e-05	3944	190	691	21110	RERE/PDPN/NBL1/ECE1/STMN1/WASF2/MFSD2A/DOCK7/USP33/NEXN/LMO4/NTNG1/S100A6/IGSF9/LHX4/LAMC2/LGR6/WNT3A/OBSCN/DISC1/KIDINS220/RTN4/PNPT1/BCL11A/VPS54/TTL/GLI2/CCDC141/ITGA4/NRP2/KLF7/FN1/DOCK10/MFF/CNTN4/TOP2B/SS18L2/PLXNB1/LAMB2/WNT5A/ROBO2/ALCAM/BOC/TMEM108/RYK/EPHB1/DHX36/SHOX2/PAK2/PPP3CA/EDNRA/SEMA5A/TRIO/MAP1B/FOXD1/WDR36/SEMA6A/FSTL4/CDKL3/SLIT3/DBN1/EDN1/FLOT1/PTK7/HSP90AB1/TPBG/UST/TIAM2/E…	190/3944	691/21110
GO:BP	GO:0061564	axon development	1.34339e-05	3944	148	509	21110	ECE1/STMN1/DOCK7/USP33/NEXN/LMO4/NTNG1/LRIG2/S100A6/IGSF9/LHX4/LAMC2/LGR6/WNT3A/OBSCN/DISC1/MTR/RTN4/BCL11A/TTL/GLI2/CCDC141/ITGA4/NRP2/KLF7/FN1/CNTN4/TOP2B/PLXNB1/LAMB2/WNT5A/ROBO2/ALCAM/BOC/RYK/EPHB1/SHOX2/PAK2/EDNRA/CASP3/SEMA5A/TRIO/MAP1B/FOXD1/DHFR/WDR36/NREP/SEMA6A/FSTL4/CDKL3/CTNNA1/SLIT3/DBN1/EDN1/FLOT1/PTK7/HSP90AB1/TNFRSF21/UST/TIAM2/ETV1/CRPPA/GLI3/ADCY1/AUTS2/SEMA3C/EPHB4/NRCAM/PTPRZ1…	148/3944	509/21110
GO:BP	GO:0060485	mesenchyme development	1.43145e-05	3944	100	310	21110	PDPN/PHACTR4/ADIPOR1/TGFB2/WNT3A/ROCK2/RTN4/SPRED2/ACVR1/STAT1/NRP2/FN1/WNT10A/EOMES/TGFBR2/WNT5A/TASOR/IL17RD/ROBO2/PHLDB2/WWTR1/RBPJ/PKD2/LEF1/SPRY1/EDNRA/HAND2/PDCD6/SEMA5A/BASP1/RANBP3L/FGF10/FOXD1/APC/SEMA6A/TCOF1/GCNT2/EDN1/TNXB/NOTCH4/PTK7/HDAC2/SEMA3C/EXOC4/GATA4/NRG1/SDCBP/ZFPM2/EXT1/PTK2/BNC2/TGFBR1/AKNA/ENG/NOTCH1/BMPR1A/ACTA2/PDCD4/TCF7L2/FGFR2/PHLDB1/PRICKLE1/HMGA2/KITLG/CORO1C/EDNRB…	100/3944	310/21110
GO:BP	GO:0007163	establishment or maintenance of cell polarity	1.49936e-05	3944	83	243	21110	CLIC4/KIF2C/PATJ/DOCK7/GPSM2/RHOC/SNX27/LMNA/ARHGEF11/KIAA1614/SDCCAG8/ROCK2/ACTR2/CYP26B1/DCTN1/PARD3B/WNT5A/FRMD4B/PHLDB2/EPHB1/SPRY1/FAT1/FGF10/MAP1B/RHOBTB3/CTNNA1/DOCK2/FBXW11/RACK1/RIPOR2/PTK7/HSP90AB1/DST/UST/FSCN1/MCPH1/PTK2B/FAM49B/PTK2/DOCK8/CDK5RAP2/SAPCD2/ITGB1/KIF20B/PDLIM1/SHTN1/RHOG/PARVA/INPPL1/AMOTL1/FEZ1/JAM3/ATN1/PRICKLE1/NCKAP1L/RAP1B/NEK3/SPRY2/SYNJ2BP/TTC8/HSP90AA1/IGF1R/PKD…	83/3944	243/21110
GO:BP	GO:0001944	vasculature development	1.59906e-05	3944	200	737	21110	PIK3CD/PDPN/HSPG2/LUZP1/CLIC4/WASF2/AGO1/WARS2/ECM1/IL6R/SHC1/PRRX1/PTGS2/FLVCR1/PTPN14/TGFB2/LGALS8/AKT3/PXDN/ROCK2/CYP1B1/RTN4/ANTXR1/HS6ST1/ACVR1/ATF2/ITGAV/STAT1/CFLAR/CASP8/NRP2/FN1/SP100/NPPC/PPARG/TGFBR2/UBP1/SETD2/WNT5A/ROBO2/COL8A1/HEG1/EPHB1/PIK3CB/FGFBP1/RBPJ/ARHGAP24/PKD2/LEF1/ENPEP/NDNF/FGF2/EDNRA/HAND2/TLR3/PDCD6/TERT/SEMA5A/NPR3/FGF10/THBS4/RASA1/ERAP1/SEMA6A/SLC12A2/FGF1/EDN1/SOX4…	200/3944	737/21110
GO:BP	GO:0035239	tube morphogenesis	1.64727e-05	3944	229	867	21110	PIK3CD/HSPG2/LUZP1/CLIC4/WASF2/PHACTR4/AGO1/STIL/PRKACB/LMO4/WARS2/ECM1/SHC1/VANGL2/PRRX1/PTGS2/TGFB2/WNT3A/SDCCAG8/AKT3/PXDN/ROCK2/IFT172/CYP1B1/RTN4/GLI2/HS6ST1/ACVR1/BBS5/ATF2/ITGAV/STAT1/CASP8/NRP2/FN1/WNT6/SP100/NPPC/CAV3/PPARG/TGFBR2/UBP1/SETD2/WNT5A/COL8A1/IFT57/HEG1/EPHB1/PIK3CB/SHOX2/TP63/CC2D2A/FGFBP1/RBPJ/ARHGAP24/PKD2/LEF1/ENPEP/NDNF/BBS7/FGF2/SPRY1/EDNRA/HAND2/CASP3/TLR3/PDCD6/TERT/S…	229/3944	867/21110
GO:BP	GO:1902749	regulation of cell cycle G2/M phase transition	1.68377e-05	3944	47	111	21110	CLSPN/ORC1/INTS3/DTL/CENPF/BABAM2/BARD1/TOPBP1/ABRAXAS1/CCNB1/CCNG1/NPM1/UIMC1/MRNIP/TRIM39/HUS1/PKIA/NBN/RAD21/INIP/CDK1/RRM1/USP47/CCND1/MRE11/ATM/CHEK1/ING4/CDK2/RNASEH2B/RAD51B/TICRR/NAE1/CDK10/TP53/AURKB/ATAD5/ZNF830/BRCA1/DBF4B/CDK5RAP3/RAD51C/RBBP8/NOP53/CDC25B/APP/MECP2	47/3944	111/21110
GO:BP	GO:0010628	positive regulation of gene expression	1.81291e-05	3944	294	1165	21110	TNFRSF14/PARK7/ENO1/PIK3CD/PTAFR/YTHDF2/KHDRBS1/AGO3/YBX1/KDM4A/PDE4B/FUBP1/RPL5/LAMTOR5/CD2/ARNT/IL6R/ARHGEF2/LMNA/IQGAP3/IFI16/UHMK1/DHX9/PTGS2/CD46/ANGEL2/WNT3A/HNRNPU/ROCK2/NBAS/DDX1/EIF2AK2/CYP1B1/HNRNPLL/MSH2/SPTBN1/RTN4/BCL11A/RAB1A/CYP26B1/RIF1/TTC21B/ATF2/TTN/STAT1/HSPD1/CASP8/FASTKD2/FN1/WNT6/WNT10A/RHBDD1/PASK/RPUSD3/PPARG/SETD2/MUSTN1/WNT5A/TMF1/CD200/ZBTB20/HEG1/PIK3CB/PLSCR1/SERP1/D…	294/3944	1165/21110
GO:BP	GO:0007267	cell-cell signaling	1.82422e-05	3944	407	1696	21110	AGRN/GNB1/NPHP4/PARK7/CLSTN1/ARHGEF19/RPS6KA1/TRABD2B/ROR1/WLS/NTNG1/KCNC4/KCNA2/SLC16A1/VANGL1/BCL9/SNAPIN/SYT11/ATP1A2/VANGL2/MPZL1/PTGS2/PLA2G4A/CDC73/ASPM/TMEM9/LGR6/SNAP47/WNT9A/WNT3A/DISC1/VSNL1/DTNB/LTBP1/PREPL/RTN4/USP34/VPS54/SLC1A4/RAB1A/LBX2/TACR1/TCF7L1/GLI2/PKP4/TTC21B/GAD1/RAPGEF4/ITGAV/GLS/PLCL1/TMEM237/KLF7/IGFBP2/WNT6/WNT10A/SERPINE2/IRS1/NPPC/PASK/CNTN4/CRBN/ITPR1/HRH1/PPARG/SLC…	407/3944	1696/21110
GO:BP	GO:0120032	regulation of plasma membrane bounded cell projection assembly	1.87845e-05	3944	71	198	21110	AGRN/WRAP73/CROCC/CAPZB/WASF2/ODF2L/FNBP1L/SDCCAG8/CDC42EP3/DYNC2LI1/CCDC88A/ACTR2/ARPC2/RAB17/BRK1/FXR1/CEP135/STAP1/ARHGAP24/INTU/MYO10/PIK3R1/FER/APC/CEP120/DPYSL3/TENM2/MAK/RIPOR2/ATG5/FSCN1/ANLN/AUTS2/CAV1/PODXL/KIF24/TGFBR1/ODF2/ENTR1/GDI2/MYO3A/NEURL1/RHOG/RDX/EPS8/CORO1C/P2RX7/MPHOSPH9/IFT88/CENPJ/DZIP1/SYNE2/PLEK2/TGFB3/HSP90AA1/MNS1/BBS4/IFT140/CCP110/CDK10/IFT20/CCR7/HAP1/SEPTIN9/PALM/…	71/3944	198/21110
GO:BP	GO:0045787	positive regulation of cell cycle	1.88554e-05	3944	109	348	21110	CDCA8/STIL/SASS6/GPSM2/TPR/CDC73/DTL/TGFB2/HNRNPU/RRM2/ROCK2/SMC6/GEN1/MAPRE3/NCAPH/TTL/PKP4/MAP3K20/RAD18/WNT5A/PLSCR1/SMC4/TP63/NCAPG/PKD2/LEF1/PLRG1/TERT/FGF10/CCNB1/SLF1/CEP120/NPM1/EDN1/DDX39B/TNF/MAD1L1/LFNG/EGFR/SPDYE3/SRPK2/NCAPG2/RAD21/SMC5/TRIM32/CCNY/CDK1/KIF20B/FGFR2/RRM1/CDCA5/LRP5/CCND1/RDX/CHEK1/NCAPD3/CCND2/RAD51AP1/DDX11/GLI1/E2F7/PTPN11/CIT/CENPJ/BRCA2/RB1/APEX1/DLGAP5/MNAT1/RAD…	109/3944	348/21110
GO:BP	GO:0007018	microtubule-based movement	2.04227e-05	3944	127	423	21110	NPHP4/KIF2C/AGBL4/HSPB11/SNAPIN/DNAH14/CATSPERE/HNRNPU/WDR35/ADCY3/IFT172/DYNC2LI1/LRPPRC/RAB1A/ACTR2/TACR1/DNAH6/TTC21B/FSIP2/DNAH7/TRAK2/C2CD6/SPAG16/STK36/KIF15/FYCO1/KIF9/TMF1/IFT57/CFAP44/TMEM108/IFT80/WDR19/CENPE/INTU/SPEF2/KIF2A/MAP1B/AP3B1/AP3S1/PURA/FBXW11/MAK/KIFC1/KLC4/DST/ARMC2/SUN1/DNAH11/IFT22/COPG2/TTC26/PCM1/EFCAB1/SYBU/IFT74/KIF24/ARHGAP21/TACR2/AP3M1/KIF20B/KIF11/ARL3/BORCS7/NEU…	127/3944	423/21110
GO:BP	GO:0006282	regulation of DNA repair	2.26812e-05	3944	75	214	21110	POGZ/DHX9/PARP1/BABAM2/ACTR2/EPC2/RIF1/BARD1/OGG1/SETD2/SMARCC1/MAGEF1/RNF168/NSD2/ABRAXAS1/FGF10/ERCC8/SLF1/BRD8/TAF7/UIMC1/MRNIP/DEK/POLH/SUPT3H/CGAS/SF3B5/EGFR/BCL7B/TRRAP/TAF6/ZCWPW1/ING3/POT1/SPIDR/ENY2/SMARCA2/EPC1/SHLD2/MGMT/FAM168A/RNF169/RPS3/CHEK1/NFRKB/FOXM1/RAD51AP1/DDX11/SMARCD1/HMGA2/YEATS4/PARPBP/BCL7A/EP400/HMGB1/SUPT20H/YY1/RAD51/TP53BP1/PML/MORF4L1/BCL7C/FUS/TERF2IP/SMARCE1/KAT2…	75/3944	214/21110
GO:BP	GO:1901698	response to nitrogen compound	2.46229e-05	3944	287	1136	21110	AGRN/UBE2J2/GNB1/TP73/AGTRAP/SELENON/NUDC/PTAFR/SESN2/SRSF4/COL16A1/SLC2A1/PDE4B/BCAR3/GSTM2/LAMTOR5/SHC1/ARHGEF2/FCGR2B/DHX9/TPR/PTGS2/ADIPOR1/NUCKS1/SLC30A10/CAPN2/PARP1/ACTN2/MTR/ADSS/ROCK2/LPIN1/DDX1/DNMT3A/CYP1B1/SLC8A1/PNPT1/BCL11A/TACR1/RNF103/MBD5/ATF2/ITGA4/COL5A2/STAT1/CFLAR/CPS1/IGFBP2/IGFBP5/IRS1/RHBDD1/NPPC/SH3BP4/TWIST2/ITPR1/CAV3/OGG1/HRH1/PPARG/STT3B/SMARCC1/UQCRC1/GNAI2/DHX36/USP…	287/3944	1136/21110
GO:BP	GO:0034249	negative regulation of amide metabolic process	2.51305e-05	3944	72	203	21110	SESN2/YTHDF2/AGO4/AGO1/AGO3/YBX1/TUT4/DHX9/TPR/HNRNPU/ROCK2/EIF2AK2/ZFP36L2/RTN4/PNPT1/TIA1/BIN1/IGFBP5/CNOT9/DIS3L2/EIF4E2/GIGYF2/DHX36/FXR1/IGF2BP2/HNRNPD/TENT4A/DHFR/DCP2/PAIP2/PURA/CNOT8/RACK1/CNOT7/CLU/C8orf88/OTUD6B/NTRK2/DAPK1/EXOSC2/EIF4EBP2/SPON1/CAPRIN1/CELF1/PATL1/RBM4/RPS3/DCPS/DCP1B/GAPDH/PAN2/EXOSC8/METTL3/SAMD4A/CHRNA7/PML/TNRC6A/FTO/METTL16/SHMT1/HAP1/NT5C3B/TOB1/TNRC6C/TYMS/ROCK1…	72/3944	203/21110
GO:BP	GO:0006810	transport	2.70119e-05	3944	1032	4802	21110	UBE2J2/SLC35E2B/MEGF6/KCNAB2/PARK7/PIK3CD/CLSTN1/MFN2/HSPG2/SRSF10/CLIC4/RHD/LDLRAP1/SELENON/NUDC/SYTL1/WASF2/PTAFR/SESN2/KHDRBS1/TXLNA/AZIN2/OSCP1/MFSD2A/YBX1/SLC2A1/PLK3/NASP/UQCRH/AGBL4/NDC1/HSPB11/DOCK7/ATG4C/EFCAB7/CACHD1/PDE4B/WLS/USP33/LRRC8D/TMED5/FNBP1L/SLC30A7/SLC25A24/CYB561D1/GSTM2/KCNC4/SLC16A4/KCNA2/SLC16A1/ATP1A1/GPR89A/TXNIP/CTSS/PI4KB/SELENBP1/SNX27/THEM4/S100A6/SNAPIN/SLC39A1/HA…	1032/3944	4802/21110
GO:BP	GO:0031589	cell-substrate adhesion	2.92499e-05	3944	113	367	21110	AJAP1/PDPN/COL16A1/GBP1/NTNG1/THBS3/LAMC1/LAMB3/DISC1/NID1/ACTN2/ROCK2/VIT/RAB1A/ANTXR1/ITGA6/ITGA4/ITGAV/FN1/ARPC2/SNED1/ITGA9/LAMB2/COL8A1/CD96/PHLDB2/EPHB1/PIK3CB/ST6GAL1/BCL6/NDNF/CCL28/ITGA2/PIK3R1/EDIL3/RASA1/FER/SPOCK1/GCNT2/NEDD9/TNXB/PTPRK/UTRN/CDK6/SGCE/TRIP6/LAMB1/LAMB4/ZYX/DOCK5/PTK2B/PTK2/TLN1/NTNG2/NOTCH1/ITGB1/WASHC2C/SORBS1/LDB1/COL17A1/VWA2/DOCK1/AKIP1/PARVA/PTPRJ/CD3E/TECTA/JAM3…	113/3944	367/21110
GO:BP	GO:0030155	regulation of cell adhesion	2.93033e-05	3944	208	778	21110	TNFRSF18/TNFRSF14/AJAP1/PDPN/PTAFR/YTHDF2/COL16A1/GBP1/FCGR2B/LAMC1/CD46/TGFB2/WNT3A/DISC1/NID1/ROCK2/VIT/CYP1B1/GLI2/PKP4/ITGA4/ITGAV/HSPD1/FN1/IGFBP2/ARPC2/SERPINE2/TGFBR2/SMARCC1/PLXNB1/LAMB2/WNT5A/COL8A1/CBLB/PHLDB2/PIK3CB/SERPINI2/ST6GAL1/BCL6/TFRC/MMRN1/PPP3CA/LEF1/PDE5A/NDNF/IL15/TENM3/CASP3/SEMA5A/MYO10/CCL28/ITGA2/PIK3R1/AP3B1/EDIL3/RASA1/SEMA6A/IRF1/SPOCK1/NDFIP1/CD74/BMP6/GCNT2/NEDD9/S…	208/3944	778/21110
GO:BP	GO:0060491	regulation of cell projection assembly	3.03688e-05	3944	71	200	21110	AGRN/WRAP73/CROCC/CAPZB/WASF2/ODF2L/FNBP1L/SDCCAG8/CDC42EP3/DYNC2LI1/CCDC88A/ACTR2/ARPC2/RAB17/BRK1/FXR1/CEP135/STAP1/ARHGAP24/INTU/MYO10/PIK3R1/FER/APC/CEP120/DPYSL3/TENM2/MAK/RIPOR2/ATG5/FSCN1/ANLN/AUTS2/CAV1/PODXL/KIF24/TGFBR1/ODF2/ENTR1/GDI2/MYO3A/NEURL1/RHOG/RDX/EPS8/CORO1C/P2RX7/MPHOSPH9/IFT88/CENPJ/DZIP1/SYNE2/PLEK2/TGFB3/HSP90AA1/MNS1/BBS4/IFT140/CCP110/CDK10/IFT20/CCR7/HAP1/SEPTIN9/PALM/…	71/3944	200/21110
GO:BP	GO:0071711	basement membrane organization	3.25066e-05	3944	23	38	21110	NTNG1/CTSS/LAMC1/HMCN1/LAMB3/NID1/PXDN/LAMB2/PHLDB2/PLOD3/LAMB1/LAMB4/CAV2/CAV1/EXT1/NTNG2/ITGB1/PHLDB1/PRICKLE1/NTN4/HPN/FERMT1/FSHR	23/3944	38/21110
GO:BP	GO:0009892	negative regulation of metabolic process	3.45221e-05	3944	785	3559	21110	PER3/PARK7/RERE/ENO1/MIR34AHG/DFFA/EXOSC10/CAMK2N1/PNRC2/SRSF10/RPS6KA1/IFI6/SESN2/YTHDF2/SRSF4/KHDRBS1/ZBTB8A/RBBP4/AZIN2/SFPQ/AGO4/AGO1/AGO3/MFSD2A/SCMH1/YBX1/KDM4A/PLK3/TUT4/GLIS1/ACOT11/DOCK7/LMO4/GBP1/RPL5/MTF2/PTBP2/LAMTOR5/LRIG2/ATP1A1/TXNIP/ECM1/RFX5/IL6R/SHC1/GON4L/SYT11/LMNA/IQGAP3/ETV3/KIRREL1/IFI16/SLAMF8/FCGR2B/PRRX1/DHX9/RNF2/IVNS1ABP/TPR/PTGS2/CDC73/ELF3/PPP1R15B/ELK4/CD46/MIR29B2C…	785/3944	3559/21110
GO:BP	GO:0051649	establishment of localization in cell	3.46897e-05	3944	548	2386	21110	UBE2J2/PARK7/PIK3CD/MFN2/CROCC/SRSF10/LDLRAP1/NUDC/SYTL1/PTAFR/KHDRBS1/CDCA8/KIF2C/PLK3/AGBL4/NDC1/HSPB11/DOCK7/EFCAB7/WLS/TMED5/FNBP1L/SLC25A24/GPSM2/TXNIP/SNX27/THEM4/SNAPIN/HAX1/SYT11/ARHGEF2/SSR2/LMNA/ATP1A2/FCGR2B/UHMK1/NUF2/STX6/DHX9/TPR/PTGS2/PLA2G4A/IPO9/FLVCR1/PTPN14/CENPF/SNAP47/WNT3A/ABCB10/ACTN2/HNRNPU/VSNL1/WDR35/DNAJC27/NRBP1/IFT172/YIPF4/EML4/DYNC2LI1/LRPPRC/PREPL/CCDC88A/XPO1/VPS5…	548/3944	2386/21110
GO:BP	GO:0034248	regulation of amide metabolic process	3.47284e-05	3944	138	473	21110	RPS6KA1/PTAFR/SESN2/YTHDF2/KHDRBS1/AGO4/AGO1/AGO3/YBX1/TUT4/RPL5/UHMK1/DHX9/TPR/PPP1R15B/HNRNPU/ROCK2/DDX1/EIF2AK2/CYP1B1/ZFP36L2/LRPPRC/RTN4/MTIF2/PNPT1/TIA1/PTCD3/BIN1/BZW1/FASTKD2/IGFBP5/CNOT9/DIS3L2/EIF4E2/GIGYF2/PASK/RPUSD3/EEFSEC/SERP1/DHX36/FXR1/IGF2BP2/HNRNPD/SNCA/ABCE1/CASP3/TENT4A/ITGA2/MRPS27/DHFR/DCP2/PAIP2/PURA/TCOF1/CNOT8/NPM1/RACK1/SOX4/TNF/UQCC2/HBS1L/RCC1L/GSAP/CNOT7/PTK2B/CLU/C8…	138/3944	473/21110
GO:BP	GO:0042981	regulation of apoptotic process	3.8157e-05	3944	355	1459	21110	TNFRSF18/TP73/TNFRSF25/PARK7/ENO1/PIK3CD/DFFA/MFN2/PDPN/CASP9/RPS6KA1/IFI6/SFPQ/AGO4/PLK3/STIL/LAMTOR5/TXNIP/HAX1/SHC1/ARHGEF2/LMNA/LHX4/IVNS1ABP/PTGS2/CDC73/TGFB2/SLC30A10/CAPN2/PARP1/ACTN2/BABAM2/EIF2AK2/CYP1B1/MSH2/RTN4/VPS54/ANXA4/RTKN/FHL2/GLI2/BIN1/EPC2/ACVR1/CSRNP3/ITGA6/MAP3K20/ATF2/ITGA4/ITGAV/SLC40A1/STAT1/SLC39A10/STK17B/HSPD1/CFLAR/CASP8/STRADB/BARD1/TMBIM1/RHBDD1/SP100/PTMA/NPPC/INPP…	355/3944	1459/21110
GO:BP	GO:0120039	plasma membrane bounded cell projection morphogenesis	4.44291e-05	3944	182	666	21110	RERE/PDPN/NBL1/ECE1/STMN1/WASF2/MFSD2A/DOCK7/USP33/NEXN/LMO4/NTNG1/S100A6/IGSF9/LHX4/LAMC2/LGR6/WNT3A/OBSCN/DISC1/KIDINS220/RTN4/BCL11A/VPS54/TTL/GLI2/CCDC141/ITGA4/NRP2/KLF7/FN1/DOCK10/CNTN4/TOP2B/SS18L2/PLXNB1/LAMB2/WNT5A/ROBO2/ALCAM/BOC/TMEM108/RYK/EPHB1/DHX36/SHOX2/PAK2/PPP3CA/EDNRA/SEMA5A/TRIO/MAP1B/FOXD1/WDR36/SEMA6A/FSTL4/CDKL3/SLIT3/DBN1/EDN1/FLOT1/PTK7/HSP90AB1/TPBG/UST/TIAM2/ETV1/CRPPA/…	182/3944	666/21110
GO:BP	GO:0071560	cellular response to transforming growth factor beta stimulus	4.4657e-05	3944	86	260	21110	RBBP4/TGFB2/PARP1/ARID4B/LTBP1/ZFP36L2/SPRED2/ACVR1/CFLAR/WNT10A/CAV3/PPARG/TGFBR2/WNT5A/IL17RD/VEPH1/PAK2/SPRY1/SAP30/NREP/FBN2/SMAD5/GCNT2/EDN1/HSPA1A/TNXB/HSP90AB1/ZNF451/HDAC2/PTPRK/LATS1/PDGFA/CAV2/CAV1/ZYX/SDCBP/PTK2/TGFBR1/HSPA5/ENG/ZEB1/TET1/BMPR1A/ACTA2/FGFR2/HTRA1/DKK3/SOX6/PDGFD/SOX5/SINHCAF/LEMD3/APAF1/CHST11/SUDS3/PXN/LATS2/SMAD9/SPRY2/FERMT2/FUT8/TGFB3/SPRED1/SMAD3/PML/IGF1R/WWOX/CR…	86/3944	260/21110
GO:BP	GO:0048858	cell projection morphogenesis	4.75747e-05	3944	183	671	21110	RERE/PDPN/NBL1/ECE1/STMN1/WASF2/MFSD2A/DOCK7/USP33/NEXN/LMO4/NTNG1/S100A6/IGSF9/LHX4/LAMC2/LGR6/WNT3A/OBSCN/DISC1/KIDINS220/RTN4/BCL11A/VPS54/TTL/GLI2/CCDC141/ITGA4/NRP2/KLF7/FN1/DOCK10/CNTN4/TOP2B/SS18L2/PLXNB1/LAMB2/WNT5A/ROBO2/ALCAM/BOC/TMEM108/RYK/EPHB1/DHX36/SHOX2/PAK2/PPP3CA/EDNRA/SEMA5A/TRIO/MAP1B/FOXD1/WDR36/SEMA6A/FSTL4/CDKL3/SLIT3/DBN1/EDN1/FLOT1/PTK7/HSP90AB1/TPBG/UST/TIAM2/ETV1/CRPPA/…	183/3944	671/21110
GO:BP	GO:0061351	neural precursor cell proliferation	4.82666e-05	3944	59	157	21110	RERE/NFIA/DOCK7/PTBP2/ARHGEF2/NDUFS2/ASPM/WNT3A/DISC1/GLI2/GNAI2/WNT5A/RYK/EPHB1/LEF1/FGF2/CEP120/CTNNA1/DBN1/TMEM14B/ID4/ORC3/GLI3/PTPRZ1/PTN/PCM1/FZD3/LYN/TOX/NBN/NFIB/MELK/AKNA/RAPGEF1/NOTCH1/ITGB1/FGFR2/BBS1/CDON/SOX5/GLI1/NAP1L1/LNX2/DCT/ELL3/SHCBP1/ZNF423/TP53/IFT20/SLC6A4/NF1/CDH2/TGFB1/ZNF335/SOX10/SLC16A2/SMARCA1/FGF13/POU3F3	59/3944	157/21110
GO:BP	GO:0006913	nucleocytoplasmic transport	4.87394e-05	3944	104	333	21110	PARK7/KHDRBS1/NDC1/EFCAB7/TXNIP/LMNA/UHMK1/DHX9/TPR/PTGS2/IPO9/PTPN14/DNAJC27/XPO1/ATF2/NUP35/STRADB/SUMO1/BARD1/SP100/CAMK1/NUP210/SETD2/THOC7/CBLB/HCLS1/RSRC1/PPP3CA/ABCE1/NSUN2/RANBP3L/NUP155/PIK3R1/TNPO1/PHAX/NPM1/SQSTM1/ATXN1/DDX39B/NUP43/NUP42/HNRNPA2B1/GLI3/PKIA/STK3/ENY2/RANBP6/ANP32B/NUP188/NUP214/NOTCH1/UPF2/CDK1/LZTS2/BAG3/FAM53B/IPO7/CRY2/NUP160/RBM4/HIKESHI/PRICKLE1/HNRNPA1/NUP107/CP…	104/3944	333/21110
GO:BP	GO:0051169	nuclear transport	4.87394e-05	3944	104	333	21110	PARK7/KHDRBS1/NDC1/EFCAB7/TXNIP/LMNA/UHMK1/DHX9/TPR/PTGS2/IPO9/PTPN14/DNAJC27/XPO1/ATF2/NUP35/STRADB/SUMO1/BARD1/SP100/CAMK1/NUP210/SETD2/THOC7/CBLB/HCLS1/RSRC1/PPP3CA/ABCE1/NSUN2/RANBP3L/NUP155/PIK3R1/TNPO1/PHAX/NPM1/SQSTM1/ATXN1/DDX39B/NUP43/NUP42/HNRNPA2B1/GLI3/PKIA/STK3/ENY2/RANBP6/ANP32B/NUP188/NUP214/NOTCH1/UPF2/CDK1/LZTS2/BAG3/FAM53B/IPO7/CRY2/NUP160/RBM4/HIKESHI/PRICKLE1/HNRNPA1/NUP107/CP…	104/3944	333/21110
GO:BP	GO:0043067	regulation of programmed cell death	5.07214e-05	3944	361	1491	21110	TNFRSF18/TP73/TNFRSF25/PARK7/ENO1/PIK3CD/DFFA/MFN2/PDPN/CASP9/RPS6KA1/IFI6/SFPQ/AGO4/PLK3/STIL/LAMTOR5/TXNIP/HAX1/SHC1/ARHGEF2/LMNA/LHX4/IVNS1ABP/PTGS2/CDC73/TGFB2/SLC30A10/CAPN2/PARP1/ACTN2/BABAM2/EIF2AK2/CYP1B1/MSH2/RTN4/VPS54/ANXA4/RTKN/FHL2/GLI2/BIN1/EPC2/ACVR1/CSRNP3/ITGA6/MAP3K20/ATF2/ITGA4/ITGAV/SLC40A1/STAT1/SLC39A10/STK17B/HSPD1/CFLAR/CASP8/STRADB/BARD1/TMBIM1/RHBDD1/SP100/PTMA/NPPC/INPP…	361/3944	1491/21110
GO:BP	GO:0048736	appendage development	5.08464e-05	3944	67	187	21110	ECE1/NFIA/SLC39A1/PRRX1/FLVCR1/TGFB2/IFT172/VPS54/CYP26B1/GLI2/ITGA6/MAP3K20/WNT5A/SHOX2/IFT80/TP63/WDR19/FRAS1/LEF1/BBS7/INTU/HAND2/FGF10/PAM/FBN2/SOX4/PBX2/RUNX2/TFAP2B/HDAC2/IQCE/GNA12/GLI3/SEMA3C/LMBR1/EXT1/RECK/NOTCH1/BMPR1A/FBXW4/FGFR2/ALX4/LRP5/C2CD3/DYNC2H1/PRICKLE1/CHST11/PRKAB1/FREM2/FERMT2/IFT140/KREMEN2/RPGRIP1L/MED1/KAT2A/WNT3/ITGB4/RNF165/SMAD4/IFT52/BMP7/ZNRF3/ATRX/GPC3/MYCN/PKDCC/…	67/3944	187/21110
GO:BP	GO:0060173	limb development	5.08464e-05	3944	67	187	21110	ECE1/NFIA/SLC39A1/PRRX1/FLVCR1/TGFB2/IFT172/VPS54/CYP26B1/GLI2/ITGA6/MAP3K20/WNT5A/SHOX2/IFT80/TP63/WDR19/FRAS1/LEF1/BBS7/INTU/HAND2/FGF10/PAM/FBN2/SOX4/PBX2/RUNX2/TFAP2B/HDAC2/IQCE/GNA12/GLI3/SEMA3C/LMBR1/EXT1/RECK/NOTCH1/BMPR1A/FBXW4/FGFR2/ALX4/LRP5/C2CD3/DYNC2H1/PRICKLE1/CHST11/PRKAB1/FREM2/FERMT2/IFT140/KREMEN2/RPGRIP1L/MED1/KAT2A/WNT3/ITGB4/RNF165/SMAD4/IFT52/BMP7/ZNRF3/ATRX/GPC3/MYCN/PKDCC/…	67/3944	187/21110
GO:BP	GO:0001934	positive regulation of protein phosphorylation	5.37729e-05	3944	192	712	21110	TNFRSF18/TNFRSF14/PARK7/SESN2/CLSPN/CDCA8/DOCK7/BCAR3/HAX1/IL6R/ARHGEF2/IQGAP3/PTGS2/TGFB2/WNT3A/SMYD3/ROCK2/MAPRE3/CCDC88A/MOB1A/ACVR1/ATF2/STRADB/XRCC5/CNOT9/COPS8/CAMK1/PPARG/TGFBR2/MST1R/WNT5A/HCLS1/PARP14/FXR1/TNK2/TFRC/PAK2/FGFR3/MOB1B/PKD2/SNCA/CENPE/PDE5A/FGF2/IL15/PDGFC/TLR3/GHR/FGF10/THBS4/FNIP1/FGF1/CD74/IRGM/FAXDC2/SQSTM1/MRNIP/RACK1/BMP6/NEDD9/EDN1/FLOT1/TNF/TNXB/AGER/HSP90AB1/TTK/HD…	192/3944	712/21110
GO:BP	GO:0048812	neuron projection morphogenesis	5.41524e-05	3944	178	650	21110	RERE/NBL1/ECE1/STMN1/MFSD2A/DOCK7/USP33/NEXN/LMO4/NTNG1/S100A6/IGSF9/LHX4/LAMC2/LGR6/WNT3A/OBSCN/DISC1/KIDINS220/RTN4/BCL11A/VPS54/TTL/GLI2/CCDC141/ITGA4/NRP2/KLF7/FN1/DOCK10/CNTN4/TOP2B/SS18L2/PLXNB1/LAMB2/WNT5A/ROBO2/ALCAM/BOC/TMEM108/RYK/EPHB1/DHX36/SHOX2/PAK2/PPP3CA/EDNRA/SEMA5A/TRIO/MAP1B/FOXD1/WDR36/SEMA6A/FSTL4/CDKL3/SLIT3/DBN1/EDN1/FLOT1/PTK7/HSP90AB1/TPBG/UST/TIAM2/ETV1/CRPPA/GLI3/ADCY1/…	178/3944	650/21110
GO:BP	GO:0035720	intraciliary anterograde transport	5.65941e-05	3944	14	17	21110	HSPB11/IFT172/IFT57/IFT80/IFT22/TTC26/IFT74/IFT81/IFT88/CLUAP1/IFT20/IFT52/IFT27/TTC30B	14/3944	17/21110
GO:BP	GO:0017148	negative regulation of translation	5.79631e-05	3944	65	180	21110	SESN2/YTHDF2/AGO4/AGO1/AGO3/YBX1/TUT4/DHX9/TPR/HNRNPU/ROCK2/EIF2AK2/ZFP36L2/PNPT1/TIA1/IGFBP5/CNOT9/DIS3L2/EIF4E2/GIGYF2/DHX36/FXR1/IGF2BP2/HNRNPD/TENT4A/DHFR/DCP2/PAIP2/PURA/CNOT8/RACK1/CNOT7/C8orf88/OTUD6B/DAPK1/EXOSC2/EIF4EBP2/CAPRIN1/CELF1/PATL1/RBM4/RPS3/DCPS/DCP1B/GAPDH/PAN2/EXOSC8/METTL3/SAMD4A/PML/TNRC6A/FTO/METTL16/SHMT1/NT5C3B/TOB1/TNRC6C/TYMS/ROCK1/KHSRP/SHFL/ILF3/UPF1/RPL13A/TNRC6B	65/3944	180/21110
GO:BP	GO:0007409	axonogenesis	6.20552e-05	3944	134	460	21110	ECE1/STMN1/DOCK7/USP33/NEXN/LMO4/NTNG1/S100A6/IGSF9/LHX4/LAMC2/LGR6/WNT3A/OBSCN/DISC1/RTN4/BCL11A/TTL/GLI2/CCDC141/ITGA4/NRP2/KLF7/FN1/CNTN4/TOP2B/PLXNB1/LAMB2/WNT5A/ROBO2/ALCAM/BOC/RYK/EPHB1/SHOX2/PAK2/EDNRA/SEMA5A/TRIO/MAP1B/FOXD1/WDR36/SEMA6A/FSTL4/CDKL3/SLIT3/DBN1/EDN1/FLOT1/PTK7/HSP90AB1/UST/TIAM2/ETV1/CRPPA/GLI3/ADCY1/AUTS2/SEMA3C/EPHB4/NRCAM/PTPRZ1/DPYSL2/FZD3/UNC5D/EXT1/PTK2/NFIB/C9orf72/…	134/3944	460/21110
GO:BP	GO:0007517	muscle organ development	6.34961e-05	3944	108	351	21110	SELENON/FHL3/HIVEP3/BCL9/LMNA/CENPF/TGFB2/DISP1/WNT3A/FOXN2/VPS54/CYP26B1/NEB/ACVR1/XIRP2/TTN/CFLAR/GPC1/CAV3/NR1D2/EOMES/SFMBT1/WNT5A/HEG1/EPHB1/KY/SERP1/SHOX2/FXR1/EVC/RBPJ/PPP3CA/LEF1/EDNRA/SAP30/BASP1/NLN/PTCD2/RIPOR2/FLOT1/UQCC2/CD164/UTRN/DLL1/FOXK1/ETV1/HDAC9/SGCE/CAV2/CAV1/NRG1/ZFPM2/PLEC/TGFBR1/ENG/ASS1/GTF3C5/NOTCH1/ITGB1/ARID5B/PPP3CB/BMPR1A/TLL2/NEURL1/FGFR2/SOX6/ALX4/SMTNL1/CDON/NR4A…	108/3944	351/21110
GO:BP	GO:0010243	response to organonitrogen compound	7.20096e-05	3944	268	1060	21110	AGRN/UBE2J2/GNB1/TP73/AGTRAP/SELENON/NUDC/PTAFR/SESN2/SRSF4/COL16A1/SLC2A1/PDE4B/BCAR3/GSTM2/LAMTOR5/SHC1/ARHGEF2/FCGR2B/PTGS2/ADIPOR1/NUCKS1/SLC30A10/CAPN2/PARP1/ACTN2/ADSS/ROCK2/LPIN1/DNMT3A/CYP1B1/SLC8A1/PNPT1/BCL11A/TACR1/RNF103/MBD5/ATF2/ITGA4/COL5A2/STAT1/CFLAR/CPS1/IGFBP2/IGFBP5/IRS1/RHBDD1/NPPC/SH3BP4/TWIST2/ITPR1/CAV3/OGG1/HRH1/PPARG/STT3B/SMARCC1/UQCRC1/GNAI2/USP13/DHX15/HNRNPD/PKD2/SNC…	268/3944	1060/21110
GO:BP	GO:0032392	DNA geometric change	7.8409e-05	3944	38	85	21110	DHX9/DDX1/ZRANB3/MCM6/XRCC5/DHX36/RFC4/HMGB2/PURA/WRNIP1/MCM3/HNRNPA2B1/MCM7/POT1/WRN/GINS4/MCM4/NBN/DSCC1/RECQL4/DNA2/ASCC1/IGHMBP2/MRE11/RECQL/DDX11/HMGB1/RFC3/FANCM/MNAT1/RAD51/CHTF18/GINS2/RPA1/TOP2A/UPF1/MCM8/GINS1	38/3944	85/21110
GO:BP	GO:1905508	protein localization to microtubule organizing center	8.42064e-05	3944	21	34	21110	WRAP73/STIL/DISC1/GOLGB1/CCDC14/CEP72/APC/NUDCD3/MCPH1/PCM1/C2CD3/PIBF1/BBS4/KIAA0753/CEP131/CEP192/MARK4/NUP62/NSFL1C/CEP250/PARD6A	21/3944	34/21110
GO:BP	GO:0072001	renal system development	8.61031e-05	3944	101	324	21110	TP73/CASP9/HSPB11/NFIA/IL6R/VANGL2/CENPF/TGFB2/NID1/ODC1/CYP26B1/GLI2/STAT1/CFLAR/WNT6/COL4A4/LAMB2/WNT5A/ROBO2/WWTR1/CC2D2A/FRAS1/PKD2/PPP3CA/ENPEP/FGF2/SPRY1/EDNRA/BASP1/FGF10/PTCD2/FOXD1/SMAD5/KLHL3/FGF1/BMP6/SOX4/PTK7/TFAP2B/DLL1/PDGFA/GLI3/MAGI2/PODXL/SULF1/EXT1/CBWD1/TGFBR1/CNTRL/ASS1/NOTCH1/BICC1/ARID5B/ACTA2/HELLS/LZTS2/ARL3/FGFR2/LGR4/NUP160/DYNC2H1/PDGFD/PRICKLE1/TNS2/GDF11/NUP107/CEP29…	101/3944	324/21110
GO:BP	GO:0007265	Ras protein signal transduction	9.04872e-05	3944	107	349	21110	GNB1/PARK7/MFN2/PDPN/STMN1/WASF2/PHACTR4/ARHGAP29/GPSM2/DENND4B/ARHGEF2/IQGAP3/ARHGEF11/TGFB2/ROCK2/CDC42EP3/RTN4/RTKN/RAPGEF4/BRK1/NKIRAS1/RASSF1/NISCH/RABL3/HEG1/PIK3CB/RASA2/BCL6/G3BP2/ARHGAP24/FGF2/SPRY1/FGF10/RASA1/RAPGEF6/SQSTM1/RIPOR2/FLOT1/GNA12/RAPGEF5/AUTS2/MET/ARHGEF10/PSD3/DOCK5/SDCBP/DENND3/GPR20/DENND4C/FBP1/ABCA1/CTNNAL1/DENND1A/RAPGEF1/RALGDS/NOTCH1/ITGB1/SHTN1/RHOG/RRAS2/ARRB1/RA…	107/3944	349/21110
GO:BP	GO:0001817	regulation of cytokine production	9.05141e-05	3944	197	739	21110	TNFRSF14/PARK7/PIK3CD/PTAFR/MAST2/PDE4B/GBP1/LAMTOR5/CD2/ARNT/IL6R/SYT11/ARHGEF2/IFI16/FCGR2B/DHX9/PTGS2/CD46/TGFB2/CAPN2/WNT3A/ROCK2/TRIB2/DDX1/LTBP1/EIF2AK2/CYP1B1/SPTBN1/RTN4/REL/RAB1A/ANXA4/TIA1/IL1R2/ATF2/ITGAV/STAT1/HSPD1/CASP8/FN1/INPP5D/SETD2/WNT5A/TMF1/CD96/CD200/ZBTB20/HEG1/DHX36/IGF2BP2/BCL6/IL1RAP/SPON2/LEF1/IL15/HMGB2/TLR3/PDE4D/PIK3R1/NAIP/TICAM2/ATG12/IRF1/NDFIP1/CD74/SERPINB1/BTN2…	197/3944	739/21110
GO:BP	GO:0032870	cellular response to hormone stimulus	9.26238e-05	3944	167	606	21110	GNB1/PARK7/AGTRAP/CASP9/BCAR3/ATP1A1/CTSS/SHC1/ATP1A2/NR5A2/ADIPOR1/NUCKS1/SLC30A10/PARP1/ACTN2/HNRNPU/SMYD3/ROCK2/LPIN1/CYP1B1/ZFP36L2/VPS54/MBD5/ACVR1/STAT1/CFLAR/CPS1/IGFBP2/CNOT9/IRS1/PPARG/NR1D2/SMARCC1/UCN2/GNAI2/TMF1/ROBO2/TP63/IGFBP7/EDNRA/NR3C2/SKP2/GHR/PIK3R1/MAP1B/FER/APC/AP3S1/BRD8/TAF7/RNF14/PPARGC1B/SLIT3/EDN1/HSPA1A/RXRB/TRERF1/GCLC/LATS1/HDAC9/CRHR2/GRB10/YWHAG/CAV2/CAV1/SLC39A14/…	167/3944	606/21110
GO:BP	GO:0001667	ameboidal-type cell migration	9.59735e-05	3944	126	429	21110	PIK3CD/WASF2/PHACTR4/S100A2/PTGS2/ADIPOR1/TGFB2/LGALS8/AKT3/ROCK2/CYP1B1/SLC8A1/RTN4/TACR1/ACVR1/ITGA4/NRP2/FN1/TNS1/SP100/PPARG/TGFBR2/WNT5A/PTPRG/FSTL1/PIK3CB/FGFBP1/FGF2/EDNRA/HAND2/PDCD6/SEMA5A/FGF10/ITGA2/ARSB/FER/MCC/SEMA6A/FGF1/EDN1/TNF/TPBG/AKAP12/GNA12/HDAC9/ANLN/SEMA3C/EPHB4/MET/PTN/DOCK5/PTK2B/ENPP2/PTK2/PLEC/ZFAND5/TGFBR1/NOTCH1/ITGB1/VSTM4/ARID5B/MMRN2/ACTA2/PDLIM1/DOCK1/LRP5/AMOTL1/…	126/3944	429/21110
GO:BP	GO:0010389	regulation of G2/M transition of mitotic cell cycle	9.77561e-05	3944	42	99	21110	CLSPN/ORC1/INTS3/DTL/CENPF/BABAM2/BARD1/TOPBP1/ABRAXAS1/CCNB1/CCNG1/UIMC1/MRNIP/TRIM39/HUS1/PKIA/NBN/RAD21/INIP/CDK1/RRM1/USP47/CCND1/MRE11/ATM/CHEK1/CDK2/RNASEH2B/RAD51B/TICRR/NAE1/AURKB/ZNF830/BRCA1/DBF4B/CDK5RAP3/RAD51C/RBBP8/NOP53/CDC25B/APP/MECP2	42/3944	99/21110
GO:BP	GO:0072698	protein localization to microtubule cytoskeleton	9.83345e-05	3944	28	54	21110	WRAP73/STIL/DISC1/HNRNPU/MAPRE3/CRIPT/GOLGB1/CCDC14/CEP72/APC/TTK/NUDCD3/MCPH1/PCM1/KIF20B/C2CD3/PIBF1/TTBK2/BBS4/KIAA0753/CEP131/CEP192/MARK4/NUP62/NSFL1C/CEP250/FAM83D/PARD6A	28/3944	54/21110
GO:BP	GO:0034330	cell junction organization	0.000100957	3944	197	740	21110	AGRN/NPHP4/CLSTN1/WASF2/COL16A1/NFIA/PATJ/NEGR1/TNNI3K/NTNG1/RHOC/SNAPIN/KIRREL1/IGSF9/FCGR2B/LAMC1/TGFB2/WNT3A/DISC1/ACTN2/ROCK2/CRIPT/DCTN1/NPHP1/PKP4/TANC1/XIRP2/ITGA6/NRP2/FN1/DOCK10/RAB17/CAMK1/COLQ/PLXNB1/LAMB2/WNT5A/ROBO2/PHLDB2/HEG1/TMEM108/RYK/EPHB1/KY/CLDN18/CLSTN2/DHX36/IL1RAP/PAK2/ADD1/APBB2/ADGRL3/SNCA/GRID2/CDH12/ITGA2/PIK3R1/MAP1B/FER/APC/CTNNA1/SYNPO/DBN1/BMP6/NEDD9/TUBB/FLOT1/TNF…	197/3944	740/21110
GO:BP	GO:0001816	cytokine production	0.000106762	3944	198	745	21110	TNFRSF14/PARK7/PIK3CD/PTAFR/MAST2/PDE4B/GBP1/LAMTOR5/CD2/ARNT/IL6R/SYT11/ARHGEF2/IFI16/FCGR2B/DHX9/PTGS2/CD46/TGFB2/CAPN2/WNT3A/ROCK2/TRIB2/DDX1/LTBP1/EIF2AK2/CYP1B1/SPTBN1/RTN4/REL/RAB1A/ANXA4/TIA1/IL1R2/ATF2/ITGAV/STAT1/HSPD1/CASP8/FN1/INPP5D/SETD2/WNT5A/TMF1/CD96/CD200/ZBTB20/HEG1/DHX36/IGF2BP2/BCL6/IL1RAP/SPON2/ADAMTS3/LEF1/IL15/HMGB2/TLR3/PDE4D/PIK3R1/NAIP/TICAM2/ATG12/IRF1/NDFIP1/CD74/SERPI…	198/3944	745/21110
GO:BP	GO:0048732	gland development	0.000110801	3944	130	447	21110	RPS6KA1/WLS/ACADM/LMO4/IQGAP3/ELF3/TGFB2/WNT3A/CYP1B1/RTN4/PNPT1/GLI2/SP3/ATF2/CFLAR/CPS1/IGFBP5/WNT10A/SERPINE2/CAV3/TGFBR2/WNT5A/UMPS/TP63/RBPJ/HNRNPD/PKD2/LEF1/FGF2/EDNRA/HAND2/FGF10/ITGA2/PTCD2/PAM/FGF1/EDN1/ID4/TNF/NOTCH4/SLC29A1/LATS1/SOD2/PDGFA/MAD1L1/GLI3/EGFR/SEMA3C/CAV1/MET/PTN/CSMD1/NRG1/SULF1/EXT1/NFIB/TGFBR1/TNC/FPGS/ASS1/NOTCH1/UPF2/ARID5B/NRG3/BMPR1A/NEURL1/FGFR2/MGMT/DEAF1/DKK3/RA…	130/3944	447/21110
GO:BP	GO:0060070	canonical Wnt signaling pathway	0.000112019	3944	95	301	21110	NPHP4/WLS/BCL9/ASPM/TMEM9/LGR6/WNT9A/WNT3A/DISC1/USP34/TCF7L1/TTC21B/IGFBP2/WNT6/WNT10A/LIMD1/WNT5A/RYK/WWTR1/TBL1XR1/RBPJ/LEF1/FGF2/EDNRA/NKD2/SEMA5A/FGF10/FOXD1/ZBED3/APC/MCC/EDN1/SOX4/POU5F1/PTK7/TPBG/RPS12/LATS1/GLI3/EGFR/CDK14/CAV1/SOX7/FZD3/TMEM64/STK3/EXT1/MLLT3/RECK/TLE4/WNK2/INVS/RAPGEF1/NOTCH1/CCNY/BICC1/LZTS2/TCF7L2/FGFR2/FAM53B/USP47/DKK3/LGR4/LRP5/WNT5B/PRICKLE1/LMBR1L/IGFBP6/GLI1/LA…	95/3944	301/21110
GO:BP	GO:0010605	negative regulation of macromolecule metabolic process	0.000114774	3944	737	3342	21110	PER3/PARK7/RERE/ENO1/MIR34AHG/DFFA/EXOSC10/CAMK2N1/PNRC2/SRSF10/RPS6KA1/IFI6/SESN2/YTHDF2/SRSF4/KHDRBS1/ZBTB8A/RBBP4/AZIN2/SFPQ/AGO4/AGO1/AGO3/SCMH1/YBX1/KDM4A/PLK3/TUT4/GLIS1/LMO4/GBP1/RPL5/MTF2/PTBP2/LAMTOR5/LRIG2/TXNIP/ECM1/RFX5/IL6R/SHC1/GON4L/SYT11/LMNA/IQGAP3/ETV3/KIRREL1/IFI16/FCGR2B/PRRX1/DHX9/RNF2/IVNS1ABP/TPR/PTGS2/CDC73/ELF3/PPP1R15B/ELK4/CD46/MIR29B2CHG/BATF3/ANGEL2/SMYD2/CENPF/TGFB2/…	737/3944	3342/21110
GO:BP	GO:0051298	centrosome duplication	0.000118034	3944	34	73	21110	STIL/USP33/SASS6/ROCK2/GEN1/XPO1/ALMS1/CEP135/PKD2/CEP72/CEP120/NPM1/ARHGEF10/TMEM67/CDK5RAP2/FBXW5/RBM14/C2CD3/CHORDC1/CDK2/CENPJ/BRCA2/XRCC3/CCNF/CCP110/KIAA0753/KAT2A/BRCA1/CEP295NL/CEP131/CCDC57/NDC80/CEP192/NUP62	34/3944	73/21110
GO:BP	GO:0034097	response to cytokine	0.000127488	3944	236	919	21110	TNFRSF18/TNFRSF14/TNFRSF25/SRM/DDOST/LDLRAP1/YTHDF2/YBX1/GBP1/MTF2/ECM1/HAX1/IL6R/ARHGEF2/ETV3/IFI16/CACYBP/DHX9/TPR/PTGS2/NR5A2/ADIPOR1/RHEX/CAPN2/GREM2/HNRNPU/PXDN/WDR35/EIF2AK2/CYP1B1/SRSF7/ZFP36L2/PNPT1/REL/ACTR2/MAT2A/IL1R2/IL18RAP/SMPD4/RIF1/ITGA4/NUP35/STAT1/HSPD1/CASP8/NRP2/ATIC/XRCC5/CNOT9/SP100/PPARG/NKIRAS1/SETD2/MST1R/WNT5A/IL17RD/HCLS1/PARP14/CLDN18/PLSCR1/IL1RAP/TFRC/STAP1/CXCL1/CXC…	236/3944	919/21110
GO:BP	GO:0001822	kidney development	0.000127926	3944	98	314	21110	TP73/CASP9/HSPB11/IL6R/VANGL2/CENPF/TGFB2/NID1/ODC1/CYP26B1/GLI2/STAT1/CFLAR/WNT6/COL4A4/LAMB2/WNT5A/ROBO2/WWTR1/CC2D2A/FRAS1/PKD2/PPP3CA/ENPEP/FGF2/SPRY1/EDNRA/BASP1/FGF10/PTCD2/FOXD1/SMAD5/KLHL3/FGF1/BMP6/SOX4/PTK7/TFAP2B/DLL1/PDGFA/GLI3/MAGI2/PODXL/SULF1/EXT1/CBWD1/TGFBR1/CNTRL/ASS1/NOTCH1/BICC1/ARID5B/ACTA2/HELLS/LZTS2/ARL3/FGFR2/LGR4/NUP160/DYNC2H1/PDGFD/TNS2/GDF11/NUP107/CEP290/APAF1/IFT88/…	98/3944	314/21110
GO:BP	GO:0061512	protein localization to cilium	0.000128351	3944	33	70	21110	NPHP4/CROCC/EFCAB7/WDR35/CCDC88A/TTC21B/FSIP2/ARL6/DZIP1L/IFT80/CC2D2A/WDR19/DNAH11/BBS9/TTC26/ENTR1/GDI2/FAM149B1/ARL3/BBIP1/TUB/BBS1/DYNC2H1/TCTN1/TCTN2/DZIP1/SPATA7/BBS4/RAB11FIP3/IFT140/ZNF423/RABEP1/IFT20	33/3944	70/21110
GO:BP	GO:1903311	regulation of mRNA metabolic process	0.00013194	3944	96	306	21110	CDK11B/SRSF10/SRRM1/YTHDF2/SRSF4/KHDRBS1/AGO3/YBX1/TUT4/DHX9/CDC73/ANGEL2/HNRNPU/ROCK2/NBAS/SRSF7/ZFP36L2/PNPT1/TIA1/FASTKD2/BARD1/CNOT9/DIS3L2/GIGYF2/DHX36/FXR1/IGF2BP2/TRA2B/HNRNPD/LARP7/TENT4A/PTCD2/DCP2/HNRNPA0/CNOT8/NPM1/TRA2A/HNRNPA2B1/SRPK2/ZC3HAV1/CNOT7/KHDRBS3/SMU1/HNRNPK/EXOSC2/TRAF2/VIM/CELF1/PATL1/PRPF19/CPSF7/RBM4/CLNS1A/HSPA8/DCPS/DCP1B/HNRNPA1/PAN2/CPSF6/EXOSC8/APEX1/HNRNPC/METTL3/…	96/3944	306/21110
GO:BP	GO:0071539	protein localization to centrosome	0.000134541	3944	20	32	21110	STIL/DISC1/GOLGB1/CCDC14/CEP72/APC/NUDCD3/MCPH1/PCM1/C2CD3/PIBF1/BBS4/KIAA0753/CEP131/CEP192/MARK4/NUP62/NSFL1C/CEP250/PARD6A	20/3944	32/21110
GO:BP	GO:0009896	positive regulation of catabolic process	0.000135902	3944	148	526	21110	PARK7/SESN2/YTHDF2/AGO3/YBX1/PLK3/AGBL4/TUT4/ARNT/COP1/DHX9/DTL/DISC1/HNRNPU/ROCK2/TRIB2/ZFP36L2/PNPT1/SH3RF3/SUMO1/BARD1/CNOT9/IRS1/RHBDD1/DIS3L2/GIGYF2/SH3BP4/CAV3/FYCO1/WNT5A/CBLB/ZBTB20/DTX3L/SNX4/PIK3CB/DHX36/USP13/MAGEF1/GRSF1/HNRNPD/SNCA/BBS7/SH3RF1/SLC25A4/NKD2/LPCAT1/TENT4A/APC/DCP2/VDAC1/RNF14/NDFIP1/IRGM/CNOT8/CREBRF/RACK1/MYLIP/TNF/HSPA1A/TFEB/GCLC/MLXIPL/CAV1/ZC3HAV1/NUB1/CNOT7/PTK2B…	148/3944	526/21110
GO:BP	GO:0000082	G1/S transition of mitotic cell cycle	0.000137127	3944	77	230	21110	KHDRBS1/PLK3/STIL/SASS6/IQGAP3/CDC73/CDK18/RRM2/ACVR1/CTDSP1/USP37/GIGYF2/CTDSPL/SMARCC1/PKD2/PPP3CA/PLRG1/TERT/SKP2/FGF10/APC/TMEM14B/ID4/BTN2A2/LATS1/GPNMB/EGFR/BCL7B/CDK14/CDK6/CASP2/CUL1/SMARCA2/ITGB1/ECD/PIDD1/RRM1/DGKZ/CDK2AP2/CCND1/ATM/RDX/HINFP/CCND2/SMARCD1/CDK2/CTDSP2/E2F7/BCL7A/POLE/LATS2/CENPJ/RB1/APEX1/PSME1/PSME2/MNAT1/RPS27L/PML/PKD1/GSPT1/BCL7C/RFWD3/CDK10/TP53/CRLF3/SMARCE1/RBBP8…	77/3944	230/21110
GO:BP	GO:0043066	negative regulation of apoptotic process	0.000148277	3944	228	884	21110	TNFRSF18/PARK7/ENO1/DFFA/PDPN/RPS6KA1/IFI6/AGO4/PLK3/STIL/LAMTOR5/HAX1/SHC1/ARHGEF2/LMNA/LHX4/IVNS1ABP/PTGS2/CDC73/SLC30A10/BABAM2/EIF2AK2/MSH2/VPS54/ANXA4/FHL2/GLI2/ACVR1/ITGA6/ITGAV/SLC40A1/SLC39A10/HSPD1/CFLAR/STRADB/BARD1/TMBIM1/RHBDD1/PTMA/NPPC/TWIST2/OGG1/GNAI2/WNT5A/TMF1/GBE1/FSTL1/HCLS1/PIK3CB/ST6GAL1/BCL6/TFRC/PAK2/PLAC8/SNCA/LEF1/NDNF/ANXA5/ARHGAP10/SH3RF1/HMGB2/HAND2/SLC25A4/TERT/SEMA5…	228/3944	884/21110
GO:BP	GO:0001558	regulation of cell growth	0.000148485	3944	126	432	21110	CDK11B/ENO1/CLSTN1/RPS6KA1/SESN2/MFSD2A/PTCH2/ST7L/ARHGEF11/CDC73/ADIPOR1/TGFB2/WNT3A/DISC1/CRIM1/RTN4/BCL11A/TTL/FN1/IGFBP5/SERPINE2/SH3BP4/ING5/CAV3/PPARG/WNT5A/DCBLD2/RYK/BCL6/IGFBP7/SEMA5A/MAP1B/WDR36/SEMA6A/FSTL4/CDKL3/SPOCK1/SLIT3/DBN1/RACK1/EDN1/HSPA1A/BRAT1/IGFBP3/EGFR/SEMA3C/MUC12/NRCAM/DPYSL2/PTK2B/EXTL3/NRG1/SDCBP/RIMS2/SMARCA2/FBP1/TGFBR1/TNC/TRIM32/EXOSC2/PRKCQ/NRG3/ZFYVE27/SHTN1/USP…	126/3944	432/21110
GO:BP	GO:0044380	protein localization to cytoskeleton	0.000161158	3944	29	58	21110	WRAP73/KLHL21/STIL/DISC1/HNRNPU/MAPRE3/CRIPT/GOLGB1/CCDC14/CEP72/APC/TTK/NUDCD3/MCPH1/PCM1/KIF20B/C2CD3/PIBF1/TTBK2/BBS4/KIAA0753/CEP131/CEP192/MARK4/NUP62/NSFL1C/CEP250/FAM83D/PARD6A	29/3944	58/21110
GO:BP	GO:0001568	blood vessel development	0.000201498	3944	188	706	21110	PIK3CD/HSPG2/LUZP1/CLIC4/WASF2/AGO1/WARS2/ECM1/IL6R/SHC1/PRRX1/PTGS2/FLVCR1/TGFB2/AKT3/PXDN/ROCK2/CYP1B1/RTN4/ANTXR1/HS6ST1/ACVR1/ATF2/ITGAV/STAT1/CFLAR/CASP8/NRP2/FN1/SP100/NPPC/PPARG/TGFBR2/UBP1/SETD2/WNT5A/ROBO2/COL8A1/HEG1/EPHB1/PIK3CB/FGFBP1/RBPJ/ARHGAP24/PKD2/LEF1/ENPEP/NDNF/FGF2/EDNRA/HAND2/TLR3/PDCD6/TERT/SEMA5A/NPR3/FGF10/THBS4/RASA1/ERAP1/SEMA6A/SLC12A2/FGF1/EDN1/SOX4/TNF/NOTCH4/PTK7/TF…	188/3944	706/21110
GO:BP	GO:0006417	regulation of translation	0.000205898	3944	121	413	21110	RPS6KA1/PTAFR/SESN2/YTHDF2/KHDRBS1/AGO4/AGO1/AGO3/YBX1/TUT4/RPL5/UHMK1/DHX9/TPR/PPP1R15B/HNRNPU/ROCK2/DDX1/EIF2AK2/CYP1B1/ZFP36L2/LRPPRC/MTIF2/PNPT1/TIA1/PTCD3/BZW1/FASTKD2/IGFBP5/CNOT9/DIS3L2/EIF4E2/GIGYF2/PASK/RPUSD3/EEFSEC/SERP1/DHX36/FXR1/IGF2BP2/HNRNPD/ABCE1/TENT4A/ITGA2/MRPS27/DHFR/DCP2/PAIP2/PURA/TCOF1/CNOT8/NPM1/RACK1/SOX4/TNF/UQCC2/HBS1L/RCC1L/CNOT7/PTK2B/C8orf88/OTUD6B/ACO1/DAPK1/ELP1/E…	121/3944	413/21110
GO:BP	GO:0033260	nuclear DNA replication	0.000208138	3944	22	38	21110	MCM6/BCL6/GMNN/MCM3/WRN/MCM4/TERF1/DNA2/BRCA2/DACH1/RAD51/TIPIN/CDT1/ATAD5/ZNF830/DBF4B/UPF1/LIG1/GINS1/RTF2/POLA1/ATRX	22/3944	38/21110
GO:BP	GO:0044843	cell cycle G1/S phase transition	0.000211416	3944	84	260	21110	KHDRBS1/PLK3/STIL/SASS6/IQGAP3/CDC73/CDK18/RRM2/ACVR1/CTDSP1/USP37/GIGYF2/CTDSPL/SMARCC1/RASSF1/MLF1/TP63/PKD2/PPP3CA/PLRG1/TERT/SKP2/FGF10/APC/TMEM14B/ID4/BTN2A2/TRIM39/LATS1/GPNMB/EGFR/BCL7B/CDK14/CDK6/CASP2/CUL1/SMARCA2/ITGB1/ECD/PIDD1/RRM1/DGKZ/CDK2AP2/CCND1/ATM/RDX/HINFP/CCND2/SMARCD1/CDK2/GLI1/CTDSP2/E2F7/BCL7A/POLE/LATS2/CENPJ/RB1/APEX1/PSME1/PSME2/MNAT1/RPS27L/PML/PKD1/GSPT1/PAGR1/BCL7C/R…	84/3944	260/21110
GO:BP	GO:1902903	regulation of supramolecular fiber organization	0.000225348	3944	114	384	21110	PARK7/CAPZB/STMN1/WASF2/RHOC/PDE4DIP/HAX1/ARHGEF2/KIRREL1/ARPC5/ACTN2/ROCK2/MAPRE3/CDC42EP3/PLEKHH2/SPTBN1/CCDC88A/ALMS1/DCTN1/TACR1/TMSB10/BIN1/ARPC2/CAV3/ARPC4/BRK1/PHLDB2/HCLS1/PAK2/ADD1/SNCA/SYNPO2/SEMA5A/PIK3R1/MAP1B/RASA1/FER/APC/PFDN1/SYNPO/DBN1/EDN1/HSPA1A/TNXB/LATS1/AEBP1/ARPC1B/MET/ARHGEF10/PTK2B/CLU/FAM49B/C9orf72/TGFBR1/CDK5RAP2/WASHC2C/ADD3/INPPL1/FCHSD2/RPS3/PAK1/RDX/HSPA8/EPS8/LIMA…	114/3944	384/21110
GO:BP	GO:0009057	macromolecule catabolic process	0.000229967	3944	337	1397	21110	UBE2J2/PARK7/DFFA/EXOSC10/USP48/PNRC2/YTHDF2/AZIN2/AGO4/AGO1/AGO3/YBX1/PLK3/AGBL4/TUT4/USP33/CTBS/RPL5/AGL/LRIG2/CTSS/COP1/DHX9/TMEM9/DTL/ANGEL2/CAPN2/DISC1/HNRNPU/RNASEH1/ODC1/ROCK2/TRIB2/NBAS/ZFP36L2/LRPPRC/PSME4/PNPT1/USP34/XPO1/VPS54/RNF103/LYG1/SH3RF3/CASP8/SUMO1/FASTKD2/BARD1/USP37/CNOT9/SERPINE2/RHBDD1/DIS3L2/GIGYF2/USP40/GPC1/CRBN/CAV3/STT3B/FBXL2/EXOG/SMARCC1/WDR82/WNT5A/TMF1/CBLB/DTX3L/…	337/3944	1397/21110
GO:BP	GO:0051146	striated muscle cell differentiation	0.000245786	3944	89	281	21110	SELENON/YBX1/ACADM/PTGFRN/BCL9/LMNA/CSRP1/KCNH1/CAPN2/WNT3A/OBSCN/ACTN2/HNRNPU/SMYD3/SLC8A1/CYP26B1/FHL2/NEB/ACVR1/TANC1/TTN/CFLAR/IGFBP5/CAV3/SHOX2/RBPJ/PPP3CA/CASP3/SORBS2/NLN/DOCK2/EDN1/RIPOR2/FLOT1/ATG5/DLL1/HDAC9/CAV2/GATA4/DOCK5/NRG1/PLEC/PGM5/TRIM32/NOTCH1/ITGB1/CDK1/PPP3CB/BMPR1A/MYOF/DOCK1/CD81/SOX6/CDON/PRICKLE1/KRT8/NOS1/RB1/MMP14/AKAP6/SIX1/YY1/CAPN3/TPM1/FBXO22/MEF2A/IL4R/MYLK3/FLII/…	89/3944	281/21110
GO:BP	GO:0060548	negative regulation of cell death	0.000262853	3944	253	1005	21110	TNFRSF18/PARK7/ENO1/DFFA/PDPN/RPS6KA1/IFI6/AGO4/KDM4A/PLK3/STIL/LAMTOR5/HAX1/SHC1/ARHGEF2/LMNA/LHX4/IVNS1ABP/PTGS2/CDC73/SLC30A10/WNT3A/BABAM2/EIF2AK2/MSH2/VPS54/ANXA4/FHL2/GLI2/ACVR1/ITGA6/ITGAV/SLC40A1/SLC39A10/HSPD1/CFLAR/CASP8/STRADB/BARD1/TMBIM1/RHBDD1/PTMA/NPPC/TWIST2/RAD18/OGG1/GNAI2/WNT5A/TMF1/GBE1/CD200/FSTL1/HCLS1/PIK3CB/ST6GAL1/BCL6/TFRC/PAK2/LRPAP1/PLAC8/SNCA/LEF1/NDNF/ANXA5/FGF2/ARHG…	253/3944	1005/21110
GO:BP	GO:0010035	response to inorganic substance	0.000268522	3944	155	562	21110	PARK7/CASP9/CLIC4/SLC25A24/TXNIP/SYT11/PTGS2/GLRX2/PPP1R15B/KCNH1/SLC30A10/CAPN2/PARP1/MTR/ADSS/DNMT3A/CYP1B1/SLC8A1/HAAO/VPS54/TACR1/IL18RAP/CYBRD1/SLC25A12/ATF2/TTN/SLC40A1/STAT1/CFLAR/CASP8/SUMO1/CPS1/ATIC/IGFBP2/ABCB6/D2HGDH/OGG1/WNT5A/TRPC1/PLSCR1/DHX36/KCNMB2/TFRC/ADD1/HNRNPD/PKD2/SNCA/PPP3CA/CASP3/PDCD6/TERT/ANKH/MAP1B/DHFR/PAM/SLC12A2/RACK1/BMP6/EDN1/RUNX2/GCLC/ATG5/HDAC2/SOD2/PDGFA/ADCY1…	155/3944	562/21110
GO:BP	GO:0043069	negative regulation of programmed cell death	0.000298022	3944	231	905	21110	TNFRSF18/PARK7/ENO1/DFFA/PDPN/RPS6KA1/IFI6/AGO4/PLK3/STIL/LAMTOR5/HAX1/SHC1/ARHGEF2/LMNA/LHX4/IVNS1ABP/PTGS2/CDC73/SLC30A10/BABAM2/EIF2AK2/MSH2/VPS54/ANXA4/FHL2/GLI2/ACVR1/ITGA6/ITGAV/SLC40A1/SLC39A10/HSPD1/CFLAR/CASP8/STRADB/BARD1/TMBIM1/RHBDD1/PTMA/NPPC/TWIST2/OGG1/GNAI2/WNT5A/TMF1/GBE1/FSTL1/HCLS1/PIK3CB/ST6GAL1/BCL6/TFRC/PAK2/PLAC8/SNCA/LEF1/NDNF/ANXA5/ARHGAP10/SH3RF1/HMGB2/HAND2/SLC25A4/TERT…	231/3944	905/21110
GO:BP	GO:0019953	sexual reproduction	0.00031338	3944	264	1058	21110	PARK7/CLIC4/YTHDF2/KHDRBS1/AZIN2/AGO4/SCMH1/MAST2/RAD54L/TUT4/NDC1/HSPB11/MSH4/BRDT/UBAP2L/NUF2/RNF2/PTGS2/ASPM/CD46/ARID4B/CATSPERE/ADCY3/DNMT3A/MORN2/MSH2/MSH6/PSME4/FANCL/CCT4/VPS54/ACTR2/CYP26B1/CCT7/NCAPH/TSGA10/NPHP1/WDR33/ACVR1/GALNT3/FSIP2/C2CD6/SPAG16/PLCD4/RHBDD1/NPPC/SEPTIN2/FANCD2/NR2C2/SGO1/TOP2B/CRTAP/MST1R/SFMBT1/WNT5A/TMF1/CFAP44/ZNF148/TXNRD3/ANAPC13/DHX36/SMC4/BCL6/TP63/CENPC/CC…	264/3944	1058/21110
GO:BP	GO:0051304	chromosome separation	0.000314543	3944	36	82	21110	CDCA8/NUF2/TPR/CENPF/GEN1/NCAPH/SPC25/DIS3L2/PLSCR1/SMC4/NCAPG/SMARCAD1/TRIP13/CCNB1/APC/PTTG1/TTK/MAD1L1/NCAPG2/RAD21/CDK5RAP2/BUB3/ATM/NCAPD3/KNTC1/RB1/DLGAP5/XRCC3/CDT1/AURKB/CDC27/BIRC5/ANAPC11/NDC80/CSNK2A1/KLHL22	36/3944	82/21110
GO:BP	GO:0051225	spindle assembly	0.000319556	3944	50	131	21110	WRAP73/CDCA8/STIL/SASS6/GPSM2/TPR/ASPM/HNRNPU/MAPRE3/KIF15/STAG1/RNF4/ABRAXAS1/MAP9/KIF2A/CCDC69/RIPOR2/TUBB/HSPA1A/KIFC1/SENP6/ARHGEF10/NEK6/KIF11/LZTS2/RPS3/PRICKLE1/CENPJ/MZT1/PIBF1/TUBGCP3/CHMP4A/GOLGA8B/STARD9/CCNB2/KIF23/PRC1/AURKB/NCOR1/BIRC5/NDC80/CEP192/HAUS1/TPX2/KIF3B/CHEK2/SMC1A/KIF4A/HAUS7/FLNA	50/3944	131/21110
GO:BP	GO:0045596	negative regulation of cell differentiation	0.000324272	3944	181	679	21110	TP73/YTHDF2/YBX1/KDM4A/GLIS1/FCGR2B/CDC73/ASPM/ADIPOR1/TGFB2/WNT9A/WNT3A/HNRNPU/TRIB2/CRIM1/ZFP36L2/RTN4/EFEMP1/BCL11A/SPRED2/GLI2/ITGAV/COL5A2/STAT1/IGFBP5/CTDSP1/NPPC/INPP5D/TWIST2/CNTN4/CAV3/PPARG/LIMD1/SMARCC1/WNT5A/IL17RD/RYK/EPHB1/CLDN18/WWTR1/DNAJB11/BCL6/TP63/MED28/RBPJ/PPP3CA/SPRY1/HAND2/TLR3/BRD9/SEMA5A/TRIO/RANBP3L/FGF10/FST/PIK3R1/SEMA6A/IRF1/FSTL4/CDKL3/CXCL14/CTNNA1/CD74/ID4/TNF/NOT…	181/3944	679/21110
GO:BP	GO:0007178	transmembrane receptor protein serine/threonine kinase signaling pathway	0.000325328	3944	112	378	21110	NBL1/RBBP4/NFIA/TGFB2/PARP1/ARID4B/GREM2/LTBP1/CRIM1/SPTBN1/SPRED2/ACVR1/ATF2/CAV3/PPARG/TGFBR2/WNT5A/IL17RD/FSTL1/WWTR1/VEPH1/NCEH1/RBPJ/LEF1/SPRY1/SAP30/FGF10/FST/FOXD1/NREP/FBN2/SMAD5/BMP6/GCNT2/HIVEP1/POU5F1/HSPA1A/TNXB/HSP90AB1/RUNX2/TFAP2B/ZNF451/TTK/HDAC2/PTPRK/LATS1/MAGI2/CAV2/CAV1/ZYX/GATA4/SDCBP/SULF1/EXT1/PTK2/TGFBR1/HSPA5/ENG/NOTCH1/VIM/ZEB1/TET1/BMPR1A/PDCD4/HTRA1/DKK3/RBM14/SINHCAF/…	112/3944	378/21110
GO:BP	GO:0001837	epithelial to mesenchymal transition	0.000353	3944	58	161	21110	PDPN/ADIPOR1/TGFB2/ROCK2/RTN4/SPRED2/ACVR1/EOMES/TGFBR2/WNT5A/TASOR/IL17RD/PHLDB2/WWTR1/RBPJ/LEF1/SPRY1/EDNRA/PDCD6/TCOF1/GCNT2/EDN1/TNXB/NOTCH4/HDAC2/SDCBP/PTK2/TGFBR1/AKNA/ENG/NOTCH1/PDCD4/TCF7L2/FGFR2/PHLDB1/HMGA2/SPRY2/FERMT2/TGFB3/SPRED1/ELL3/SMAD3/AXIN2/LDLRAD4/ROCK1/SMAD2/SMAD4/HPN/TGFB1/BMP2/FAM83D/BMP7/DDX17/FLNA/BMP5/WNT16/GSC/NOG	58/3944	161/21110
GO:BP	GO:0051656	establishment of organelle localization	0.000366615	3944	128	447	21110	PIK3CD/CROCC/NUDC/CDCA8/KIF2C/AGBL4/DOCK7/FNBP1L/GPSM2/SNAPIN/SYT11/LMNA/NUF2/CENPF/HNRNPU/EML4/LRPPRC/XPO1/RAB1A/DCTN1/TTL/BBS5/ITGA4/MYO1B/TRAK2/PARD3B/RAB17/FYCO1/ARL6/SNX4/CENPC/SNCA/CENPE/BBS7/SPRY1/ABCE1/PDCD6/FGF10/CCNB1/MAP1B/ZBED3/AP3B1/FER/AP3S1/CEP120/LMNB1/NPM1/FBXW11/KIFC1/CENPQ/SUN1/MAD1L1/STARD3NL/LAT2/COPG2/EXOC4/MCPH1/PCM1/LYN/SDCBP/COPS5/TERF1/RMDN1/GEM/SYBU/CDK5RAP2/STXBP1/DNM1…	128/3944	447/21110
GO:BP	GO:2000045	regulation of G1/S transition of mitotic cell cycle	0.000373099	3944	59	165	21110	PLK3/STIL/SASS6/CDC73/RRM2/ACVR1/CTDSP1/GIGYF2/CTDSPL/SMARCC1/PKD2/PLRG1/TERT/FGF10/APC/TMEM14B/BTN2A2/GPNMB/EGFR/BCL7B/CASP2/SMARCA2/ECD/PIDD1/RRM1/DGKZ/CDK2AP2/CCND1/ATM/RDX/CCND2/SMARCD1/CDK2/CTDSP2/E2F7/BCL7A/CENPJ/RB1/APEX1/PSME1/PSME2/MNAT1/RPS27L/PML/PKD1/BCL7C/RFWD3/CDK10/TP53/CRLF3/SMARCE1/BCL2/SMARCA4/RBL1/ADAMTS1/SMARCB1/CHEK2/GTSE1/PLK5	59/3944	165/21110
GO:BP	GO:0007369	gastrulation	0.000391686	3944	66	192	21110	WLS/RNF2/CDC73/LAMB3/WNT3A/LBX2/ACVR1/ITGA4/ITGAV/COL5A2/FN1/EOMES/TGFBR2/SETD2/COL7A1/WNT5A/TASOR/COL8A1/PHLDB2/LEF1/ITGA2/RACK1/POU5F1/DLD/LAMB1/EXOC4/SOX7/EXT1/COL5A1/ITGB1/BMPR1A/LDB1/FGFR2/EXT2/LRP5/PHLDB1/WNT5B/PRICKLE1/HMGA2/SUPT20H/MMP14/SMAD3/MAP2K5/TP53/WNT3/ITGA3/PRKAR1A/ITGB4/TWSG1/LAMA3/SMAD2/SMAD4/MBP/GPI/MYADM/TGIF2/BMP7/ETS2/ITGB2/COL6A1/HIRA/GPC3/SIX2/GSC/MESP2/NOG	66/3944	192/21110
GO:BP	GO:1905818	regulation of chromosome separation	0.000400163	3944	34	76	21110	CDCA8/NUF2/TPR/CENPF/GEN1/NCAPH/SPC25/PLSCR1/SMC4/NCAPG/TRIP13/CCNB1/APC/PTTG1/TTK/MAD1L1/NCAPG2/RAD21/CDK5RAP2/BUB3/ATM/NCAPD3/KNTC1/RB1/DLGAP5/XRCC3/CDT1/AURKB/CDC27/BIRC5/ANAPC11/NDC80/CSNK2A1/KLHL22	34/3944	76/21110
GO:BP	GO:0010212	response to ionizing radiation	0.000418153	3944	53	143	21110	RAD54L/INTS3/IFI16/COP1/NUCKS1/PARP1/DNMT3A/BABAM2/MSH2/MAP3K20/BARD1/XRCC5/NHEJ1/FANCD2/TOPBP1/RNF168/ABRAXAS1/CASP3/RAD1/ERCC8/UIMC1/MRNIP/GTF2H5/SOD2/BRAT1/HUS1/XRCC2/WRN/SPIDR/INIP/HSPA5/MGMT/CCND1/XRRA1/ATM/USP28/CCND2/RAD51AP1/IKBIP/BRCA2/TRIM13/RAD51/TP53BP1/PML/TICRR/RFWD3/CYBA/TP53/BRCA1/BCL2/TGFB1/BCL2L1/CHEK2	53/3944	143/21110
GO:BP	GO:0071103	DNA conformation change	0.000426484	3944	39	93	21110	DHX9/DDX1/ZRANB3/MCM6/XRCC5/TOP2B/DHX36/RFC4/HMGB2/PURA/WRNIP1/MCM3/HNRNPA2B1/MCM7/POT1/WRN/GINS4/MCM4/NBN/DSCC1/RECQL4/DNA2/ASCC1/IGHMBP2/MRE11/RECQL/DDX11/HMGB1/RFC3/FANCM/MNAT1/RAD51/CHTF18/GINS2/RPA1/TOP2A/UPF1/MCM8/GINS1	39/3944	93/21110
GO:BP	GO:0019827	stem cell population maintenance	0.000428414	3944	62	177	21110	RBBP4/TUT4/MTF2/BCL9/PRRX1/CDC73/ASPM/ARID4B/ZFP36L2/RIF1/DIS3L2/FANCD2/EOMES/SMARCC1/TP63/LDB2/MED28/RBPJ/SAP30/BRD9/FGF10/SOX4/ZNF322/POU5F1/BICRAL/HDAC2/DLL1/BCL7B/PTN/MCPH1/PCM1/FUT10/SMARCA2/NFIB/SMC5/NOTCH1/TET1/BMPR1A/LDB1/LRP5/MED17/SINHCAF/SMARCD1/HMGA2/SUDS3/BCL7A/ZC3H13/METTL3/SAV1/BCL7C/SETD6/SMARCE1/KAT2A/STAT3/CDH2/SMARCA4/BMP7/SMARCB1/SMC1A/NKAP/SIX2/NOG	62/3944	177/21110
GO:BP	GO:0098727	maintenance of cell number	0.000444902	3944	63	181	21110	SELENON/RBBP4/TUT4/MTF2/BCL9/PRRX1/CDC73/ASPM/ARID4B/ZFP36L2/RIF1/DIS3L2/FANCD2/EOMES/SMARCC1/TP63/LDB2/MED28/RBPJ/SAP30/BRD9/FGF10/SOX4/ZNF322/POU5F1/BICRAL/HDAC2/DLL1/BCL7B/PTN/MCPH1/PCM1/FUT10/SMARCA2/NFIB/SMC5/NOTCH1/TET1/BMPR1A/LDB1/LRP5/MED17/SINHCAF/SMARCD1/HMGA2/SUDS3/BCL7A/ZC3H13/METTL3/SAV1/BCL7C/SETD6/SMARCE1/KAT2A/STAT3/CDH2/SMARCA4/BMP7/SMARCB1/SMC1A/NKAP/SIX2/NOG	63/3944	181/21110
GO:BP	GO:0003007	heart morphogenesis	0.000448255	3944	83	260	21110	STIL/VANGL2/TGFB2/WNT3A/IFT172/RTN4/FHL2/ACVR1/XIRP2/BBS5/ATF2/TTN/NRP2/CAV3/TGFBR2/WNT5A/ROBO2/IFT57/HEG1/SHOX2/NSD2/RBPJ/PKD2/BBS7/SPRY1/EDNRA/CPE/HAND2/PTCD2/APC/SLIT3/EDN1/SOX4/POU5F1/DLL1/DNAH11/SEMA3C/EPHB4/GATA4/NRG1/ZFPM2/EXT1/PTK2/TGFBR1/ENG/COL5A1/NOTCH1/BMPR1A/PDCD4/FGFR2/PARVA/C2CD3/PRICKLE1/SAV1/SIX1/TPM1/SMAD3/BBS4/CLUAP1/TP53/MED1/AXIN2/CCDC40/SMAD2/SMAD4/INSR/TGFB1/TEAD2/FKBP1A/BM…	83/3944	260/21110
GO:BP	GO:0045005	DNA-templated DNA replication maintenance of fidelity	0.000454739	3944	27	54	21110	NUCKS1/PARP1/GEN1/ZRANB3/BARD1/SMARCAL1/PRIMPOL/MMS22L/WRN/NBN/DNA2/MRE11/DDX11/POLE/BRCA2/FANCM/EXD2/RAD51/TIPIN/RFWD3/BRCA1/EME1/THOC1/RBBP8/CARM1/MCM8/ATRX	27/3944	54/21110
GO:BP	GO:0009605	response to external stimulus	0.000464531	3944	643	2900	21110	TNFRSF14/ARHGEF16/AJAP1/PER3/PARK7/ENO1/PIK3CD/CASP9/NBL1/CAMK2N1/ECE1/STMN1/HMGN2/IFI6/PTAFR/SESN2/YTHDF2/SFPQ/MFSD2A/SLC2A1/KDM4A/AGBL4/PDE4B/ACADM/USP33/NEXN/IFI44/LMO4/GBP1/AGL/LAMTOR5/SLC16A1/LRIG2/CD2/TXNIP/PRKAB2/CTSS/IL6R/SHC1/SYT11/ARHGEF2/IFI16/SLAMF8/IGSF9/ATP1A2/FCGR2B/LHX4/XPR1/MR1/DHX9/LAMC2/IVNS1ABP/HMCN1/PTGS2/GLRX2/CDC73/CFH/LGR6/CD46/KCNH1/BATF3/TGFB2/CAPN2/PARP1/WNT3A/OBSCN/TRI…	643/3944	2900/21110
GO:BP	GO:0044818	mitotic G2/M transition checkpoint	0.000464724	3944	26	51	21110	CLSPN/ORC1/INTS3/DTL/BABAM2/BARD1/TOPBP1/ABRAXAS1/CCNG1/UIMC1/MRNIP/TRIM39/HUS1/NBN/INIP/CDK1/MRE11/ATM/CHEK1/TICRR/NAE1/ZNF830/BRCA1/CDK5RAP3/RBBP8/NOP53	26/3944	51/21110
GO:BP	GO:0035107	appendage morphogenesis	0.000482742	3944	55	151	21110	ECE1/NFIA/PRRX1/FLVCR1/TGFB2/VPS54/CYP26B1/GLI2/MAP3K20/WNT5A/SHOX2/TP63/WDR19/FRAS1/LEF1/INTU/HAND2/FGF10/FBN2/SOX4/PBX2/RUNX2/TFAP2B/HDAC2/IQCE/GNA12/GLI3/SEMA3C/LMBR1/EXT1/RECK/NOTCH1/BMPR1A/FBXW4/FGFR2/ALX4/LRP5/C2CD3/DYNC2H1/PRICKLE1/CHST11/FREM2/IFT140/RPGRIP1L/MED1/WNT3/RNF165/SMAD4/IFT52/BMP7/ATRX/GPC3/MYCN/PKDCC/NOG	55/3944	151/21110
GO:BP	GO:0035108	limb morphogenesis	0.000482742	3944	55	151	21110	ECE1/NFIA/PRRX1/FLVCR1/TGFB2/VPS54/CYP26B1/GLI2/MAP3K20/WNT5A/SHOX2/TP63/WDR19/FRAS1/LEF1/INTU/HAND2/FGF10/FBN2/SOX4/PBX2/RUNX2/TFAP2B/HDAC2/IQCE/GNA12/GLI3/SEMA3C/LMBR1/EXT1/RECK/NOTCH1/BMPR1A/FBXW4/FGFR2/ALX4/LRP5/C2CD3/DYNC2H1/PRICKLE1/CHST11/FREM2/IFT140/RPGRIP1L/MED1/WNT3/RNF165/SMAD4/IFT52/BMP7/ATRX/GPC3/MYCN/PKDCC/NOG	55/3944	151/21110
GO:BP	GO:1902806	regulation of cell cycle G1/S phase transition	0.000487666	3944	66	193	21110	PLK3/STIL/SASS6/CDC73/RRM2/ACVR1/CTDSP1/GIGYF2/CTDSPL/SMARCC1/RASSF1/MLF1/TP63/PKD2/PLRG1/TERT/FGF10/APC/TMEM14B/BTN2A2/TRIM39/GPNMB/EGFR/BCL7B/CASP2/SMARCA2/ECD/PIDD1/RRM1/DGKZ/CDK2AP2/CCND1/ATM/RDX/CCND2/SMARCD1/CDK2/GLI1/CTDSP2/E2F7/BCL7A/CENPJ/RB1/APEX1/PSME1/PSME2/MNAT1/RPS27L/PML/PKD1/PAGR1/BCL7C/RFWD3/CDK10/TP53/CRLF3/SMARCE1/BCL2/SMARCA4/RBL1/FAM83D/ADAMTS1/SMARCB1/CHEK2/GTSE1/PLK5	66/3944	193/21110
GO:BP	GO:2001251	negative regulation of chromosome organization	0.000513121	3944	40	97	21110	EXOSC10/CDCA8/NUF2/TPR/CENPF/PARP1/HNRNPU/GEN1/SPC25/TRIP13/CCNB1/APC/DCP2/PTTG1/TTK/MAD1L1/BAZ1B/POT1/TERF1/NBN/RAD21/CDK5RAP2/BUB3/ATM/HNRNPA1/KNTC1/HNRNPC/MNAT1/XRCC3/PML/TERF2IP/CDT1/AURKB/TOP2A/BIRC5/NDC80/XRCC1/KLHL22/GNL3L/ATRX	40/3944	97/21110
GO:BP	GO:0031329	regulation of cellular catabolic process	0.000517996	3944	172	643	21110	PARK7/DFFA/SESN2/YTHDF2/AGO3/MFSD2A/YBX1/KDM4A/PLK3/TUT4/USP33/DRAM2/LRIG2/ARNT/HAX1/IFI16/DHX9/ANGEL2/HNRNPU/ROCK2/NBAS/ZFP36L2/LRPPRC/PNPT1/FASTKD2/IDH1/CNOT9/IRS1/DIS3L2/GIGYF2/SH3BP4/ITPR1/FBXL2/FYCO1/WDR6/ZBTB20/DTX3L/SNX4/PIK3R4/PIK3CB/DHX36/USP13/FXR1/IGF2BP2/GRSF1/HNRNPD/SNCA/CISD2/CASP3/SLC25A4/NSUN2/TENT4A/DAP/DCP2/ATG12/PHAX/VDAC1/HNRNPA0/IRGM/CNOT8/NPM1/MYLIP/TNF/RNF5/TFEB/EEF1A1/ATG5…	172/3944	643/21110
GO:BP	GO:2000779	regulation of double-strand break repair	0.000554137	3944	50	133	21110	POGZ/PARP1/ACTR2/EPC2/RIF1/OGG1/SETD2/SMARCC1/MAGEF1/NSD2/SLF1/BRD8/MRNIP/DEK/CGAS/BCL7B/TRRAP/ZCWPW1/ING3/POT1/SPIDR/SMARCA2/EPC1/SHLD2/MGMT/RNF169/CHEK1/FOXM1/RAD51AP1/DDX11/SMARCD1/HMGA2/YEATS4/PARPBP/BCL7A/EP400/RAD51/TP53BP1/PML/MORF4L1/BCL7C/FUS/TERF2IP/SMARCE1/RBBP8/SMARCA4/KMT5C/SMARCB1/FANCB/USP51	50/3944	133/21110
GO:BP	GO:0007091	metaphase/anaphase transition of mitotic cell cycle	0.000598207	3944	39	94	21110	CDCA8/NUF2/TPR/CENPF/GEN1/SPC25/SMARCC1/TACC3/CENPE/TRIP13/CCNB1/APC/TTK/MAD1L1/BCL7B/RAD21/SMARCA2/CDK5RAP2/NEK6/BUB3/ATM/SMARCD1/BCL7A/KNTC1/RB1/DLGAP5/XRCC3/BCL7C/CDT1/AURKB/SMARCE1/CDC27/BIRC5/ANAPC11/NDC80/SMARCA4/UBE2C/KLHL22/SMARCB1	39/3944	94/21110
GO:BP	GO:0007389	pattern specification process	0.000600765	3944	135	481	21110	NBL1/SCMH1/STIL/HSPB11/WLS/PRKACB/MTF2/VANGL2/GPR161/GORAB/RNF2/DISP1/WNT3A/GREM2/IFT172/DYNC2LI1/CYP26B1/GLI2/ACVR1/TTC21B/BBS5/PGAP1/NRP2/WNT6/EOMES/TGFBR2/WNT5A/TASOR/ROBO2/ARL6/IFT57/DZIP1L/TRA2B/TP63/CC2D2A/RBPJ/WDR19/GRSF1/PKD2/LEF1/BBS7/FGF2/SPRY1/INTU/EDNRA/TLL1/HAND2/IRX4/BASP1/FGF10/FST/FOXD1/APC/SMAD5/FGF1/EDN1/POU5F1/PBX2/MDFI/DLL1/LFNG/DNAH11/GLI3/SEMA3C/XRCC2/GATA4/EXT1/MLLT3/IFT74/…	135/3944	481/21110
GO:BP	GO:0009314	response to radiation	0.000602304	3944	129	455	21110	NPHP4/PER3/CASP9/PLK3/RAD54L/INTS3/IFI16/ATP1A2/COP1/PTGS2/NUCKS1/DTL/PARP1/SPRTN/DNMT3A/BABAM2/MSH2/MSH6/NPHP1/ZRANB3/TANC1/MAP3K20/BARD1/XRCC5/NHEJ1/RHBDD1/OGG1/FANCD2/HRH1/XPC/TOPBP1/DHX36/RNF168/PDE6B/ABRAXAS1/MAPK10/RRH/CASP3/PRIMPOL/RAD1/SLC1A3/ERCC8/PIK3R1/POLK/NPM1/UIMC1/MRNIP/TNF/POLH/PTPRK/GTF2H5/SOD2/BRAT1/HUS1/EGFR/XRCC2/SCARA3/WRN/DDHD2/SPIDR/EXT1/FANCG/XPA/INIP/TRIM32/HSPA5/ITGB1/CA…	129/3944	455/21110
GO:BP	GO:0098609	cell-cell adhesion	0.000629001	3944	239	950	21110	TNFRSF14/NPHP4/CLSTN1/PDPN/PTAFR/YTHDF2/NEGR1/NEXN/NTNG1/CD2/SHC1/KIRREL1/IGSF9/FCGR2B/HMCN1/CSRP1/CD46/TGFB2/WNT3A/OBSCN/CYP1B1/NPHP1/GLI2/ACVR1/PKP4/ITGA6/ITGA4/ITGAV/HSPD1/FN1/IGFBP2/SERPINE2/CNTN4/TGFBR2/ITGA9/SMARCC1/WNT5A/ROBO2/ALCAM/CBLB/CD200/BOC/IGSF11/CLDN18/PIK3CB/CLSTN2/BCL6/LPP/IL1RAP/TFRC/PCDH7/ADGRL3/MMRN1/GRID2/PPP3CA/LEF1/PDE5A/IL15/TENM3/CASP3/FAT1/MYO10/CDH12/CCL28/ITGA2/AP3B1/…	239/3944	950/21110
GO:BP	GO:0060284	regulation of cell development	0.000631291	3944	214	835	21110	TP73/YTHDF2/KDM4A/DOCK7/CD2/ARNT/HAX1/SLAMF8/FCGR2B/CDC73/ASPM/RHEX/CD46/WNT3A/ABCB10/DISC1/ROCK2/ZFP36L2/RTN4/BCL11A/CYP26B1/GLI2/BIN1/STAT1/CASP8/FN1/XRCC5/CTDSP1/SERPINE2/NPPC/INPP5D/ING5/CAV3/FANCD2/PPARG/TGFBR2/SS18L2/SMARCC1/PLXNB1/WNT5A/ROBO2/HCLS1/RYK/CLDN18/HLTF/DHX36/SHOX2/DNAJB11/BCL6/ADD1/PPP3CA/LEF1/PDE5A/FGF2/IL15/SH3RF1/HMGB2/TLR3/SEMA5A/DROSHA/PIK3R1/MAP1B/AP3B1/CAMK4/SEMA6A/IRF1/…	214/3944	835/21110
GO:BP	GO:0007179	transforming growth factor beta receptor signaling pathway	0.00064022	3944	69	206	21110	RBBP4/TGFB2/PARP1/ARID4B/LTBP1/SPRED2/ACVR1/CAV3/PPARG/TGFBR2/IL17RD/VEPH1/SPRY1/SAP30/NREP/FBN2/SMAD5/GCNT2/HSPA1A/TNXB/HSP90AB1/ZNF451/HDAC2/PTPRK/LATS1/CAV2/CAV1/ZYX/SDCBP/PTK2/TGFBR1/HSPA5/ENG/ZEB1/TET1/BMPR1A/HTRA1/DKK3/SINHCAF/LEMD3/CHST11/SUDS3/PXN/LATS2/SMAD9/SPRY2/FERMT2/FUT8/TGFB3/SPRED1/SMAD3/PML/TP53/STAT3/ITGA3/SMURF2/TWSG1/LDLRAD4/SMAD2/SMAD4/LTBP4/TGFB1/FKBP1A/FERMT1/BMP2/PMEPA1/TA…	69/3944	206/21110
GO:BP	GO:0048863	stem cell differentiation	0.000665898	3944	79	246	21110	PHACTR4/YTHDF2/RBBP4/MTF2/TGFB2/WNT3A/HNRNPU/EIF2AK2/ZFP36L2/ACVR1/NRP2/FN1/XRCC5/WNT10A/EOMES/SETD2/DHX36/TP63/RBPJ/FGF2/EDNRA/HAND2/PDCD6/NSUN2/SEMA5A/SEMA6A/TCOF1/EDN1/RUNX2/HDAC2/SEMA3C/CDK6/PTN/NRG1/EXT1/MLLT3/NOTCH1/ITGB1/BMPR1A/FGFR2/TRIM6/SOX6/CHD4/A2M/SOX5/PRICKLE1/LMBR1L/HMGA2/KITLG/PWP1/CORO1C/EDNRB/METTL3/SIX1/ELL3/SEMA7A/SETD6/TP53/CHD3/EPOP/MED1/KRT14/STAT3/MEOX1/WNT3/MSI2/CDH2/SMAD…	79/3944	246/21110
GO:BP	GO:0120034	positive regulation of plasma membrane bounded cell projection assembly	0.000683156	3944	44	112	21110	AGRN/WRAP73/CROCC/WASF2/FNBP1L/CDC42EP3/CCDC88A/ACTR2/ARPC2/BRK1/CEP135/PIK3R1/APC/CEP120/DPYSL3/TENM2/RIPOR2/FSCN1/ANLN/AUTS2/TGFBR1/ENTR1/MYO3A/NEURL1/EPS8/P2RX7/IFT88/CENPJ/DZIP1/PLEK2/TGFB3/HSP90AA1/MNS1/BBS4/CCP110/IFT20/CCR7/HAP1/SEPTIN9/PALM/MARK4/RAC2/DOCK11/TENM1	44/3944	112/21110
GO:BP	GO:2001252	positive regulation of chromosome organization	0.000683156	3944	44	112	21110	TPR/CCT4/CCT7/NCAPH/XRCC5/TASOR/DHX36/SMC4/NCAPG/HNRNPD/CCT5/SLF1/TCP1/MAD1L1/HNRNPA2B1/CCT6A/POT1/NCAPG2/TERF1/NBN/RAD21/SMC5/PRKCQ/MRE11/ATM/NFRKB/NCAPD3/ATF7IP/DDX11/RESF1/PPHLN1/HNRNPA1/CDK2/CCT2/MAPKAPK5/MPHOSPH8/YY1/PML/TERF2IP/CDT1/AURKB/DNMT1/CCT8/ATRX	44/3944	112/21110
GO:BP	GO:0030071	regulation of mitotic metaphase/anaphase transition	0.000695704	3944	38	91	21110	CDCA8/NUF2/TPR/CENPF/GEN1/SPC25/SMARCC1/CENPE/TRIP13/CCNB1/APC/TTK/MAD1L1/BCL7B/RAD21/SMARCA2/CDK5RAP2/NEK6/BUB3/ATM/SMARCD1/BCL7A/KNTC1/RB1/DLGAP5/XRCC3/BCL7C/CDT1/AURKB/SMARCE1/CDC27/BIRC5/ANAPC11/NDC80/SMARCA4/UBE2C/KLHL22/SMARCB1	38/3944	91/21110
GO:BP	GO:0034508	centromere complex assembly	0.00073176	3944	18	29	21110	NASP/ITGB3BP/POGZ/CENPF/CENPO/HJURP/RNF4/CENPC/CENPE/CENPK/CENPH/SENP6/CENPP/KNTC1/RB1/DLGAP5/OIP5/CENPV	18/3944	29/21110
GO:BP	GO:0032200	telomere organization	0.000734046	3944	65	191	21110	ZBTB48/EXOSC10/LMNA/PARP1/HNRNPU/SMC6/CCT4/CCT7/RIF1/HAT1/XRCC5/SMARCAL1/SP100/DHX36/RFC1/HNRNPD/ZNF827/TERT/CCT5/SLF1/DCP2/HSP90AB1/TCP1/RPA3/HNRNPA2B1/HUS1/CCT6A/POT1/WRN/TERF1/NBN/RECQL4/SMC5/PRKCQ/DNA2/SHLD2/LTO1/MRE11/ATM/NFRKB/HNRNPA1/CCT2/MAPKAPK5/BRCA2/TEP1/APEX1/HNRNPC/YLPM1/YY1/HSP90AA1/XRCC3/RAD51/PML/USP7/TERF2IP/RPA1/AURKB/RAD51D/RAD51C/UPF1/XRCC1/CCT8/GNL3L/HDAC8/ATRX	65/3944	191/21110
GO:BP	GO:0044786	cell cycle DNA replication	0.000761916	3944	23	43	21110	MCM6/BCL6/GMNN/MCM3/WRN/MCM4/TERF1/DNA2/E2F7/BRCA2/DACH1/RAD51/TIPIN/CDT1/ATAD5/ZNF830/DBF4B/UPF1/LIG1/GINS1/RTF2/POLA1/ATRX	23/3944	43/21110
GO:BP	GO:0006807	nitrogen compound metabolic process	0.000763677	3944	2412	12164	21110	AGRN/TNFRSF18/UBE2J2/SSU72/CDK11B/FAAP20/TNFRSF14/TP73/KCNAB2/ZBTB48/KLHL21/CAMTA1/PER3/PARK7/RERE/ENO1/PIK3CD/DFFA/SRM/EXOSC10/CASP9/SDHB/CAMK2N1/DDOST/ECE1/USP48/HNRNPR/HMGCL/PNRC2/SRSF10/SRRM1/LDLRAP1/MAN1C1/RPS6KA1/PIGV/IFI6/PTAFR/SESN2/YTHDF2/SRSF4/SNRNP40/PTP4A2/KHDRBS1/ZBTB8A/RBBP4/AK2/AZIN2/ZNF362/SFPQ/CLSPN/AGO4/AGO1/AGO3/CDCA8/SF3A3/FHL3/NDUFS5/PPIE/MFSD2A/NFYC/SCMH1/FOXO6/HIVEP3/PPIH/Y…	2412/3944	12164/21110
GO:BP	GO:1990778	protein localization to cell periphery	0.000771944	3944	104	350	21110	ARHGEF16/CLSTN1/LDLRAP1/EFCAB7/GBP1/GPSM2/SNAP47/WNT3A/ACTN2/CNST/ROCK2/PREPL/TTC7A/SPTBN1/CCDC88A/TMBIM1/CAV3/GRIP2/ZDHHC23/ATP1B3/IFT80/WDR19/NKD2/PIK3R1/RAPGEF6/TSPAN17/SQSTM1/RACK1/FLOT1/TNF/TPBG/EPB41L2/FAM126A/EGFR/ADAM22/CAV1/ZDHHC2/IKBKB/DENND4C/STXBP1/SAPCD2/C1QL3/ITGB1/SORBS1/ZFYVE27/ARL3/BBIP1/TSPAN32/CD81/RHOG/TUB/PACS1/BBS1/RDX/SCN3B/C2CD5/GRIP1/RILPL1/NBEA/GAS6/MMP14/SEC23A/AKAP5/RA…	104/3944	350/21110
GO:BP	GO:0016570	histone modification	0.000841055	3944	136	488	21110	PARK7/RBBP4/SFPQ/NFYC/KDM4A/MTF2/LMNA/RNF2/CDC73/ELK4/SMYD2/ARID4B/SMYD3/BABAM2/EPC2/RIF1/HAT1/ATF2/METTL21A/BARD1/ING5/HDAC11/EOMES/SETD2/WDR82/DTX3L/TBL1XR1/BCL6/RNF168/PCGF3/NSD2/ABRAXAS1/SNCA/SMARCAD1/LEF1/PRDM5/HPF1/ATPSCKMT/BRD8/TAF7/UIMC1/DEK/NELFE/PHF1/TRERF1/UBR2/SUPT3H/HDAC2/SF3B5/HDAC9/AUTS2/BAZ1B/TRRAP/TAF6/ING3/ASH2L/ENY2/MLLT3/SET/SUV39H2/EPC1/CDK1/PCGF5/LDB1/PCGF6/EEF1AKMT2/SIRT3/R…	136/3944	488/21110
GO:BP	GO:0050673	epithelial cell proliferation	0.000855396	3944	127	449	21110	PIK3CD/RPS6KA1/ECM1/ARNT/IQGAP3/LAMC1/CDC73/TGFB2/WNT3A/AKT3/IFT172/RTN4/TACR1/GLI2/ATF2/ITGA4/STAT1/CFLAR/NRP2/IGFBP5/PPARG/WNT5A/COL8A1/IFT57/PIK3CB/IFT80/TP63/FGFBP1/RBPJ/FGF2/INTU/HMGB2/PDCD6/SEMA5A/FGF10/FST/THBS4/MCC/PURA/FGF1/SERPINB1/BMP6/TNF/RUNX2/PTPRK/IGFBP3/EGFR/CDK6/LAMB1/CAV2/CAV1/PTN/SULF1/STK3/NFIB/IFT74/KLF9/TGFBR1/ENG/NOTCH1/ZEB1/VSTM4/BMPR1A/MMRN2/TCF7L2/FGFR2/HTRA1/DEAF1/SAAL1…	127/3944	449/21110
GO:BP	GO:0045739	positive regulation of DNA repair	0.000870057	3944	49	131	21110	POGZ/DHX9/PARP1/BABAM2/ACTR2/EPC2/RIF1/SMARCC1/RNF168/ABRAXAS1/FGF10/ERCC8/SLF1/BRD8/UIMC1/MRNIP/EGFR/BCL7B/TRRAP/ZCWPW1/ING3/SPIDR/SMARCA2/EPC1/SHLD2/MGMT/FAM168A/RPS3/NFRKB/FOXM1/RAD51AP1/DDX11/SMARCD1/YEATS4/BCL7A/EP400/HMGB1/YY1/MORF4L1/BCL7C/FUS/SMARCE1/BRCA1/RBBP8/SMARCA4/XRCC1/KMT5C/SMARCB1/FANCB	49/3944	131/21110
GO:BP	GO:2000027	regulation of animal organ morphogenesis	0.000870057	3944	49	131	21110	AJAP1/ARHGEF19/ROR1/VANGL1/VANGL2/WNT3A/WNT10A/CAV3/WNT5A/ROBO2/RYK/FGF2/SPRY1/FGF10/FGF1/EDN1/POU5F1/TNF/PTK7/RUNX2/PDGFA/MAGI2/FZD3/SULF1/TNFRSF11B/MLLT3/ROR2/SAPCD2/BMPR1A/LGR4/PRICKLE1/NTN4/SIX1/NGFR/SMURF2/APCDD1/TGFB1/BMP2/BMP7/TBX1/ZNRF3/CELSR1/MAGED1/AR/GPC4/GPC3/AGT/SIX2/NOG	49/3944	131/21110
GO:BP	GO:0090066	regulation of anatomical structure size	0.000965136	3944	141	511	21110	CAPZB/ECE1/FAAH/LAMTOR5/SNAPIN/HAX1/IQGAP3/KIRREL1/ATP1A2/ARPC5/PTGS2/WNT3A/DISC1/ACTN2/AKT3/ROCK2/CDC42EP3/SLC8A1/PLEKHH2/SPTBN1/RTN4/BCL11A/TACR1/TMSB10/TTL/BIN1/NEB/CPS1/FN1/ARPC2/NPPC/CAV3/ARPC4/BRK1/HRH1/GRIP2/WNT5A/HCLS1/SLC12A8/RYK/KCNMB2/ADD1/EDNRA/SLC12A7/SEMA5A/NPR3/MAP1B/RASA1/FER/WDR36/SEMA6A/SLC12A2/FSTL4/CDKL3/DBN1/EDN1/TNF/GCLC/ATG5/LATS1/SOD2/SEMA3C/ARPC1B/LAMTOR4/SLC12A9/PLOD3/NR…	141/3944	511/21110
GO:BP	GO:0045333	cellular respiration	0.000971098	3944	78	244	21110	PARK7/SDHB/MTFR1L/NDUFS5/UQCRH/NDUFS2/SDHC/FH/COX7A2L/MSH2/PNPT1/VPS54/GPD2/SLC25A12/IDH1/UQCRC1/SUCLG2/NDUFB4/SNCA/SDHA/ATPSCKMT/NNT/NDUFS4/CCNB1/TNF/UQCC2/SDHAF4/SOD2/CYCS/NIPSNAP2/MLXIPL/DNAJC30/SLC25A13/ATP5MF/DLD/IMMP2L/NDUFA5/PLEC/ACO1/ATP5F1C/DHTKD1/CISD1/CDK1/SIRT3/SLC25A22/COX8A/ME3/DLAT/SDHD/ETFRF1/COQ10A/TRPV4/NDUFB1/COQ9/ATP5F1D/NDUFA11/NDUFA13/UQCRFS1/NOP53/ETFB/NDUFA3/COX6B2/ATP5F1E…	78/3944	244/21110
GO:BP	GO:0090407	organophosphate biosynthetic process	0.00102943	3944	163	609	21110	ENO1/PIK3CD/SDHB/PIGV/PTAFR/AK2/NDUFS5/MFSD2A/AKR1A1/AMPD2/ACP6/PI4KB/NDUFS2/SDHC/PIGC/NMNAT2/PLA2G4A/LPGAT1/CAPN2/PARP1/GGPS1/ADSS/RRM2/LPIN1/ADCY3/CAD/HAAO/TTC7A/INPP4A/SLC25A12/ATP5MC3/PGAP1/IDH1/PIKFYVE/CPS1/ATIC/NPPC/INPP5D/DGKD/DTYMK/HRH1/PTH1R/NDUFB4/UMPS/PIK3R4/PIK3CB/PLSCR1/GMPS/PIGZ/PAICS/SNCA/FGF2/INPP4B/DCTD/SDHA/LPCAT1/ATPSCKMT/NADK2/MOCS2/NDUFS4/PIK3R1/HEXB/CKMT2/MBOAT1/SERINC1/SYNJ…	163/3944	609/21110
GO:BP	GO:0071407	cellular response to organic cyclic compound	0.00105146	3944	156	578	21110	GNB1/PARK7/CASP9/SELENON/PTAFR/PDE4B/GSTM2/SLC16A1/ATP1A1/ATP1A2/DHX9/PTGS2/PARP1/HNRNPU/SMYD3/ROCK2/ADCY3/DNMT3A/CYP1B1/SLC8A1/ZFP36L2/VPS54/GLI2/ACVR1/STAT1/CFLAR/CASP8/CPS1/IGFBP5/CNOT9/HRH1/PPARG/TMF1/TP63/PAK2/HNRNPD/PKD2/SNCA/CASP6/IL15/NR3C2/HAND2/CASP3/TLR3/SKP2/SLC1A3/ITGA2/PDE4D/SMAD5/CTNNA1/TAF7/RNF14/PPARGC1B/NPM1/EDN1/FLOT1/TNF/HSPA1A/RXRB/TRERF1/GCLC/CGAS/HDAC2/LATS1/AHR/ADCY1/EGFR/…	156/3944	578/21110
GO:BP	GO:0006271	DNA strand elongation involved in DNA replication	0.00109798	3944	12	15	21110	RFC4/MCM3/POLD2/MCM7/MCM4/DNA2/POLD3/POLE/RFC3/LIG1/GINS1/POLA1	12/3944	15/21110
GO:BP	GO:0051640	organelle localization	0.00111946	3944	157	583	21110	PIK3CD/MFN2/CROCC/NUDC/CDCA8/KIF2C/AGBL4/DOCK7/FNBP1L/GPSM2/SNAPIN/SYT11/LMNA/NUF2/STX6/ASPM/CENPF/HNRNPU/EML4/LRPPRC/XPO1/RAB1A/ACTR2/DCTN1/TTL/BIN1/BBS5/ITGA4/MYO1B/TRAK2/PARD3B/RAB17/CAV3/FYCO1/ARL6/SNX4/CENPC/SNCA/CENPE/BBS7/SPRY1/ABCE1/PDCD6/FGF10/CCNB1/MAP1B/ZBED3/AP3B1/FER/AP3S1/CEP120/LMNB1/NPM1/FBXW11/KIFC1/TFEB/CENPQ/SUN1/MAD1L1/BRAT1/STARD3NL/LAT2/CAV2/COPG2/EXOC4/ESYT2/MCPH1/PCM1/LYN/…	157/3944	583/21110
GO:BP	GO:0044238	primary metabolic process	0.00111997	3944	2514	12729	21110	AGRN/TNFRSF18/UBE2J2/SSU72/CDK11B/FAAP20/TNFRSF14/TP73/KCNAB2/ZBTB48/KLHL21/CAMTA1/PER3/PARK7/RERE/ENO1/PIK3CD/DFFA/EXOSC10/CASP9/SDHB/CAMK2N1/DDOST/ECE1/USP48/HSPG2/HNRNPR/HMGCL/PNRC2/SRSF10/SRRM1/LDLRAP1/MAN1C1/RPS6KA1/PIGV/IFI6/PTAFR/SESN2/YTHDF2/SRSF4/MECR/SNRNP40/PTP4A2/KHDRBS1/ZBTB8A/RBBP4/AK2/AZIN2/ZNF362/SFPQ/CLSPN/AGO4/AGO1/AGO3/CDCA8/SF3A3/FHL3/NDUFS5/PPIE/MFSD2A/NFYC/SCMH1/FOXO6/HIVEP3…	2514/3944	12729/21110
GO:BP	GO:0032508	DNA duplex unwinding	0.00123524	3944	34	79	21110	DHX9/DDX1/MCM6/XRCC5/DHX36/RFC4/PURA/WRNIP1/MCM3/MCM7/POT1/WRN/GINS4/MCM4/NBN/DSCC1/RECQL4/DNA2/ASCC1/IGHMBP2/MRE11/RECQL/DDX11/RFC3/FANCM/MNAT1/RAD51/CHTF18/GINS2/RPA1/TOP2A/UPF1/MCM8/GINS1	34/3944	79/21110
GO:BP	GO:0014070	response to organic cyclic compound	0.00129355	3944	234	935	21110	GNB1/PARK7/CASP9/SELENON/PTAFR/NASP/PDE4B/AGL/GSTM2/SLC16A1/ATP1A1/TXNIP/ATP1A2/DHX9/TPR/PTGS2/TGFB2/PARP1/ADSS/HNRNPU/SMYD3/ROCK2/DDX1/ADCY3/DNMT3A/CYP1B1/SLC8A1/ZFP36L2/PNPT1/VPS54/TACR1/GLI2/ACVR1/ATF2/STAT1/CFLAR/CASP8/IDH1/CPS1/IGFBP2/IGFBP5/CNOT9/TWIST2/OGG1/HRH1/PPARG/TGFBR2/TMF1/DHX36/TP63/PAK2/IGFBP7/HNRNPD/PKD2/SNCA/CASP6/IL15/NR3C2/HMGB2/HAND2/CASP3/TLR3/SKP2/SLC1A3/GHR/FGF10/ITGA2/FST…	234/3944	935/21110
GO:BP	GO:0031297	replication fork processing	0.00131462	3944	24	47	21110	NUCKS1/PARP1/GEN1/ZRANB3/BARD1/SMARCAL1/PRIMPOL/MMS22L/WRN/NBN/DNA2/MRE11/DDX11/BRCA2/FANCM/EXD2/RAD51/RFWD3/BRCA1/EME1/THOC1/RBBP8/CARM1/ATRX	24/3944	47/21110
GO:BP	GO:0043254	regulation of protein-containing complex assembly	0.00131874	3944	120	422	21110	PARK7/CAPZB/STMN1/TRABD2B/LMO4/RHOC/PDE4DIP/HAX1/KIRREL1/ARPC5/PARP1/MAPRE3/EIF2AK2/CDC42EP3/SPTBN1/BCL11A/DCTN1/TMSB10/BIN1/SUMO1/ARPC2/HJURP/CRBN/CAV3/ARPC4/BRK1/FBXL2/KIF9/HCLS1/TFRC/RNF4/ADD1/SNCA/ZNF827/ICE1/MAP1B/ANKRA2/RASA1/SLF1/FER/FNIP1/IRGM/DBN1/RACK1/TNF/HSPA1A/SENP6/LATS1/FSCN1/ARPC1B/MET/PTK2B/CLU/NRG1/SPIDR/TERF1/FAM49B/ABCA1/CDK5RAP2/HSPA5/STXBP1/TRAF2/WASHC2C/ADD3/FCHSD2/RPS3/PAK…	120/3944	422/21110
GO:BP	GO:0042063	gliogenesis	0.00134169	3944	96	320	21110	MXRA8/TP73/KDM4A/NFIA/ROR1/PHGDH/NDUFS2/TGFB2/DISC1/RTN4/VPS54/BIN1/TTC21B/NAB1/SERPINE2/GPC1/PPARG/HDAC11/EOMES/LAMB2/STAP1/LEF1/FGF2/FGF10/HEXB/ID4/SOX4/TNF/AGER/TNFRSF21/ORC3/HDAC2/DLL1/SUN1/GLI3/ADAM22/CDK6/LAMB1/PTPRZ1/PTN/RHEB/ARHGEF10/PTK2B/CLU/LYN/PLEC/NFIB/NTRK2/ROR2/NOTCH1/VIM/CDK1/RRAS2/SOX6/PRPF19/TUBA1A/PTPN11/P2RX4/WASF3/RB1/METTL3/MMP14/SYNE2/CSPG4/BMERB1/MT1X/SLC7A5/TP53/NTN1/NF1/…	96/3944	320/21110
GO:BP	GO:0034502	protein localization to chromosome	0.00136334	3944	45	118	21110	MSH2/CCT4/CCT7/XRCC5/SETD2/TASOR/LEF1/ZNF827/TERT/CCT5/SLF1/MRNIP/HIST1H2BJ/CENPQ/TTK/TCP1/CCT6A/STAG3/POT1/ESCO2/SPIDR/TERF1/RAD21/SMC5/CDK1/H2AFY2/BUB3/CDCA5/PPHLN1/CCT2/KNTC1/BRCA2/RB1/KNL1/PML/CTCF/TERF2IP/CDT1/RPA1/AURKB/NDC80/MCM8/CCT8/GNL3L/ATRX	45/3944	118/21110
GO:BP	GO:1902017	regulation of cilium assembly	0.0013786	3944	30	66	21110	WRAP73/CROCC/ODF2L/SDCCAG8/DYNC2LI1/CCDC88A/CEP135/INTU/CEP120/MAK/ATG5/KIF24/ODF2/ENTR1/GDI2/MPHOSPH9/IFT88/CENPJ/DZIP1/SYNE2/MNS1/BBS4/IFT140/CCP110/CDK10/IFT20/HAP1/SEPTIN9/MARK4/CDKL5	30/3944	66/21110
GO:BP	GO:0090287	regulation of cellular response to growth factor stimulus	0.00138101	3944	95	316	21110	NBL1/RBBP4/ARNT/ARID4B/GREM2/LTBP1/CRIM1/SPRED2/CFLAR/GPC1/CAV3/PPARG/WNT5A/IL17RD/FSTL1/TMEM108/PIK3CB/VEPH1/FGFBP1/RBPJ/ADAMTS3/FGF2/SPRY1/SAP30/PDCD6/FGF10/FST/FOXD1/NREP/SEMA6A/FBN2/FGF1/HSPA1A/TNXB/HSP90AB1/RUNX2/TFAP2B/ZNF451/HDAC2/LATS1/DLL1/FAM20C/GRB10/CAV2/CAV1/GATA4/SDCBP/SULF1/HSPA5/ENG/NOTCH1/ZEB1/TET1/MMRN2/HTRA1/DKK3/CREB3L1/VEGFB/SINHCAF/CD63/LEMD3/ZDHHC17/DCN/CHST11/SUDS3/LATS2/S…	95/3944	316/21110
GO:BP	GO:0007015	actin filament organization	0.00143888	3944	127	453	21110	CAPZB/STMN1/WASF2/RHOC/HAX1/ARHGEF2/KIRREL1/ARPC5/HMCN1/ACTN2/ROCK2/CDC42EP3/PLEKHH2/SPTBN1/CCDC88A/ACTR2/ARHGAP25/ALMS1/TACR1/TMSB10/BIN1/NEB/XIRP2/WIPF1/TTN/MYO1B/ARPC2/CAV3/ARPC4/BRK1/PHLDB2/HCLS1/PAK2/ADD1/SYNPO2/SORBS2/FAT1/SEMA5A/PIK3R1/IQGAP2/ZBED3/RASA1/RHOBTB3/FER/CTNNA1/DPYSL3/PPARGC1B/SYNPO/DBN1/NEDD9/MARCKS/LATS1/FSCN1/WIPF3/HIP1/ARPC1B/MET/CALD1/ZYX/ARHGEF10/PTK2B/FAM49B/PLEC/C9orf72…	127/3944	453/21110
GO:BP	GO:0051647	nucleus localization	0.00150898	3944	18	30	21110	NUDC/DOCK7/LMNA/DCTN1/BIN1/CAV3/CEP120/LMNB1/FBXW11/SUN1/PCM1/SYNE2/CLMN/SYNE3/NTN1/LMNB2/PABPC1L/SUN2	18/3944	30/21110
GO:BP	GO:0045859	regulation of protein kinase activity	0.00151468	3944	164	617	21110	PARK7/CAMK2N1/SESN2/CLSPN/IL6R/SHC1/TGFB2/WNT3A/SMYD3/TRIB2/MAPRE3/SLC8A1/CCDC88A/TTN/STRADB/XRCC5/COPS8/CAV3/CAMK1/PPARG/TGFBR2/MST1R/WNT5A/CBLB/HEG1/PIK3CB/WWTR1/PAK2/CCNI/CCNG2/PKD2/HERC5/SNCA/CENPE/SYNPO2/PDE5A/FGF2/SPRY1/PDGFC/CASP3/TLR3/GHR/CCNO/CCNB1/APC/TAF7/FGF1/IRGM/CCNG1/NPM1/MRNIP/RACK1/NEDD9/EDN1/TNF/TNXB/AGER/HSP90AB1/LATS1/PDGFA/PRKAR1B/PPIA/EGFR/YWHAG/SPDYE3/PILRB/CAV1/PRKAG2/NCAP…	164/3944	617/21110
GO:BP	GO:1901137	carbohydrate derivative biosynthetic process	0.00151961	3944	174	662	21110	ENO1/SDHB/DDOST/MAN1C1/PIGV/AK2/NDUFS5/ST3GAL3/AKR1A1/POMGNT1/ST6GALNAC3/EXTL2/AMPD2/NDUFS2/SDHC/PIGC/SOAT1/PARP1/ADSS/RRM2/ADCY3/CAD/GALNT14/GFPT1/MOGS/ST3GAL5/UXS1/ST6GAL2/HS6ST1/MGAT5/GALNT5/GALNT3/SLC25A12/ATP5MC3/PGAP1/TYW5/ATIC/NPPC/DTYMK/STT3B/MUSTN1/EOGT/NDUFB4/UMPS/PXYLP1/SERP1/GMPS/ST6GAL1/PIGZ/PAICS/SNCA/IL15/DCTD/SDHA/ATPSCKMT/NDUFS4/ST8SIA4/CHSY3/GALNT10/GCNT2/DSE/UST/CRPPA/DPY19L1/A…	174/3944	662/21110
GO:BP	GO:0010972	negative regulation of G2/M transition of mitotic cell cycle	0.0015269	3944	29	63	21110	CLSPN/ORC1/INTS3/DTL/BABAM2/BARD1/TOPBP1/ABRAXAS1/CCNG1/UIMC1/MRNIP/TRIM39/HUS1/NBN/RAD21/INIP/CDK1/USP47/MRE11/ATM/CHEK1/TICRR/NAE1/AURKB/ZNF830/BRCA1/CDK5RAP3/RBBP8/NOP53	29/3944	63/21110
GO:BP	GO:0044784	metaphase/anaphase transition of cell cycle	0.00158053	3944	39	97	21110	CDCA8/NUF2/TPR/CENPF/GEN1/SPC25/SMARCC1/TACC3/CENPE/TRIP13/CCNB1/APC/TTK/MAD1L1/BCL7B/RAD21/SMARCA2/CDK5RAP2/NEK6/BUB3/ATM/SMARCD1/BCL7A/KNTC1/RB1/DLGAP5/XRCC3/BCL7C/CDT1/AURKB/SMARCE1/CDC27/BIRC5/ANAPC11/NDC80/SMARCA4/UBE2C/KLHL22/SMARCB1	39/3944	97/21110
GO:BP	GO:1901135	carbohydrate derivative metabolic process	0.00163509	3944	260	1059	21110	PARK7/ENO1/SDHB/DDOST/MAN1C1/PIGV/AK2/NDUFS5/ST3GAL3/AKR1A1/POMGNT1/ACOT11/PDE4B/ST6GALNAC3/CTBS/DPYD/EXTL2/AMPD2/ACP6/ATP1A2/NDUFS2/SDHC/PIGC/SOAT1/PARP1/ADSS/RRM2/ADCY3/CAD/RBKS/GALNT14/RAB1A/GFPT1/MOGS/ST3GAL5/RNF103/LYG1/UXS1/ST6GAL2/HS6ST1/MGAT5/GPD2/GALNT5/GALNT3/SLC25A12/ATP5MC3/PGAP1/TYW5/ATIC/NPPC/GPC1/DTYMK/OGG1/STT3B/GLYCTK/MUSTN1/SUCLG2/EOGT/NDUFB4/UMPS/PXYLP1/SERP1/GMPS/ST6GAL1/PIGZ/…	260/3944	1059/21110
GO:BP	GO:0071375	cellular response to peptide hormone stimulus	0.00171057	3944	93	309	21110	AGTRAP/BCAR3/SHC1/ADIPOR1/NUCKS1/SLC30A10/PARP1/ACTN2/ROCK2/LPIN1/CYP1B1/MBD5/STAT1/CFLAR/CPS1/IRS1/PPARG/SMARCC1/GNAI2/EDNRA/GHR/PIK3R1/MAP1B/FER/APC/AP3S1/EDN1/GCLC/HDAC9/CRHR2/GRB10/YWHAG/CAV2/CAV1/SLC39A14/LYN/CA2/PTK2/DENND4C/GKAP1/FBP1/ASS1/FUT7/PRKCQ/PIP4K2A/EIF4EBP2/SORBS1/VWA2/RBM4/SESN3/SIK2/C2CD5/NR4A1/TNS2/SP1/ATP2B1/PTPN11/PXN/RB1/TBC1D4/APEX1/SOS2/RAB15/TSHR/ZNF106/MYO5A/PKM/IGF1R/E…	93/3944	309/21110
GO:BP	GO:0009612	response to mechanical stimulus	0.00175559	3944	71	219	21110	SLC2A1/TXNIP/ATP1A2/PTGS2/CAPN2/SLC8A1/TACR1/MAP3K2/PJVK/TTN/STAT1/CASP8/IGFBP2/SERPINE2/CAV3/PPARG/XPC/TGFBR2/PKD2/FGF2/TLR3/SLC1A3/ITGA2/MAP1B/IRF1/PKD2L2/BMP6/EDN1/RIPOR2/TNF/GCLC/ETV1/PSPH/TMEM120A/PTN/CASP2/GATA4/TNFRSF10B/PTK2B/PTK2/PLEC/TMC1/WHRN/ENG/BAG3/CASP5/CHEK1/TUBA1A/KRT5/TRPV4/P2RX7/MMP14/MEIS2/STRC/IGF1R/PKD1/CYBA/MAP3K14/KCNJ2/PIEZO2/CDH2/CNN2/JUND/GPI/HPN/TGFB1/ABHD12/CD40/AGT/P…	71/3944	219/21110
GO:BP	GO:0044281	small molecule metabolic process	0.00182056	3944	428	1865	21110	KCNAB2/PARK7/ENO1/UBIAD1/SDHB/USP48/HMGCL/LDLRAP1/PTAFR/SESN2/MECR/AK2/AZIN2/NDUFS5/MFSD2A/SLC2A1/HYI/AKR1A1/FAAH/CYP4Z1/ACOT11/PARS2/FGGY/PGM1/PDE4B/ACADM/DPYD/DBT/EXTL2/AMPD2/GSTM4/GSTM2/SLC16A1/WARS2/PHGDH/PRKAB2/FMO5/ARNT/THEM4/ATP1A2/NDUFS2/SDHC/DUSP12/MGST3/FMO3/SOAT1/NMNAT2/PTGS2/PLA2G4A/NR5A2/ADIPOR1/LPGAT1/PARP1/MTR/FH/ADSS/RRM2/ODC1/LPIN1/ADCY3/HADHB/CAD/RBKS/CYP1B1/HAAO/GFPT1/CYP26B1/M…	428/3944	1865/21110
GO:BP	GO:0044237	cellular metabolic process	0.00185903	3944	2280	11477	21110	AGRN/TNFRSF18/SSU72/CDK11B/FAAP20/TNFRSF14/TP73/KCNAB2/ZBTB48/CAMTA1/PER3/PARK7/RERE/ENO1/PIK3CD/DFFA/SRM/EXOSC10/UBIAD1/MFN2/SDHB/CAMK2N1/ECE1/USP48/HNRNPR/HMGCL/PNRC2/SRSF10/SRRM1/MTFR1L/RPS6KA1/PIGV/IFI6/PTAFR/SESN2/YTHDF2/SRSF4/MECR/SNRNP40/PTP4A2/KHDRBS1/ZBTB8A/RBBP4/AK2/AZIN2/ZNF362/SFPQ/CLSPN/AGO4/AGO1/AGO3/CDCA8/SF3A3/FHL3/NDUFS5/PPIE/MFSD2A/NFYC/SCMH1/FOXO6/HIVEP3/PPIH/YBX1/SLC2A1/EBNA1B…	2280/3944	11477/21110
GO:BP	GO:1902099	regulation of metaphase/anaphase transition of cell cycle	0.00186094	3944	38	94	21110	CDCA8/NUF2/TPR/CENPF/GEN1/SPC25/SMARCC1/CENPE/TRIP13/CCNB1/APC/TTK/MAD1L1/BCL7B/RAD21/SMARCA2/CDK5RAP2/NEK6/BUB3/ATM/SMARCD1/BCL7A/KNTC1/RB1/DLGAP5/XRCC3/BCL7C/CDT1/AURKB/SMARCE1/CDC27/BIRC5/ANAPC11/NDC80/SMARCA4/UBE2C/KLHL22/SMARCB1	38/3944	94/21110
GO:BP	GO:0030097	hemopoiesis	0.00188665	3944	235	944	21110	PIK3CD/CASP9/WASF2/YTHDF2/CD2/GPR89A/ACP6/ARNT/HAX1/IL6R/GON4L/IFI16/SLAMF8/FCGR2B/MR1/CDC73/RHEX/CD46/BATF3/FLVCR1/TGFB2/PARP1/WNT3A/ABCB10/EIF2AK2/ZFP36L2/TTC7A/MSH2/VPS54/CYP26B1/GLI2/SP3/ATF2/ITGA4/STAT1/CASP8/XRCC5/NHEJ1/DOCK10/INPP5D/ING5/FANCD2/PPARG/PLCL2/TOP2B/EOMES/TGFBR2/SNRK/SMARCC1/WNT5A/RABL3/HCLS1/CLDN18/DHX36/MLF1/BCL6/TFRC/ADD1/RBPJ/PPP3CA/LEF1/IL15/SH3RF1/HMGB2/CASP3/TLR3/DROSHA…	235/3944	944/21110
GO:BP	GO:0051321	meiotic cell cycle	0.00200074	3944	87	285	21110	YTHDF2/AGO4/RAD54L/NDC1/MSH4/BRDT/NUF2/ASPM/MSH6/ACTR2/CYP26B1/NCAPH/NPPC/FANCD2/SGO1/TOP2B/WNT5A/ANAPC13/SMC4/CENPC/ANAPC10/EDNRA/MND1/TRIP13/NSUN2/RAD1/PTTG1/EDN1/MSH5/UBR2/KLHDC3/ZNF318/TTK/SUN1/LFNG/HUS1/ZSCAN21/STAG3/ZCWPW1/XRCC2/MYBL1/TERF1/NBN/RAD21/SHOC1/ANAPC16/BUB3/KIF18A/MRE11/PIWIL4/ATM/NCAPD3/RAD51AP1/CDK2/BRCA2/TUBGCP3/METTL3/FANCM/RAD51B/MLH3/RAD51/MNS1/CCNB2/PKMYT1/MARF1/SYCE1L/FA…	87/3944	285/21110
GO:BP	GO:0033045	regulation of sister chromatid segregation	0.00206954	3944	41	105	21110	CDCA8/NUF2/TPR/CENPF/HNRNPU/GEN1/SPC25/SMARCC1/TACC3/CENPE/TRIP13/CCNB1/APC/PTTG1/TTK/MAD1L1/BCL7B/RAD21/SMARCA2/CDK5RAP2/NEK6/BUB3/ATM/SMARCD1/BCL7A/KNTC1/RB1/DLGAP5/XRCC3/BCL7C/CDT1/AURKB/SMARCE1/CDC27/BIRC5/ANAPC11/NDC80/SMARCA4/UBE2C/KLHL22/SMARCB1	41/3944	105/21110
GO:BP	GO:0022405	hair cycle process	0.00215498	3944	39	98	21110	GORAB/TGFB2/GLI2/IGFBP5/WNT10A/WNT5A/TP63/LDB2/RBPJ/INTU/NSUN2/FGF10/FST/TNF/HDAC2/PDGFA/EGFR/NOM1/FZD3/EXT1/NOTCH1/LDB1/FGFR2/LGR4/ALX4/TNFRSF19/SAV1/CDH3/NF1/NGFR/APCDD1/SMAD4/BCL2/FERMT1/GNAS/LAMA5/TSPEAR/CELSR1/EDA	39/3944	98/21110
GO:BP	GO:0022404	molting cycle process	0.00215498	3944	39	98	21110	GORAB/TGFB2/GLI2/IGFBP5/WNT10A/WNT5A/TP63/LDB2/RBPJ/INTU/NSUN2/FGF10/FST/TNF/HDAC2/PDGFA/EGFR/NOM1/FZD3/EXT1/NOTCH1/LDB1/FGFR2/LGR4/ALX4/TNFRSF19/SAV1/CDH3/NF1/NGFR/APCDD1/SMAD4/BCL2/FERMT1/GNAS/LAMA5/TSPEAR/CELSR1/EDA	39/3944	98/21110
GO:BP	GO:0030177	positive regulation of Wnt signaling pathway	0.00215558	3944	51	142	21110	WLS/CDC73/ASPM/TMEM9/LGR6/WNT3A/DISC1/USP34/LBX2/TTC21B/CRBN/WNT5A/TBL1XR1/RBPJ/LEF1/FGF2/TERT/SEMA5A/FGF10/DEPDC1B/ZBED3/SOX4/POU5F1/PTK7/RPS12/EGFR/CAV1/SULF1/MLLT3/RECK/WNK2/FGFR2/FAM53B/USP47/LGR4/TMEM132A/WNT5B/CSNK1G1/SMAD3/VPS35/CDH3/WNT3/SMURF2/CSNK1G2/SMARCA4/PPM1N/CSNK2A1/BMP2/ADNP/EDA/GPC3	51/3944	142/21110
GO:BP	GO:0030198	extracellular matrix organization	0.00247844	3944	96	324	21110	PDPN/COL16A1/NTNG1/CTSS/LAMC1/HMCN1/ELF3/LAMB3/TGFB2/WNT3A/NID1/PXDN/VIT/CYP1B1/ANTXR1/COL5A2/CFLAR/COL4A4/COLQ/CRTAP/KIF9/LAMB2/COL8A1/PHLDB2/ADAMTS3/PRDM5/NDNF/TLL1/SH3PXD2B/ADAMTS2/FLOT1/TNF/TNXB/FSCN1/AEBP1/PLOD3/LAMB1/LAMB4/CAV2/CAV1/ST7/SULF1/MATN2/EXT1/TNFRSF11B/COL14A1/RECK/TGFBR1/COL27A1/OLFML2A/ENG/POMT1/NTNG2/COL5A1/NOTCH1/ITGB1/P4HA1/TLL2/NFKB2/COL17A1/CREB3L1/PHLDB1/PRICKLE1/NTN4/RB1…	96/3944	324/21110
GO:BP	GO:0001501	skeletal system development	0.00248331	3944	148	550	21110	WASF2/HSPB11/NFIA/ECM1/SLC39A1/THBS3/PRRX1/FLVCR1/TGFB2/WNT9A/IFT172/EFEMP1/CYP26B1/GLI2/SP3/ATF2/COL5A2/NAB1/NPPC/TGFBR2/PTH1R/SETD2/PLXNB1/MUSTN1/WNT5A/BBX/RYK/CLDN18/SERP1/SHOX2/IFT80/TP63/FGFR3/NSD2/EVC/WDR19/FGF2/EDNRA/PDGFC/TLL1/HAND2/ANKH/NPR3/SPEF2/RANBP3L/GHR/FST/HEXB/FBN2/SMAD5/PPARGC1B/TCOF1/SH3PXD2B/BMP6/EDN1/SOX4/MDFI/RUNX2/MTHFD1L/FAM20C/GLI3/MCPH1/SLC39A14/SULF1/EXT1/TNFRSF11B/NFIB…	148/3944	550/21110
GO:BP	GO:0006513	protein monoubiquitination	0.0024978	3944	34	81	21110	FAAP20/RNF2/CDC73/UBE2T/DTL/BABAM2/FANCL/BARD1/RAD18/FBXL2/DTX3L/RNF168/PCGF3/PDCD6/UBE3D/TRIM56/CUL1/FANCG/PCGF5/PCGF6/NEURL1/TSG101/RAG1/DDB2/BRCA2/OBI1/FANCM/RAD51/RNF40/FANCA/PEX12/BRCA1/KLHL22/FANCB	34/3944	81/21110
GO:BP	GO:0043434	response to peptide hormone	0.00254603	3944	120	427	21110	AGTRAP/NUDC/SESN2/SRSF4/SLC2A1/BCAR3/SHC1/PTGS2/ADIPOR1/NUCKS1/SLC30A10/PARP1/ACTN2/ROCK2/LPIN1/CYP1B1/PNPT1/MBD5/STAT1/CFLAR/CPS1/IGFBP2/IGFBP5/IRS1/TWIST2/PPARG/SMARCC1/GNAI2/HADH/EDNRA/GHR/PIK3R1/MAP1B/ZBED3/FER/APC/AP3S1/EDN1/GCLC/HDAC9/CRHR2/KBTBD2/GRB10/YWHAG/CAV2/CAV1/SLC39A14/LYN/CA2/PTK2/DENND4C/GKAP1/FBP1/ASS1/FUT7/PRKCQ/PIP4K2A/EIF4EBP2/SORBS1/VWA2/CRY2/RBM4/INPPL1/UCP3/SESN3/SIK2/C2CD…	120/3944	427/21110
GO:BP	GO:0001942	hair follicle development	0.00254631	3944	38	95	21110	GORAB/TGFB2/GLI2/IGFBP5/WNT10A/WNT5A/TP63/LDB2/RBPJ/INTU/NSUN2/FGF10/FST/TNF/HDAC2/PDGFA/EGFR/NOM1/FZD3/EXT1/NOTCH1/LDB1/FGFR2/LGR4/ALX4/TNFRSF19/SAV1/CDH3/NF1/NGFR/APCDD1/SMAD4/BCL2/FERMT1/GNAS/LAMA5/CELSR1/EDA	38/3944	95/21110
GO:BP	GO:0031032	actomyosin structure organization	0.0025663	3944	66	201	21110	STMN1/WASF2/RHOC/CSRP1/CDC42BPA/OBSCN/ACTN2/ROCK2/CCDC88A/ALMS1/RTKN/TACR1/NEB/TTN/CFLAR/CAV3/PHLDB2/PAK2/PIK3R1/SYNPO/EDN1/EPB41L2/ANLN/MET/ZYX/ARHGEF10/PTK2B/PLEC/PGM5/TGFBR1/FAM171A1/ITGB1/PDLIM1/SORBS1/ARRB1/PAK1/KRT8/CIT/PXN/FERMT2/TGFB3/TTC8/CAPN3/TRPM7/TPM1/SMAD3/BBS4/MEF2A/MYLK3/FLII/PRKAR1A/EPB41L3/ROCK1/FHOD3/SMAD4/CNN2/ARHGEF18/PIK3R2/RHPN2/TNNT1/EPB41L1/MYL9/PPM1F/MYOC/NRAP/CSRP3	66/3944	201/21110
GO:BP	GO:0016032	viral process	0.00266158	3944	119	423	21110	TNFRSF14/PPIE/PPIH/ST3GAL3/NFIA/ST6GALNAC3/LAMTOR5/IFI16/XPR1/DHX9/NR5A2/NUCKS1/CD46/EIF2AK2/RAB1A/PCBP1/MOGS/MGAT5/ITGAV/STAT1/PIKFYVE/SP100/TOP2B/FBXL2/UBP1/RPSA/SPCS1/TASOR/PLSCR1/TRIM59/ST6GAL1/TFRC/LEF1/LARP7/ITGA2/ATG12/CD74/DEK/TNF/HSPA1A/HSP90AB1/EEF1A1/ATG5/DDX56/PPIA/EGFR/SRPK2/CDHR3/CAV2/CAV1/ZC3HAV1/CNOT7/WWP1/ST3GAL1/LY6E/TRIM32/MVB12B/NOTCH1/USP6NL/ITGB1/CDK1/CH25H/CTBP2/IFITM3/CD81…	119/3944	423/21110
GO:BP	GO:0043062	extracellular structure organization	0.00288008	3944	96	325	21110	PDPN/COL16A1/NTNG1/CTSS/LAMC1/HMCN1/ELF3/LAMB3/TGFB2/WNT3A/NID1/PXDN/VIT/CYP1B1/ANTXR1/COL5A2/CFLAR/COL4A4/COLQ/CRTAP/KIF9/LAMB2/COL8A1/PHLDB2/ADAMTS3/PRDM5/NDNF/TLL1/SH3PXD2B/ADAMTS2/FLOT1/TNF/TNXB/FSCN1/AEBP1/PLOD3/LAMB1/LAMB4/CAV2/CAV1/ST7/SULF1/MATN2/EXT1/TNFRSF11B/COL14A1/RECK/TGFBR1/COL27A1/OLFML2A/ENG/POMT1/NTNG2/COL5A1/NOTCH1/ITGB1/P4HA1/TLL2/NFKB2/COL17A1/CREB3L1/PHLDB1/PRICKLE1/NTN4/RB1…	96/3944	325/21110
GO:BP	GO:0090092	regulation of transmembrane receptor protein serine/threonine kinase signaling pathway	0.00298141	3944	84	275	21110	NBL1/RBBP4/TGFB2/PARP1/ARID4B/GREM2/LTBP1/CRIM1/SPRED2/ACVR1/CAV3/PPARG/TGFBR2/WNT5A/IL17RD/FSTL1/VEPH1/RBPJ/SPRY1/SAP30/FGF10/FST/FOXD1/NREP/FBN2/BMP6/POU5F1/HSPA1A/TNXB/HSP90AB1/TFAP2B/ZNF451/TTK/HDAC2/LATS1/MAGI2/CAV2/CAV1/GATA4/SDCBP/SULF1/TGFBR1/HSPA5/ENG/NOTCH1/ZEB1/TET1/BMPR1A/HTRA1/DKK3/SINHCAF/GDF11/LEMD3/CHST11/SUDS3/LATS2/SPART/SPRY2/TGFB3/SPRED1/SMAD3/ZNF423/NUP93/TP53/ITGA3/TOB1/SMUR…	84/3944	275/21110
GO:BP	GO:0001525	angiogenesis	0.00319985	3944	143	530	21110	PIK3CD/HSPG2/CLIC4/WASF2/AGO1/WARS2/ECM1/SHC1/PTGS2/TGFB2/AKT3/PXDN/ROCK2/CYP1B1/RTN4/HS6ST1/ACVR1/ATF2/ITGAV/STAT1/CASP8/NRP2/FN1/SP100/NPPC/PPARG/TGFBR2/UBP1/SETD2/WNT5A/COL8A1/EPHB1/PIK3CB/FGFBP1/RBPJ/ARHGAP24/LEF1/ENPEP/NDNF/FGF2/EDNRA/HAND2/TLR3/PDCD6/TERT/SEMA5A/NPR3/FGF10/THBS4/ERAP1/SEMA6A/SLC12A2/FGF1/EDN1/TNF/NOTCH4/THBS2/DLL1/PDGFA/HDAC9/GPNMB/CCM2/GTF2I/EPHB4/SRPK2/NRCAM/CAV1/CALD1/GA…	143/3944	530/21110
GO:BP	GO:0071496	cellular response to external stimulus	0.00322929	3944	97	330	21110	SESN2/MFSD2A/SLC2A1/USP33/PRKAB2/IFI16/ATP1A2/XPR1/PTGS2/GLRX2/EIF2AK2/MAP3K2/ATF2/ITGA4/CASP8/PPARG/UCN2/PIK3R4/FGF2/IL15/TLR3/DAP/ITGA2/FNIP1/IRF1/BMP6/RIPOR2/RXRB/TFEB/GCLC/ATG5/CAV1/CASP2/AOC1/PRKAG2/TNFRSF10B/WRN/LYN/GDAP1/PLEC/HSPA5/ENG/RXRA/BAG3/SLC1A2/CHKA/SESN3/CASP5/SIK2/HSPA8/CHEK1/DCPS/ITFG2/GABARAPL1/SP1/HNRNPA1/ATP2B1/NUAK1/MAP1LC3B2/PRKAB1/P2RX7/ULK1/GAS6/PRKD1/FBXO22/IGF1R/NPRL3/T…	97/3944	330/21110
GO:BP	GO:1900180	regulation of protein localization to nucleus	0.00332144	3944	50	140	21110	PARK7/SESN2/EFCAB7/LAMTOR5/LMNA/TPR/PTGS2/PARP1/CCT4/CCT7/SUMO1/HCLS1/DTX3L/CLDN18/WWTR1/TFRC/LARP7/TERT/CCT5/PIK3R1/CTNNA1/LATS1/TCP1/GLI3/CCT6A/PKIA/CDK1/LZTS2/TCF7L2/BAG3/CCT2/LATS2/NUP58/DCLK1/PRKD1/FERMT2/HSP90AA1/SMAD3/NF1/TMEM98/CDK5RAP3/NGFR/PIK3R2/TGFB1/FERMT1/PKIG/CCT8/CARD10/MAGED1/FLNA	50/3944	140/21110
GO:BP	GO:2000278	regulation of DNA biosynthetic process	0.00332952	3944	46	125	21110	EXOSC10/HNRNPU/CYP1B1/CCT4/CCT7/XRCC5/NPPC/ING5/PPARG/RFC4/HNRNPD/FGF2/CCT5/DCP2/TNF/HSP90AB1/TCP1/HNRNPA2B1/CCT6A/DNAJC2/POT1/PTK2B/GINS4/TERF1/DSCC1/PRKCQ/ATM/CHEK1/ING4/HNRNPA1/CCT2/MAPKAPK5/PARP4/RFC3/DACH1/HNRNPC/HSP90AA1/PML/CHTF18/GINS2/TP53/AURKB/GINS1/CCT8/RGN/GNL3L	46/3944	125/21110
GO:BP	GO:0051347	positive regulation of transferase activity	0.00340678	3944	144	535	21110	PARK7/SESN2/CLSPN/ROR1/LMO4/IL6R/DUSP12/TGFB2/WNT3A/MAPRE3/CCDC88A/CCT4/STRADB/XRCC5/IRS1/COPS8/CAMK1/TGFBR2/MST1R/WNT5A/CD200/PIK3R4/RYK/EPHB1/DCUN1D1/RFC4/FGFR3/DCUN1D4/HNRNPD/PKD2/SNCA/CENPE/PDE5A/FGF2/PDGFC/TLR3/GHR/FGF1/CD74/IRGM/MRNIP/NEDD9/EDN1/TNF/AGER/HSP90AB1/PRIM2/SERINC1/TCP1/PDGFA/HNRNPA2B1/PPIA/EGFR/SPDYE3/PILRB/EPHB4/MET/POT1/PRKAG2/TNFRSF10B/PTK2B/CLU/NRG1/GINS4/LYN/NBN/DSCC1/PTK2…	144/3944	535/21110
GO:BP	GO:1902750	negative regulation of cell cycle G2/M phase transition	0.00340726	3944	29	65	21110	CLSPN/ORC1/INTS3/DTL/BABAM2/BARD1/TOPBP1/ABRAXAS1/CCNG1/UIMC1/MRNIP/TRIM39/HUS1/NBN/RAD21/INIP/CDK1/USP47/MRE11/ATM/CHEK1/TICRR/NAE1/AURKB/ZNF830/BRCA1/CDK5RAP3/RBBP8/NOP53	29/3944	65/21110
GO:BP	GO:0035825	homologous recombination	0.00340726	3944	29	65	21110	RAD54L/MSH4/NUCKS1/BARD1/FANCD2/TOP2B/TOPBP1/MND1/TRIP13/MSH5/UBR2/KLHDC3/NBN/RAD21/SHOC1/MRE11/ATM/RAD51AP1/FANCM/RAD51B/MLH3/RAD51/RAD51D/TOP2A/BRCA1/EME1/RAD51C/RBBP8/DMC1	29/3944	65/21110
GO:BP	GO:1901976	regulation of cell cycle checkpoint	0.00349134	3944	24	49	21110	CDCA8/TPR/GEN1/BABAM2/MAP3K20/BARD1/CCNB1/DDX39B/MAD1L1/CDK5RAP2/BRCA2/RNASEH2B/XRCC3/RAD51/WDR76/RFWD3/CDT1/AURKB/BRCA1/BIRC5/THOC1/NDC80/TTI1/CHEK2	24/3944	49/21110
GO:BP	GO:0071345	cellular response to cytokine stimulus	0.00352322	3944	208	826	21110	TNFRSF18/TNFRSF14/TNFRSF25/SRM/LDLRAP1/YTHDF2/YBX1/GBP1/MTF2/ECM1/HAX1/IL6R/ARHGEF2/ETV3/IFI16/CACYBP/DHX9/TPR/NR5A2/ADIPOR1/RHEX/CAPN2/GREM2/HNRNPU/PXDN/WDR35/CYP1B1/SRSF7/ZFP36L2/PNPT1/ACTR2/MAT2A/IL1R2/IL18RAP/SMPD4/RIF1/ITGA4/NUP35/STAT1/HSPD1/CASP8/NRP2/ATIC/XRCC5/CNOT9/SP100/PPARG/NKIRAS1/MST1R/WNT5A/IL17RD/HCLS1/PARP14/CLDN18/IL1RAP/TFRC/STAP1/CXCL1/CXCL2/LEF1/PRDM5/IL15/TLR3/OSMR/GHR/NAIP…	208/3944	826/21110
GO:BP	GO:0032970	regulation of actin filament-based process	0.00361606	3944	115	408	21110	PDPN/ARHGEF19/CAPZB/STMN1/WASF2/PDE4B/RHOC/HAX1/IQGAP3/KIRREL1/ATP1A2/ARPC5/ACTN2/ROCK2/CDC42EP3/PLEKHH2/SPTBN1/CCDC88A/ALMS1/TACR1/TMSB10/BIN1/NEB/SUMO1/ARPC2/CAV3/ARPC4/BRK1/PHLDB2/HCLS1/PAK2/ADD1/STAP1/SYNPO2/SEMA5A/PDE4D/PIK3R1/IQGAP2/RASA1/RHOBTB3/PAM/FER/SYNPO/DBN1/NEDD9/EDN1/LATS1/PDGFA/FSCN1/ARPC1B/CAV1/MET/ARHGEF10/GATA4/PTK2B/FAM49B/C9orf72/TGFBR1/MYO3A/WASHC2C/ACTA2/ADD3/RHOG/INPPL1/FC…	115/3944	408/21110
GO:BP	GO:0045229	external encapsulating structure organization	0.00387438	3944	96	327	21110	PDPN/COL16A1/NTNG1/CTSS/LAMC1/HMCN1/ELF3/LAMB3/TGFB2/WNT3A/NID1/PXDN/VIT/CYP1B1/ANTXR1/COL5A2/CFLAR/COL4A4/COLQ/CRTAP/KIF9/LAMB2/COL8A1/PHLDB2/ADAMTS3/PRDM5/NDNF/TLL1/SH3PXD2B/ADAMTS2/FLOT1/TNF/TNXB/FSCN1/AEBP1/PLOD3/LAMB1/LAMB4/CAV2/CAV1/ST7/SULF1/MATN2/EXT1/TNFRSF11B/COL14A1/RECK/TGFBR1/COL27A1/OLFML2A/ENG/POMT1/NTNG2/COL5A1/NOTCH1/ITGB1/P4HA1/TLL2/NFKB2/COL17A1/CREB3L1/PHLDB1/PRICKLE1/NTN4/RB1…	96/3944	327/21110
GO:BP	GO:0000165	MAPK cascade	0.00396357	3944	196	772	21110	TP73/GBP1/BCAR3/IL6R/SHC1/IQGAP3/FCGR2B/TGFB2/SLC30A10/MAP3K21/ALKAL2/ROCK2/DNAJC27/EIF2AK2/ZFP36L2/SPRED2/SH3RF3/MAP3K2/MAP3K20/ATF2/ITGAV/CFLAR/STRADB/FN1/CAV3/PPARG/MST1R/GNAI2/WNT5A/RYK/EPHB1/PIK3CB/PAK2/FGFR3/RELL1/MAPK10/PDE5A/FGF2/SPRY1/PDGFC/SH3RF1/HAND2/TLR3/GHR/FGF10/NAIP/SEMA6A/FGF1/CD74/GCNT2/EDN1/BTN2A2/TNF/NELFE/AGER/TPBG/AKAP12/PDGFA/GPNMB/GSDME/MTURN/PPIA/CCM2/IGFBP3/GRB10/EGFR/CA…	196/3944	772/21110
GO:BP	GO:1901653	cellular response to peptide	0.00405306	3944	106	370	21110	AGTRAP/BCAR3/SHC1/ARHGEF2/FCGR2B/ADIPOR1/NUCKS1/SLC30A10/PARP1/ACTN2/ROCK2/LPIN1/CYP1B1/MBD5/ITGA4/STAT1/CFLAR/CPS1/IRS1/PPARG/SMARCC1/GNAI2/EDNRA/GHR/PIK3R1/MAP1B/FER/APC/AP3S1/EDN1/TNF/AGER/GCLC/HDAC9/CRHR2/GRB10/YWHAG/CACNA2D1/CAV2/CAV1/SLC39A14/LYN/CA2/PTK2/DENND4C/GKAP1/FBP1/ASS1/FUT7/PRKCQ/VIM/PIP4K2A/EIF4EBP2/SORBS1/VWA2/RBM4/SESN3/CASP4/SIK2/C2CD5/DDX11/NR4A1/TNS2/SP1/ATP2B1/PTPN11/PXN/RB…	106/3944	370/21110
GO:BP	GO:0048609	multicellular organismal reproductive process	0.00412606	3944	224	902	21110	PTAFR/YTHDF2/KHDRBS1/AZIN2/AGO4/SCMH1/MAST2/TUT4/NDC1/HSPB11/MSH4/BRDT/RNF2/PTGS2/ASPM/TGFB2/PARP1/ARID4B/CATSPERE/DNMT3A/CYP1B1/MORN2/MSH2/MSH6/PSME4/FANCL/VPS54/CYP26B1/TACR1/NCAPH/TSGA10/NPHP1/WDR33/ACVR1/GALNT3/SP3/FSIP2/C2CD6/SPAG16/SERPINE2/RHBDD1/NPPC/SEPTIN2/FANCD2/NR2C2/CRTAP/SFMBT1/TMF1/ROBO2/CFAP44/ZNF148/TXNRD3/DHX36/BCL6/TP63/CCNI/LARP7/PDE5A/SPATA5/EDNRA/HMGB2/CASP3/TRIP13/NSUN2/RAI…	224/3944	902/21110
GO:BP	GO:0015980	energy derivation by oxidation of organic compounds	0.00417198	3944	98	336	21110	PARK7/SDHB/MTFR1L/NDUFS5/UQCRH/ACADM/AGL/NDUFS2/SDHC/FH/COX7A2L/MSH2/PNPT1/VPS54/GFPT1/GPD2/SLC25A12/IDH1/IRS1/PASK/UQCRC1/SUCLG2/GBE1/NDUFB4/SNCA/SDHA/ATPSCKMT/NNT/NDUFS4/CCNB1/TNF/UQCC2/SDHAF4/SOD2/CYCS/GRB10/NIPSNAP2/MLXIPL/DNAJC30/SLC25A13/ATP5MF/DLD/IMMP2L/PPP1R3A/NDUFA5/PRKAG2/PLEC/ACO1/ATP5F1C/DHTKD1/CISD1/CDK1/SORBS1/SIRT3/SLC25A22/CAVIN3/COX8A/ME3/DLAT/SDHD/SLC37A4/GABARAPL1/ETFRF1/PFKM/…	98/3944	336/21110
GO:BP	GO:0019079	viral genome replication	0.00430216	3944	46	126	21110	PPIE/PPIH/NFIA/LAMTOR5/IFI16/NR5A2/NUCKS1/EIF2AK2/PCBP1/TOP2B/FBXL2/TASOR/PLSCR1/DEK/TNF/EEF1A1/ATG5/DDX56/PPIA/SRPK2/ZC3HAV1/CNOT7/NOTCH1/CTBP2/IFITM3/TRIM6/HSPA8/RESF1/PCBP2/HMGA2/OAS2/MPHOSPH8/GAS6/IFI27/CCNK/HACD3/TOP2A/VAPA/BCL2/SHFL/ILF3/TBC1D20/ADARB1/SMARCB1/APOBEC3G/ZBED1	46/3944	126/21110
GO:BP	GO:1901989	positive regulation of cell cycle phase transition	0.00445183	3944	43	115	21110	STIL/SASS6/CDC73/DTL/RRM2/TP63/PLRG1/TERT/FGF10/CCNB1/NPM1/DDX39B/MAD1L1/EGFR/CDK1/RRM1/CDCA5/CCND1/RDX/CCND2/GLI1/CENPJ/RB1/APEX1/DLGAP5/RAD51B/PAGR1/CDT1/CDK10/ATAD5/DBF4B/CDC27/RAD51C/ANAPC11/THOC1/TGFB1/CDC25B/FAM83D/UBE2C/APP/ADAMTS1/CHEK2/MECP2	43/3944	115/21110
GO:BP	GO:0070647	protein modification by small protein conjugation or removal	0.00453046	3944	256	1053	21110	UBE2J2/FAAP20/KLHL21/PARK7/USP48/LRRC41/USP33/RPL5/ARNT/UFC1/DCAF6/COP1/RNF2/IVNS1ABP/CDC73/UBE2T/DTL/TRIM17/SPRTN/SMC6/BABAM2/FANCL/BCL11A/USP34/RNF103/SH3RF3/UBE2E3/SUMO1/BARD1/USP37/COPS7B/USP40/COPS8/CRBN/RAD18/FBXL2/RASSF1/ASB14/CBLB/DTX3L/ANAPC13/RNF7/HLTF/WWTR1/TRIM59/USP13/DCUN1D1/MAGEF1/RNF168/PCGF3/RNF4/DCAF16/DCUN1D4/UBA6/ABRAXAS1/HERC5/RNF150/ANAPC10/TRIM2/SH3RF1/PDCD6/FBXL7/SKP2/ERCC…	256/3944	1053/21110
GO:BP	GO:0003002	regionalization	0.00458703	3944	121	436	21110	NBL1/SCMH1/STIL/HSPB11/WLS/PRKACB/MTF2/VANGL2/GPR161/GORAB/RNF2/DISP1/WNT3A/GREM2/IFT172/DYNC2LI1/CYP26B1/GLI2/ACVR1/TTC21B/BBS5/PGAP1/NRP2/EOMES/TGFBR2/WNT5A/TASOR/ROBO2/ARL6/IFT57/DZIP1L/TRA2B/TP63/CC2D2A/RBPJ/WDR19/GRSF1/PKD2/LEF1/BBS7/FGF2/SPRY1/INTU/EDNRA/TLL1/HAND2/BASP1/FGF10/FOXD1/FGF1/EDN1/POU5F1/PBX2/MDFI/DLL1/LFNG/DNAH11/GLI3/SEMA3C/XRCC2/GATA4/EXT1/MLLT3/IFT74/TGFBR1/ENG/NOTCH1/BICC1/…	121/3944	436/21110
GO:BP	GO:0060537	muscle tissue development	0.00468538	3944	115	410	21110	TP73/SELENON/HIVEP3/ACADM/BCL9/LMNA/CSRP1/CENPF/TGFB2/WNT3A/ACTN2/HNRNPU/SLC8A1/FOXN2/VPS54/CYP26B1/FHL2/NEB/ACVR1/XIRP2/TTN/CFLAR/IGFBP5/GPC1/CAV3/NR1D2/EOMES/TGFBR2/WNT5A/HEG1/EPHB1/SHOX2/RBPJ/PKD2/PPP3CA/LEF1/FGF2/EDNRA/SAP30/SORBS2/NLN/PTCD2/SMAD5/EDN1/RIPOR2/FLOT1/UQCC2/TFAP2B/ATG5/DLL1/HDAC9/SEMA3C/CAV2/CAV1/GATA4/NRG1/ZFPM2/PLEC/PGM5/ZFAND5/TGFBR1/ENG/GTF3C5/NOTCH1/ITGB1/CDK1/PPP3CB/BMPR1A…	115/3944	410/21110
GO:BP	GO:0043604	amide biosynthetic process	0.00475563	3944	226	913	21110	RPS6KA1/PTAFR/SESN2/YTHDF2/KHDRBS1/AGO4/AGO1/AGO3/YBX1/ST3GAL3/RPS8/TUT4/PARS2/ST6GALNAC3/RPL5/WARS2/RPS27/UHMK1/DHX9/TPR/PPP1R15B/HNRNPU/ROCK2/DDX1/MRPL33/EIF2AK2/CYP1B1/ZFP36L2/LRPPRC/MTIF2/PNPT1/TIA1/ST3GAL5/PTCD3/MRPS5/SMPD4/CERS6/SLC25A12/GLS/BZW1/FASTKD2/CPS1/RPL37A/IGFBP5/CNOT9/DIS3L2/EIF4E2/GIGYF2/PASK/RPUSD3/RPL32/MRPS25/RPL15/RPSA/LARS2/RPL29/EEFSEC/MRPL3/SERP1/DHX36/FXR1/IGF2BP2/MRPL1/…	226/3944	913/21110
GO:BP	GO:0060828	regulation of canonical Wnt signaling pathway	0.00484195	3944	77	249	21110	NPHP4/WLS/ASPM/TMEM9/LGR6/WNT3A/USP34/TTC21B/IGFBP2/LIMD1/WNT5A/WWTR1/TBL1XR1/RBPJ/FGF2/NKD2/SEMA5A/FGF10/ZBED3/APC/MCC/SOX4/POU5F1/PTK7/TPBG/RPS12/LATS1/GLI3/EGFR/CDK14/CAV1/SOX7/TMEM64/STK3/MLLT3/RECK/TLE4/WNK2/INVS/RAPGEF1/NOTCH1/CCNY/BICC1/LZTS2/TCF7L2/FGFR2/FAM53B/USP47/DKK3/LGR4/PRICKLE1/LMBR1L/IGFBP6/GLI1/LATS2/CCDC88C/CSNK1G1/SMAD3/VPS35/CDH3/IFT20/IGFBP4/SMURF2/AXIN2/CDH2/CSNK1G2/TLE2/TL…	77/3944	249/21110
GO:BP	GO:0034655	nucleobase-containing compound catabolic process	0.0048639	3944	117	419	21110	DFFA/EXOSC10/PNRC2/YTHDF2/AGO4/AGO1/AGO3/YBX1/TUT4/PDE4B/DPYD/DHX9/ANGEL2/HNRNPU/RNASEH1/ROCK2/NBAS/ZFP36L2/LRPPRC/PNPT1/VPS54/FASTKD2/CNOT9/DIS3L2/GIGYF2/OGG1/EXOG/WDR82/SUCLG2/DHX36/FXR1/IGF2BP2/GRSF1/HNRNPD/PDE5A/NSUN2/TENT4A/PDE4D/DCP2/PHAX/HNRNPA0/CNOT8/NPM1/HSPA1A/APOBEC2/ENPP3/PDE7B/RNASET2/ZC3HAV1/CNOT7/ENTPD4/PDE7A/GALT/EXOSC2/TRAF2/UPF2/VIM/DNA2/NUDT13/CELF1/PATL1/ATM/SIDT2/DCPS/DCP1B/D…	117/3944	419/21110
GO:BP	GO:0050678	regulation of epithelial cell proliferation	0.00510084	3944	107	376	21110	PIK3CD/ECM1/ARNT/IQGAP3/LAMC1/CDC73/TGFB2/WNT3A/AKT3/IFT172/RTN4/TACR1/GLI2/ATF2/ITGA4/STAT1/CFLAR/NRP2/PPARG/WNT5A/IFT57/IFT80/TP63/FGFBP1/RBPJ/FGF2/INTU/HMGB2/PDCD6/SEMA5A/FGF10/THBS4/MCC/FGF1/BMP6/TNF/RUNX2/PTPRK/EGFR/CDK6/LAMB1/CAV2/CAV1/PTN/SULF1/STK3/NFIB/IFT74/KLF9/TGFBR1/ENG/NOTCH1/ZEB1/BMPR1A/MMRN2/TCF7L2/FGFR2/HTRA1/DEAF1/SAAL1/VEGFB/CCND1/ST8SIA1/NR4A1/SP1/GLI1/HMGB1/BRCA2/RB1/EDNRB/PR…	107/3944	376/21110
GO:BP	GO:0006338	chromatin remodeling	0.00519072	3944	131	481	21110	RERE/EXOSC10/RBBP4/SCMH1/KDM4A/NASP/RAD54L/ITGB3BP/BRDT/TTF2/LMNA/IFI16/RNF2/TPR/ARID4B/HNRNPU/SMYD3/DNMT3A/ZRANB3/RIF1/HAT1/ATF2/ZDBF2/SMARCAL1/HJURP/EOMES/ZNF445/SETD2/SMARCC1/RAD54L2/TASOR/HLTF/TP63/PCGF3/LIN54/SMARCAD1/ZNF827/HMGB2/PRIMPOL/BRD9/LMNB1/PWWP2A/NPM1/DEK/HIST1H2BJ/POU5F1/UBR2/BICRAL/HDAC2/SHPRH/HDAC9/CBX3/BAZ1B/BCL7B/SRPK2/ASH2L/SMARCA2/MLLT3/CENPP/ERCC6L2/ANP32B/SET/BRD3/SUV39H2/…	131/3944	481/21110
GO:BP	GO:0022612	gland morphogenesis	0.00553409	3944	46	127	21110	RPS6KA1/ELF3/TGFB2/WNT3A/RTN4/GLI2/CFLAR/IGFBP5/CAV3/TGFBR2/WNT5A/TP63/FGF10/FGF1/ID4/TNF/PDGFA/GLI3/EGFR/SEMA3C/CAV1/PTN/CSMD1/SULF1/NFIB/TNC/NOTCH1/NRG3/FGFR2/LRP5/GLI1/NTN4/TGFB3/PML/NTN1/MED1/TWSG1/BCL2/HPN/TGFB1/BMP7/LAMA5/MSN/AR/EDA/NOG	46/3944	127/21110
GO:BP	GO:0045667	regulation of osteoblast differentiation	0.00553409	3944	46	127	21110	IL6R/CRIM1/ACVR1/IGFBP5/NPPC/TWIST2/PPARG/LIMD1/WWTR1/TP63/PPP3CA/FGF2/HAND2/RANBP3L/FBN2/SMAD5/BMP6/TNF/CLIC1/RUNX2/FAM20C/GLI3/CDK6/TMEM64/PTK2/RORB/NOTCH1/BMPR1A/FGFR2/NELL1/LRP5/HDAC7/GLI1/PRKD1/FERMT2/SMAD3/NBR1/TOB1/AXIN2/TWSG1/JUND/LRP3/BMP2/BMP7/GDPD2/NOG	46/3944	127/21110
GO:BP	GO:0060601	lateral sprouting from an epithelium	0.00556645	3944	10	12	21110	GLI2/WNT5A/TP63/FGF10/SULF1/FGFR2/BMP7/CELSR1/AR/NOG	10/3944	12/21110
GO:BP	GO:0031400	negative regulation of protein modification process	0.00583448	3944	131	482	21110	PARK7/CAMK2N1/RPL5/MTF2/KIRREL1/IVNS1ABP/PPP1R15B/SMYD3/ROCK2/TRIB2/SLC8A1/SPRED2/MGAT5/CTDSP1/CAV3/PPARG/CRTAP/CTDSPL/GNAI2/CBLB/DTX3L/PARP14/HEG1/PIK3CB/WWTR1/PAK2/SNCA/SPRY1/CASP3/PDE4D/ZBED3/APC/TAF7/NPM1/SQSTM1/RACK1/SOX4/PPP1R11/TNF/HSPA1A/PHF1/GCLC/ATG5/HDAC2/LATS1/PRKAR1B/PPIA/IGFBP3/MLXIPL/YWHAG/CAV1/PRKAG2/NCAPG2/IKBKB/LYN/PKIA/PLEC/C9orf72/CDK5RAP2/ENG/SET/PDCD4/INPP5F/BUB3/IPO7/TSG101…	131/3944	482/21110
GO:BP	GO:0032204	regulation of telomere maintenance	0.00583754	3944	40	105	21110	EXOSC10/LMNA/PARP1/HNRNPU/SMC6/CCT4/CCT7/XRCC5/DHX36/HNRNPD/CCT5/SLF1/DCP2/TCP1/HNRNPA2B1/CCT6A/POT1/TERF1/NBN/SMC5/PRKCQ/MRE11/ATM/NFRKB/HNRNPA1/CCT2/MAPKAPK5/HNRNPC/YLPM1/YY1/PML/USP7/TERF2IP/AURKB/UPF1/XRCC1/CCT8/GNL3L/HDAC8/ATRX	40/3944	105/21110
GO:BP	GO:0032868	response to insulin	0.00599356	3944	82	271	21110	SESN2/SRSF4/SLC2A1/BCAR3/SHC1/ADIPOR1/NUCKS1/PARP1/LPIN1/STAT1/CFLAR/IGFBP2/IRS1/TWIST2/PPARG/SMARCC1/GNAI2/HADH/GHR/PIK3R1/ZBED3/FER/APC/AP3S1/GCLC/HDAC9/KBTBD2/GRB10/YWHAG/CAV2/SLC39A14/LYN/DENND4C/GKAP1/FBP1/FUT7/PRKCQ/PIP4K2A/EIF4EBP2/SORBS1/VWA2/CRY2/RBM4/INPPL1/UCP3/SESN3/SIK2/C2CD5/TNS2/SP1/ATP2B1/TRPV4/PTPN11/RB1/TBC1D4/SOS2/RAB15/ZNF106/MYO5A/VPS13C/PKM/IGF1R/EEF2K/BCAR1/PIP4K2B/PDK2/LPI…	82/3944	271/21110
GO:BP	GO:0070507	regulation of microtubule cytoskeleton organization	0.00611002	3944	54	158	21110	STMN1/STIL/SASS6/GPSM2/PDE4DIP/ARHGEF2/TPR/WNT3A/HNRNPU/MAPRE3/DCTN1/CAV3/KIF15/RASSF1/PHLDB2/CEP70/TACC3/RNF4/SNCA/MAP9/MAP1B/APC/RIPOR2/HSPA1A/SENP6/MET/CDK5RAP2/KIF18A/CDK2AP2/RPS3/PAK1/PHLDB1/NAV3/TRPV4/SKA3/CENPJ/CHMP4A/TTBK2/HDGFL3/PKD1/BMERB1/KATNB1/GIT1/SKA2/TBCD/ROCK1/MAP1S/EML2/NUP62/TPX2/STMN3/MID1IP1/FGF13/MECP2	54/3944	158/21110
GO:BP	GO:0008608	attachment of spindle microtubules to kinetochore	0.00614269	3944	22	44	21110	CDCA8/KIF2C/NUF2/HNRNPU/EML4/SPC25/SGO1/CENPC/ABRAXAS1/CENPE/CCNB1/APC/MAD1L1/RMDN1/BUB3/RB1/KNSTRN/KNL1/CDT1/AURKB/BIRC5/NDC80	22/3944	44/21110
GO:BP	GO:0006270	DNA replication initiation	0.0062679	3944	20	38	21110	ORC1/MCM6/ORC2/TOPBP1/PURA/WRNIP1/GMNN/MCM3/PRIM2/ORC3/MCM7/MCM4/NBN/NOC3L/CDK2/PRIM1/TICRR/ORC6/CDT1/POLA1	20/3944	38/21110
GO:BP	GO:0097190	apoptotic signaling pathway	0.0063131	3944	157	599	21110	TP73/TNFRSF25/PARK7/ENO1/CASP9/IFI6/SFPQ/IL6R/ARHGEF2/LMNA/IFI16/IVNS1ABP/PTGS2/TGFB2/PARP1/CYP1B1/MSH2/MSH6/ACVR1/SCN2A/ITGA6/ATF2/ITGAV/CFLAR/CASP8/STRADB/TMBIM1/MFF/SP100/ING5/ITPR1/GNAI2/PIK3CB/TP63/PAK2/FGFR3/CASP6/SH3RF1/HMGB2/CASP3/SLC25A4/TLR3/PDCD6/TERT/DAP/RAI14/FGF10/PIK3R1/CTNNA1/DELE1/CD74/RACK1/EEF1E1/TRIM39/TNF/HSPA1A/GCLC/CASP8AP2/SOD2/GSDME/CYCS/PPIA/HIP1/TAF6/CAV1/ZC3HC1/CASP2/C…	157/3944	599/21110
GO:BP	GO:0060562	epithelial tube morphogenesis	0.00639765	3944	98	339	21110	PIK3CD/LUZP1/CLIC4/PHACTR4/STIL/PRKACB/LMO4/VANGL2/TGFB2/WNT3A/IFT172/GLI2/ACVR1/BBS5/WNT6/CAV3/TGFBR2/SETD2/WNT5A/IFT57/CC2D2A/RBPJ/PKD2/LEF1/BBS7/FGF2/SPRY1/EDNRA/HAND2/CASP3/FGF10/FOXD1/KLHL3/FGF1/EDN1/SOX4/TNF/NOTCH4/PTK7/MTHFD1L/DLL1/GLI3/CCM2/MET/PODXL/CSMD1/GATA4/FZD3/STK3/EXT1/ENG/NOTCH1/MMRN2/KIF20B/LZTS2/FGFR2/DEAF1/LGR4/LRP5/C2CD3/PAK1/PRICKLE1/CEP290/APAF1/TCTN1/STARD13/SPRY2/MMP14/SI…	98/3944	339/21110
GO:BP	GO:0007097	nuclear migration	0.00642947	3944	15	24	21110	NUDC/DOCK7/LMNA/DCTN1/CEP120/LMNB1/FBXW11/SUN1/PCM1/SYNE2/CLMN/SYNE3/NTN1/LMNB2/SUN2	15/3944	24/21110
GO:BP	GO:0031331	positive regulation of cellular catabolic process	0.00668333	3944	93	318	21110	PARK7/SESN2/YTHDF2/AGO3/YBX1/PLK3/TUT4/ARNT/DHX9/HNRNPU/ROCK2/ZFP36L2/PNPT1/CNOT9/IRS1/DIS3L2/GIGYF2/SH3BP4/FYCO1/ZBTB20/DTX3L/SNX4/PIK3CB/DHX36/GRSF1/HNRNPD/SNCA/SLC25A4/TENT4A/DCP2/VDAC1/IRGM/CNOT8/TNF/TFEB/MLXIPL/ZC3HAV1/CNOT7/C9orf72/DAPK1/TRIM32/EXOSC2/PIP4K2A/CCNY/BAG3/TRIM6/TRIM5/TRIM22/CELF1/PATL1/CPT1A/SESN3/ATM/PAFAH1B2/DCPS/DCP1B/PAN2/DCN/P2RX7/CAMKK2/ULK1/HMGB1/EXOSC8/TRIM13/METTL3/PR…	93/3944	318/21110
GO:BP	GO:0043603	amide metabolic process	0.00691133	3944	285	1196	21110	ECE1/RPS6KA1/PTAFR/SESN2/YTHDF2/KHDRBS1/AGO4/AGO1/AGO3/YBX1/ST3GAL3/RPS8/TUT4/ACOT11/PARS2/ST6GALNAC3/RPL5/WARS2/RPS27/UHMK1/DHX9/TPR/PPP1R15B/DISP1/HNRNPU/ROCK2/DDX1/MRPL33/EIF2AK2/CYP1B1/ZFP36L2/LRPPRC/RTN4/MTIF2/PNPT1/TIA1/ST3GAL5/PTCD3/MRPS5/BIN1/SMPD4/CERS6/GAD1/SLC25A12/GLS/BZW1/FASTKD2/CPS1/RPL37A/IGFBP5/CNOT9/DNPEP/DIS3L2/EIF4E2/GIGYF2/PASK/RPUSD3/RPL32/MRPS25/RPL15/RPSA/LARS2/RPL29/SPCS1…	285/3944	1196/21110
GO:BP	GO:0098773	skin epidermis development	0.00708763	3944	46	128	21110	STMN1/GORAB/TGFB2/CYP26B1/GLI2/IGFBP5/WNT10A/WNT5A/TP63/LDB2/RBPJ/INTU/NSUN2/FGF10/FST/AP3B1/TNF/HDAC2/DLL1/PDGFA/EGFR/MET/NOM1/FZD3/EXT1/PLEC/NOTCH1/LDB1/FGFR2/LGR4/ALX4/IL18/TNFRSF19/SAV1/CDH3/NF1/NGFR/APCDD1/SMAD4/BCL2/LSR/FERMT1/GNAS/LAMA5/CELSR1/EDA	46/3944	128/21110
GO:BP	GO:1901565	organonitrogen compound catabolic process	0.00709273	3944	324	1383	21110	UBE2J2/PARK7/ECE1/USP48/HMGCL/AZIN2/PLK3/AGBL4/PDE4B/USP33/CTBS/RPL5/DPYD/DBT/LRIG2/CTSS/COP1/PLA2G4A/TMEM9/DTL/CAPN2/DISC1/ODC1/TRIB2/HAAO/PSME4/USP34/XPO1/VPS54/RNF103/LYG1/SH3RF3/SMPD4/HNMT/GAD1/GLS/CASP8/SUMO1/BARD1/USP37/SERPINE2/RHBDD1/USP40/SCLY/GPC1/CRBN/CAV3/OGG1/COLQ/STT3B/FBXL2/SMARCC1/AMT/WNT5A/SUCLG2/TMF1/CBLB/DTX3L/ANAPC13/RNF7/WWTR1/TBL1XR1/USP13/MAGEF1/RNF168/IDUA/RNF4/UBA6/HERC5/…	324/3944	1383/21110
GO:BP	GO:0014706	striated muscle tissue development	0.0072067	3944	74	239	21110	TP73/ACADM/LMNA/CENPF/TGFB2/WNT3A/ACTN2/HNRNPU/SLC8A1/FHL2/NEB/ACVR1/XIRP2/TTN/CAV3/TGFBR2/WNT5A/HEG1/SHOX2/RBPJ/LEF1/FGF2/EDNRA/SORBS2/PTCD2/SMAD5/EDN1/ATG5/DLL1/SEMA3C/GATA4/NRG1/ZFPM2/PLEC/PGM5/TGFBR1/ENG/NOTCH1/ITGB1/CDK1/BMPR1A/FGFR2/SOX6/PRICKLE1/GLI1/AKAP6/SAV1/YY1/TPM1/SMAD3/MEF2A/NPRL3/MRTFB/MYLK3/IFT20/MED1/KAT2A/PRKAR1A/DSG2/FHOD3/SMAD4/TGFB1/PRMT1/FKBP1A/BMP2/JPH2/BMP7/RUNX1/TAZ/AGT/B…	74/3944	239/21110
GO:BP	GO:0061157	mRNA destabilization	0.00746214	3944	37	95	21110	YTHDF2/AGO3/YBX1/TUT4/DHX9/HNRNPU/ROCK2/ZFP36L2/PNPT1/CNOT9/DIS3L2/GIGYF2/DHX36/HNRNPD/TENT4A/DCP2/CNOT8/CNOT7/EXOSC2/CELF1/PATL1/DCPS/DCP1B/PAN2/EXOSC8/METTL3/SAMD4A/TNRC6A/FTO/METTL16/NT5C3B/TOB1/TNRC6C/ROCK1/KHSRP/UPF1/TNRC6B	37/3944	95/21110
GO:BP	GO:0048144	fibroblast proliferation	0.00769674	3944	40	106	21110	S100A6/DHX9/CDC73/FN1/ING5/BRK1/PPARG/WNT5A/PDGFC/FGF10/NDUFS4/CCNB1/CD74/SOD2/PDGFA/EGFR/CDK6/CAV1/TRIM32/CDK1/ECD/LZTS2/FTH1/PDGFD/KMT2A/RNASEH2B/DACH1/GAS6/PML/MORF4L1/NLRC3/RRN3/TP53/NF1/KAT2A/NGFR/DAZAP1/TGFB1/FBLN1/AGT	40/3944	106/21110
GO:BP	GO:0061448	connective tissue development	0.0077573	3944	84	281	21110	NFIA/ECM1/IL6R/THBS3/PRRX1/WNT9A/EFEMP1/GLI2/ATF2/CFLAR/KLF7/NPPC/PPARG/TGFBR2/PTH1R/MUSTN1/WNT5A/SHOX2/IFT80/TBL1XR1/FGFR3/EVC/FGF2/HAND2/GHR/FOXD1/SMAD5/SH3PXD2B/BMP6/EDN1/ID4/RUNX2/GLI3/SLC39A14/SULF1/EXT1/NFIB/TGFBR1/COL27A1/COL5A1/NOTCH1/ZEB1/ARID5B/BMPR1A/ACTA2/FBXW4/SOX6/EXT2/SLC39A13/BBS1/LRP5/PDGFD/WNT5B/SOX5/PTHLH/HMGA2/CHST11/TRPV4/PTPN11/SPART/RB1/SMAD3/BBS4/CHSY1/PKD1/FTO/BBS2/KAT2A/…	84/3944	281/21110
GO:BP	GO:0032446	protein modification by small protein conjugation	0.00783002	3944	223	905	21110	UBE2J2/FAAP20/KLHL21/PARK7/LRRC41/RPL5/ARNT/UFC1/DCAF6/COP1/RNF2/IVNS1ABP/CDC73/UBE2T/DTL/TRIM17/SPRTN/SMC6/BABAM2/FANCL/BCL11A/RNF103/SH3RF3/UBE2E3/SUMO1/BARD1/COPS7B/COPS8/CRBN/RAD18/FBXL2/RASSF1/ASB14/CBLB/DTX3L/ANAPC13/RNF7/HLTF/WWTR1/TRIM59/DCUN1D1/MAGEF1/RNF168/PCGF3/RNF4/DCAF16/DCUN1D4/UBA6/HERC5/RNF150/ANAPC10/TRIM2/SH3RF1/PDCD6/FBXL7/SKP2/ERCC8/TRIM23/SLF1/KLHL3/RNF14/NDFIP1/FBXW11/NEURL…	223/3944	905/21110
GO:BP	GO:1901652	response to peptide	0.0080236	3944	136	507	21110	AGTRAP/NUDC/SESN2/SRSF4/SLC2A1/BCAR3/SHC1/ARHGEF2/FCGR2B/PTGS2/ADIPOR1/NUCKS1/SLC30A10/PARP1/ACTN2/ROCK2/LPIN1/CYP1B1/PNPT1/MBD5/ITGA4/STAT1/CFLAR/CPS1/IGFBP2/IGFBP5/IRS1/TWIST2/PPARG/SMARCC1/GNAI2/HADH/EDNRA/GHR/PIK3R1/MAP1B/ZBED3/FER/APC/AP3S1/EDN1/TNF/AGER/GCLC/HDAC9/CRHR2/KBTBD2/GRB10/YWHAG/CACNA2D1/CAV2/CAV1/SLC39A14/LYN/CA2/PTK2/DENND4C/GKAP1/FBP1/ASS1/NOTCH1/FUT7/CACNA1B/PRKCQ/VIM/PIP4K2A/…	136/3944	507/21110
GO:BP	GO:0051306	mitotic sister chromatid separation	0.00827133	3944	28	64	21110	CDCA8/NUF2/TPR/CENPF/GEN1/SPC25/DIS3L2/TRIP13/CCNB1/APC/PTTG1/TTK/MAD1L1/RAD21/CDK5RAP2/BUB3/ATM/KNTC1/RB1/DLGAP5/XRCC3/CDT1/AURKB/CDC27/BIRC5/ANAPC11/NDC80/KLHL22	28/3944	64/21110
GO:BP	GO:0050779	RNA destabilization	0.00834834	3944	38	99	21110	YTHDF2/AGO3/YBX1/TUT4/DHX9/HNRNPU/ROCK2/ZFP36L2/PNPT1/CNOT9/DIS3L2/GIGYF2/DHX36/HNRNPD/TENT4A/DCP2/CNOT8/CNOT7/EXOSC2/CELF1/PATL1/DCPS/DCP1B/PAN2/EXOSC8/METTL3/SAMD4A/TNRC6A/FTO/ZC3H18/METTL16/NT5C3B/TOB1/TNRC6C/ROCK1/KHSRP/UPF1/TNRC6B	38/3944	99/21110
GO:BP	GO:0061014	positive regulation of mRNA catabolic process	0.00834834	3944	38	99	21110	YTHDF2/AGO3/YBX1/TUT4/DHX9/HNRNPU/ROCK2/ZFP36L2/PNPT1/CNOT9/DIS3L2/GIGYF2/DHX36/HNRNPD/TENT4A/DCP2/CNOT8/ZC3HAV1/CNOT7/EXOSC2/CELF1/PATL1/DCPS/DCP1B/PAN2/EXOSC8/METTL3/SAMD4A/TNRC6A/FTO/METTL16/NT5C3B/TOB1/TNRC6C/ROCK1/KHSRP/UPF1/TNRC6B	38/3944	99/21110
GO:BP	GO:0001666	response to hypoxia	0.00876919	3944	85	286	21110	ENO1/AGTRAP/SLC2A1/PLK3/ARNT/LMNA/PTGS2/TGFB2/CAPN2/ROCK2/DNMT3A/SLC8A1/RTN4/SCN2A/ATF2/CFLAR/NPPC/ITPR1/CAV3/PPARG/TGFBR2/LIMD1/PIK3CB/TFRC/RBPJ/NDNF/EDNRA/CASP3/TERT/ITGA2/PAM/EDN1/TNF/AGER/SLC29A1/SOD2/PDGFA/CAV1/HILPDA/PTK2B/ENG/NOTCH1/SUV39H2/ADO/KCNMA1/PDLIM1/HIF1AN/VEGFB/UCP3/ATM/SDHD/TMBIM6/APAF1/NOS1/MMP14/TGFB3/CHRNA7/SMAD3/PML/ARNT2/ABAT/NOL3/CYBA/TP53/ALKBH5/SLC6A4/NF1/SMAD4/BCL2/JUND…	85/3944	286/21110
GO:BP	GO:0036293	response to decreased oxygen levels	0.00922817	3944	88	299	21110	ENO1/AGTRAP/SLC2A1/PLK3/ARNT/LMNA/PTGS2/TGFB2/CAPN2/ROCK2/DNMT3A/SLC8A1/RTN4/SCN2A/ATF2/CFLAR/NPPC/ITPR1/CAV3/PPARG/TGFBR2/LIMD1/PIK3CB/TFRC/RBPJ/NDNF/EDNRA/CASP3/TERT/ITGA2/PAM/EDN1/TNF/AGER/SLC29A1/SOD2/PDGFA/CAV1/HILPDA/PTK2B/ENG/NOTCH1/SUV39H2/ADO/KCNMA1/PDLIM1/HIF1AN/VEGFB/UCP3/ATM/SDHD/TMBIM6/APAF1/NOS1/MMP14/TGFB3/CHRNA7/SMAD3/PML/ARNT2/ABAT/EEF2K/NOL3/CYBA/TP53/ALKBH5/SLC6A4/NF1/SMAD4/BCL…	88/3944	299/21110
GO:BP	GO:0010965	regulation of mitotic sister chromatid separation	0.00938922	3944	27	61	21110	CDCA8/NUF2/TPR/CENPF/GEN1/SPC25/TRIP13/CCNB1/APC/PTTG1/TTK/MAD1L1/RAD21/CDK5RAP2/BUB3/ATM/KNTC1/RB1/DLGAP5/XRCC3/CDT1/AURKB/CDC27/BIRC5/ANAPC11/NDC80/KLHL22	27/3944	61/21110
GO:BP	GO:0070201	regulation of establishment of protein localization	0.00964786	3944	143	540	21110	UBE2J2/PARK7/PLK3/EFCAB7/WLS/SLC16A1/HAX1/UHMK1/TPR/PTGS2/PTPN14/TGFB2/DISP1/CNST/VSNL1/DNAJC27/XPO1/CCT4/CCT7/GCC2/RAPGEF4/TTN/SUMO1/KLF7/BARD1/IRS1/MFF/SP100/ITPR1/CAMK1/PPARG/CD200/HCLS1/SERP1/NSD2/CEP135/PPP3CA/HADH/ICE1/CCT5/PIK3R1/PAM/CEP120/SLC12A2/SEC24A/NDFIP1/ABLIM3/CREBRF/RACK1/BMP6/SOX4/TNF/UQCC2/TFAP2B/HMGN3/TCP1/TOMM7/GLI3/PPIA/CCT6A/TCAF1/ZDHHC2/PCM1/SPIDR/TERF1/PKIA/ANP32B/CDK1/MC…	143/3944	540/21110
GO:BP	GO:0045936	negative regulation of phosphate metabolic process	0.00966883	3944	113	407	21110	PARK7/CAMK2N1/KIRREL1/PPP1R15B/TGFB2/PARP1/HNRNPU/SMYD3/ROCK2/LPIN1/TRIB2/SLC8A1/SPRED2/MGAT5/CTDSP1/CAV3/PPARG/CTDSPL/GNAI2/CBLB/PARP14/HEG1/PIK3CB/WWTR1/PAK2/STAP1/SNCA/SPRY1/CASP3/LPCAT1/PDE4D/ZBED3/APC/TAF7/NPM1/RACK1/PPP1R11/TNF/LATS1/PDGFA/PRKAR1B/PPIA/IGFBP3/GRB10/MLXIPL/YWHAG/CAV1/PRKAG2/NCAPG2/IKBKB/LYN/PKIA/PLEC/C9orf72/CDK5RAP2/ENG/PIP4K2A/PDCD4/INPP5F/IPO7/TSG101/CRY2/MAPK8IP1/PTPRJ/L…	113/3944	407/21110
GO:BP	GO:0007229	integrin-mediated signaling pathway	0.00972723	3944	43	118	21110	PHACTR4/COL16A1/LAMC1/NID1/ITGA6/ITGA4/ITGAV/FN1/ILKAP/ITGA9/LAMB2/ITGA2/CTNNA1/NEDD9/DST/CCM2/LAMB1/PTN/ZYX/PTK2B/PTK2/TLN1/ITGB1/DOCK1/TSPAN32/ITFG2/CD63/PTPN11/PRKD1/FERMT2/FUT8/ADAM10/SEMA7A/BCAR1/ITGA3/ITGB4/LAMA3/FERMT1/LAMA5/ADAMTS1/ITGB2/CD40LG/FLNA	43/3944	118/21110
GO:BP	GO:0007088	regulation of mitotic nuclear division	0.00972723	3944	43	118	21110	CDCA8/NUF2/TPR/CENPF/GEN1/SPC25/TRIP13/CCNB1/APC/EDN1/TNF/CUL9/TTK/MAD1L1/CAV2/CDCA2/RAD21/CDK5RAP2/FBXW5/KIF20B/BUB3/MKI67/LRP5/ATM/CHEK1/KNTC1/RB1/DLGAP5/XRCC3/NUSAP1/PKMYT1/CDT1/AURKB/CDC27/BIRC5/ANAPC11/NDC80/INSR/NUP62/L3MBTL1/BMP7/KLHL22/EDN3	43/3944	118/21110
GO:BP	GO:0009060	aerobic respiration	0.00988746	3944	63	196	21110	PARK7/SDHB/MTFR1L/NDUFS5/UQCRH/NDUFS2/SDHC/FH/COX7A2L/MSH2/IDH1/UQCRC1/SUCLG2/NDUFB4/SNCA/SDHA/ATPSCKMT/NNT/NDUFS4/CCNB1/TNF/UQCC2/CYCS/NIPSNAP2/MLXIPL/DNAJC30/ATP5MF/DLD/NDUFA5/ACO1/ATP5F1C/DHTKD1/CDK1/SIRT3/COX8A/ME3/DLAT/SDHD/TRPV4/NDUFB1/COQ9/ATP5F1D/NDUFA11/NDUFA13/UQCRFS1/NOP53/NDUFA3/COX6B2/ATP5F1E/ATP5PF/CHCHD10/ADSL/ACO2/NDUFB11/TAZ/MT-ND1/MT-CO1/MT-CO3/MT-ND3/MT-ND4/MT-ND6/MT-CYB/COX6A2	63/3944	196/21110
GO:BP	GO:0010463	mesenchymal cell proliferation	0.00990139	3944	22	45	21110	LMNA/PRRX1/STAT1/TGFBR2/WNT5A/SHOX2/HAND2/PDGFA/PHF14/NFIB/ZEB1/BMPR1A/FBXW4/FGFR2/LRP5/SIX1/BMP2/BMP7/TBX1/GPC3/MYCN/SIX2	22/3944	45/21110
GO:BP	GO:0046700	heterocycle catabolic process	0.00991486	3944	125	460	21110	DFFA/EXOSC10/PNRC2/YTHDF2/AGO4/AGO1/AGO3/YBX1/TUT4/PDE4B/DPYD/DHX9/ANGEL2/HNRNPU/RNASEH1/ROCK2/NBAS/HAAO/ZFP36L2/LRPPRC/PNPT1/VPS54/HNMT/FASTKD2/CNOT9/DIS3L2/GIGYF2/OGG1/EXOG/WDR82/SUCLG2/DHX36/FXR1/IGF2BP2/GRSF1/HNRNPD/PDE5A/TDO2/NSUN2/TENT4A/PDE4D/DCP2/PHAX/HNRNPA0/CNOT8/NPM1/HSPA1A/APOBEC2/ENPP3/PDE7B/RNASET2/ZC3HAV1/CNOT7/ENTPD4/PDE7A/GALT/EXOSC2/TRAF2/UPF2/VIM/DNA2/TET1/NUDT13/HOGA1/CELF1/PA…	125/3944	460/21110
GO:BP	GO:0051336	regulation of hydrolase activity	0.0100098	3944	236	969	21110	AGRN/ARHGEF16/PARK7/DFFA/CASP9/ARHGEF19/STMN1/RPS6KA1/IFI6/PTAFR/DOCK7/BCAR3/ARHGAP29/LAMTOR5/RHOC/ECM1/IQGAP3/IFI16/RABGAP1L/PTGS2/PPP1R15B/TGFB2/WNT3A/ASAP2/ROCK2/LPIN1/ARHGAP25/ANTXR1/BIN1/MGAT5/PKP4/ITGA6/RAPGEF4/SLC39A10/HSPD1/HSPE1/CFLAR/CASP8/SERPINE2/DOCK10/SH3BP4/AGAP1/PPARG/FGD5/TBC1D5/PLXNB1/COL7A1/GNAI2/WNT5A/CBLB/IFT57/CD200/RASA2/LXN/SERPINI2/BCL6/TP63/PAK2/FGFR3/ARHGAP24/SNCA/FGF2/…	236/3944	969/21110
GO:BP	GO:0006935	chemotaxis	0.0102354	3944	163	631	21110	ARHGEF16/PIK3CD/NBL1/ECE1/PTAFR/PDE4B/USP33/NEXN/LMO4/IL6R/SLAMF8/IGSF9/LHX4/LAMC2/LGR6/TGFB2/WNT3A/OBSCN/GLI2/CCDC141/ITGAV/NRP2/KLF7/PIKFYVE/CNTN4/HRH1/ITGA9/PLXNB1/LAMB2/WNT5A/ROBO2/ALCAM/BOC/RYK/EPHB1/PIK3CB/ST6GAL1/STAP1/CXCL1/CXCL2/LEF1/FGF2/EDNRA/HMGB2/SEMA5A/TRIO/CCL28/FGF10/ITGA2/FOXD1/THBS4/FER/SEMA6A/SLC12A2/CXCL14/FGF1/CD74/SLIT3/DOCK2/NEDD9/EDN1/RIPOR2/AGER/PTK7/TPBG/PDGFA/ETV1/CRPPA…	163/3944	631/21110
GO:BP	GO:0070200	establishment of protein localization to telomere	0.0102551	3944	12	17	21110	CCT4/CCT7/ZNF827/TERT/CCT5/TCP1/CCT6A/POT1/TERF1/CCT2/BRCA2/CCT8	12/3944	17/21110
GO:BP	GO:1900182	positive regulation of protein localization to nucleus	0.0105537	3944	35	89	21110	PARK7/SESN2/EFCAB7/LAMTOR5/TPR/PTGS2/PARP1/CCT4/CCT7/HCLS1/DTX3L/WWTR1/TFRC/LARP7/TERT/CCT5/PIK3R1/TCP1/GLI3/CCT6A/CDK1/TCF7L2/BAG3/CCT2/PRKD1/FERMT2/HSP90AA1/SMAD3/CDK5RAP3/NGFR/PIK3R2/TGFB1/CCT8/CARD10/FLNA	35/3944	89/21110
GO:BP	GO:0046822	regulation of nucleocytoplasmic transport	0.0109296	3944	41	111	21110	PARK7/KHDRBS1/EFCAB7/UHMK1/DHX9/TPR/PTGS2/PTPN14/DNAJC27/XPO1/SUMO1/BARD1/SP100/CAMK1/SETD2/HCLS1/NSUN2/PIK3R1/GLI3/PKIA/ANP32B/NUP214/CDK1/BAG3/RBM4/CPSF6/PTPN11/XPO4/NUP58/GAS6/PRKD1/IFI27/HSP90AA1/SMAD3/YWHAE/NF1/PIK3R2/TGFB1/FERMT1/PKIG/FLNA	41/3944	111/21110
GO:BP	GO:0010563	negative regulation of phosphorus metabolic process	0.0109479	3944	113	408	21110	PARK7/CAMK2N1/KIRREL1/PPP1R15B/TGFB2/PARP1/HNRNPU/SMYD3/ROCK2/LPIN1/TRIB2/SLC8A1/SPRED2/MGAT5/CTDSP1/CAV3/PPARG/CTDSPL/GNAI2/CBLB/PARP14/HEG1/PIK3CB/WWTR1/PAK2/STAP1/SNCA/SPRY1/CASP3/LPCAT1/PDE4D/ZBED3/APC/TAF7/NPM1/RACK1/PPP1R11/TNF/LATS1/PDGFA/PRKAR1B/PPIA/IGFBP3/GRB10/MLXIPL/YWHAG/CAV1/PRKAG2/NCAPG2/IKBKB/LYN/PKIA/PLEC/C9orf72/CDK5RAP2/ENG/PIP4K2A/PDCD4/INPP5F/IPO7/TSG101/CRY2/MAPK8IP1/PTPRJ/L…	113/3944	408/21110
GO:BP	GO:0051056	regulation of small GTPase mediated signal transduction	0.0115082	3944	90	309	21110	MFN2/ARHGEF19/STMN1/ARHGAP29/DENND4B/ARHGEF2/ARHGEF11/TGFB2/OBSCN/RTN4/ARHGAP25/ITGAV/SRGAP3/FGD5/RABL3/HEG1/PIK3CB/RASA2/BCL6/ARHGAP24/FAM13A/SPRY1/ARHGAP10/PLEKHG4B/TRIO/FGF10/RASA1/FAM13B/DOCK2/SQSTM1/RIPOR2/FLOT1/DEF6/TIAM2/AUTS2/MET/ARHGEF10/PSD3/PREX2/FAM49B/DENND3/GPR20/DOCK8/DENND4C/FBP1/ABCA1/DENND1A/GARNL3/RAPGEF1/VAV2/NOTCH1/ARHGAP21/ARHGAP12/ITGB1/ARRB1/RDX/CDON/FOXM1/EPS8/KITLG/STARD…	90/3944	309/21110
GO:BP	GO:0006403	RNA localization	0.0118232	3944	64	201	21110	EXOSC10/KHDRBS1/YBX1/NDC1/DHX9/TPR/HNRNPU/SRSF7/LRPPRC/PNPT1/XPO1/CCT4/CCT7/HNRNPA3/NUP35/NOP58/NUP210/TGFBR2/SETD2/THOC7/DHX36/IGF2BP2/G3BP2/NSUN2/CCT5/NUP155/DCP2/PHAX/NPM1/FLOT1/DDX39B/NUP43/TCP1/NUP42/HNRNPA2B1/CCT6A/TERF1/ENY2/NUP188/NUP214/UPF2/NUP160/ATM/SIDT2/PARP11/HNRNPA1/NUP107/CPSF6/CCT2/NUP58/PABPN1/YY1/RBFOX1/MVP/NUP93/ALKBH5/NUP85/THOC1/KHSRP/UPF1/NUP62/CCT8/MCM3AP/UPF3B	64/3944	201/21110
GO:BP	GO:0009991	response to extracellular stimulus	0.0118411	3944	137	515	21110	SESN2/MFSD2A/SLC2A1/KDM4A/ACADM/USP33/AGL/SLC16A1/PRKAB2/IFI16/XPR1/PTGS2/GLRX2/DNMT3A/EIF2AK2/CYP1B1/SLC8A1/CYP26B1/ATF2/ITGA4/STAT1/CPS1/IGFBP2/NPPC/OGG1/PPARG/TBC1D5/TGFBR2/UCN2/GNAI2/PIK3R4/TBL1XR1/TFRC/IL15/DAP/GHR/CCL28/ITGA2/MAP1B/ARSB/FNIP1/SIRT5/TNF/RXRB/TFEB/RUNX2/GCLC/BCKDHB/ATG5/SOD2/FOXK1/PSPH/CAV1/AOC1/PRKAG2/GATA4/WRN/LYN/GDAP1/TNFRSF11B/PLEC/FBP1/HSPA5/ASS1/RXRA/ZEB1/MGMT/SLC1A2/C…	137/3944	515/21110
GO:BP	GO:0048514	blood vessel morphogenesis	0.012039	3944	160	619	21110	PIK3CD/HSPG2/CLIC4/WASF2/AGO1/WARS2/ECM1/SHC1/PRRX1/PTGS2/TGFB2/AKT3/PXDN/ROCK2/CYP1B1/RTN4/HS6ST1/ACVR1/ATF2/ITGAV/STAT1/CASP8/NRP2/FN1/SP100/NPPC/PPARG/TGFBR2/UBP1/SETD2/WNT5A/COL8A1/HEG1/EPHB1/PIK3CB/FGFBP1/RBPJ/ARHGAP24/PKD2/LEF1/ENPEP/NDNF/FGF2/EDNRA/HAND2/TLR3/PDCD6/TERT/SEMA5A/NPR3/FGF10/THBS4/RASA1/ERAP1/SEMA6A/SLC12A2/FGF1/EDN1/SOX4/TNF/NOTCH4/TFAP2B/THBS2/DLL1/PDGFA/HDAC9/GPNMB/CCM2/GTF…	160/3944	619/21110
GO:BP	GO:0045165	cell fate commitment	0.0122605	3944	84	284	21110	PDPN/RBBP4/PTCH2/GLIS1/NFIA/DOCK7/LMO4/IL6R/ARHGEF2/SLAMF8/PRRX1/CDC73/WNT9A/WNT3A/CYP26B1/GLI2/ACVR1/WNT6/WNT10A/PPARG/EOMES/WNT5A/RBPJ/FGF2/EDNRA/CASP3/FGF10/APC/SMAD5/EDN1/POU5F1/TNXB/NOTCH4/RUNX2/HDAC2/LATS1/DLL1/GLI3/GATA4/TOX/IL7/EXT1/NFIB/TGFBR1/NOTCH1/ITGB1/BMPR1A/TCF7L2/FGFR2/SOX6/CDON/WNT5B/CHD4/SOX5/IL23A/LATS2/SPRY2/SIX1/BCL11B/JAG2/MGA/PML/TP53/CHD3/EPOP/STAT3/WNT3/ZNF521/SMAD2/SMAD4…	84/3944	284/21110
GO:BP	GO:0042330	taxis	0.0124427	3944	163	633	21110	ARHGEF16/PIK3CD/NBL1/ECE1/PTAFR/PDE4B/USP33/NEXN/LMO4/IL6R/SLAMF8/IGSF9/LHX4/LAMC2/LGR6/TGFB2/WNT3A/OBSCN/GLI2/CCDC141/ITGAV/NRP2/KLF7/PIKFYVE/CNTN4/HRH1/ITGA9/PLXNB1/LAMB2/WNT5A/ROBO2/ALCAM/BOC/RYK/EPHB1/PIK3CB/ST6GAL1/STAP1/CXCL1/CXCL2/LEF1/FGF2/EDNRA/HMGB2/SEMA5A/TRIO/CCL28/FGF10/ITGA2/FOXD1/THBS4/FER/SEMA6A/SLC12A2/CXCL14/FGF1/CD74/SLIT3/DOCK2/NEDD9/EDN1/RIPOR2/AGER/PTK7/TPBG/PDGFA/ETV1/CRPPA…	163/3944	633/21110
GO:BP	GO:2000781	positive regulation of double-strand break repair	0.0125272	3944	34	86	21110	POGZ/PARP1/ACTR2/EPC2/RIF1/SMARCC1/SLF1/BRD8/MRNIP/BCL7B/TRRAP/ZCWPW1/ING3/SPIDR/SMARCA2/EPC1/SHLD2/MGMT/FOXM1/RAD51AP1/DDX11/SMARCD1/YEATS4/BCL7A/EP400/MORF4L1/BCL7C/FUS/SMARCE1/RBBP8/SMARCA4/KMT5C/SMARCB1/FANCB	34/3944	86/21110
GO:BP	GO:0051049	regulation of transport	0.0127791	3944	402	1771	21110	UBE2J2/KCNAB2/PARK7/CLIC4/LDLRAP1/SELENON/PTAFR/KHDRBS1/AZIN2/PLK3/EFCAB7/PDE4B/WLS/GSTM2/KCNC4/KCNA2/SLC16A1/ATP1A1/GPR89A/CTSS/SNAPIN/HAX1/SYT11/ATP1A2/FCGR2B/UHMK1/DHX9/TPR/PTGS2/PLA2G4A/KCNH1/PTPN14/TGFB2/SLC30A10/DISP1/WNT3A/ACTN2/CNST/VSNL1/DNAJC27/SLC8A1/KCNG3/THADA/PREPL/KCNK12/XPO1/TACR1/GCC2/BIN1/SCN3A/SCN2A/TTC21B/RAPGEF4/TTN/ITGAV/PGAP1/SUMO1/ICA1L/KLF7/BARD1/SERPINE2/IRS1/RHBDD1/MFF/…	402/3944	1771/21110
GO:BP	GO:0006091	generation of precursor metabolites and energy	0.0129241	3944	122	449	21110	PARK7/SDHB/HMGCL/MTFR1L/NDUFS5/UQCRH/ACADM/AGL/PHGDH/NDUFS2/SDHC/GLRX2/FH/RBKS/COX7A2L/HAAO/MSH2/PNPT1/VPS54/GFPT1/GPD2/SLC25A12/IDH1/IRS1/PASK/UQCRC1/SUCLG2/GBE1/NDUFB4/PDIA5/SNCA/ADH5/SLC25A4/SDHA/ATPSCKMT/NNT/NDUFS4/CCNB1/P4HA2/NQO2/TNF/UQCC2/SDHAF4/SOD2/CYCS/GRB10/NIPSNAP2/MLXIPL/DNAJC30/CROT/SLC25A13/ATP5MF/DLD/IMMP2L/PPP1R3A/NDUFA5/PRKAG2/GSR/PLEC/ACO1/ATP5F1C/DHTKD1/CISD1/CDK1/SORBS1/SIRT3…	122/3944	449/21110
GO:BP	GO:0022411	cellular component disassembly	0.0130519	3944	133	498	21110	PARK7/DFFA/MFN2/PDPN/CAPZB/STMN1/KIF2C/PLK3/LIX1L/CTSS/SNAPIN/HAX1/ARHGEF2/UFC1/LAMC1/ACTN2/LPIN1/PLEKHH2/SPTBN1/MTIF2/VPS54/DCTN1/NCKAP5/NOSTRIN/EXOG/FYCO1/KIF9/SMARCC1/PIK3R4/ADD1/CISD2/ABCE1/SLC25A4/SEMA5A/RETREG1/KIF2A/PIK3R1/MAP1B/FER/APC/ATG12/VDAC1/IRGM/SH3PXD2B/SQSTM1/NEDD9/FLOT1/TNF/FBXL4/ATG5/SCAF8/FSCN1/TOMM7/KIF24/TGFBR1/NEK6/ENG/SET/ITGB1/WASHC2C/CDK1/ADD3/TSG101/KIF18A/CHKA/RDX/HSPA…	133/3944	498/21110
GO:BP	GO:0070482	response to oxygen levels	0.0130872	3944	94	327	21110	ENO1/AGTRAP/PDPN/SLC2A1/PLK3/ARNT/LMNA/NDUFS2/PTGS2/TGFB2/CAPN2/ROCK2/DNMT3A/SLC8A1/RTN4/SCN2A/ATF2/CFLAR/NPPC/ITPR1/CAV3/PPARG/TGFBR2/LIMD1/PIK3CB/TFRC/RBPJ/NDNF/EDNRA/CASP3/TERT/ITGA2/PAM/EDN1/TNF/AGER/SLC29A1/HDAC2/SOD2/PDGFA/CAV1/HILPDA/PTK2B/ENG/NOTCH1/SUV39H2/ADO/KCNMA1/PDLIM1/HIF1AN/VEGFB/UCP3/GUCY1A2/ATM/SDHD/TMBIM6/APAF1/NOS1/MMP14/TGFB3/CHRNA7/SMAD3/PML/ARNT2/ABAT/EEF2K/NOL3/SLC7A5/CYBA…	94/3944	327/21110
GO:BP	GO:0044270	cellular nitrogen compound catabolic process	0.0131375	3944	124	458	21110	DFFA/EXOSC10/PNRC2/YTHDF2/AGO4/AGO1/AGO3/YBX1/TUT4/PDE4B/DPYD/DHX9/ANGEL2/HNRNPU/RNASEH1/ROCK2/NBAS/HAAO/ZFP36L2/LRPPRC/PNPT1/VPS54/HNMT/FASTKD2/CNOT9/DIS3L2/GIGYF2/OGG1/EXOG/WDR82/SUCLG2/DHX36/FXR1/IGF2BP2/GRSF1/HNRNPD/PDE5A/TDO2/NSUN2/TENT4A/PDE4D/DCP2/PHAX/HNRNPA0/CNOT8/NPM1/HSPA1A/APOBEC2/ENPP3/PDE7B/RNASET2/ZC3HAV1/CNOT7/ENTPD4/PDE7A/GALT/EXOSC2/TRAF2/UPF2/VIM/DNA2/TET1/NUDT13/CELF1/PATL1/AT…	124/3944	458/21110
GO:BP	GO:0001889	liver development	0.0132252	3944	50	146	21110	RPS6KA1/ACADM/WNT3A/RTN4/PNPT1/SP3/ATF2/CFLAR/CPS1/HNRNPD/PKD2/ITGA2/PTCD2/FGF1/TNF/SOD2/MET/PTN/FPGS/ASS1/NOTCH1/UPF2/ARID5B/CPT1A/CCND1/CADM1/GLI1/E2F7/CIT/DUT/SMAD3/PKD1/RPGRIP1L/SLC7A5/NF1/MED1/CDK5RAP3/CCDC40/TYMS/RPS15/PRKCSH/HPN/LSR/TGFB1/ADA/SMARCB1/ACO2/RGN/ONECUT2/PCK1	50/3944	146/21110
GO:BP	GO:0040013	negative regulation of locomotion	0.0132838	3944	97	340	21110	NBL1/CLIC4/RBBP4/SLAMF8/ADIPOR1/WNT3A/ARID4B/CYP1B1/IGFBP5/SP100/SRGAP3/PPARG/NISCH/WNT5A/PTPRG/ROBO2/PHLDB2/CD200/RYK/ST6GAL1/STAP1/FGF2/SAP30/SEMA5A/CCL28/MCC/SEMA6A/CTNNA1/DPYSL3/CD74/NEDD9/RIPOR2/TNF/HDAC2/PTPRK/GNA12/IGFBP3/MAGI2/SEMA3C/TCAF1/SULF1/RECK/C5/ENG/NOTCH1/PRKG1/TET1/NRG3/BMPR1A/MMRN2/PTPRJ/SINHCAF/RNF41/SRGAP1/PTPRR/NAV3/DCN/CORO1C/SUDS3/HMGB1/STARD13/LRCH1/DACH1/APEX1/SYNJ2BP/VA…	97/3944	340/21110
GO:BP	GO:0048638	regulation of developmental growth	0.0136174	3944	93	323	21110	AGRN/TP73/MFSD2A/FLVCR1/WNT3A/DISC1/RTN4/BCL11A/TTL/MBD5/FN1/NPPC/CAV3/COLQ/TGFBR2/WNT5A/RYK/SERP1/FGFR3/RBPJ/PLAC8/FGF2/WWC2/SEMA5A/BASP1/GHR/MAP1B/WDR36/SEMA6A/FSTL4/CDKL3/DBN1/EDN1/LATS1/DLL1/ZP3/SEMA3C/NRCAM/DPYSL2/NRG1/IL7/STK3/RIMS2/ZFPM2/TGFBR1/NOTCH1/CDK1/BMPR1A/TLL2/ZFYVE27/SHTN1/FGFR2/CELF1/GLI1/SYT1/ACACB/ULK1/LATS2/SPART/AKAP6/SAV1/SIX1/TSHR/YY1/CAPN3/BBS4/SEMA7A/SYT17/FTO/BBS2/NTN1/U…	93/3944	323/21110
GO:BP	GO:0060541	respiratory system development	0.0136468	3944	67	214	21110	TP73/PDPN/SELENON/HSPB11/DISP1/GLI2/HS6ST1/SP3/IGFBP5/NKIRAS1/TGFBR2/WNT5A/HEG1/RBPJ/LEF1/FGF2/SPRY1/BASP1/SPEF2/FGF10/AP3B1/FGF1/ADAMTS2/TNF/PTK7/PDGFA/AIMP2/PHF14/GLI3/PLOD3/ZFPM2/EXT1/NFIB/ASS1/NOTCH1/BMPR1A/FGFR2/HIKESHI/GLI1/LTA4H/SPRY2/MMP14/SAV1/SIX1/TGFB3/ALDH1A3/PKD1/RPGRIP1L/HYDIN/CRISPLD2/ITGA3/CCDC40/SMAD2/TGFB1/RPL13A/ASXL1/SRSF6/ADA/LAMA5/SIM2/TAB1/CELSR1/EDA/GPC3/MYCN/PKDCC/NOG	67/3944	214/21110
GO:BP	GO:0032869	cellular response to insulin stimulus	0.0138447	3944	66	210	21110	BCAR3/SHC1/ADIPOR1/NUCKS1/PARP1/LPIN1/STAT1/CFLAR/IRS1/PPARG/SMARCC1/GNAI2/GHR/PIK3R1/FER/APC/AP3S1/GCLC/HDAC9/GRB10/YWHAG/CAV2/SLC39A14/DENND4C/GKAP1/FBP1/FUT7/PRKCQ/PIP4K2A/EIF4EBP2/SORBS1/VWA2/RBM4/SESN3/SIK2/C2CD5/TNS2/SP1/ATP2B1/PTPN11/RB1/TBC1D4/SOS2/RAB15/ZNF106/MYO5A/PKM/IGF1R/EEF2K/BCAR1/PIP4K2B/PDK2/LPIN2/RAB31/INSR/SLC27A1/PIK3R2/AKT2/SOGA1/NCOA5/PTPN1/SYAP1/AGT/CSRP3/NR1H4/PCK1	66/3944	210/21110
GO:BP	GO:0006518	peptide metabolic process	0.0138833	3944	220	898	21110	ECE1/RPS6KA1/PTAFR/SESN2/YTHDF2/KHDRBS1/AGO4/AGO1/AGO3/YBX1/RPS8/TUT4/PARS2/RPL5/WARS2/RPS27/UHMK1/DHX9/TPR/PPP1R15B/DISP1/HNRNPU/ROCK2/DDX1/MRPL33/EIF2AK2/CYP1B1/ZFP36L2/LRPPRC/RTN4/MTIF2/PNPT1/TIA1/PTCD3/MRPS5/BIN1/BZW1/FASTKD2/RPL37A/IGFBP5/CNOT9/DNPEP/DIS3L2/EIF4E2/GIGYF2/PASK/RPUSD3/RPL32/MRPS25/RPL15/RPSA/LARS2/RPL29/SPCS1/EEFSEC/MRPL3/SERP1/DHX36/FXR1/IGF2BP2/MRPL1/HNRNPD/BDH2/RPL34/ENPEP/…	220/3944	898/21110
GO:BP	GO:0010631	epithelial cell migration	0.0143079	3944	88	302	21110	PIK3CD/S100A2/PTGS2/ADIPOR1/TGFB2/LGALS8/AKT3/ROCK2/CYP1B1/RTN4/TACR1/NRP2/SP100/PPARG/TGFBR2/WNT5A/PTPRG/FSTL1/PIK3CB/FGFBP1/FGF2/PDCD6/SEMA5A/FGF10/ITGA2/ARSB/MCC/FGF1/EDN1/TNF/HDAC9/ANLN/EPHB4/MET/PTN/DOCK5/PTK2B/ENPP2/PTK2/TGFBR1/NOTCH1/ITGB1/VSTM4/MMRN2/DOCK1/ETS1/HDAC7/NR4A1/SP1/PTPRR/KITLG/DCN/CORO1C/PTPN11/PXN/P2RX4/SCARB1/HMGB1/STARD13/PRKD1/SYNJ2BP/VASH1/SPRED1/MAP2K5/CORO1A/MARVELD3/BC…	88/3944	302/21110
GO:BP	GO:0051302	regulation of cell division	0.0145287	3944	61	190	21110	KLHL21/CDCA8/YBX1/PLK3/TXNIP/ASPM/TGFB2/PKP4/SETD2/PIK3R4/TP63/FGF2/INTU/MAP9/PDGFC/THBS4/FGF1/RACK1/POU5F1/EFHC1/DLL1/PDGFA/PTN/MLLT3/KLHL9/ENTR1/KIF20B/FGFR2/VEGFB/CDK2AP2/PDGFD/E2F7/CIT/BRCA2/TGFB3/KIF23/BBS4/PRC1/IGF1R/RAB11FIP3/CCP110/ORC6/AURKB/CENPV/GIT1/RAB11FIP4/MYO19/TADA2A/KAT2A/KIF18B/BIRC5/TGFB1/NUP62/CDC25B/KAT14/BCL2L1/KIF3B/RBL1/KLHL13/KIF20A/PLK5	61/3944	190/21110
GO:BP	GO:0070831	basement membrane assembly	0.0147278	3944	11	15	21110	NTNG1/LAMB3/PXDN/LAMB2/PHLDB2/PLOD3/LAMB1/LAMB4/NTNG2/PHLDB1/NTN4	11/3944	15/21110
GO:BP	GO:0045785	positive regulation of cell adhesion	0.0150909	3944	128	477	21110	TNFRSF18/TNFRSF14/PDPN/PTAFR/COL16A1/LAMC1/CD46/TGFB2/WNT3A/DISC1/NID1/VIT/GLI2/ITGA4/ITGAV/HSPD1/FN1/IGFBP2/ARPC2/TGFBR2/SMARCC1/LAMB2/WNT5A/COL8A1/BCL6/TFRC/MMRN1/PPP3CA/LEF1/NDNF/IL15/MYO10/CCL28/ITGA2/AP3B1/EDIL3/CD74/GCNT2/NEDD9/SOX4/BTN2A2/HLA-A/FLOT1/TNF/AGER/HLA-DRA/HLA-DQA2/UTRN/GLI3/ZP3/CDK6/LAMB1/CAV1/PODXL/DOCK5/PTK2B/NRG1/LYN/IL7/FAM49B/DOCK8/SMARCA2/IFT74/FUT7/PRKCQ/APBB1IP/LDB1/DOC…	128/3944	477/21110
GO:BP	GO:0045724	positive regulation of cilium assembly	0.0155851	3944	16	28	21110	WRAP73/CROCC/CCDC88A/CEP135/CEP120/ENTR1/IFT88/CENPJ/DZIP1/MNS1/BBS4/CCP110/IFT20/HAP1/SEPTIN9/MARK4	16/3944	28/21110
GO:BP	GO:0010720	positive regulation of cell development	0.0157421	3944	118	433	21110	TP73/HAX1/ASPM/CD46/WNT3A/DISC1/BCL11A/GLI2/BIN1/CASP8/FN1/XRCC5/SERPINE2/INPP5D/PPARG/TGFBR2/SS18L2/SMARCC1/PLXNB1/ROBO2/HCLS1/DHX36/SHOX2/BCL6/ADD1/PPP3CA/LEF1/PDE5A/FGF2/IL15/SEMA5A/MAP1B/AP3B1/CDKL3/PPARGC1B/CD74/DBN1/NEDD9/ID4/SOX4/BTN2A2/TNF/AGER/HLA-DRA/HDAC2/TIAM2/GLI3/PTPRZ1/PTN/RHEB/XRCC2/FZD3/LYN/TOX/IL7/TMEM64/SMARCA2/NTRK2/ROR2/TRIM32/NOTCH1/ITGB1/ZFYVE27/NEURL1/SHTN1/CAPRIN1/RAG1/PR…	118/3944	433/21110
GO:BP	GO:0042303	molting cycle	0.015991	3944	43	120	21110	PTCH2/GORAB/PTGS2/TGFB2/GLI2/IGFBP5/WNT10A/WNT5A/TP63/LDB2/RBPJ/INTU/TERT/NSUN2/FGF10/FST/TNF/HDAC2/PDGFA/EGFR/NOM1/FZD3/EXT1/NOTCH1/LDB1/FGFR2/LGR4/ALX4/TNFRSF19/SAV1/CDH3/NF1/KRT14/NGFR/APCDD1/SMAD4/BCL2/FERMT1/GNAS/LAMA5/TSPEAR/CELSR1/EDA	43/3944	120/21110
GO:BP	GO:0042633	hair cycle	0.015991	3944	43	120	21110	PTCH2/GORAB/PTGS2/TGFB2/GLI2/IGFBP5/WNT10A/WNT5A/TP63/LDB2/RBPJ/INTU/TERT/NSUN2/FGF10/FST/TNF/HDAC2/PDGFA/EGFR/NOM1/FZD3/EXT1/NOTCH1/LDB1/FGFR2/LGR4/ALX4/TNFRSF19/SAV1/CDH3/NF1/KRT14/NGFR/APCDD1/SMAD4/BCL2/FERMT1/GNAS/LAMA5/TSPEAR/CELSR1/EDA	43/3944	120/21110
GO:BP	GO:1903844	regulation of cellular response to transforming growth factor beta stimulus	0.0160443	3944	49	143	21110	RBBP4/ARID4B/LTBP1/SPRED2/CFLAR/CAV3/PPARG/IL17RD/VEPH1/SPRY1/SAP30/NREP/FBN2/HSPA1A/TNXB/HSP90AB1/ZNF451/HDAC2/LATS1/CAV2/CAV1/SDCBP/HSPA5/ENG/ZEB1/TET1/HTRA1/DKK3/SINHCAF/LEMD3/CHST11/SUDS3/LATS2/SPRY2/TGFB3/SPRED1/SMAD3/TP53/ITGA3/SMURF2/LDLRAD4/SMAD2/SMAD4/LTBP4/FKBP1A/FERMT1/BMP2/PMEPA1/ONECUT2	49/3944	143/21110
GO:BP	GO:0046907	intracellular transport	0.0162129	3944	414	1834	21110	UBE2J2/PARK7/MFN2/SRSF10/LDLRAP1/NUDC/SYTL1/KHDRBS1/PLK3/AGBL4/NDC1/HSPB11/DOCK7/EFCAB7/WLS/TMED5/FNBP1L/SLC25A24/TXNIP/SNX27/THEM4/SNAPIN/HAX1/ARHGEF2/SSR2/LMNA/UHMK1/STX6/DHX9/TPR/PTGS2/IPO9/FLVCR1/PTPN14/ABCB10/ACTN2/HNRNPU/WDR35/DNAJC27/NRBP1/IFT172/YIPF4/DYNC2LI1/LRPPRC/PREPL/CCDC88A/XPO1/VPS54/RAB1A/ACTR2/ALMS1/DCTN1/GCC2/CCDC93/BIN1/TTC21B/BBS5/SLC25A12/ATF2/NUP35/MYO1B/PGAP1/HSPD1/TRAK2/S…	414/3944	1834/21110
GO:BP	GO:0070198	protein localization to chromosome, telomeric region	0.017085	3944	17	31	21110	CCT4/CCT7/XRCC5/ZNF827/TERT/CCT5/TCP1/CCT6A/POT1/TERF1/CCT2/BRCA2/PML/TERF2IP/CCT8/GNL3L/ATRX	17/3944	31/21110
GO:BP	GO:0010717	regulation of epithelial to mesenchymal transition	0.0174723	3944	37	98	21110	PDPN/ADIPOR1/TGFB2/SPRED2/ACVR1/TGFBR2/IL17RD/PHLDB2/WWTR1/LEF1/SPRY1/GCNT2/TNXB/HDAC2/SDCBP/PTK2/TGFBR1/ENG/NOTCH1/TCF7L2/PHLDB1/SPRY2/FERMT2/TGFB3/SPRED1/ELL3/SMAD3/AXIN2/LDLRAD4/SMAD2/SMAD4/HPN/TGFB1/BMP2/BMP7/BMP5/NOG	37/3944	98/21110
GO:BP	GO:0009410	response to xenobiotic stimulus	0.0177001	3944	118	434	21110	TP73/RAD54L/PDE4B/BCAR3/GSTM4/GSTM2/ATP1A1/TXNIP/FMO5/PTGS2/CENPF/TGFB2/DNMT3A/CYP1B1/SLC8A1/CYP26B1/PMS1/STAT1/CPS1/XRCC5/IGFBP2/NPPC/OGG1/PPARG/XPC/TGFBR2/UMPS/NCEH1/TFRC/SNCA/HADH/CASP3/TLR3/TENT4A/SLC1A3/ITGA2/CCNO/MAP1B/PAM/BPHL/EDN1/TNF/SLC29A1/TFAP2B/GCLC/ATG5/HDAC2/SOD2/PDGFA/GNA12/AHR/ADCY1/SEMA3C/MCM7/GATA4/PTK2B/FZD3/LYN/TERF1/TNFRSF11B/FBP1/HSPA5/ENG/ASS1/VAV2/CDK1/AS3MT/MGMT/USP47/SL…	118/3944	434/21110
GO:BP	GO:0043410	positive regulation of MAPK cascade	0.0179023	3944	129	483	21110	TP73/BCAR3/IL6R/SHC1/IQGAP3/FCGR2B/TGFB2/SLC30A10/ALKAL2/ROCK2/DNAJC27/EIF2AK2/SH3RF3/CFLAR/MST1R/GNAI2/WNT5A/RYK/FGFR3/RELL1/PDE5A/FGF2/PDGFC/SH3RF1/HAND2/TLR3/GHR/FGF10/NAIP/FGF1/CD74/GCNT2/EDN1/TNF/NELFE/AGER/TPBG/AKAP12/PDGFA/GPNMB/GSDME/MTURN/PPIA/IGFBP3/EGFR/CAV2/GATA4/PTK2B/NRG1/SDCBP/STK3/NTRK2/ROR2/TGFBR1/RAPGEF1/NOTCH1/TRAF2/ACTA2/FGFR2/CD81/TRIM5/CAVIN3/MAPK8IP1/PTPRJ/VEGFB/LAMTOR1/P2R…	129/3944	483/21110
GO:BP	GO:0022616	DNA strand elongation	0.0179171	3944	19	37	21110	NUCKS1/RFC4/TERT/MCM3/POLD2/MCM7/POT1/MCM4/NBN/DNA2/POLD3/MRE11/NFRKB/POLE/RFC3/YY1/LIG1/GINS1/POLA1	19/3944	37/21110
GO:BP	GO:0051090	regulation of DNA-binding transcription factor activity	0.0180005	3944	120	443	21110	PARK7/ROR1/LAMTOR5/ARHGEF2/DHX9/RNF2/WNT3A/EIF2AK2/CYP1B1/ANXA4/IL18RAP/GLI2/ATF2/CFLAR/SUMO1/STK36/SP100/FANCD2/PPARG/EOMES/WNT5A/CD200/HCLS1/IL1RAP/TFRC/G3BP2/MAPK10/PKD2/PPP3CA/HAND2/TLR3/DAP/FER/PURA/PPARGC1B/NPM1/EDN1/FLOT1/TNF/HSPA1A/AGER/MDFI/HDAC2/MTURN/GLI3/PPIA/ADCY1/CAV1/CLU/IKBKB/COPS5/STK3/TRIM32/TRAF2/PRKCQ/TAF3/ARID5B/CHUK/HIF1AN/TCF7L2/FANK1/PIDD1/TRIM6/TRIM5/TRIM22/LRP5/ARRB1/RPS…	120/3944	443/21110
GO:BP	GO:1903313	positive regulation of mRNA metabolic process	0.0182821	3944	46	132	21110	YTHDF2/AGO3/YBX1/TUT4/DHX9/CDC73/HNRNPU/ROCK2/ZFP36L2/PNPT1/CNOT9/DIS3L2/GIGYF2/DHX36/TRA2B/HNRNPD/TENT4A/DCP2/CNOT8/TRA2A/ZC3HAV1/CNOT7/EXOSC2/CELF1/PATL1/PRPF19/CLNS1A/HSPA8/DCPS/DCP1B/PAN2/EXOSC8/METTL3/SAMD4A/TNRC6A/FTO/METTL16/NT5C3B/TOB1/TNRC6C/ROCK1/DAZAP1/KHSRP/UPF1/TNRC6B/RBMX	46/3944	132/21110
GO:BP	GO:0045184	establishment of protein localization	0.0185552	3944	431	1920	21110	UBE2J2/PARK7/CLSTN1/MFN2/SYTL1/PLK3/NASP/NDC1/HSPB11/ATG4C/EFCAB7/WLS/TMED5/SLC16A1/GPR89A/TXNIP/SELENBP1/SNX27/SNAPIN/HAX1/ARHGEF2/SSR2/LMNA/UHMK1/RABGAP1L/STX6/TPR/PTGS2/TMEM9/IPO9/PTPN14/CENPF/TGFB2/DISP1/SNAP47/SMYD3/CNST/NBAS/VSNL1/DNAJC27/PREPL/CRIPT/MCFD2/SPTBN1/XPO1/CCT4/EHBP1/VPS54/RAB1A/CCT7/REEP1/GCC2/CCDC93/SFT2D3/BBS5/RAPGEF4/ATF2/TTN/NUP35/PGAP1/HSPD1/TRAK2/STRADB/SUMO1/KLF7/PIKFYVE…	431/3944	1920/21110
GO:BP	GO:0007423	sensory organ development	0.0191964	3944	155	601	21110	GNB1/NPHP4/MFN2/ECE1/CLIC4/PHACTR4/MFSD2A/NFIA/ROR1/BCAR3/PRRX1/TGFB2/WNT9A/WNT3A/PXDN/IFT172/CYP1B1/EFEMP1/SPRED2/CYP26B1/NPHP1/GLI2/SP3/PJVK/COL5A2/WNT6/WNT10A/MTERF4/TGFBR2/LAMB2/WNT5A/COL8A1/EPHB1/PDE6B/CC2D2A/RBPJ/WDR19/LEF1/BBS7/FGF2/SPRY1/INTU/EDNRA/HAND2/TENM3/FAT1/LPCAT1/FGF10/FBN2/CXCL14/SH3PXD2B/BMP6/EDN1/RIPOR2/PBX2/PTK7/TFAP2B/ATG5/HDAC2/DLL1/PDGFA/SDK1/ABCB5/GSDME/GLI3/CCM2/EGFR/CAS…	155/3944	601/21110
GO:BP	GO:0017015	regulation of transforming growth factor beta receptor signaling pathway	0.019466	3944	48	140	21110	RBBP4/ARID4B/LTBP1/SPRED2/CAV3/PPARG/IL17RD/VEPH1/SPRY1/SAP30/NREP/FBN2/HSPA1A/TNXB/HSP90AB1/ZNF451/HDAC2/LATS1/CAV2/CAV1/SDCBP/HSPA5/ENG/ZEB1/TET1/HTRA1/DKK3/SINHCAF/LEMD3/CHST11/SUDS3/LATS2/SPRY2/TGFB3/SPRED1/SMAD3/TP53/ITGA3/SMURF2/LDLRAD4/SMAD2/SMAD4/LTBP4/FKBP1A/FERMT1/BMP2/PMEPA1/ONECUT2	48/3944	140/21110
GO:BP	GO:0019725	cellular homeostasis	0.0194908	3944	199	804	21110	CROCC/CLIC4/SELENON/FGGY/LRRC8D/SLC30A7/GSTM2/ATP1A1/GPR89A/SNAPIN/SLAMF8/ATP1A2/XPR1/GLRX2/TMEM9/NUCKS1/FLVCR1/SLC30A10/DISC1/VSNL1/SLC8A1/HAAO/THADA/TTC7A/RTN4/VPS54/DCTN1/CYBRD1/SLC40A1/GLS/SLC39A10/KLF7/ABCB6/NPPC/ITPR1/CAV3/PTH1R/WNT5A/ZBTB20/SLC12A8/TXNRD3/PIK3CB/ATP1B3/TRPC1/TRA2B/ATP13A3/TFRC/TMEM175/ADD1/PKD2/SNCA/PPP3CA/FGF2/EDNRA/SLC9A3/SLC12A7/SLC1A3/PDE4D/PIK3R1/HEXB/AP3B1/SLC12A2/ND…	199/3944	804/21110
GO:BP	GO:0010038	response to metal ion	0.019694	3944	103	369	21110	PARK7/CASP9/CLIC4/SLC25A24/TXNIP/SYT11/PTGS2/KCNH1/SLC30A10/PARP1/DNMT3A/HAAO/VPS54/CYBRD1/SLC25A12/TTN/SLC40A1/CASP8/SUMO1/CPS1/IGFBP2/ABCB6/D2HGDH/OGG1/WNT5A/TRPC1/PLSCR1/KCNMB2/TFRC/ADD1/HNRNPD/PKD2/SNCA/PPP3CA/CASP3/PDCD6/TERT/PAM/SLC12A2/BMP6/EDN1/GCLC/ATG5/SOD2/ADCY1/EGFR/SLC25A13/CAV1/AOC1/PTK2B/CPNE3/TNFRSF11B/ACO1/ZNF658/FBP1/HSPA5/ASS1/CDK1/KCNMA1/ANXA11/CHUK/KCNIP2/SYT8/FIBIN/CCND1/KMT…	103/3944	369/21110
GO:BP	GO:0035051	cardiocyte differentiation	0.0199524	3944	49	144	21110	ACADM/LMNA/TGFB2/WNT3A/ACTN2/HNRNPU/SLC8A1/FHL2/NEB/ACVR1/TTN/CAV3/EOMES/DHX36/SHOX2/RBPJ/SPRY1/EDNRA/HAND2/SORBS2/EDN1/POU5F1/ATG5/DLL1/EGFR/SEMA3C/GATA4/NRG1/PLEC/NOTCH1/ITGB1/CDK1/BMPR1A/PDCD4/SOX6/PRICKLE1/AKAP6/YY1/MEF2A/MYLK3/IFT20/KAT2A/FHOD3/SMAD4/BMP2/BMP7/AGT/NRAP/CSRP3	49/3944	144/21110
GO:BP	GO:0055086	nucleobase-containing small molecule metabolic process	0.0200431	3944	156	606	21110	KCNAB2/PARK7/ENO1/SDHB/AK2/NDUFS5/ACOT11/PDE4B/DPYD/EXTL2/AMPD2/FMO5/ATP1A2/NDUFS2/SDHC/NMNAT2/PARP1/ADSS/RRM2/ADCY3/CAD/RBKS/HAAO/GFPT1/UXS1/SLC25A12/ATP5MC3/IDH1/CPS1/ATIC/NPPC/DTYMK/OGG1/SUCLG2/NDUFB4/UMPS/GMPS/PAICS/SULT1E1/SNCA/PDE5A/TDO2/AADAT/DCTD/SDHA/ATPSCKMT/NADK2/NNT/NDUFS4/PDE4D/GLRX/HSPA1A/APOBEC2/ENPP3/PDE7B/ADCY1/TPST1/DNAJC30/CROT/SLC25A13/ATP5MF/DLD/AASS/NDUFA5/IMPDH1/BPGM/GIMAP7…	156/3944	606/21110
GO:BP	GO:0010833	telomere maintenance via telomere lengthening	0.0200998	3944	33	84	21110	ZBTB48/EXOSC10/PARP1/HNRNPU/CCT4/CCT7/XRCC5/DHX36/RFC1/TERT/CCT5/DCP2/HSP90AB1/TCP1/HNRNPA2B1/CCT6A/POT1/TERF1/PRKCQ/MRE11/ATM/HNRNPA1/CCT2/MAPKAPK5/HNRNPC/HSP90AA1/RAD51/PML/TERF2IP/RPA1/AURKB/CCT8/GNL3L	33/3944	84/21110
GO:BP	GO:0034329	cell junction assembly	0.0201942	3944	120	444	21110	AGRN/NPHP4/CLSTN1/COL16A1/PATJ/NEGR1/RHOC/LAMC1/WNT3A/ACTN2/ROCK2/CRIPT/NPHP1/PKP4/ITGA6/FN1/RAB17/COLQ/PLXNB1/WNT5A/ROBO2/PHLDB2/HEG1/RYK/EPHB1/CLDN18/CLSTN2/IL1RAP/PAK2/ADGRL3/SNCA/GRID2/CDH12/ITGA2/MAP1B/FER/APC/CTNNA1/FLOT1/TNF/MDGA1/DST/TPBG/PTPRK/THBS2/SDK1/FSCN1/TRIP6/CDHR3/NRCAM/CAV1/LZTS1/PTK2B/IKBKB/SDCBP/PTK2/PLEC/TLN1/NTRK2/RAPGEF1/NTNG2/C1QL3/NRG3/SORBS1/LDB1/COL17A1/PTPRJ/CNTN5/JAM3…	120/3944	444/21110
GO:BP	GO:0009260	ribonucleotide biosynthetic process	0.0209348	3944	71	233	21110	ENO1/SDHB/AK2/NDUFS5/AMPD2/NDUFS2/SDHC/PARP1/ADSS/ADCY3/CAD/SLC25A12/ATP5MC3/ATIC/NPPC/NDUFB4/UMPS/GMPS/PAICS/SNCA/SDHA/ATPSCKMT/NDUFS4/ADCY1/DNAJC30/SLC25A13/ATP5MF/DLD/NDUFA5/IMPDH1/PRKAG2/ATP5F1C/HACD1/SLC25A16/ACSL5/PDHX/GUCY1A2/DLAT/SDHD/ATP5MC2/ACACB/ADCY4/MTHFD1/NDUFB1/PPCDC/NME3/DHODH/ACSF3/DCAKD/ATP5MC1/PDK2/ATP5F1D/NDUFA11/GCDH/NDUFA13/SPHK2/NDUFA3/ACSS1/ADA/ATP5F1E/ATP5PF/ADSL/PRPS2/CT…	71/3944	233/21110
GO:BP	GO:0090132	epithelium migration	0.0219176	3944	88	305	21110	PIK3CD/S100A2/PTGS2/ADIPOR1/TGFB2/LGALS8/AKT3/ROCK2/CYP1B1/RTN4/TACR1/NRP2/SP100/PPARG/TGFBR2/WNT5A/PTPRG/FSTL1/PIK3CB/FGFBP1/FGF2/PDCD6/SEMA5A/FGF10/ITGA2/ARSB/MCC/FGF1/EDN1/TNF/HDAC9/ANLN/EPHB4/MET/PTN/DOCK5/PTK2B/ENPP2/PTK2/TGFBR1/NOTCH1/ITGB1/VSTM4/MMRN2/DOCK1/ETS1/HDAC7/NR4A1/SP1/PTPRR/KITLG/DCN/CORO1C/PTPN11/PXN/P2RX4/SCARB1/HMGB1/STARD13/PRKD1/SYNJ2BP/VASH1/SPRED1/MAP2K5/CORO1A/MARVELD3/BC…	88/3944	305/21110
GO:BP	GO:2000816	negative regulation of mitotic sister chromatid separation	0.0220079	3944	23	50	21110	CDCA8/NUF2/TPR/CENPF/GEN1/SPC25/TRIP13/CCNB1/APC/PTTG1/TTK/MAD1L1/RAD21/CDK5RAP2/BUB3/ATM/KNTC1/XRCC3/CDT1/AURKB/BIRC5/NDC80/KLHL22	23/3944	50/21110
GO:BP	GO:0033046	negative regulation of sister chromatid segregation	0.0220079	3944	23	50	21110	CDCA8/NUF2/TPR/CENPF/GEN1/SPC25/TRIP13/CCNB1/APC/PTTG1/TTK/MAD1L1/RAD21/CDK5RAP2/BUB3/ATM/KNTC1/XRCC3/CDT1/AURKB/BIRC5/NDC80/KLHL22	23/3944	50/21110
GO:BP	GO:0033048	negative regulation of mitotic sister chromatid segregation	0.0220079	3944	23	50	21110	CDCA8/NUF2/TPR/CENPF/GEN1/SPC25/TRIP13/CCNB1/APC/PTTG1/TTK/MAD1L1/RAD21/CDK5RAP2/BUB3/ATM/KNTC1/XRCC3/CDT1/AURKB/BIRC5/NDC80/KLHL22	23/3944	50/21110
GO:BP	GO:0045926	negative regulation of growth	0.022063	3944	75	250	21110	TP73/ENO1/SESN2/ST7L/ADIPOR1/TGFB2/WNT3A/RTN4/PNPT1/BCL11A/IGFBP5/SERPINE2/SH3BP4/ING5/CAV3/PPARG/TGFBR2/WNT5A/DCBLD2/RYK/BCL6/FGFR3/PLAC8/WWC2/SEMA5A/SEMA6A/FSTL4/CDKL3/SLIT3/RACK1/HSPA1A/SEMA3C/STK3/SMARCA2/FBP1/TLL2/PTPRJ/ING4/RERG/ULK1/SPART/RB1/SAV1/CGRRF1/ESR2/YY1/MEG3/SMAD3/PML/SEMA7A/BBS2/MT2A/MT1X/TP53/NTN1/ULK2/SLC6A4/CRLF3/BRCA1/WNT3/SMAD4/BCL2/PTPRS/SMARCA4/NDUFA13/TGFB1/SPHK2/NDRG3/G…	75/3944	250/21110
GO:BP	GO:0030900	forebrain development	0.0221411	3944	111	405	21110	MFSD2A/SLC2A1/STIL/DOCK7/KCNA2/ATP1A2/ASPM/WNT3A/DISC1/SLC8A1/RTN4/GLI2/TTC21B/CCDC141/PGAP1/NRP2/ATIC/TOP2B/EOMES/SETD2/WNT5A/ROBO2/TMEM108/RYK/TRA2B/TACC3/RBPJ/UBA6/LEF1/NDNF/FGF2/CASP3/SEMA5A/FGF10/CEP120/TMEM14B/ID4/MDGA1/EFHC1/SUN1/GLI3/EGFR/CDK6/LAMB1/FOXP2/MCPH1/PCM1/FUT10/TOX/EXT1/NFIB/NTRK2/AKNA/NOTCH1/ZEB1/PRKG1/NRG3/BMPR1A/FGFR2/SLC1A2/CELF1/BBS1/DYNC2H1/FEZ1/CDON/TUBA1A/GLI1/APAF1/COR…	111/3944	405/21110
GO:BP	GO:0031109	microtubule polymerization or depolymerization	0.022164	3944	45	129	21110	STMN1/KIF2C/PDE4DIP/ARHGEF2/MAPRE3/DCTN1/NCKAP5/CAV3/SNCA/KIF2A/MAP1B/APC/HSPA1A/MET/KIF24/CDK5RAP2/KIF18A/RPS3/PAK1/TUBA1A/NCKAP5L/NAV3/TRPV4/SKA3/CENPJ/MZT1/TUBGCP3/TTBK2/HDGFL3/BMERB1/KATNB1/GIT1/KIF18B/SKA2/CCDC57/TBCD/CEP192/MAP1S/EML2/TPX2/STMN3/MID1IP1/MAP7D3/FGF13/MECP2	45/3944	129/21110
GO:BP	GO:0048871	multicellular organismal-level homeostasis	0.0228393	3944	190	764	21110	NPHP4/PIK3CD/MFN2/CROCC/MFSD2A/SLC2A1/ACOT11/DOCK7/PDE4B/PRKACB/AMPD2/DRAM2/PRKAB2/ARNT/UBAP2L/LAMC1/PTGS2/ADIPOR1/RHEX/FLVCR1/ABCB10/FH/AKT3/LPIN1/VPS54/ALMS1/SP3/SLC40A1/STAT1/PLCL1/BARD1/DOCK10/GIGYF2/INPP5D/PASK/PLCL2/NKIRAS1/NR1D2/PTH1R/FSTL1/HCLS1/CLDN18/PIK3CB/WWTR1/IGF2BP2/BCL6/TFRC/ADD1/LDB2/RBPJ/APBB2/OCIAD2/PLAC8/HADH/IL15/PDGFC/HMGB2/CASP3/LPCAT1/NPR3/AP3B1/WDR36/APC/SLC12A2/SLC22A5/S…	190/3944	764/21110
GO:BP	GO:0003006	developmental process involved in reproduction	0.0232788	3944	236	980	21110	YTHDF2/KHDRBS1/AZIN2/AGO4/SCMH1/NASP/MAST2/TUT4/NDC1/HSPB11/MSH4/BRDT/RNF2/PTGS2/ASPM/TGFB2/PARP1/ARID4B/CATSPERE/DNMT3A/CYP1B1/MORN2/MSH2/MSH6/PSME4/VPS54/CYP26B1/TSGA10/NPHP1/GLI2/WDR33/ACVR1/GALNT3/FSIP2/CASP8/C2CD6/IDH1/SPAG16/CNOT9/SERPINE2/RHBDD1/NPPC/SEPTIN2/NR2C2/EOMES/CRTAP/SFMBT1/WNT5A/TMF1/ROBO2/CFAP44/TXNRD3/DHX36/BCL6/TP63/WDR19/CCNI/LARP7/PDE5A/SPATA5/EDNRA/HMGB2/CASP3/TLR3/TRIP13/N…	236/3944	980/21110
GO:BP	GO:0032956	regulation of actin cytoskeleton organization	0.0233963	3944	102	366	21110	ARHGEF19/CAPZB/STMN1/WASF2/RHOC/HAX1/IQGAP3/KIRREL1/ARPC5/ACTN2/ROCK2/CDC42EP3/PLEKHH2/SPTBN1/CCDC88A/ALMS1/TACR1/TMSB10/BIN1/NEB/ARPC2/CAV3/ARPC4/BRK1/PHLDB2/HCLS1/PAK2/ADD1/STAP1/SYNPO2/SEMA5A/PIK3R1/IQGAP2/RASA1/RHOBTB3/PAM/FER/SYNPO/DBN1/NEDD9/EDN1/LATS1/PDGFA/FSCN1/ARPC1B/MET/ARHGEF10/PTK2B/FAM49B/C9orf72/TGFBR1/MYO3A/WASHC2C/ADD3/RHOG/INPPL1/FCHSD2/PAK1/RDX/JAM3/NTF3/EPS8/LIMA1/NCKAP1L/SSH1…	102/3944	366/21110
GO:BP	GO:0033002	muscle cell proliferation	0.0241725	3944	64	205	21110	TP73/MFN2/LDLRAP1/SELENON/PTAFR/IL6R/PTGS2/TGFB2/TACR1/STAT1/CFLAR/XRCC5/IGFBP5/NPPC/PPARG/TGFBR2/GNAI2/EPHB1/RBPJ/FGF2/IL15/TERT/NPR3/ITGA2/EDN1/TNF/SOD2/GNA12/IGFBP3/CAV2/VIPR2/NRG1/ZFPM2/TGFBR1/NOTCH1/PRKG1/CDK1/BMPR1A/PDCD4/TCF7L2/FGFR2/ZNF143/P2RY6/PDGFD/IL18/IRAK4/GLI1/SAV1/SIX1/MNAT1/TGFB3/TPM1/IGF1R/CDH13/CYBA/NF1/PRKAR1A/DNMT1/BMP2/ADAMTS1/PAXBP1/RUNX1/AGT/NOG	64/3944	205/21110
GO:BP	GO:0001824	blastocyst development	0.0246493	3944	42	118	21110	SLC35E2B/MFN2/NASP/AGBL4/ELF3/CAPN2/RRM2/RTN4/SP3/EOMES/TBL1XR1/POU5F1/RPL7L1/LATS1/INTS1/ZP3/NCAPG2/GINS4/NBN/NECAB1/TGFBR1/TET1/PLPP4/CHEK1/LATS2/BRCA2/LPAR6/DAD1/RAD51B/RPL13/SPECC1/ZNF830/RBBP8/ZFP14/GINS1/ADA/STMN3/SMARCB1/MFNG/RRP7A/BCOR/PHF6	42/3944	118/21110
GO:BP	GO:0019439	aromatic compound catabolic process	0.0247135	3944	127	477	21110	DFFA/EXOSC10/PNRC2/YTHDF2/AGO4/AGO1/AGO3/YBX1/TUT4/PDE4B/DPYD/DHX9/ANGEL2/HNRNPU/RNASEH1/ROCK2/NBAS/HAAO/ZFP36L2/LRPPRC/PNPT1/VPS54/HNMT/FASTKD2/CNOT9/DIS3L2/GIGYF2/OGG1/EXOG/WDR82/SUCLG2/DHX36/FXR1/IGF2BP2/GRSF1/HNRNPD/PDE5A/TDO2/NSUN2/TENT4A/PDE4D/DCP2/PHAX/HNRNPA0/CNOT8/NPM1/HSPA1A/APOBEC2/ENPP3/MOXD1/PDE7B/RNASET2/ZC3HAV1/CNOT7/ENTPD4/PDE7A/GALT/EXOSC2/TRAF2/UPF2/VIM/DNA2/TET1/NUDT13/CELF1/PA…	127/3944	477/21110
GO:BP	GO:0050000	chromosome localization	0.0251224	3944	35	92	21110	NUDC/CDCA8/KIF2C/LMNA/NUF2/CENPF/HNRNPU/EML4/ACTR2/TTL/CENPC/CENPE/CCNB1/KIFC1/CENPQ/SUN1/MAD1L1/TERF1/RMDN1/GEM/KIF18A/CDCA5/ATM/PIBF1/CHMP4A/DLGAP5/KIF22/KATNB1/CDT1/AURKB/BIRC5/NDC80/MAP1S/NUP62/FAM83D	35/3944	92/21110
GO:BP	GO:0061008	hepaticobiliary system development	0.0251505	3944	50	149	21110	RPS6KA1/ACADM/WNT3A/RTN4/PNPT1/SP3/ATF2/CFLAR/CPS1/HNRNPD/PKD2/ITGA2/PTCD2/FGF1/TNF/SOD2/MET/PTN/FPGS/ASS1/NOTCH1/UPF2/ARID5B/CPT1A/CCND1/CADM1/GLI1/E2F7/CIT/DUT/SMAD3/PKD1/RPGRIP1L/SLC7A5/NF1/MED1/CDK5RAP3/CCDC40/TYMS/RPS15/PRKCSH/HPN/LSR/TGFB1/ADA/SMARCB1/ACO2/RGN/ONECUT2/PCK1	50/3944	149/21110
GO:BP	GO:0044092	negative regulation of molecular function	0.0271188	3944	240	1001	21110	PARK7/DFFA/CAMK2N1/STMN1/RPS6KA1/IFI6/USP33/RPL5/GSTM2/LAMTOR5/ECM1/IFI16/ATP1A2/RNF2/PTGS2/NUCKS1/TGFB2/DISC1/ACTN2/HNRNPU/SMYD3/ROCK2/LPIN1/TRIB2/CYP1B1/SLC8A1/THADA/ANXA4/BIN1/MGAT5/ITGA4/ITGAV/SUMO1/TMBIM1/SERPINE2/SP100/SH3BP4/CRBN/CAV3/CAMK1/PPARG/EOMES/COL7A1/GNAI2/CBLB/CD200/DTX3L/HEG1/PIK3CB/WWTR1/LXN/SERPINI2/PAK2/LRPAP1/G3BP2/PKD2/SNCA/PPP3CA/LEF1/SPRY1/ABCE1/SH3RF1/HAND2/CASP3/DAP/NPR…	240/3944	1001/21110
GO:BP	GO:0090130	tissue migration	0.0277818	3944	89	311	21110	PIK3CD/S100A2/PTGS2/ADIPOR1/TGFB2/LGALS8/AKT3/ROCK2/CYP1B1/RTN4/TACR1/NRP2/SP100/PPARG/TGFBR2/WNT5A/PTPRG/FSTL1/PIK3CB/FGFBP1/FGF2/PDCD6/SEMA5A/FGF10/ITGA2/ARSB/MCC/FGF1/EDN1/TNF/HDAC9/ANLN/EPHB4/MET/PTN/DOCK5/PTK2B/ENPP2/PTK2/TGFBR1/NOTCH1/ITGB1/VSTM4/MMRN2/ACTA2/DOCK1/ETS1/HDAC7/NR4A1/SP1/PTPRR/KITLG/DCN/CORO1C/PTPN11/PXN/P2RX4/SCARB1/HMGB1/STARD13/PRKD1/SYNJ2BP/VASH1/SPRED1/MAP2K5/CORO1A/MARVE…	89/3944	311/21110
GO:BP	GO:0051050	positive regulation of transport	0.0279145	3944	223	921	21110	UBE2J2/PARK7/LDLRAP1/PTAFR/KHDRBS1/AZIN2/PLK3/EFCAB7/WLS/GSTM2/CTSS/SNAPIN/FCGR2B/DHX9/TPR/PTGS2/PLA2G4A/TGFB2/WNT3A/ACTN2/CNST/VSNL1/TACR1/BIN1/RAPGEF4/TTN/PGAP1/SUMO1/IRS1/RHBDD1/MFF/DGKD/ITPR1/CAV3/CAMK1/PPARG/TBC1D5/GNAI2/WNT5A/TMF1/HCLS1/SNX4/ATP1B3/TRPC1/SERP1/STAP1/PKD2/SNCA/PPP3CA/IL15/EDNRA/TERT/ICE1/ATPSCKMT/ITGA2/PIK3R1/GLRX/SLC12A2/SEC24A/ABLIM3/DOCK2/CREBRF/RACK1/BMP6/EDN1/SOX4/HLA-F…	223/3944	921/21110
GO:BP	GO:0051216	cartilage development	0.0282165	3944	65	210	21110	NFIA/ECM1/THBS3/PRRX1/WNT9A/EFEMP1/GLI2/ATF2/NPPC/TGFBR2/PTH1R/MUSTN1/WNT5A/SHOX2/IFT80/FGFR3/EVC/FGF2/HAND2/GHR/SMAD5/BMP6/EDN1/RUNX2/GLI3/SLC39A14/SULF1/EXT1/NFIB/TGFBR1/COL27A1/ZEB1/BMPR1A/FBXW4/SOX6/EXT2/BBS1/WNT5B/SOX5/PTHLH/HMGA2/CHST11/TRPV4/PTPN11/RB1/SMAD3/CHSY1/PKD1/BBS2/KAT2A/AXIN2/TYMS/TWSG1/TGFB1/BMP2/BMP7/RUNX1/BGN/MYCN/PKDCC/SIX2/BMP3/BMP5/MYF5/NOG	65/3944	210/21110
GO:BP	GO:0010718	positive regulation of epithelial to mesenchymal transition	0.0293257	3944	24	54	21110	PDPN/TGFB2/ACVR1/TGFBR2/WWTR1/LEF1/GCNT2/TNXB/HDAC2/SDCBP/PTK2/TGFBR1/ENG/NOTCH1/TCF7L2/FERMT2/TGFB3/SMAD3/AXIN2/SMAD2/SMAD4/TGFB1/BMP2/BMP7	24/3944	54/21110
GO:BP	GO:0038179	neurotrophin signaling pathway	0.0295664	3944	19	38	21110	KIDINS220/TMEM108/SPRY1/CASP3/MAGI2/NTRK2/RAPGEF1/ZFYVE27/NTF3/ZDHHC17/PTPN11/SPRY2/CORO1A/BCAR1/HAP1/NTF4/DOK5/AGT/NDN	19/3944	38/21110
GO:BP	GO:0050684	regulation of mRNA processing	0.0300166	3944	48	142	21110	CDK11B/SRSF10/SRRM1/SRSF4/KHDRBS1/DHX9/CDC73/HNRNPU/SRSF7/TIA1/BARD1/DHX36/FXR1/TRA2B/LARP7/PTCD2/TRA2A/HNRNPA2B1/SRPK2/KHDRBS3/SMU1/HNRNPK/CELF1/PRPF19/CPSF7/RBM4/CLNS1A/HSPA8/HNRNPA1/CPSF6/RBM23/NOVA1/RBM25/PAPOLA/RBFOX1/METTL16/NSRP1/PTBP1/DAZAP1/SAFB2/SNRPA/U2AF2/RBM39/SRSF6/RBFOX2/DDX17/MBNL3/RBMX	48/3944	142/21110
GO:BP	GO:0048145	regulation of fibroblast proliferation	0.0300934	3944	34	89	21110	S100A6/DHX9/CDC73/FN1/ING5/BRK1/PPARG/WNT5A/PDGFC/FGF10/NDUFS4/CCNB1/CD74/SOD2/PDGFA/EGFR/CDK6/CAV1/TRIM32/LZTS2/FTH1/PDGFD/KMT2A/RNASEH2B/DACH1/GAS6/PML/NLRC3/TP53/NF1/NGFR/TGFB1/FBLN1/AGT	34/3944	89/21110
GO:BP	GO:0010464	regulation of mesenchymal cell proliferation	0.0301032	3944	17	32	21110	LMNA/PRRX1/STAT1/TGFBR2/WNT5A/SHOX2/PDGFA/PHF14/NFIB/ZEB1/BMPR1A/FBXW4/FGFR2/LRP5/SIX1/TBX1/MYCN	17/3944	32/21110
GO:BP	GO:0007095	mitotic G2 DNA damage checkpoint signaling	0.030296	3944	18	35	21110	CLSPN/DTL/BABAM2/TOPBP1/ABRAXAS1/CCNG1/UIMC1/MRNIP/TRIM39/NBN/CDK1/MRE11/ATM/CHEK1/TICRR/BRCA1/CDK5RAP3/NOP53	18/3944	35/21110
GO:BP	GO:0048545	response to steroid hormone	0.0306809	3944	96	342	21110	PARK7/CASP9/PTAFR/AGL/ATP1A1/TXNIP/ATP1A2/PTGS2/TGFB2/PARP1/HNRNPU/SMYD3/CYP1B1/ZFP36L2/VPS54/TACR1/ACVR1/CFLAR/IDH1/CPS1/IGFBP2/CNOT9/TGFBR2/TMF1/TP63/IGFBP7/NR3C2/HMGB2/CASP3/SKP2/GHR/PAM/TAF7/RNF14/PPARGC1B/SLIT3/BMP6/EDN1/TNF/HSPA1A/RXRB/TRERF1/BCKDHB/LATS1/CAV1/KLF9/PAPPA/ENG/ASS1/RXRA/NOTCH1/FIBIN/CRY2/CCND1/UCP3/PAK1/HSPA8/A2M/ATP2B1/NCOR2/ESR2/TGFB3/DNAAF4/NR2E3/IGF1R/PAGR1/LCAT/CYBA/NCOR…	96/3944	342/21110
GO:BP	GO:0043484	regulation of RNA splicing	0.0311566	3944	58	182	21110	CDK11B/SRSF10/SRRM1/SRSF4/KHDRBS1/ZNF326/BRDT/PTBP2/HNRNPU/HNRNPLL/SRSF7/TIA1/FXR1/TRA2B/GRSF1/LARP7/PIK3R1/HNRNPH1/HSPA1A/SUPT3H/SF3B5/TRA2A/HNRNPA2B1/TRRAP/SRPK2/RBM12B/ENY2/KHDRBS3/SMU1/HNRNPK/HNRNPF/HNRNPH3/CELF1/PRPF19/RBM4/CLNS1A/HSPA8/TMBIM6/HNRNPA1/SUPT20H/RBM23/NOVA1/RBM25/RBFOX1/FUS/METTL16/NSRP1/KAT2A/PTBP1/DAZAP1/PRX/U2AF2/RBM39/SRSF6/RBFOX2/DDX17/MBNL3/RBMX	58/3944	182/21110
GO:BP	GO:0048738	cardiac muscle tissue development	0.0312372	3944	68	223	21110	TP73/ACADM/LMNA/TGFB2/WNT3A/ACTN2/HNRNPU/SLC8A1/FHL2/NEB/ACVR1/XIRP2/TTN/CAV3/TGFBR2/WNT5A/HEG1/SHOX2/RBPJ/FGF2/EDNRA/SORBS2/PTCD2/SMAD5/EDN1/ATG5/DLL1/GATA4/NRG1/ZFPM2/PLEC/TGFBR1/ENG/NOTCH1/ITGB1/CDK1/BMPR1A/FGFR2/SOX6/PRICKLE1/GLI1/AKAP6/SAV1/YY1/TPM1/MEF2A/NPRL3/MYLK3/IFT20/MED1/KAT2A/PRKAR1A/DSG2/FHOD3/SMAD4/TGFB1/PRMT1/FKBP1A/BMP2/JPH2/BMP7/RUNX1/TAZ/AGT/BMP5/NRAP/CSRP3/NOG	68/3944	223/21110
GO:BP	GO:0051494	negative regulation of cytoskeleton organization	0.0316813	3944	54	166	21110	CAPZB/STMN1/WASF2/ARHGEF2/PLEKHH2/SPTBN1/TMSB10/CAV3/PHLDB2/IQCJ-SCHIP1/PAK2/ADD1/SNCA/PIK3R1/MAP1B/APC/NPM1/MET/TMEM67/FAM49B/CDK5RAP2/WASHC2C/ADD3/RBM14/RDX/EPS8/LIMA1/NAV3/SSH1/SPTBN5/TTBK2/BBS4/HDGFL3/CCNF/BMERB1/CORO1A/KATNB1/FLII/KAT2A/BRCA1/TBCD/FHOD3/SMAD4/ARHGEF18/RHPN2/GMFG/EML2/MYADM/TPX2/TRIOBP/PICK1/MID1IP1/FGF13/MYOC	54/3944	166/21110
GO:BP	GO:0003018	vascular process in circulatory system	0.0316877	3944	78	265	21110	ECE1/MFSD2A/SLC2A1/FAAH/SLC16A1/ATP1A2/PTGS2/ROCK2/SLC8A1/SLC1A4/TACR1/CPS1/NPPC/HRH1/SLC6A6/GRIP2/KCNMB2/TFRC/ABCG2/EDNRA/NPR3/SLC1A3/SLC12A2/SLC22A5/BMP6/EDN1/TNF/AGER/SLC29A1/GCLC/ATG5/AKAP12/SOD2/PLOD3/DOCK4/CAV1/SLC7A2/DOCK5/EXT1/PLEC/VSTM4/PRKG1/TACR2/KCNMA1/ACTA2/SLC1A2/EXT2/PTPRJ/SMTNL1/ATP2B1/TRPV4/NOS1/SLC7A1/EDNRB/SLC7A8/FERMT2/SLCO3A1/MYLK3/BBS2/SLC7A5/SMTNL2/ADORA2B/SLC6A4/ABCC3/ROCK…	78/3944	265/21110
GO:BP	GO:0009152	purine ribonucleotide biosynthetic process	0.031986	3944	67	219	21110	ENO1/SDHB/AK2/NDUFS5/AMPD2/NDUFS2/SDHC/PARP1/ADSS/ADCY3/SLC25A12/ATP5MC3/ATIC/NPPC/NDUFB4/GMPS/PAICS/SNCA/SDHA/ATPSCKMT/NDUFS4/ADCY1/DNAJC30/SLC25A13/ATP5MF/DLD/NDUFA5/IMPDH1/PRKAG2/ATP5F1C/HACD1/SLC25A16/ACSL5/PDHX/GUCY1A2/DLAT/SDHD/ATP5MC2/ACACB/ADCY4/MTHFD1/NDUFB1/PPCDC/NME3/ACSF3/DCAKD/ATP5MC1/PDK2/ATP5F1D/NDUFA11/GCDH/NDUFA13/SPHK2/NDUFA3/ACSS1/ADA/ATP5F1E/ATP5PF/ADSL/PRPS2/NDUFB11/ACSL4/TAZ…	67/3944	219/21110
GO:BP	GO:0035113	embryonic appendage morphogenesis	0.032581	3944	43	123	21110	ECE1/PRRX1/FLVCR1/TGFB2/CYP26B1/GLI2/MAP3K20/WNT5A/SHOX2/TP63/WDR19/FRAS1/LEF1/INTU/HAND2/FBN2/PBX2/RUNX2/HDAC2/GNA12/GLI3/LMBR1/RECK/NOTCH1/BMPR1A/FBXW4/ALX4/LRP5/C2CD3/DYNC2H1/PRICKLE1/CHST11/FREM2/IFT140/RPGRIP1L/MED1/WNT3/SMAD4/IFT52/BMP7/GPC3/MYCN/NOG	43/3944	123/21110
GO:BP	GO:0030326	embryonic limb morphogenesis	0.032581	3944	43	123	21110	ECE1/PRRX1/FLVCR1/TGFB2/CYP26B1/GLI2/MAP3K20/WNT5A/SHOX2/TP63/WDR19/FRAS1/LEF1/INTU/HAND2/FBN2/PBX2/RUNX2/HDAC2/GNA12/GLI3/LMBR1/RECK/NOTCH1/BMPR1A/FBXW4/ALX4/LRP5/C2CD3/DYNC2H1/PRICKLE1/CHST11/FREM2/IFT140/RPGRIP1L/MED1/WNT3/SMAD4/IFT52/BMP7/GPC3/MYCN/NOG	43/3944	123/21110
GO:BP	GO:0090329	regulation of DNA-templated DNA replication	0.0330252	3944	23	51	21110	MCM6/RFC4/BCL6/WRNIP1/GMNN/MCM3/MCM7/GINS4/MCM4/NBN/DSCC1/CDK2/E2F7/RFC3/DACH1/TIPIN/TICRR/CHTF18/GINS2/CDT1/DBF4B/GINS1/ATRX	23/3944	51/21110
GO:BP	GO:2000177	regulation of neural precursor cell proliferation	0.0331012	3944	35	93	21110	PTBP2/ASPM/WNT3A/DISC1/GLI2/GNAI2/WNT5A/FGF2/CTNNA1/ID4/GLI3/PTPRZ1/PTN/FZD3/LYN/TOX/RAPGEF1/NOTCH1/ITGB1/CDON/GLI1/NAP1L1/DCT/ELL3/SHCBP1/ZNF423/TP53/SLC6A4/NF1/CDH2/TGFB1/ZNF335/SOX10/SLC16A2/SMARCA1	35/3944	93/21110
GO:BP	GO:0032504	multicellular organism reproduction	0.0334447	3944	228	947	21110	PTAFR/YTHDF2/KHDRBS1/AZIN2/AGO4/SCMH1/MAST2/TUT4/NDC1/HSPB11/MSH4/BRDT/RNF2/PTGS2/ASPM/TGFB2/PARP1/ARID4B/CATSPERE/DNMT3A/CYP1B1/MORN2/MSH2/MSH6/PSME4/FANCL/VPS54/CYP26B1/TACR1/NCAPH/TSGA10/NPHP1/WDR33/ACVR1/GALNT3/SP3/FSIP2/C2CD6/SPAG16/SERPINE2/RHBDD1/NPPC/SEPTIN2/FANCD2/NR2C2/CRTAP/SFMBT1/TMF1/ROBO2/CFAP44/ZNF148/TXNRD3/DHX36/BCL6/TP63/CCNI/LARP7/PDE5A/SPATA5/EDNRA/HMGB2/CASP3/TRIP13/NSUN2/RAI…	228/3944	947/21110
GO:BP	GO:2000134	negative regulation of G1/S transition of mitotic cell cycle	0.0335375	3944	30	75	21110	PLK3/CDC73/ACVR1/CTDSP1/GIGYF2/CTDSPL/PKD2/APC/BTN2A2/GPNMB/CASP2/PIDD1/DGKZ/CDK2AP2/CCND1/ATM/CDK2/CTDSP2/E2F7/RB1/RPS27L/PML/RFWD3/TP53/CRLF3/BCL2/RBL1/CHEK2/GTSE1/PLK5	30/3944	75/21110
GO:BP	GO:0048675	axon extension	0.033751	3944	44	127	21110	WNT3A/DISC1/RTN4/BCL11A/TTL/NRP2/FN1/LAMB2/WNT5A/ALCAM/RYK/EDNRA/SEMA5A/MAP1B/WDR36/SEMA6A/CDKL3/SLIT3/DBN1/EDN1/HSP90AB1/AUTS2/SEMA3C/NRCAM/DPYSL2/C9orf72/ITGB1/PPP3CB/ZFYVE27/SHTN1/ULK1/DCLK1/HSP90AA1/SEMA7A/NTN1/ULK2/WNT3/PTPRS/ADNP/CDKL5/ARHGAP4/PLXNA3/NDN/EDN3	44/3944	127/21110
GO:BP	GO:1901293	nucleoside phosphate biosynthetic process	0.0345701	3944	87	304	21110	ENO1/SDHB/AK2/NDUFS5/AMPD2/NDUFS2/SDHC/NMNAT2/PARP1/ADSS/RRM2/ADCY3/CAD/HAAO/SLC25A12/ATP5MC3/ATIC/NPPC/DTYMK/NDUFB4/UMPS/GMPS/PAICS/SNCA/DCTD/SDHA/ATPSCKMT/NADK2/NDUFS4/ADCY1/DNAJC30/SLC25A13/ATP5MF/DLD/NDUFA5/IMPDH1/PRKAG2/ATP5F1C/HACD1/SLC25A16/ACSL5/RRM1/PDHX/GUCY1A2/DLAT/SDHD/ATP5MC2/ACACB/NOS1/ADCY4/MTHFD1/NDUFB1/DUT/PARP16/PPCDC/NME3/TK2/DHODH/ACSF3/ADORA2B/SHMT1/DCAKD/ATP5MC1/PDK2/TK1/TYM…	87/3944	304/21110
GO:BP	GO:0006753	nucleoside phosphate metabolic process	0.0353561	3944	140	539	21110	KCNAB2/PARK7/ENO1/SDHB/AK2/NDUFS5/ACOT11/PDE4B/DPYD/AMPD2/FMO5/ATP1A2/NDUFS2/SDHC/NMNAT2/PARP1/ADSS/RRM2/ADCY3/CAD/RBKS/HAAO/SLC25A12/ATP5MC3/IDH1/ATIC/NPPC/DTYMK/OGG1/SUCLG2/NDUFB4/UMPS/GMPS/PAICS/SULT1E1/SNCA/PDE5A/TDO2/AADAT/DCTD/SDHA/ATPSCKMT/NADK2/NNT/NDUFS4/PDE4D/HSPA1A/ENPP3/PDE7B/ADCY1/TPST1/DNAJC30/CROT/SLC25A13/ATP5MF/DLD/AASS/NDUFA5/IMPDH1/BPGM/GIMAP7/PRKAG2/ENTPD4/PDE7A/ATP5F1C/HACD1/…	140/3944	539/21110
GO:BP	GO:0002685	regulation of leukocyte migration	0.035816	3944	69	228	21110	TNFRSF18/TNFRSF14/NBL1/PTAFR/ECM1/IL6R/SLAMF8/RTN4/TACR1/ITGA4/WNT5A/CD200/STAP1/CCL28/ITGA2/PIK3R1/THBS4/CXCL14/CD74/STK10/NEDD9/EDN1/RIPOR2/TNF/AGER/ZP3/PTN/PTK2B/LYN/PTK2/DOCK8/C5/FUT7/MCU/CD81/RHOG/VEGFB/PDGFD/ST3GAL4/JAM3/DNM1L/NCKAP1L/IL23A/KITLG/TRPV4/P2RX4/HMGB1/LRCH1/GAS6/MMP14/ADAM10/CORO1A/CRK/NF1/MMP28/CCR7/CNN2/ICAM1/TGFB1/ADA/JAM2/APP/CRKL/BCR/RAC2/CD99/MSN/BMP5/EDN3	69/3944	228/21110
GO:BP	GO:0071705	nitrogen compound transport	0.0368103	3944	503	2290	21110	UBE2J2/PARK7/CLSTN1/MFN2/RHD/SYTL1/KHDRBS1/AZIN2/YBX1/PLK3/NASP/NDC1/HSPB11/ATG4C/EFCAB7/WLS/LRRC8D/TMED5/SLC25A24/KCNA2/SLC16A1/GPR89A/TXNIP/SELENBP1/SNX27/SNAPIN/HAX1/SYT11/ARHGEF2/SSR2/LMNA/ATP1A2/UHMK1/RABGAP1L/STX6/DHX9/TPR/PTGS2/TMEM9/IPO9/FLVCR1/PTPN14/CENPF/TGFB2/DISP1/SNAP47/SLC35F3/CNST/NBAS/VSNL1/DNAJC27/SRSF7/LRPPRC/SLC3A1/PREPL/MCFD2/SPTBN1/PNPT1/XPO1/EHBP1/VPS54/SLC1A4/RAB1A/GCC2/CC…	503/3944	2290/21110
GO:BP	GO:0045841	negative regulation of mitotic metaphase/anaphase transition	0.0368591	3944	22	48	21110	CDCA8/NUF2/TPR/CENPF/GEN1/SPC25/TRIP13/CCNB1/APC/TTK/MAD1L1/RAD21/CDK5RAP2/BUB3/ATM/KNTC1/XRCC3/CDT1/AURKB/BIRC5/NDC80/KLHL22	22/3944	48/21110
GO:BP	GO:0006119	oxidative phosphorylation	0.0375817	3944	49	147	21110	PARK7/SDHB/NDUFS5/UQCRH/NDUFS2/SDHC/COX7A2L/MSH2/UQCRC1/NDUFB4/SNCA/SDHA/ATPSCKMT/NDUFS4/CCNB1/TNF/UQCC2/CYCS/NIPSNAP2/MLXIPL/DNAJC30/ATP5MF/DLD/NDUFA5/ATP5F1C/CDK1/COX8A/SDHD/NDUFB1/COQ9/ATP5F1D/NDUFA11/NDUFA13/UQCRFS1/NDUFA3/COX6B2/ATP5F1E/ATP5PF/CHCHD10/NDUFB11/TAZ/MT-ND1/MT-CO1/MT-CO3/MT-ND3/MT-ND4/MT-ND6/MT-CYB/COX6A2	49/3944	147/21110
GO:BP	GO:0006606	protein import into nucleus	0.0384041	3944	54	167	21110	EFCAB7/TXNIP/LMNA/TPR/PTGS2/IPO9/ATF2/NUP35/SUMO1/CBLB/HCLS1/PPP3CA/NUP155/PIK3R1/TNPO1/SQSTM1/GLI3/PKIA/STK3/RANBP6/NUP188/NUP214/NOTCH1/CDK1/BAG3/FAM53B/IPO7/CRY2/HIKESHI/PRICKLE1/NUP107/NUP58/PRKD1/HSP90AA1/SMAD3/PML/NUP93/TP53/NF1/MED1/STAT3/NUP85/TNPO2/PIK3R2/TGFB1/NUP62/FERMT1/PKIG/CSE1L/PTTG1IP/FLNA/AGT/SIX2/ABRA	54/3944	167/21110
GO:BP	GO:0006278	RNA-templated DNA biosynthetic process	0.0396385	3944	29	72	21110	EXOSC10/HNRNPU/CCT4/CCT7/XRCC5/RFC1/TERT/CCT5/DCP2/HSP90AB1/TCP1/CCT6A/POT1/TERF1/PRKCQ/MRE11/ATM/HNRNPA1/CCT2/MAPKAPK5/TEP1/HNRNPC/HSP90AA1/PML/TERF2IP/RPA1/AURKB/CCT8/GNL3L	29/3944	72/21110
GO:BP	GO:0009165	nucleotide biosynthetic process	0.0412918	3944	86	301	21110	ENO1/SDHB/AK2/NDUFS5/AMPD2/NDUFS2/SDHC/NMNAT2/PARP1/ADSS/RRM2/ADCY3/CAD/HAAO/SLC25A12/ATP5MC3/ATIC/NPPC/DTYMK/NDUFB4/UMPS/GMPS/PAICS/SNCA/DCTD/SDHA/ATPSCKMT/NADK2/NDUFS4/ADCY1/DNAJC30/SLC25A13/ATP5MF/DLD/NDUFA5/IMPDH1/PRKAG2/ATP5F1C/HACD1/SLC25A16/ACSL5/RRM1/PDHX/GUCY1A2/DLAT/SDHD/ATP5MC2/ACACB/NOS1/ADCY4/MTHFD1/NDUFB1/DUT/PARP16/PPCDC/NME3/TK2/DHODH/ACSF3/ADORA2B/SHMT1/DCAKD/ATP5MC1/PDK2/TYMS/AT…	86/3944	301/21110
GO:BP	GO:0033047	regulation of mitotic sister chromatid segregation	0.0428552	3944	24	55	21110	CDCA8/NUF2/TPR/CENPF/HNRNPU/GEN1/SPC25/TRIP13/CCNB1/APC/PTTG1/TTK/MAD1L1/RAD21/CDK5RAP2/BUB3/ATM/KNTC1/XRCC3/CDT1/AURKB/BIRC5/NDC80/KLHL22	24/3944	55/21110
GO:BP	GO:0051383	kinetochore organization	0.0432326	3944	14	24	21110	POGZ/NUF2/CENPF/SMC4/RNF4/CENPC/CENPE/CENPK/CENPH/SENP6/KNTC1/DLGAP5/CDT1/NDC80	14/3944	24/21110
GO:BP	GO:0000910	cytokinesis	0.0435294	3944	60	192	21110	KLHL21/STMN1/CDCA8/PLK3/RHOC/ROCK2/SPTBN1/ACTR2/RTKN/SEPTIN10/PKP4/SEPTIN2/SETD2/KLHDC8B/PIK3R4/SEPTIN11/MAP9/RASA1/APC/EFHC1/ANLN/EXOC4/PLEC/KLHL9/ENTR1/ANXA11/KIF20B/EXOC6/CEP55/LZTS2/ARL3/E2F7/CIT/BRCA2/CHMP4A/NUSAP1/KIF23/BBS4/PRC1/IGF1R/RAB11FIP3/CCP110/AURKB/CENPV/GIT1/RAB11FIP4/MYO19/EXOC7/SEPTIN9/BIRC5/ROCK1/NUP62/CDC25B/BCL2L1/KIF3B/EFHC2/KIF4A/KLHL13/KIF20A/PLK5	60/3944	192/21110
GO:BP	GO:0007099	centriole replication	0.0443564	3944	20	42	21110	STIL/SASS6/ALMS1/CEP135/CEP72/CEP120/NPM1/CDK5RAP2/RBM14/C2CD3/CDK2/CENPJ/CCP110/KIAA0753/KAT2A/BRCA1/CEP295NL/CCDC57/CEP192/NUP62	20/3944	42/21110
GO:BP	GO:0034660	ncRNA metabolic process	0.0452439	3944	160	633	21110	EXOSC10/YTHDF2/AGO4/AGO1/AGO3/EBNA1BP2/ERI3/RPS8/KTI12/TUT4/PARS2/RPAP2/RPL5/WARS2/INTS3/RPS27/TSEN15/TRMT1L/TGFB2/HEATR1/TFB2M/TAF1B/NOL10/DDX1/TRMT61B/THADA/PNPT1/PUS10/C1D/TPRKB/TSN/WDR75/GTF3C3/TYW5/NOP58/DIS3L2/MTERF4/TRNT1/THUMPD3/RPUSD3/PPARG/LARS2/WDR6/RRP9/WDR82/GRSF1/MRPL1/LARP7/FGF2/TERT/ICE1/NSUN2/DROSHA/NUP155/DIMT1/NSA2/WDR36/TCOF1/FARS2/POU5F1/TNF/RPL7L1/MTO1/RPF2/GTF2H5/INTS1/HNRN…	160/3944	633/21110
GO:BP	GO:0051170	import into nucleus	0.0461478	3944	55	172	21110	EFCAB7/TXNIP/LMNA/TPR/PTGS2/IPO9/ATF2/NUP35/SUMO1/CBLB/HCLS1/PPP3CA/NUP155/PIK3R1/TNPO1/SQSTM1/GLI3/PKIA/STK3/RANBP6/NUP188/NUP214/NOTCH1/CDK1/BAG3/FAM53B/IPO7/CRY2/HIKESHI/PRICKLE1/HNRNPA1/NUP107/NUP58/PRKD1/HSP90AA1/SMAD3/PML/NUP93/TP53/NF1/MED1/STAT3/NUP85/TNPO2/PIK3R2/TGFB1/NUP62/FERMT1/PKIG/CSE1L/PTTG1IP/FLNA/AGT/SIX2/ABRA	55/3944	172/21110
GO:BP	GO:0021915	neural tube development	0.0464232	3944	54	168	21110	LUZP1/PHACTR4/STIL/PRKACB/LMO4/PHGDH/VANGL2/GPR161/GORAB/TGFB2/WNT3A/IFT172/GLI2/SETD2/WNT5A/IFT57/DZIP1L/CC2D2A/WDR19/PKD2/INTU/CASP3/SOX4/PTK7/MARCKS/MTHFD1L/GLI3/SEMA3C/PLOD3/FZD3/STK3/NOTCH1/KIF20B/DEAF1/C2CD3/PRICKLE1/APAF1/TCTN1/MTHFD1/BBS4/IFT140/PKD1/CLUAP1/RPGRIP1L/NF1/KAT2A/TGFB1/TEAD2/IFT52/BMP7/CELSR1/BMP5/GSC/NOG	54/3944	168/21110
GO:BP	GO:0035265	organ growth	0.0465967	3944	53	164	21110	TP73/ECM1/THBS3/FLVCR1/TGFB2/ATF2/NPPC/CAV3/TGFBR2/HEG1/SERP1/IFT80/FGFR3/EVC/RBPJ/FGF2/WWC2/SORBS2/BASP1/FGF10/EDN1/LATS1/DLL1/GATA4/NRG1/IL7/STK3/ZFPM2/EXT1/BNC2/TGFBR1/COL27A1/NOTCH1/CDK1/BMPR1A/FGFR2/GLI1/ACACB/PTPN11/LATS2/SPRY2/AKAP6/SAV1/YY1/SLC6A4/PRKAR1A/SMAD2/BCL2/SOD1/RUNX1/AR/AGT/NOG	53/3944	164/21110
GO:BP	GO:0051985	negative regulation of chromosome segregation	0.0487929	3944	23	52	21110	CDCA8/NUF2/TPR/CENPF/GEN1/SPC25/TRIP13/CCNB1/APC/PTTG1/TTK/MAD1L1/RAD21/CDK5RAP2/BUB3/ATM/KNTC1/XRCC3/CDT1/AURKB/BIRC5/NDC80/KLHL22	23/3944	52/21110
GO:BP	GO:1905819	negative regulation of chromosome separation	0.0487929	3944	23	52	21110	CDCA8/NUF2/TPR/CENPF/GEN1/SPC25/TRIP13/CCNB1/APC/PTTG1/TTK/MAD1L1/RAD21/CDK5RAP2/BUB3/ATM/KNTC1/XRCC3/CDT1/AURKB/BIRC5/NDC80/KLHL22	23/3944	52/21110
GO:CC	GO:0005737	cytoplasm	2.22673e-111	4116	2941	12365	22122	AGRN/UBE2J2/MXRA8/SSU72/CDK11B/SLC35E2B/GNB1/CFAP74/ARHGEF16/WRAP73/TP73/NPHP4/KCNAB2/TNFRSF25/KLHL21/DNAJC11/CAMTA1/PER3/PARK7/ENO1/PIK3CD/CLSTN1/DFFA/SRM/EXOSC10/UBIAD1/AGTRAP/MFN2/PDPN/CASP9/ARHGEF19/NBPF1/CROCC/SDHB/CAPZB/MICOS10/DDOST/ECE1/NBPF3/USP48/HSPG2/LUZP1/HNRNPR/HMGCL/PNRC2/SRSF10/MYOM3/SRRM1/CLIC4/LDLRAP1/MAN1C1/SELENON/MTFR1L/STMN1/HMGN2/RPS6KA1/PIGV/NUDC/SYTL1/WASF2/IFI6/PTAFR/SES…	2941/4116	12365/22122
[truncated: 245 more rows]
