# Supplementary material for: Tissue Mechanics and Hedgehog Signaling Crosstalk as a Key Epithelial–Stromal Interplay in Cancer Development
Source: Adv Sci (Weinh). 2024 Jul 8;11(35):2400063. doi: 10.1002/advs.202400063 (PMC11425211; doi:10.1002/advs.202400063)
Supplement: Supplementary file 7 — Supporting Information [file ADVS-11-2400063-s009.xlsx]

## Sheet: Histological scoring
Supplemenrary Table 6. Histological scoring of mouse tongue and esophageal tissues obtained from an OSCC mouse model.
Histological state (HS)	Score (S)	Contribution (C)	Group
Normal (N)	0	0	CTL
Hyperplasia (HP)	1	1-20%
Mild dysplasia (MiD)	2	21-40%
Moderate dysplasia (MoD)	3	31-60%
Severe dysplasia (SD) /Carcinoma in situ	4	61-80%	NA+BAPN
OSCC /Invasive carcinoma	5	81-100%	NA
Histological state of each animal
Animal	Tongue			Esophagus
	S	C %	HS	S	C %	HS
CTL1	0	0	N	0	0	N
CTL2	0	0	N	0	0	N
CTL3	0	0	N	0	0	N
Average	0	0	N	0	0	N
NA1	3	60	MoD	3	60	MoD
NA2	5	100	OSCC	4	80	SD
NA3	5	100	OSCC	5	100	OSCC
NA4	4	80	SD	5	100	OSCC
NA5	5	100	OSCC	4	80	SD
NA6	5	100	OSCC	5	100	OSCC
Average	4.5	90	OSCC	4.3	86.7	OSCC
NA+BAPN1	4	80	SD	5	100	OSCC
NA+BAPN2	5	100	OSCC	4	80	SD
NA+BAPN3	4	80	SD	4	80	SD
NA+BAPN4	4	80	SD	1	10	HP
NA+BAPN5	2	20	HP	3	60	MoD
Average	3.8	72	SD	3.4	66	SD
