# Supplementary material for: Tissue Mechanics and Hedgehog Signaling Crosstalk as a Key Epithelial–Stromal Interplay in Cancer Development
Source: Adv Sci (Weinh). 2024 Jul 8;11(35):2400063. doi: 10.1002/advs.202400063 (PMC11425211; doi:10.1002/advs.202400063)
Supplement: Supplementary file 8 — Supporting Information [file ADVS-11-2400063-s011.xlsx]

## Sheet: Primers
Supplementary Table 7. List of primer sequences used in this study.
Category	Gene	Primer sequences (5'-to-3')
		Forward	Reverse
Human	GLI2	GTCAGAGCCATCAAGACCGAG	GCATCTCCACGACGCCACTGTCATT
	CCNB1	GCCTCTACCTTTGCACTTCC	TGCTGCAATTTGAGAAGGAG
	CCND1	TCTACACCGACAACTCCATCC	TCTGGCATTTTGGAGAGGAAGT
	ACTA2	GGAGATCACGGCCCTAGCAC	AGGCCCGGCTTCATCGTAT
	BCL2	CATGTGTGTGGAGAGCGTCAAC	CAGATAGGCACCCAGGGTGAT
	IL1-β	AAATACCTGTGGCTTTGGGC	TTTGGGATCTACACTCTCCAGCT
	IL6	GTAGCCGCCCCACACAGA	CATGTCTCCTTTCTCAGGGCTG
	IL7	CCTGATCCTTGTTCTGTTGCC	TCGATGCTGACCATTAGAACA
	E2F1	CCATCCAGGAAAAGGTGTGAAA	GGTGATGTCATAGATGCGCC
	CDK2	CCAGGAGTTACTTCTATGCCTGA	TTCATCCAGGGGAGGTACAAC
	FNDC1	GTCTGGAGCCAAGAGTCCAC	CAGGGAGACCACATACACGG
	ARHGEF16	GATACGCTCTGCCTCAAGAC	GGGACTTGACCTTGCTGAAG
	TGF-β1	TCGCCAGAGTGGTTATCTT	TAGTGAACCCGTTGATGTCC
	TGF-βR-1	GCAGAGCTGTGAAGCCTTGAGA	TGCCTTCCTGTTGACTGAGTTG
	MMP2	CTGGGAGCATGGCGATGGATA	GGAAGCGGAATGGAAACTTG
	MMP9	GGGACGCAGACATCGTCATC	TCGTCATCGTCGAAATGGGC
	SOX10	GCACCCACACTGAAAGATGA	AGGAGTCATAGGAGTGGTAAGG
	GAPDH	GGAGCGAGATCCCTCCAAAAT	GGCTGTTGTCATACTTCTCATGG
Mouse	Pcna	GATGCCGTCGGGTGAATTTG	TCTCTATGGTTACCGCCTCCT
	Ccnb1	AGAGGTGGAACTTGCTGAGCC	GCACATCCAGATGTTTCCATC
	Ccnd1	GCAGAAGGAGATTGTGCCATC	AGGAAGCGGTCCAGGTAGTTA
	Cdh1	CTGGACCGAGAGAGTTACCC	GTGCTTGGGTTGAAGACAGG
	Cdh2	TGGCTGAAAATAGACCCCGT	TTCCTGTCCCACTCATAGGC
	Acta2	GCCAGTCGCTGTCAGGAACCC	AGCCGGCCTTACAGAGCCCA
	Vim	GCCGAAAGCACCCTGCAGTCA	TGGGCCTGCAGCTCCTGGAT
	Twist1	GCCAGGTACATCGACTTCCT	CCAGACGGAGAAGGCGTAG
	Snai1	GGCTCCTTCGTCCTTCTCCTCTAC	CCAGGCTGAGGTATTCCTTGTTGC
	Zeb1	GCACAACCAAGTGCAGAAGA	GCCTGGTTCAGGAGAAGATG
	Lox	TCAGCCACTATGACCTGCTTG	CAATCCCTGTGTGTGTGCAG
	Loxl2	TGAAGAACGCCACCTGTGAG	AGGGTTGCTCTGGCTTGTAG
	Areg	GCAGATACATCGAGAACCTGGAG	CCTTGTCATCCTCGCTGTGAGT
	Ctgf	TGCGAAGCTGACCTGGAGGAAA	CCGCAGAACTTAGCCCTGTATG
	Ptgs2	GCGACATACTCAAGCAGGAGCA	AGTGGTAACCGCTCAGGTGTTG
	Gli2	ACACTGTGGAGGACTGCCT	GGCATCTCCATGCCACTGTCAT
	Tgf-β1	CTGCTGACCCCCACTGATAC	GGGCTGATCCCGTTGATTTC
	Tgf-βr-1	TCATTTCAGAGGGCACCACC	CGCCAAACTTCTCCAAACCG
	Tgfbi	CATTGGCACCAACAAGAAATAC	CTTTTCATATCCAGGACAGCAC
	Fn1	AATGGAAAAGGGGAATGGAC	CTCGGTTGTCCTTCTTGCTC
	Mmp2	CCATCGATGCAAAGGTGACAACCGTGA	GGACTAGTGGCTGGAAGAGTGCTGGC
	Mmp9	CCATCGATTAGAAGCAGGAGGACCCGA	GGACTAGTTGGCTAACGCTGCCTTTG
	Sox10	GGACTACAAGTACCAACCTCGG	GGACTGCAGCTCTGTCTTTGG
	Itgb1	AACTTGTTGGTCAGCAACGC	AGCCAATCAGCGATCCACAA
	Itgb2	CAGGAATGCACCAAGTACAAAGT	GTCACAGCGCAAGGAGTCA
	Rock1	GTCACCAAAGCACGCCTAAC	AGCTTCTCTCTCTTCCTTCAGC
	Gapdh	CATCACTGCCACCCAGAAGACTG	ATGCCAGTGAGCTTCCCGTTCAG
